# Supplementary material for: Perturbing LSD1 and WNT rewires transcription to synergistically induce AML differentiation
Source: Nature. 2025 Apr 16;642(8067):508–18. doi: 10.1038/s41586-025-08915-1 (PMC12158781; doi:10.1038/s41586-025-08915-1)
Supplement: Supplementary file 3 — RNAseq-DEGs. [file 41586_2025_8915_MOESM3_ESM.xlsx]

## Sheet: ER-HoxA9_DEGs_combo_v_Veh_d5
Gene	baseMean	log2FoldChange_combo_vs_veh_d5	lfcSE	stat	pvalue	padj
Cybb	331.996	11.8162	1.20735	9.78691	1.28e-22	1.27e-21
Lilrb4	159.794	11.79	1.30782	9.01504	1.97e-19	1.68e-18
Trem2	110.823	11.2772	1.18863	9.48761	2.36e-21	2.19e-20
Atp6v0d2	64.1942	10.5049	1.1964	8.78048	1.63e-18	1.32e-17
Tlr8	73.5261	10.3994	1.19531	8.70015	3.31e-18	2.65e-17
Gp49a	57.0924	10.3119	1.19603	8.62178	6.59e-18	5.17e-17
Gpnmb	3132.81	10.1899	0.476271	21.3951	1.48e-101	1.02e-99
Bst1	100.531	10.1318	1.19371	8.48768	2.11e-17	1.6e-16
Ms4a4c	474.391	10.13	0.667901	15.1669	5.86e-52	1.45e-50
AI607873	352.993	10.0795	0.728974	13.8269	1.75e-43	3.5e-42
Clec4a1	38.493	9.73897	1.21008	8.0482	8.4e-16	5.92e-15
Cfh	41.0605	9.73828	1.20226	8.09995	5.5e-16	3.91e-15
Gpr183	38.3954	9.69095	1.23097	7.8726	3.47e-15	2.37e-14
Gm11428	246.838	9.42093	0.791922	11.8963	1.24e-32	1.8e-31
Slfn1	53.3901	9.2752	1.20233	7.71436	1.22e-14	8.03e-14
Irg1	119.53	8.9584	0.855222	10.4749	1.13e-25	1.29e-24
Rin2	81.9736	8.78847	1.03647	8.4792	2.27e-17	1.72e-16
Slfn2	391.292	8.75764	0.450275	19.4496	2.94e-84	1.41e-82
Cd74	132.184	8.67856	0.7378	11.7628	6.07e-32	8.65e-31
Klrk1	35.6784	8.48904	1.2009	7.06892	1.56e-12	9.01e-12
D14Ertd668e	15.5191	8.46045	1.23628	6.8435	7.73e-12	4.22e-11
I830012O16Rik	15.4307	8.45224	1.24195	6.8056	1.01e-11	5.44e-11
Cd36	113.386	8.44086	0.904406	9.33305	1.03e-20	9.31e-20
44986	32.3267	8.424	1.20808	6.97302	3.1e-12	1.75e-11
Phf11	15.6445	8.39992	1.2378	6.78618	1.15e-11	6.19e-11
C3ar1	108.29	8.39974	0.744082	11.2887	1.49e-29	1.97e-28
Mnda	84.7595	8.39905	0.854383	9.83055	8.32e-23	8.36e-22
Cfb	51.4889	8.32863	1.05403	7.90174	2.75e-15	1.89e-14
Gm5431	27.2424	8.27991	1.21205	6.83134	8.41e-12	4.57e-11
Sirpb1b	14.794	8.23888	1.24195	6.63382	3.27e-11	1.7e-10
Chi3l3	2420.57	8.19961	0.338856	24.1979	2.34e-129	2.89e-127
Gm15987	13.4574	8.16352	1.25031	6.5292	6.61e-11	3.35e-10
Ctss	1238.98	8.11715	0.22466	36.1309	7.43e-286	5.72e-283
Fpr2	12.8674	8.11156	1.93135	4.19995	2.67e-05	7.83e-05
Slamf7	23.0073	8.05648	1.21874	6.61052	3.83e-11	1.98e-10
5430437J10Rik	11.8111	8.03888	1.26319	6.36397	1.97e-10	9.64e-10
Il10ra	49.3899	8.03795	1.04499	7.69191	1.45e-14	9.55e-14
Gm4902	64.8988	7.9983	0.858455	9.31709	1.2e-20	1.08e-19
Zbp1	153.453	7.88766	0.533985	14.7713	2.24e-49	5.21e-48
C1qb	20.3182	7.8687	1.2291	6.40199	1.53e-10	7.6e-10
Aif1	10.6521	7.83398	1.26239	6.20567	5.45e-10	2.59e-09
Ifi205	9.83462	7.79843	1.27263	6.12781	8.91e-10	4.17e-09
Lyz1	72.9209	7.79287	0.748292	10.4142	2.14e-25	2.41e-24
Apba1	364.575	7.6869	0.344043	22.3429	1.42e-110	1.2e-108
P2ry6	64.0155	7.60443	0.759675	10.0101	1.38e-23	1.44e-22
C1qc	8.41394	7.55468	1.29005	5.85611	4.74e-09	2.06e-08
Clec4n	179.317	7.51308	0.450046	16.694	1.45e-62	4.58e-61
A430084P05Rik	8.36699	7.49865	1.31203	5.71531	1.1e-08	4.63e-08
Cd38	8.5637	7.47361	1.27776	5.849	4.95e-09	2.15e-08
1300002K09Rik	7.96286	7.39694	1.30462	5.6698	1.43e-08	5.94e-08
LOC100038947	29.0983	7.31659	1.066	6.86357	6.72e-12	3.69e-11
Csf1r	1468.21	7.30701	0.174777	41.8076	0	0
Ifit3	74.8674	7.25121	0.622793	11.643	2.49e-31	3.49e-30
Siglec1	111.828	7.21665	0.539723	13.371	8.93e-41	1.65e-39
Oasl2	478.153	7.10918	0.257263	27.6339	4.36e-168	8.16e-166
Siglece	397.397	7.08514	0.296063	23.9312	1.45e-126	1.71e-124
Ccl22	5.85704	7.06107	1.34216	5.26098	1.43e-07	5.41e-07
Tlr13	229.155	6.98282	0.342881	20.3651	3.41e-92	1.94e-90
Ms4a6d	726.088	6.97666	0.215897	32.3147	4.35e-229	1.54e-226
Card11	30.1517	6.97115	0.874692	7.96984	1.59e-15	1.1e-14
Tm4sf19	5.4865	6.97043	1.37721	5.06127	4.16e-07	1.5e-06
Gfi1b	703.614	6.96526	0.86222	8.07828	6.57e-16	4.64e-15
P2rx7	1017.4	6.93716	0.182095	38.0964	0	0
Il1rn	240.031	6.93401	0.326005	21.2696	2.17e-100	1.44e-98
Pilra	85.0916	6.89207	0.559615	12.3157	7.45e-35	1.16e-33
Frmd4b	77.2289	6.88601	0.610485	11.2796	1.66e-29	2.18e-28
Lipn	6.17168	6.87165	1.32948	5.16867	2.36e-07	8.71e-07
Ms4a4b	58.8388	6.84644	0.744787	9.19249	3.84e-20	3.38e-19
Ms4a6c	2293.68	6.84441	0.12407	55.1659	0	0
Ccl7	54.569	6.83238	0.644223	10.6056	2.81e-26	3.27e-25
Rnase6	9.7845	6.78451	1.26673	5.35592	8.51e-08	3.3e-07
Ifi27l2a	90.4249	6.75332	0.500255	13.4997	1.57e-41	2.96e-40
Serpinb9b	4.67124	6.73787	1.40025	4.81191	1.49e-06	5.1e-06
Tlr1	68.3123	6.73122	0.585393	11.4986	1.34e-30	1.83e-29
Adap2	4.72175	6.70713	1.37741	4.86938	1.12e-06	3.87e-06
Lilra6	51.1742	6.675	0.650715	10.2579	1.09e-24	1.19e-23
Ly6c2	2652.9	6.64811	0.143131	46.4476	0	0
Mmp8	20596.1	6.63368	0.171787	38.6157	0	0
Cxcr3	4.69452	6.61284	1.38765	4.76548	1.88e-06	6.36e-06
Tlr7	51.6279	6.60708	0.626322	10.549	5.13e-26	5.92e-25
Galnt9	9.60202	6.59072	1.26225	5.2214	1.78e-07	6.64e-07
Iigp1	4.57892	6.57042	1.37382	4.78258	1.73e-06	5.87e-06
Ocstamp	4.31364	6.53828	1.38894	4.70739	2.51e-06	8.35e-06
Mx1	67.4066	6.52701	0.519456	12.5651	3.29e-36	5.34e-35
Rhov	15.1135	6.50536	1.09932	5.91764	3.27e-09	1.44e-08
Gbp5	15.9264	6.48006	1.09356	5.92563	3.11e-09	1.38e-08
Ptpro	3.95355	6.46945	1.41078	4.58573	4.52e-06	1.46e-05
Emr4	24.7807	6.46142	0.905933	7.13234	9.87e-13	5.78e-12
Ptgfrn	385.873	6.45657	0.6975	9.25673	2.11e-20	1.88e-19
Gbgt1	4.03587	6.43694	1.43881	4.47379	7.68e-06	2.41e-05
Tnfrsf23	61.311	6.39115	0.549632	11.6281	2.97e-31	4.14e-30
Cd40	7.2822	6.36871	1.29625	4.9132	8.96e-07	3.13e-06
Cttnbp2nl	4.34052	6.32468	1.38258	4.57455	4.77e-06	1.54e-05
Ly6a	32.8785	6.3044	0.706972	8.91747	4.77e-19	3.99e-18
Oas3	581.817	6.2275	0.19173	32.4806	2.01e-231	8.21e-229
Slc13a3	21.5886	6.21478	0.898897	6.91379	4.72e-12	2.62e-11
Ccl2	212.615	6.19343	0.280549	22.0761	5.36e-108	4.21e-106
Msr1	53.0765	6.19264	0.552373	11.211	3.6e-29	4.68e-28
Gm12250	36.1125	6.14719	0.638388	9.62924	6.02e-22	5.73e-21
Ip6k3	3.22514	6.08569	1.5003	4.05631	4.99e-05	0.000140685
Dock4	210.737	6.05413	0.293486	20.6284	1.53e-94	9.13e-93
Myo18b	1082.34	5.99903	0.145612	41.1988	0	0
2010005H15Rik	3.50746	5.94184	1.40403	4.23198	2.32e-05	6.85e-05
Tgtp2	2.79443	5.8768	1.51638	3.87555	0.000106382	0.000287804
Fblim1	140.196	5.87219	0.31277	18.7748	1.21e-78	5.26e-77
Arhgap12	2.56124	5.86685	1.59014	3.68952	0.000224676	0.000581404
Gm8369	3.22075	5.85731	1.42665	4.10565	4.03e-05	0.000115419
Fn1	432.872	5.8257	0.516057	11.2889	1.49e-29	1.97e-28
Oas2	130.626	5.81279	0.310521	18.7194	3.44e-78	1.49e-76
5430435G22Rik	289.505	5.8074	0.231466	25.0897	6.45e-139	8.89e-137
Irf4	61.1165	5.73093	0.452257	12.6718	8.47e-37	1.4e-35
Fam20c	2.32222	5.72442	1.64653	3.47665	0.000507715	0.00124541
Naip1	5.84219	5.71239	1.3101	4.36026	1.3e-05	3.96e-05
Gpr119	3.23018	5.70979	1.42073	4.0189	5.85e-05	0.000163592
Sdc3	70.8392	5.7031	0.409425	13.9295	4.19e-44	8.51e-43
4933432I03Rik	2.32846	5.68197	1.60507	3.54001	0.000400118	0.000995847
Gm11545	2.23425	5.66892	1.66492	3.40492	0.000661828	0.00160096
Mgl2	51.1598	5.65589	0.592381	9.54771	1.33e-21	1.24e-20
Pld2	10.625	5.63991	1.11757	5.04659	4.5e-07	1.62e-06
Ifi44	12.0084	5.6216	0.95432	5.89068	3.85e-09	1.69e-08
Gm5086	2.18377	5.5851	1.69387	3.29725	0.00097638	0.00229776
Mgst1	530.988	5.57083	0.185709	29.9977	1.05e-197	2.51e-195
Pld4	1704.49	5.56509	0.116462	47.7846	0	0
Fcna	2.22694	5.55245	1.59767	3.47535	0.000510187	0.00125101
Dpep2	161.22	5.54965	0.281137	19.74	9.78e-87	4.89e-85
Tlr3	5.30205	5.54549	1.32911	4.17233	3.01e-05	8.77e-05
Dcstamp	2.0408	5.53989	1.69973	3.25928	0.00111694	0.00260097
Isg15	136.445	5.5312	0.319347	17.3204	3.3e-67	1.13e-65
Gpr35	96.1902	5.50478	0.351036	15.6815	2.02e-55	5.45e-54
Gbp2	51.5014	5.50276	0.462991	11.8852	1.41e-32	2.05e-31
C3	1341.5	5.50079	0.141729	38.8122	0	0
Evl	153.202	5.50022	0.302195	18.2009	5.08e-74	2e-72
C5ar1	27.9326	5.48627	0.611104	8.97765	2.77e-19	2.35e-18
Dpep3	2.26144	5.48139	1.54314	3.55209	0.000382178	0.000952825
Ddx60	4.1621	5.4789	1.39236	3.93498	8.32e-05	0.000228115
Hp	1404.49	5.4224	0.261363	20.7466	1.32e-95	8.05e-94
Cd302	2.24965	5.41467	1.59454	3.39575	0.000684417	0.00165102
Sirpb1a	12.514	5.41453	0.951755	5.68899	1.28e-08	5.35e-08
Psd2	2.40882	5.409	1.4828	3.64783	0.000264461	0.000677661
Ifit1	120.949	5.3991	0.300587	17.9618	3.88e-72	1.48e-70
Expi	1.92607	5.38752	1.75227	3.0746	0.00210784	0.00468432
Oas1g	6.81412	5.34006	1.16751	4.57389	4.79e-06	1.54e-05
C4b	70.2937	5.33425	0.398412	13.3888	7.03e-41	1.3e-39
Clec4a2	129.889	5.32471	0.328845	16.1922	5.73e-59	1.66e-57
Gm5150	1.90936	5.31693	1.67774	3.1691	0.00152913	0.00348122
Kcnk13	17.1373	5.31027	0.748472	7.09482	1.3e-12	7.51e-12
Saa3	83.2129	5.30689	0.341228	15.5523	1.53e-54	4.03e-53
Il7r	73.5181	5.29466	0.374006	14.1566	1.7e-45	3.57e-44
Gm10485	1.77196	5.27771	1.69926	3.10589	0.00189707	0.00424983
Ifi203	125.79	5.27359	0.330443	15.9591	2.46e-57	6.9e-56
Olfm1	1119.97	5.26991	0.292844	17.9956	2.11e-72	8.08e-71
AU022793	1.66997	5.25333	1.83111	2.86893	0.00411858	0.00866741
Irf7	359.022	5.24555	0.193881	27.0555	3.29e-161	5.6e-159
Clec10a	26.7308	5.20226	0.623096	8.34905	6.88e-17	5.13e-16
Ms4a7	84.0832	5.19316	0.336656	15.4257	1.1e-53	2.84e-52
Ccr1	247.107	5.18293	0.203644	25.4509	6.9e-143	1.02e-140
Ly6c1	2.26112	5.17966	1.5387	3.36626	0.000761937	0.00181826
Cxcl10	38.3272	5.16721	0.500292	10.3284	5.24e-25	5.84e-24
S100a4	235.262	5.15747	0.222974	23.1303	2.29e-118	2.22e-116
A230028O05Rik	1.98415	5.15643	1.67041	3.08691	0.00202245	0.00450911
Clec7a	281.348	5.12765	0.228553	22.4352	1.78e-111	1.57e-109
Mndal	58.6271	5.11874	0.400835	12.7702	2.41e-37	4.05e-36
Tnfsf9	25.1566	5.11479	0.65525	7.80586	5.91e-15	3.97e-14
Klf4	212.407	5.0774	0.238332	21.3039	1.04e-100	7.06e-99
Slc37a2	204.862	5.07288	0.22306	22.7423	1.71e-114	1.58e-112
Tcea3	1.7411	5.06922	1.63065	3.10872	0.001879	0.00421223
Tal2	10.3403	5.04905	0.939838	5.37225	7.78e-08	3.02e-07
Kcnab1	2.00172	5.04257	1.55801	3.23655	0.00120985	0.00280584
Pilrb1	37.8087	5.03428	0.510226	9.86677	5.8e-23	5.88e-22
Gm9920	5.54485	5.03401	1.37311	3.66614	0.000246242	0.000633705
Gm14446	56.1281	5.02612	0.398553	12.6109	1.84e-36	3e-35
Egr3	5.53989	5.00013	1.23352	4.05353	5.04e-05	0.000142246
Ccr10	39.9629	4.98794	0.509662	9.78677	1.28e-22	1.27e-21
Lilrb3	248.506	4.97105	0.458054	10.8525	1.94e-27	2.36e-26
P2ry12	2.99021	4.96561	1.47045	3.37694	0.000732981	0.00175681
Pik3r5	176.329	4.9501	0.235655	21.0057	5.81e-98	3.77e-96
Tnip3	57.4978	4.91406	0.365888	13.4305	4.01e-41	7.49e-40
Rnf43	15.0486	4.9117	0.810786	6.05794	1.38e-09	6.34e-09
Cd300lg	8.46303	4.89046	0.969603	5.04378	4.56e-07	1.64e-06
Nlrp1c-ps	3.73402	4.86709	1.37305	3.54474	0.000393007	0.000978705
Slc37a3	16.8546	4.84696	0.819793	5.91241	3.37e-09	1.49e-08
Ccl24	3.76788	4.83588	1.42621	3.39071	0.000697111	0.00167824
Ms4a6b	342.821	4.83335	0.171578	28.17	1.36e-174	2.88e-172
Arhgap24	232.529	4.82906	0.206936	23.336	1.91e-120	2e-118
Slfn5	808.09	4.81905	0.275678	17.4807	2.01e-68	7.08e-67
Ifi204	329.694	4.81211	0.164016	29.3393	3.27e-189	7.51e-187
Treml4	5.34495	4.80069	1.18526	4.05032	5.11e-05	0.000144026
Lrg1	8.43706	4.75849	0.994998	4.78241	1.73e-06	5.87e-06
Pram1	164.259	4.74226	0.238036	19.9224	2.6e-88	1.36e-86
Usp18	130.113	4.71367	0.255897	18.4201	9.06e-76	3.67e-74
Spp1	2488.59	4.67613	0.127575	36.654	3.95e-294	3.24e-291
Ccl6	45.3487	4.67089	0.471411	9.90832	3.83e-23	3.92e-22
Lnx1	2.92528	4.66491	1.52706	3.05483	0.00225191	0.00497915
Arhgef37	2.47573	4.64109	1.47793	3.14027	0.00168792	0.00381655
Dusp22	146.416	4.6371	0.243828	19.0179	1.21e-80	5.49e-79
Id3	8.82512	4.63399	1.3262	3.49418	0.000475516	0.00117082
Il1a	2.17912	4.62648	1.60212	2.88772	0.00388049	0.00819213
Kynu	2.35923	4.62305	1.5671	2.95006	0.00317711	0.00683779
Rnd3	13.6089	4.60548	0.700269	6.57673	4.81e-11	2.46e-10
Akr1b8	2.32674	4.6038	1.55343	2.96363	0.00304032	0.00657039
Ptger2	2.6015	4.56916	1.53214	2.98222	0.0028617	0.00621903
Dhrs9	29.7822	4.54824	0.462372	9.83674	7.82e-23	7.88e-22
Axl	193.327	4.53729	0.225865	20.0885	9.3e-90	5.01e-88
Ush1g	35.2981	4.53506	0.52446	8.6471	5.28e-18	4.17e-17
Il31ra	20.3889	4.52914	0.622699	7.27341	3.51e-13	2.13e-12
Gpr68	6.72334	4.49469	1.01201	4.44133	8.94e-06	2.78e-05
H2-T24	89.5777	4.48945	0.273974	16.3864	2.39e-60	7.13e-59
Rusc2	8.33732	4.48141	0.925627	4.84149	1.29e-06	4.42e-06
Tlr9	144.027	4.44612	0.244326	18.1975	5.4e-74	2.12e-72
Klra2	13.8747	4.4141	0.662541	6.66238	2.69e-11	1.41e-10
Fap	4.64985	4.40496	1.19121	3.69787	0.000217412	0.000563722
Acvrl1	42.188	4.39135	0.420967	10.4316	1.78e-25	2.02e-24
Rab3il1	59.6862	4.3902	0.345181	12.7186	4.66e-37	7.77e-36
Gm9733	12.0986	4.38822	0.8322	5.27303	1.34e-07	5.08e-07
Arhgap22	7.65914	4.37842	0.891502	4.91129	9.05e-07	3.15e-06
Klhl33	3.63082	4.36779	1.39962	3.1207	0.00180419	0.00405913
Clec4a3	123.153	4.35936	0.235053	18.5462	8.75e-77	3.65e-75
Olfm4	4.67657	4.35791	1.36454	3.19369	0.00140468	0.00322005
Mx2	18.2015	4.32817	0.567988	7.62017	2.53e-14	1.64e-13
Tns4	124.983	4.32171	0.230127	18.7797	1.11e-78	4.81e-77
Olfr433	6.01145	4.31064	1.04342	4.13127	3.61e-05	0.000103934
Ube2l6	62.4598	4.30442	0.341915	12.5891	2.42e-36	3.95e-35
Rbm47	437.264	4.28946	0.141358	30.3447	2.95e-202	7.58e-200
Cd68	289.578	4.25903	0.156359	27.2388	2.25e-163	3.99e-161
Mfsd6l	4.66142	4.25249	1.33454	3.18647	0.00144018	0.0032945
Ly86	35.2101	4.24018	0.409711	10.3492	4.22e-25	4.71e-24
Tlr2	652.776	4.22773	0.127674	33.1136	1.89e-240	9.54e-238
Trim30b	9.5521	4.22409	0.832617	5.07327	3.91e-07	1.41e-06
H2afy2	13.5731	4.19575	0.742053	5.65424	1.57e-08	6.48e-08
BC147527	16.3707	4.16155	0.607025	6.85565	7.1e-12	3.89e-11
Pilrb2	26.3512	4.15059	0.527039	7.87532	3.4e-15	2.32e-14
Cx3cr1	41.8648	4.14975	0.386005	10.7505	5.89e-27	7.04e-26
Adora3	36.7971	4.12369	0.435348	9.47218	2.74e-21	2.53e-20
Slc16a2	55.6466	4.1044	0.42993	9.54668	1.34e-21	1.26e-20
Tfec	950.785	4.09819	0.126425	32.416	1.63e-230	6.28e-228
Bcl3	97.0148	4.08437	0.278565	14.6622	1.13e-48	2.56e-47
Sell	1121.25	4.08348	0.105351	38.7606	0	0
Il18	26.4376	4.05924	0.466207	8.70694	3.12e-18	2.49e-17
Bcl2a1b	8.96491	4.04971	0.805185	5.02954	4.92e-07	1.76e-06
Lgmn	525.493	4.04357	0.183461	22.0405	1.18e-107	9.18e-106
Rab3c	5.54832	4.02565	1.07316	3.75123	0.000175969	0.000462399
Aim1	89.9787	4.01968	0.247951	16.2116	4.17e-59	1.21e-57
9430069I07Rik	19.412	3.98704	0.577207	6.90747	4.93e-12	2.74e-11
Cxcl2	29.7114	3.98144	0.469439	8.48127	2.23e-17	1.69e-16
Tarm1	149.098	3.97027	0.254839	15.5795	1e-54	2.65e-53
Apoc2	50.8014	3.9484	0.36262	10.8885	1.31e-27	1.6e-26
Ak8	40.601	3.94014	0.394975	9.97568	1.95e-23	2.03e-22
Mpeg1	9873.41	3.93981	0.117934	33.4069	1.09e-244	5.69e-242
Pira2	14.1048	3.93841	0.611516	6.44041	1.19e-10	5.95e-10
Gbp9	19.1082	3.93776	0.513024	7.67558	1.65e-14	1.08e-13
Xaf1	75.8429	3.89827	0.268671	14.5094	1.06e-47	2.33e-46
P2ry13	43.9586	3.89089	0.33984	11.4492	2.37e-30	3.22e-29
Tubb3	14.3939	3.8866	0.657307	5.91291	3.36e-09	1.48e-08
Irf8	1134.17	3.88021	0.107951	35.9441	6.25e-283	4.55e-280
Oas1a	195.324	3.87068	0.189903	20.3824	2.4e-92	1.37e-90
Prkar1b	13.8062	3.86575	0.655536	5.89707	3.7e-09	1.63e-08
3110043O21Rik	106.027	3.85234	0.227673	16.9205	3.18e-64	1.03e-62
Serpinb11	11.3155	3.84222	0.700896	5.48187	4.21e-08	1.68e-07
Tlr5	2.93003	3.82759	1.34606	2.84355	0.00446146	0.0093201
Lsp1	243.377	3.82383	0.189419	20.1871	1.27e-90	7.02e-89
Cpvl	5.65593	3.82312	0.928373	4.11809	3.82e-05	0.000109673
Parp14	463.615	3.82257	0.126811	30.1439	1.29e-199	3.12e-197
9030617O03Rik	386.262	3.81784	0.14018	27.2352	2.49e-163	4.34e-161
Lgals3	634.852	3.81354	0.13567	28.1088	7.64e-174	1.59e-171
Oasl1	283.489	3.81267	0.179131	21.2842	1.59e-100	1.07e-98
Ly6i	8.37562	3.81153	0.734572	5.18878	2.12e-07	7.85e-07
P2ry1	845.328	3.80747	0.11811	32.2367	5.41e-228	1.86e-225
Folr1	14.9768	3.7872	0.618313	6.12505	9.07e-10	4.24e-09
Ccl4	89.2943	3.78482	0.258623	14.6345	1.69e-48	3.83e-47
Crispld2	22.3036	3.75928	0.522378	7.19648	6.18e-13	3.68e-12
Cd22	23.269	3.75819	0.51357	7.31777	2.52e-13	1.54e-12
Rnf128	16.4405	3.75111	0.530446	7.07161	1.53e-12	8.84e-12
Igsf6	1034.8	3.73723	0.092878	40.238	0	0
Vwf	31.8069	3.71695	0.413002	8.99983	2.26e-19	1.92e-18
Map3k8	13.8054	3.6993	0.595186	6.21537	5.12e-10	2.44e-09
Rhoc	12.104	3.69438	0.623012	5.92987	3.03e-09	1.35e-08
Il6st	960.115	3.68763	0.112693	32.7228	7.41e-235	3.47e-232
Fcgr4	39.7117	3.68506	0.387969	9.49834	2.13e-21	1.98e-20
LOC622070	5.65314	3.68163	0.899401	4.09342	4.25e-05	0.000121345
Stab1	4477.57	3.68015	0.226609	16.2401	2.62e-59	7.65e-58
Il1b	11.3803	3.66693	0.658467	5.56889	2.56e-08	1.04e-07
Kmo	40.8416	3.63146	0.350298	10.3668	3.51e-25	3.93e-24
Gm885	963.125	3.61108	0.0959222	37.6459	0	0
1100001G20Rik	5.6346	3.59824	1.2755	2.82103	0.00478691	0.0099476
Slc6a8	54.3119	3.59159	0.312078	11.5086	1.19e-30	1.64e-29
Fmn1	23.9788	3.58687	0.460323	7.79207	6.59e-15	4.41e-14
Grk5	82.0899	3.58261	0.258623	13.8526	1.23e-43	2.46e-42
A130077B15Rik	46.5729	3.57427	0.35479	10.0743	7.18e-24	7.62e-23
Emp1	81.3577	3.55848	0.36306	9.80134	1.11e-22	1.11e-21
Cntnap1	222.129	3.55387	0.16606	21.4011	1.3e-101	9.03e-100
Cd80	27.8355	3.54233	0.437284	8.10076	5.46e-16	3.89e-15
Parp12	61.2883	3.52519	0.292955	12.0332	2.38e-33	3.56e-32
Ptges	27.2213	3.5143	0.421084	8.34584	7.07e-17	5.26e-16
Pyhin1	159.128	3.50963	0.22177	15.8256	2.07e-56	5.69e-55
Ahnak	2258.41	3.4586	0.237901	14.538	6.96e-48	1.54e-46
Sgk3	428.965	3.44794	0.130881	26.3441	5.99e-153	9.57e-151
Blnk	126.423	3.41636	0.192485	17.7487	1.76e-70	6.49e-69
L1cam	33.8283	3.39661	0.392311	8.65795	4.8e-18	3.8e-17
Tbxas1	34.7732	3.38508	0.360672	9.3855	6.26e-21	5.71e-20
Dhx58	329.184	3.38185	0.142884	23.6684	7.63e-124	8.46e-122
Trim30d	103.005	3.37531	0.221692	15.2252	2.41e-52	6e-51
Slc36a2	9.79593	3.36653	0.704265	4.7802	1.75e-06	5.94e-06
Rab19	71.2794	3.36575	0.29271	11.4986	1.34e-30	1.83e-29
6430548M08Rik	48.9419	3.35759	0.332663	10.0931	5.93e-24	6.33e-23
Dennd2a	12.1001	3.35219	0.610134	5.49418	3.93e-08	1.57e-07
Tmcc3	22.2253	3.3439	0.4564	7.32668	2.36e-13	1.44e-12
Raet1d	10.6239	3.34292	0.730864	4.57393	4.79e-06	1.54e-05
Cd14	170.821	3.31934	0.197533	16.804	2.28e-63	7.3e-62
Ctse	17.6017	3.31004	0.552799	5.98778	2.13e-09	9.57e-09
Itgam	841.629	3.29076	0.121151	27.1625	1.8e-162	3.11e-160
Cyp4f18	221.068	3.28529	0.172268	19.0708	4.41e-81	2.02e-79
9530082P21Rik	17.6363	3.26489	0.583926	5.59128	2.25e-08	9.18e-08
Socs3	58.8469	3.26384	0.272813	11.9636	5.51e-33	8.12e-32
Inpp4a	539.011	3.25628	0.104656	31.1141	1.55e-212	4.32e-210
Btg2	4.27977	3.2495	1.08496	2.99505	0.00274404	0.00598443
Ptger4	282.481	3.24	0.181162	17.8845	1.56e-71	5.82e-70
Cmpk2	190.105	3.23113	0.182279	17.7263	2.63e-70	9.64e-69
Slc15a3	983.55	3.2311	0.107179	30.1466	1.19e-199	2.93e-197
Dram1	12.1375	3.19907	0.644482	4.96378	6.91e-07	2.43e-06
Tnf	56.0053	3.19678	0.274666	11.6388	2.62e-31	3.67e-30
Lgals3bp	292.807	3.18734	0.155826	20.4544	5.49e-93	3.16e-91
Ifitm6	56.392	3.18545	0.296925	10.7281	7.51e-27	8.92e-26
Acta2	42.9487	3.17726	0.343604	9.24685	2.31e-20	2.06e-19
Rsad2	132.277	3.17005	0.239573	13.232	5.73e-40	1.04e-38
Lpar6	358.29	3.16813	0.138236	22.9183	3.05e-116	2.92e-114
Tnfaip3	168.44	3.16471	0.160557	19.7108	1.74e-86	8.64e-85
Pou2f2	267.451	3.16458	0.155856	20.3044	1.18e-91	6.6e-90
Klrg2	16.1033	3.16373	0.526727	6.0064	1.9e-09	8.58e-09
Gpr15	9.89423	3.15624	0.68948	4.57771	4.7e-06	1.51e-05
Mmp13	100.117	3.15348	0.216054	14.5958	2.99e-48	6.72e-47
Gatsl2	22.6912	3.14778	0.415207	7.58123	3.42e-14	2.2e-13
Adora2b	14.571	3.10902	0.535002	5.81122	6.2e-09	2.67e-08
E230008N13Rik	10.7178	3.09454	0.629185	4.91834	8.73e-07	3.05e-06
Fcgrt	79.5632	3.08626	0.238096	12.9623	2e-38	3.46e-37
Trim30a	754.723	3.08572	0.0994474	31.0287	2.21e-211	6.04e-209
Fam46c	13.0303	3.08059	0.55236	5.57714	2.45e-08	9.93e-08
Fkbp1b	54.2038	3.05816	0.291978	10.4739	1.14e-25	1.3e-24
Spint1	8.37515	3.05743	0.721882	4.23536	2.28e-05	6.76e-05
Pion	112.737	3.05547	0.216674	14.1017	3.71e-45	7.68e-44
Aplnr	19.2395	3.04955	0.483909	6.30192	2.94e-10	1.43e-09
Id2	72.7977	3.04864	0.272909	11.1709	5.66e-29	7.28e-28
Car5b	16.8057	3.04669	0.518175	5.87966	4.11e-09	1.8e-08
BC013712	419.092	3.04566	0.136136	22.3722	7.34e-111	6.28e-109
Cd300lf	126.372	3.04348	0.200853	15.1527	7.27e-52	1.8e-50
Pydc3	4.45321	3.03794	0.970969	3.12877	0.00175539	0.00395748
Csf1	642.184	3.03208	0.108549	27.9328	1.07e-171	2.15e-169
Ifitm3	1883.45	3.02172	0.0883727	34.1929	3.09e-256	1.84e-253
Gbp3	99.0223	3.01025	0.252193	11.9363	7.66e-33	1.12e-31
Mefv	280.508	2.99927	0.14542	20.6248	1.64e-94	9.78e-93
Nlrp3	711.528	2.96293	0.105485	28.0886	1.35e-173	2.76e-171
Ptms	275.045	2.94529	0.201319	14.63	1.81e-48	4.09e-47
Fa2h	15.0863	2.93763	0.553229	5.30997	1.1e-07	4.2e-07
Plxdc1	43.3867	2.93391	0.352281	8.32832	8.2e-17	6.08e-16
Il6ra	812.668	2.93299	0.101643	28.8558	4.28e-183	9.19e-181
Gpr137b-ps	32.0179	2.92916	0.355206	8.24637	1.63e-16	1.19e-15
Sag	5.28647	2.91	0.935534	3.11052	0.00186757	0.00418732
Casp4	124.869	2.89201	0.255512	11.3185	1.06e-29	1.41e-28
Alcam	271.938	2.88427	0.180745	15.9577	2.52e-57	7.05e-56
Pgcp	150.216	2.88077	0.203984	14.1226	2.76e-45	5.73e-44
Tppp3	5.15521	2.88051	0.984301	2.92645	0.0034285	0.00732705
D1Ertd622e	580.579	2.87992	0.106777	26.9713	3.21e-160	5.39e-158
Pde8b	30.467	2.8773	0.374372	7.68566	1.52e-14	1e-13
Ptplad2	187.087	2.86099	0.151973	18.8256	4.66e-79	2.06e-77
Mtus1	952.828	2.85677	0.113242	25.2271	2.02e-140	2.82e-138
LOC545261	6.40143	2.85429	0.749907	3.80619	0.000141125	0.00037666
Plk2	6.45359	2.85421	0.737012	3.87268	0.000107645	0.000290918
Mtap2	28.5004	2.84875	0.403468	7.06065	1.66e-12	9.53e-12
Gas7	1305.18	2.83106	0.0891477	31.757	2.54e-221	8.12e-219
Fam102a	78.7782	2.79355	0.229325	12.1816	3.89e-34	5.97e-33
Gda	9007.09	2.79088	0.0817037	34.1586	9.96e-256	5.67e-253
Cd86	87.1449	2.78933	0.233434	11.9491	6.56e-33	9.64e-32
Tnfsf14	65.6851	2.7821	0.25656	10.8438	2.13e-27	2.59e-26
Disp2	118.322	2.75999	0.224842	12.2753	1.23e-34	1.91e-33
Cd52	340.22	2.75877	0.133155	20.7186	2.36e-95	1.43e-93
Dbndd2	33.7778	2.7434	0.337023	8.14008	3.95e-16	2.83e-15
Epsti1	414.057	2.73653	0.113811	24.0444	9.55e-128	1.15e-125
Sfxn5	61.5619	2.72459	0.257725	10.5717	4.03e-26	4.66e-25
Gm13476	96.5096	2.71575	0.221197	12.2775	1.2e-34	1.86e-33
Gadd45g	4.38405	2.71469	0.931802	2.91338	0.00357541	0.00761491
Maf	15.14	2.71016	0.496795	5.45529	4.89e-08	1.93e-07
Gbp6	6.68594	2.70879	0.707551	3.82841	0.000128976	0.000345502
Clec2d	51.8771	2.70722	0.304823	8.88129	6.61e-19	5.49e-18
Nrg1	234.968	2.70282	0.138039	19.5801	2.29e-85	1.11e-83
Cd109	8.37214	2.69474	0.642242	4.19584	2.72e-05	7.96e-05
Rara	161.143	2.69431	0.188111	14.323	1.57e-46	3.39e-45
Diap2	733.219	2.68337	0.114313	23.4739	7.54e-122	8.16e-120
Psap	15316.6	2.67894	0.0725906	36.9048	3.87e-298	3.38e-295
Tnfsf13b	61.309	2.67875	0.311339	8.60398	7.7e-18	6.02e-17
Aldh3b1	468.625	2.67543	0.116816	22.9031	4.33e-116	4.11e-114
Ifih1	652.716	2.67318	0.13237	20.1947	1.09e-90	6.04e-89
Myadm	325.068	2.67276	0.126519	21.1254	4.65e-99	3.04e-97
Ctsb	5970.11	2.66612	0.0864844	30.8277	1.11e-208	2.92e-206
Lcat	4.77311	2.65288	0.877876	3.02194	0.00251164	0.00551432
Tifa	249.506	2.64398	0.131416	20.1192	5.01e-90	2.73e-88
Slc31a2	92.7103	2.63215	0.202831	12.977	1.65e-38	2.86e-37
Nlrp1b	22.3368	2.6312	0.412798	6.37406	1.84e-10	9.07e-10
Gm10825	18.941	2.63045	0.496878	5.29396	1.2e-07	4.56e-07
Itgb7	872.565	2.6302	0.130449	20.1627	2.08e-90	1.14e-88
Crybg3	334.844	2.62401	0.137623	19.0667	4.78e-81	2.18e-79
Fcgr1	389.429	2.61727	0.150266	17.4176	6.07e-68	2.11e-66
Tagap	112.054	2.61182	0.192315	13.581	5.19e-42	9.97e-41
Rasa4	399.668	2.59236	0.146343	17.7143	3.25e-70	1.19e-68
Tubb2a	92.9719	2.58438	0.211637	12.2114	2.7e-34	4.16e-33
C1ra	19.7935	2.58282	0.437019	5.91009	3.42e-09	1.51e-08
Lrp1	766.995	2.57674	0.138813	18.5627	6.43e-77	2.69e-75
6330416G13Rik	564.004	2.57381	0.109258	23.5572	1.06e-122	1.16e-120
Aox1	20.7184	2.56482	0.419296	6.11697	9.54e-10	4.45e-09
Kctd12b	27.3134	2.56127	0.432562	5.92115	3.2e-09	1.41e-08
Rnft2	22.7756	2.54895	0.455551	5.59532	2.2e-08	8.98e-08
A430107O13Rik	10.7542	2.53732	0.574516	4.41645	1e-05	3.1e-05
4632428N05Rik	677.451	2.53312	0.113455	22.327	2.02e-110	1.68e-108
Trip6	59.3808	2.5257	0.268809	9.39589	5.67e-21	5.18e-20
Amot	196.772	2.52505	0.524202	4.81694	1.46e-06	4.98e-06
Sgtb	6.47156	2.52491	0.793475	3.18209	0.00146218	0.00334017
Lrrc25	135.163	2.52366	0.188422	13.3936	6.59e-41	1.22e-39
B230312A22Rik	112.527	2.52179	0.190562	13.2335	5.62e-40	1.02e-38
B3gnt3	23.8161	2.51697	0.379532	6.63177	3.32e-11	1.72e-10
Amotl1	114.585	2.50908	0.190417	13.1768	1.19e-39	2.14e-38
A530032D15Rik	23.0029	2.49846	0.409185	6.10594	1.02e-09	4.75e-09
Gpr110	8.78861	2.49675	0.77225	3.23309	0.0012246	0.00283694
Sp100	655.114	2.49419	0.0962847	25.9043	5.95e-148	8.95e-146
Casp1	394.594	2.49012	0.114301	21.7857	3.17e-105	2.35e-103
Cldn15	149.171	2.48883	0.19981	12.456	1.3e-35	2.07e-34
Abcb1b	562.618	2.48444	0.104107	23.8643	7.19e-126	8.33e-124
Creb5	32.7857	2.48322	0.390123	6.36522	1.95e-10	9.57e-10
Irgm1	452.305	2.4776	0.111466	22.2273	1.87e-109	1.51e-107
Tmem50b	614.782	2.47414	0.0979804	25.2514	1.09e-140	1.54e-138
Tmem154	162.176	2.46575	0.164571	14.9829	9.5e-51	2.27e-49
Nos1ap	11.087	2.46253	0.621419	3.96275	7.41e-05	0.000204416
Tnni2	19.2905	2.43563	0.401473	6.06672	1.31e-09	6.01e-09
Lipa	1313.9	2.43388	0.0763531	31.8766	5.64e-223	1.85e-220
Icam1	316.454	2.42223	0.148462	16.3155	7.66e-60	2.25e-58
Nostrin	7.34027	2.42023	0.710165	3.40798	0.000654461	0.00158431
Tpd52	1256.82	2.41311	0.0744227	32.4244	1.24e-230	4.94e-228
Tmem86a	86.1368	2.40958	0.207324	11.6223	3.17e-31	4.42e-30
Cpt1c	6.81574	2.40336	0.842086	2.85406	0.00431649	0.00904322
Ltbp2	7.58018	2.39776	0.779748	3.07505	0.00210467	0.00467936
Itfg3	328.708	2.39772	0.127534	18.8007	7.45e-79	3.25e-77
Maml2	37.1393	2.39062	0.377447	6.33365	2.39e-10	1.17e-09
Tbc1d4	360.286	2.38522	0.128656	18.5395	9.91e-77	4.09e-75
Ccl3	519.359	2.38384	0.118116	20.1823	1.4e-90	7.71e-89
Sh2b2	697.607	2.38384	0.0975371	24.4404	6.37e-132	8.1e-130
Deptor	118.243	2.37188	0.189857	12.493	8.16e-36	1.3e-34
Procr	84.8697	2.3613	0.235166	10.041	1.01e-23	1.06e-22
Hopx	210.869	2.35945	0.166171	14.1989	9.31e-46	1.97e-44
Irgm2	113.108	2.35373	0.183932	12.7967	1.71e-37	2.89e-36
Kif1a	13.3583	2.35074	0.494561	4.7532	2e-06	6.75e-06
Arl5c	7.6003	2.3479	0.658658	3.56467	0.000364314	0.000912109
Kif1c	534.903	2.34686	0.0888687	26.4082	1.1e-153	1.81e-151
Irf9	367.107	2.34444	0.108153	21.6771	3.38e-104	2.47e-102
Bst2	785.903	2.33684	0.100208	23.3198	2.79e-120	2.9e-118
Heatr7b1	56.4603	2.33538	0.265958	8.781	1.62e-18	1.32e-17
Hmox1	477.032	2.32379	0.122739	18.9328	6.12e-80	2.75e-78
Pik3r3	71.2177	2.31841	0.245568	9.44101	3.69e-21	3.39e-20
Nod2	21.9879	2.31701	0.381353	6.07577	1.23e-09	5.7e-09
Rpgrip1	123.569	2.29995	0.204905	11.2245	3.09e-29	4.04e-28
Sowahc	162.18	2.29983	0.180777	12.7219	4.47e-37	7.45e-36
Tnfsf10	83.3378	2.29972	0.235867	9.75004	1.84e-22	1.81e-21
Znfx1	565.664	2.29672	0.131209	17.5042	1.33e-68	4.69e-67
E2f2	538.19	2.29553	0.110203	20.83	2.32e-96	1.46e-94
Pik3r6	228.097	2.28486	0.170436	13.406	5.58e-41	1.04e-39
Cd276	13.3518	2.276	0.545932	4.16903	3.06e-05	8.89e-05
Tmem171	6.54627	2.26833	0.724921	3.12907	0.00175359	0.00395411
Cacng8	6.34325	2.26759	0.753047	3.01122	0.00260203	0.00569653
Cacna1f	71.9168	2.25705	0.254268	8.87669	6.89e-19	5.71e-18
Stat1	968.564	2.2562	0.0812252	27.7771	8.21e-170	1.58e-167
Ccdc109b	84.1279	2.256	0.27444	8.22037	2.03e-16	1.47e-15
Lrp2	17.7206	2.23982	0.485988	4.60881	4.05e-06	1.31e-05
Met	1868.76	2.23074	0.103068	21.6434	7.02e-104	5.05e-102
Ms4a3	1395.3	2.22993	0.158024	14.1114	3.23e-45	6.71e-44
Muc1	7.79835	2.22557	0.67313	3.3063	0.000945351	0.00222834
Zfp287	32.0079	2.22178	0.325255	6.83088	8.44e-12	4.59e-11
Ebi3	287.628	2.21982	0.135122	16.4283	1.2e-60	3.61e-59
Ccdc125	112.212	2.2155	0.205756	10.7676	4.9e-27	5.85e-26
Emr1	1096.93	2.21448	0.147648	14.9984	7.52e-51	1.8e-49
Flot2	762.718	2.20582	0.105702	20.8683	1.04e-96	6.62e-95
Slfn4	18.939	2.20228	0.435572	5.05608	4.28e-07	1.54e-06
Alas1	870.34	2.20157	0.105777	20.8132	3.28e-96	2.05e-94
Tlr6	113.911	2.19893	0.175879	12.5025	7.23e-36	1.16e-34
Ifngr2	861.42	2.19435	0.10031	21.8756	4.44e-106	3.34e-104
2010002M12Rik	7.53115	2.19197	0.680536	3.22095	0.00127768	0.00294957
Unc93b1	3729.8	2.18629	0.062221	35.1374	1.81e-270	1.18e-267
Igtp	139.568	2.18452	0.167865	13.0136	1.02e-38	1.79e-37
Tor3a	608.97	2.18428	0.0994447	21.9647	6.26e-107	4.85e-105
Slc2a6	632.451	2.1834	0.0874701	24.9616	1.6e-137	2.18e-135
Bpnt1	346.451	2.18315	0.114523	19.0629	5.13e-81	2.33e-79
Hck	274.756	2.17814	0.147792	14.7379	3.68e-49	8.48e-48
Cd200r3	27.5403	2.17114	0.366071	5.93091	3.01e-09	1.34e-08
Nlgn3	9.86338	2.16856	0.648217	3.34542	0.000821568	0.00195309
Bmx	288.971	2.15795	0.133428	16.1731	7.81e-59	2.25e-57
Tubb2b	17.1308	2.15587	0.467914	4.60739	4.08e-06	1.32e-05
Rgl1	308.586	2.15553	0.15935	13.527	1.08e-41	2.06e-40
Ifi35	237.412	2.15317	0.149449	14.4074	4.65e-47	1.02e-45
Trim36	35.3298	2.15273	0.32661	6.59111	4.37e-11	2.24e-10
Chn2	589.82	2.15193	0.0906257	23.7453	1.23e-124	1.38e-122
Slc22a4	183.528	2.14906	0.160192	13.4155	4.9e-41	9.13e-40
Socs1	12.3747	2.14905	0.565311	3.80153	0.000143805	0.000383343
Anxa1	1857.62	2.14664	0.06947	30.9002	1.19e-209	3.17e-207
A130040M12Rik	6.55978	2.13994	0.659878	3.24293	0.00118309	0.00274766
Fgd6	179.897	2.1394	0.139163	15.3733	2.47e-53	6.31e-52
Shisa5	1092.94	2.1392	0.088002	24.3085	1.59e-130	1.99e-128
Sh3bp2	438.313	2.13707	0.136666	15.6372	4.06e-55	1.08e-53
Ifit2	416.735	2.13285	0.136893	15.5804	9.89e-55	2.62e-53
5830416I19Rik	50.0651	2.12747	0.296203	7.18247	6.85e-13	4.05e-12
Lamp1	6535.64	2.11625	0.0725761	29.159	6.42e-187	1.45e-184
Prr15	14.3088	2.11372	0.531137	3.97962	6.9e-05	0.000190757
Ddx58	269.516	2.11267	0.136096	15.5234	2.41e-54	6.3e-53
Nagpa	860.594	2.10899	0.093299	22.6046	3.9e-113	3.55e-111
Rgs10	98.3284	2.10751	0.190012	11.0914	1.38e-28	1.75e-27
Itgb2	1937.06	2.10619	0.080173	26.2706	4.16e-152	6.56e-150
Nlrp1a	151.818	2.10137	0.179711	11.693	1.38e-31	1.95e-30
1600010M07Rik	9.31012	2.10106	0.582071	3.60962	0.00030664	0.000775574
4930420K17Rik	385.362	2.10077	0.103753	20.2478	3.71e-91	2.08e-89
Samhd1	1004.46	2.09762	0.0861566	24.3466	6.29e-131	7.93e-129
S100a8	157.022	2.09035	0.345355	6.05276	1.42e-09	6.53e-09
Ctsz	5630.76	2.08922	0.0644906	32.3958	3.15e-230	1.18e-227
Rtp4	229.65	2.07798	0.140678	14.7712	2.25e-49	5.21e-48
Bmf	96.2987	2.07415	0.205844	10.0763	7.03e-24	7.48e-23
Fry	385.399	2.06585	0.128419	16.0867	3.16e-58	9.02e-57
Adam8	394.617	2.05593	0.183132	11.2265	3.02e-29	3.95e-28
Mpzl1	172.266	2.04723	0.157833	12.9709	1.79e-38	3.1e-37
Heatr7a	737.968	2.04696	0.0982862	20.8265	2.49e-96	1.57e-94
C1galt1c1	339.881	2.04455	0.10711	19.0884	3.15e-81	1.45e-79
Myo1f	1929.64	2.02925	0.0802043	25.3011	3.11e-141	4.42e-139
Oas1b	31.941	2.02688	0.315373	6.42693	1.3e-10	6.48e-10
Thsd1	62.4733	2.02153	0.298229	6.77843	1.21e-11	6.51e-11
Prdx1	3353.92	2.01942	0.0970097	20.8167	3.05e-96	1.91e-94
B430306N03Rik	72.264	2.01492	0.254367	7.92132	2.35e-15	1.62e-14
Camk2d	363.965	2.0112	0.15702	12.8085	1.47e-37	2.49e-36
G6pdx	2423.84	2.00636	0.100852	19.8941	4.58e-88	2.38e-86
Ralgds	256.653	2.00586	0.141844	14.1413	2.11e-45	4.43e-44
Usp25	2127.36	2.00534	0.11042	18.161	1.05e-73	4.08e-72
Wnk4	20.9498	2.00489	0.466346	4.29914	1.71e-05	5.15e-05
Pcp4l1	106.034	2.00285	0.197631	10.1343	3.89e-24	4.18e-23
Plekhg1	16.9972	2.00176	0.43263	4.62696	3.71e-06	1.21e-05
Pim1	540.412	1.9951	0.108407	18.4038	1.23e-75	4.94e-74
Rasgrp4	90.954	1.99489	0.24689	8.08009	6.47e-16	4.58e-15
Cebpd	165.138	1.99354	0.16582	12.0223	2.71e-33	4.03e-32
Gm7694	13.1331	1.98543	0.588683	3.37266	0.000744457	0.00178044
Ccr5	54.059	1.98495	0.261195	7.59949	2.97e-14	1.92e-13
Havcr2	67.1971	1.98488	0.242538	8.1838	2.75e-16	1.98e-15
Aph1c	41.7948	1.98418	0.288557	6.87622	6.15e-12	3.38e-11
Xdh	1122.65	1.98317	0.0872684	22.7249	2.54e-114	2.33e-112
Tcirg1	1975.84	1.97877	0.0761363	25.9899	6.44e-149	9.81e-147
Tulp4	479.07	1.97701	0.110267	17.9292	6.97e-72	2.63e-70
Ugt1a6a	51.1755	1.97124	0.291498	6.76246	1.36e-11	7.24e-11
Btbd17	11.9404	1.96831	0.526174	3.7408	0.000183434	0.000480186
Mmp12	2789.41	1.96703	0.0860746	22.8526	1.38e-115	1.3e-113
Wwc1	7.97852	1.96537	0.677001	2.90305	0.00369544	0.00784121
Zfp385a	440.429	1.96462	0.142692	13.7683	3.96e-43	7.81e-42
Mef2c	599.937	1.96211	0.104971	18.6919	5.76e-78	2.46e-76
Bbs7	21.1586	1.96054	0.413428	4.74215	2.11e-06	7.1e-06
Prkch	73.4317	1.95708	0.276579	7.07604	1.48e-12	8.57e-12
Dnajb5	70.6672	1.95391	0.302968	6.44925	1.12e-10	5.62e-10
Ptprj	462.728	1.95101	0.114866	16.9851	1.06e-64	3.5e-63
9930111J21Rik1	35.1815	1.95057	0.396923	4.91423	8.91e-07	3.11e-06
Ly96	26.9392	1.94598	0.358047	5.435	5.48e-08	2.16e-07
Camk1d	1248.16	1.94538	0.0988084	19.6884	2.71e-86	1.34e-84
Zfp658	306.179	1.93185	0.131266	14.7171	5.01e-49	1.15e-47
Slc44a1	1141.91	1.93114	0.0810488	23.8269	1.76e-125	2e-123
Trim34a	103.67	1.93071	0.205821	9.38054	6.56e-21	5.98e-20
Fas	28.3125	1.93054	0.349572	5.52258	3.34e-08	1.34e-07
Il1r2	41.8111	1.92944	0.331528	5.81983	5.89e-09	2.54e-08
Cysltr1	117.111	1.92652	0.28343	6.79718	1.07e-11	5.75e-11
Nav2	1684.15	1.92624	0.0804753	23.9358	1.3e-126	1.55e-124
Disc1	52.8231	1.92501	0.286628	6.71604	1.87e-11	9.86e-11
Zfp36	170.044	1.91942	0.201237	9.53809	1.45e-21	1.36e-20
2200002J24Rik	7.08507	1.91573	0.66178	2.89482	0.00379378	0.00802775
Lbp	582.33	1.91358	0.0922695	20.7391	1.54e-95	9.37e-94
Zc3h12c	168.411	1.9131	0.167794	11.4015	4.11e-30	5.56e-29
Scamp5	21.1335	1.91125	0.417442	4.57849	4.68e-06	1.51e-05
Clec11a	516.94	1.9095	0.170519	11.1981	4.16e-29	5.38e-28
Fes	1351.36	1.9061	0.0925801	20.5886	3.47e-94	2.06e-92
Grn	4498	1.90464	0.0878724	21.675	3.53e-104	2.57e-102
Tmem109	1025.95	1.90382	0.0914787	20.8116	3.4e-96	2.11e-94
Ikbke	392.807	1.90036	0.107032	17.7551	1.57e-70	5.81e-69
2400009B08Rik	17.8979	1.8976	0.443708	4.27669	1.9e-05	5.67e-05
Rassf4	2646.3	1.8921	0.0839981	22.5255	2.34e-112	2.09e-110
C130026I21Rik	622.009	1.88969	0.0909562	20.7758	7.17e-96	4.41e-94
Fbxw4	313.746	1.88825	0.115975	16.2815	1.34e-59	3.91e-58
Pld3	840.637	1.88702	0.114054	16.545	1.74e-61	5.37e-60
Mgam	367.011	1.8826	0.177192	10.6247	2.29e-26	2.68e-25
Gdpd5	72.2953	1.88235	0.205103	9.17761	4.41e-20	3.87e-19
2310028H24Rik	43.7599	1.88159	0.317687	5.92277	3.17e-09	1.4e-08
Bcl2l11	736.609	1.8784	0.0802954	23.3936	4.96e-121	5.28e-119
Oit3	17.8188	1.87581	0.403615	4.64751	3.36e-06	1.1e-05
Myoz1	10.7299	1.86426	0.555626	3.35524	0.00079296	0.00188828
Dpp7	177.095	1.86234	0.154005	12.0927	1.15e-33	1.75e-32
St3gal5	303.087	1.86215	0.134097	13.8866	7.64e-44	1.55e-42
Ctsc	2246.44	1.86051	0.0927163	20.0667	1.44e-89	7.74e-88
Itpripl1	413.052	1.84728	0.111692	16.5391	1.92e-61	5.9e-60
Cpxm1	17.7296	1.84396	0.578896	3.18531	0.00144599	0.00330424
Nqo2	313.046	1.84205	0.112656	16.351	4.28e-60	1.26e-58
Slc12a9	403.519	1.84104	0.117602	15.6548	3.08e-55	8.25e-54
Parp9	396.946	1.83971	0.0977062	18.829	4.37e-79	1.94e-77
Tmsb10	733.39	1.83818	0.107876	17.0397	4.17e-65	1.39e-63
Osbpl3	374.68	1.83588	0.124742	14.7174	4.98e-49	1.15e-47
Bcl6	153.881	1.83475	0.164898	11.1266	9.31e-29	1.19e-27
Naaa	114.396	1.83438	0.186753	9.82249	9.01e-23	9.04e-22
Igf2bp2	51.2762	1.83274	0.263442	6.95688	3.48e-12	1.95e-11
Lmna	32.8272	1.83188	0.315168	5.81238	6.16e-09	2.65e-08
Cltb	288.952	1.83185	0.119806	15.2902	8.89e-53	2.25e-51
Nfkbia	315.684	1.82859	0.122446	14.9339	1.98e-50	4.69e-49
Mov10	448.636	1.82713	0.191237	9.55426	1.24e-21	1.17e-20
Klf2	8.4997	1.82313	0.603646	3.0202	0.00252612	0.00554146
Cst3	2712.36	1.82213	0.0835659	21.8047	2.1e-105	1.56e-103
E030030I06Rik	58.1568	1.81219	0.293201	6.18072	6.38e-10	3.02e-09
Evi2a	223.841	1.80778	0.138705	13.0333	7.91e-39	1.39e-37
Irf5	314.997	1.80576	0.131114	13.7725	3.73e-43	7.38e-42
Batf2	61.1228	1.80417	0.231034	7.80909	5.76e-15	3.87e-14
Cd28	245.468	1.79943	0.133171	13.5122	1.32e-41	2.51e-40
Kcnk6	242.477	1.79848	0.142495	12.6214	1.61e-36	2.65e-35
Dusp3	448.22	1.79751	0.102124	17.6013	2.41e-69	8.66e-68
Ceacam1	250.12	1.79489	0.141391	12.6946	6.34e-37	1.05e-35
Bhlhe40	321.188	1.7942	0.154268	11.6304	2.89e-31	4.04e-30
Emb	12833.1	1.79413	0.0560696	31.9983	1.15e-224	3.87e-222
F10	293.358	1.79397	0.162737	11.0237	2.94e-28	3.67e-27
Aig1	18.6297	1.78806	0.437044	4.09125	4.29e-05	0.000122397
Sat1	605.296	1.78787	0.121163	14.7558	2.82e-49	6.53e-48
Csf2rb2	673.366	1.78673	0.0963501	18.5442	9.09e-77	3.76e-75
Atp7a	351.823	1.78599	0.104293	17.1248	9.7e-66	3.26e-64
Cstb	609.472	1.77894	0.105745	16.823	1.66e-63	5.31e-62
Pstpip2	174.723	1.77715	0.151921	11.6979	1.31e-31	1.85e-30
Plaur	253.859	1.77615	0.124614	14.2532	4.28e-46	9.15e-45
Gsr	3611.07	1.77268	0.0882107	20.0959	8.01e-90	4.33e-88
Opn3	24.9682	1.77162	0.412808	4.29163	1.77e-05	5.31e-05
Tnfaip1	458.173	1.77116	0.106854	16.5756	1.05e-61	3.25e-60
Slc8a1	86.1479	1.76765	0.249937	7.07238	1.52e-12	8.8e-12
Glis3	48.649	1.7652	0.286393	6.16356	7.11e-10	3.36e-09
Cd274	55.8438	1.76277	0.286322	6.15658	7.43e-10	3.5e-09
Tnfrsf1b	2288.96	1.75956	0.0710022	24.7818	1.41e-135	1.86e-133
Tlr4	785.356	1.74977	0.127233	13.7524	4.93e-43	9.7e-42
Fam134b	270.727	1.74789	0.117832	14.8338	8.86e-50	2.07e-48
Mreg	423.858	1.74658	0.116186	15.0326	4.49e-51	1.08e-49
Fgf1	18.5656	1.7455	0.399853	4.36535	1.27e-05	3.87e-05
Tspo	1463.51	1.74465	0.105475	16.5408	1.87e-61	5.75e-60
Tpm4	2075.46	1.74448	0.101149	17.2466	1.19e-66	4.05e-65
Snora16a	14.3383	1.7401	0.555705	3.13135	0.00174007	0.00392634
9630033F20Rik	503.041	1.73603	0.105138	16.5118	3.02e-61	9.23e-60
Anxa4	303.713	1.73544	0.127449	13.6168	3.18e-42	6.15e-41
Plac8	15284.2	1.73406	0.0629034	27.567	2.77e-167	5.1e-165
A630033H20Rik	49.0911	1.73081	0.284885	6.07546	1.24e-09	5.71e-09
Abcc3	112.148	1.72946	0.200147	8.64092	5.58e-18	4.39e-17
AF251705	107.221	1.72321	0.167154	10.3091	6.41e-25	7.09e-24
Cxcr4	1164.76	1.72106	0.0972694	17.6938	4.68e-70	1.7e-68
Gapt	2385.78	1.71719	0.0984583	17.4408	4.04e-68	1.41e-66
C1rl	42.4448	1.71517	0.284038	6.03853	1.56e-09	7.1e-09
Pak1	537.579	1.71244	0.104227	16.4298	1.17e-60	3.53e-59
Mpp1	840.765	1.7111	0.0806617	21.2133	7.19e-100	4.76e-98
Ank1	98.8682	1.71028	0.215602	7.93261	2.15e-15	1.48e-14
Mitf	65.343	1.70982	0.23112	7.39796	1.38e-13	8.62e-13
Cds1	461.802	1.70474	0.110535	15.4227	1.15e-53	2.98e-52
5730508B09Rik	110.534	1.70366	0.175491	9.70797	2.79e-22	2.69e-21
Klf3	94.9389	1.70159	0.20985	8.10858	5.12e-16	3.65e-15
Gm11202	15.1359	1.69681	0.484099	3.5051	0.000456443	0.00112661
Nrg4	22.4753	1.6954	0.41394	4.09576	4.21e-05	0.000120195
Ap1s3	277.872	1.69248	0.112466	15.0488	3.52e-51	8.55e-50
Hdc	408.235	1.6892	0.203435	8.30338	1.01e-16	7.47e-16
Ugdh	943.666	1.68871	0.0742333	22.7487	1.48e-114	1.37e-112
Csf2ra	1132.46	1.68702	0.0830089	20.3234	7.99e-92	4.51e-90
Anxa5	1752.9	1.6837	0.0822511	20.4702	3.97e-93	2.3e-91
Trafd1	879.149	1.68141	0.0864819	19.4423	3.39e-84	1.62e-82
4930471M23Rik	372.202	1.67916	0.116436	14.4213	3.8e-47	8.33e-46
S1pr2	204.742	1.67445	0.140632	11.9066	1.09e-32	1.6e-31
Mapk13	24.8089	1.67069	0.392902	4.25217	2.12e-05	6.3e-05
Gpc1	1853.18	1.66847	0.0742485	22.4714	7.9e-112	6.99e-110
Sgms2	507.863	1.66328	0.147388	11.2851	1.56e-29	2.05e-28
Sirpa	2213.64	1.65866	0.0889401	18.6492	1.28e-77	5.41e-76
Nckipsd	88.4757	1.65705	0.208235	7.95761	1.75e-15	1.21e-14
Ap1s2	157.764	1.6564	0.19087	8.67815	4.02e-18	3.2e-17
Rnf149	1306.01	1.65249	0.0626518	26.3757	2.6e-153	4.21e-151
Cfp	688.689	1.65123	0.0994406	16.6052	6.39e-62	2e-60
Phyh	167.207	1.64964	0.153538	10.7442	6.31e-27	7.51e-26
Arl4c	173.207	1.64956	0.169869	9.71078	2.71e-22	2.62e-21
Trex1	224.444	1.64857	0.119203	13.8299	1.68e-43	3.36e-42
Rogdi	196.942	1.64376	0.138149	11.8985	1.21e-32	1.76e-31
Kif5c	18.7799	1.64356	0.403557	4.07269	4.65e-05	0.000131858
Sumf1	545.693	1.64153	0.0967435	16.9679	1.42e-64	4.67e-63
Mir1949	16.0167	1.63728	0.512553	3.19436	0.00140143	0.00321371
Sh3bp5	332.327	1.63565	0.0999421	16.3659	3.35e-60	9.94e-59
Galnt10	359.088	1.63351	0.105122	15.5392	1.88e-54	4.95e-53
Fgd4	535.625	1.63282	0.164393	9.93245	3.01e-23	3.11e-22
Agps	3674.71	1.6323	0.10071	16.208	4.43e-59	1.29e-57
Tyrobp	1489.52	1.63198	0.0744395	21.9236	1.55e-106	1.18e-104
1810034E14Rik	24.6199	1.6311	0.362887	4.49478	6.96e-06	2.2e-05
Nfam1	1145.66	1.62646	0.0918678	17.7043	3.88e-70	1.42e-68
Specc1	388.418	1.62609	0.1086	14.9732	1.1e-50	2.62e-49
Snord16a	34.6378	1.62568	0.318602	5.10253	3.35e-07	1.22e-06
Itgb5	1243.65	1.62396	0.0726263	22.3604	9.56e-111	8.13e-109
Smoc1	13.0421	1.62159	0.538335	3.01222	0.00259342	0.00568227
Fam129b	1416.87	1.62129	0.0867758	18.6836	6.73e-78	2.87e-76
D730005E14Rik	26.7592	1.61982	0.331273	4.88967	1.01e-06	3.51e-06
Vwa5a	602.707	1.6193	0.0789846	20.5015	2.09e-93	1.21e-91
Psme2	1322.92	1.61353	0.107009	15.0785	2.24e-51	5.49e-50
Rps6ka4	797.916	1.6134	0.113581	14.2049	8.54e-46	1.82e-44
Slc29a3	649.906	1.61174	0.098026	16.4419	9.58e-61	2.9e-59
Parp8	1458.07	1.60724	0.0835251	19.2427	1.63e-82	7.63e-81
S100a6	331.064	1.60712	0.178832	8.98676	2.55e-19	2.16e-18
Mboat1	465.03	1.6061	0.101826	15.773	4.77e-56	1.3e-54
Fgr	109.661	1.60591	0.223253	7.19324	6.33e-13	3.76e-12
Psmb10	681.699	1.60372	0.0920895	17.4148	6.37e-68	2.21e-66
Ly6e	8460.11	1.60185	0.0578303	27.6991	7.16e-169	1.36e-166
Slc39a8	149.06	1.60017	0.170592	9.3801	6.59e-21	6e-20
Niacr1	90.3716	1.59759	0.249653	6.39925	1.56e-10	7.73e-10
Mtap4	1234.21	1.59739	0.112335	14.2198	6.9e-46	1.47e-44
Slc24a6	941.059	1.59372	0.121906	13.0734	4.67e-39	8.23e-38
4933430I17Rik	11.0374	1.58924	0.537579	2.95629	0.00311368	0.00671231
Dmxl2	421.086	1.58751	0.16293	9.74353	1.97e-22	1.92e-21
Soat1	2141.45	1.58229	0.0702964	22.5089	3.4e-112	3.03e-110
Rap2b	1212.41	1.58162	0.0898886	17.5953	2.67e-69	9.6e-68
Dchs1	21.5379	1.58156	0.436133	3.62632	0.000287486	0.000730799
St18	23.1446	1.58017	0.432018	3.65765	0.000254542	0.000653653
Fbxl5	252.589	1.57871	0.123772	12.755	2.92e-37	4.9e-36
Tmem108	71.5429	1.57666	0.242797	6.49374	8.37e-11	4.22e-10
Napsa	1600.64	1.57238	0.0799176	19.675	3.53e-86	1.74e-84
BC006779	940.87	1.57088	0.0733909	21.4044	1.22e-101	8.48e-100
Lrp4	72.9894	1.5695	0.219161	7.16137	7.99e-13	4.7e-12
Myd88	445.45	1.56634	0.0907351	17.2628	8.97e-67	3.07e-65
Eif2ak2	742.696	1.55427	0.116801	13.307	2.11e-40	3.88e-39
Tanc1	24.5878	1.55337	0.37032	4.19467	2.73e-05	8e-05
Ctsa	3531.51	1.55211	0.0693304	22.3871	5.25e-111	4.53e-109
Tmc4	15.0467	1.54637	0.543142	2.84708	0.00441219	0.00922453
Slfn8	206.695	1.54229	0.18009	8.564	1.09e-17	8.44e-17
Txlnb	88.4325	1.54133	0.203881	7.55997	4.03e-14	2.58e-13
Sntb2	392.648	1.54087	0.101746	15.1443	8.27e-52	2.04e-50
Tmem38b	717.64	1.53651	0.100833	15.2382	1.97e-52	4.93e-51
Slc43a2	792.293	1.53442	0.0874614	17.544	6.61e-69	2.36e-67
Vim	10755.6	1.53412	0.0937649	16.3613	3.61e-60	1.07e-58
Fgl2	228.426	1.53124	0.180903	8.46443	2.57e-17	1.95e-16
Stx7	808.775	1.531	0.0772822	19.8106	2.41e-87	1.23e-85
B230208H11Rik	20.2472	1.52357	0.441273	3.45266	0.000555081	0.0013545
Ckap4	94.6023	1.51943	0.190109	7.99243	1.32e-15	9.22e-15
Id1	68.3159	1.51432	0.234104	6.4686	9.89e-11	4.97e-10
Pde8a	18.4145	1.51374	0.410144	3.69075	0.000223597	0.000579184
Alox5ap	2224.11	1.5134	0.0820544	18.4439	5.84e-76	2.38e-74
Nagk	146.386	1.51336	0.183144	8.26322	1.42e-16	1.04e-15
Ttll3	118.264	1.51088	0.207517	7.28074	3.32e-13	2.02e-12
Ier3	178.908	1.51024	0.153325	9.84996	6.86e-23	6.94e-22
Bex6	141.709	1.50582	0.176936	8.51052	1.73e-17	1.33e-16
Atp1b3	3848.33	1.50558	0.0455297	33.068	8.58e-240	4.16e-237
Lgals1	6687.8	1.49548	0.109302	13.6821	1.3e-42	2.53e-41
Lair1	216.819	1.49351	0.14183	10.5303	6.26e-26	7.21e-25
Emilin2	4906.46	1.49326	0.0879585	16.9769	1.22e-64	4.02e-63
Selplg	2994.65	1.4905	0.0835223	17.8455	3.13e-71	1.17e-69
Trio	810.193	1.48811	0.134876	11.0332	2.64e-28	3.31e-27
Gm6907	17.7343	1.48766	0.399428	3.72447	0.000195723	0.000510821
Gm6548	282.952	1.48554	0.147534	10.0691	7.56e-24	8.01e-23
1810033B17Rik	30.2481	1.48498	0.334746	4.43613	9.16e-06	2.85e-05
C130050O18Rik	56.3757	1.48238	0.242056	6.1241	9.12e-10	4.26e-09
Dse	173.679	1.48206	0.173379	8.54809	1.25e-17	9.64e-17
Hlx	467.154	1.48146	0.103603	14.2994	2.21e-46	4.74e-45
Fosl2	1465.94	1.47965	0.0919989	16.0833	3.34e-58	9.51e-57
Ctsl	500.019	1.47783	0.0994094	14.8661	5.47e-50	1.28e-48
Spire1	283.511	1.4775	0.13282	11.1241	9.57e-29	1.22e-27
Cav2	132.602	1.4762	0.210255	7.02099	2.2e-12	1.26e-11
Abcd1	1095.65	1.47609	0.0768049	19.2187	2.58e-82	1.21e-80
Ppa1	934.215	1.47603	0.101986	14.4729	1.8e-47	3.96e-46
Sfpi1	1849.42	1.47581	0.0663723	22.2353	1.57e-109	1.27e-107
Camta2	216.586	1.47384	0.121204	12.16	5.07e-34	7.75e-33
Plod3	3038.59	1.4735	0.0657963	22.3949	4.42e-111	3.83e-109
S100a10	620.496	1.4719	0.113014	13.024	8.93e-39	1.56e-37
Tdrd7	283.606	1.46988	0.116462	12.6211	1.62e-36	2.65e-35
Ftl1	13405.3	1.46784	0.0632262	23.2157	3.16e-119	3.14e-117
Cmtm3	292.002	1.46645	0.154284	9.50485	2e-21	1.86e-20
Capg	858.214	1.46515	0.105169	13.9314	4.08e-44	8.3e-43
5031414D18Rik	116.617	1.46362	0.183101	7.99351	1.31e-15	9.14e-15
Xylb	55.6294	1.45997	0.247504	5.89876	3.66e-09	1.61e-08
Ikzf3	17.7811	1.4583	0.491426	2.96748	0.00300249	0.00649291
Card6	70.1318	1.45787	0.237634	6.13495	8.52e-10	3.99e-09
Irak2	153.05	1.45437	0.158043	9.20238	3.5e-20	3.08e-19
Cdk18	156.393	1.44956	0.160569	9.02761	1.75e-19	1.5e-18
Pik3ap1	1525.27	1.44617	0.0851113	16.9915	9.49e-65	3.15e-63
Naip6	61.1234	1.44581	0.214874	6.72863	1.71e-11	9.07e-11
5430427O19Rik	196.168	1.44455	0.147807	9.77328	1.47e-22	1.45e-21
Sesn3	194.443	1.44413	0.143084	10.0929	5.94e-24	6.33e-23
Sorl1	3952.39	1.44405	0.061716	23.3984	4.44e-121	4.77e-119
Cblb	739.896	1.43854	0.0773057	18.6085	2.74e-77	1.16e-75
Idh1	1831.12	1.43832	0.125141	11.4936	1.42e-30	1.94e-29
Zfp382	61.4276	1.4383	0.225166	6.3877	1.68e-10	8.31e-10
Trim12c	182.252	1.43781	0.215578	6.66955	2.57e-11	1.34e-10
B130034C11Rik	25.2741	1.43603	0.404958	3.54613	0.000390936	0.000973732
Agpat3	102.924	1.43213	0.178427	8.02639	1e-15	7.04e-15
Mfsd1	2011.97	1.42929	0.0666744	21.4369	6.05e-102	4.23e-100
Igfbp4	6760.28	1.42599	0.092422	15.4292	1.04e-53	2.7e-52
Rps6ka2	851.814	1.42584	0.0898872	15.8626	1.15e-56	3.19e-55
Nlrc4	89.4774	1.42531	0.193958	7.34855	2e-13	1.23e-12
Glipr1	2528.55	1.4249	0.0799576	17.8206	4.89e-71	1.81e-69
Serpinb8	78.5893	1.42418	0.21374	6.66311	2.68e-11	1.4e-10
Ankrd23	30.547	1.42318	0.342092	4.16023	3.18e-05	9.22e-05
Rnpep	1591.84	1.42299	0.0845694	16.8263	1.57e-63	5.04e-62
Adar	1219.29	1.42132	0.0691492	20.5544	7.02e-94	4.12e-92
Gng10	665.854	1.4207	0.0829219	17.133	8.43e-66	2.84e-64
Rras	53.6848	1.42037	0.25136	5.65073	1.6e-08	6.61e-08
Lrrk2	238.059	1.4202	0.144121	9.85424	6.57e-23	6.66e-22
Sp110	969.179	1.41882	0.0717122	19.785	4.01e-87	2.03e-85
Degs1	969.61	1.41673	0.0950328	14.9078	2.93e-50	6.89e-49
4933426M11Rik	886.427	1.41647	0.0889642	15.9218	4.47e-57	1.25e-55
Sema6b	259.401	1.41264	0.12217	11.5629	6.35e-31	8.76e-30
Anxa6	2135.85	1.41096	0.0785589	17.9605	3.97e-72	1.51e-70
Atp6v1c1	1062.57	1.41011	0.0678071	20.796	4.71e-96	2.91e-94
Clec12a	992.559	1.40967	0.114427	12.3193	7.13e-35	1.11e-33
Tapbp	2018.66	1.40911	0.0848658	16.604	6.52e-62	2.03e-60
Enc1	181.7	1.40587	0.161798	8.68906	3.65e-18	2.91e-17
Creb3	184.608	1.40514	0.14347	9.79398	1.19e-22	1.19e-21
Atf3	59.3681	1.40251	0.233503	6.00641	1.9e-09	8.58e-09
Tax1bp3	24.0817	1.40113	0.361436	3.87658	0.000105937	0.000286717
Btla	1277.31	1.39909	0.0917438	15.25	1.65e-52	4.13e-51
Pepd	504.507	1.39845	0.0932231	15.0011	7.22e-51	1.73e-49
Akr1a1	5240.77	1.39583	0.0704116	19.8239	1.85e-87	9.5e-86
Elovl7	79.926	1.39377	0.201095	6.93091	4.18e-12	2.33e-11
Mesdc1	798.449	1.39375	0.101625	13.7146	8.3e-43	1.63e-41
Snora2b	18.803	1.3932	0.444255	3.13603	0.00171253	0.00386952
Sap30	507.45	1.39319	0.0969095	14.3762	7.3e-47	1.59e-45
Slc22a15	85.2921	1.39074	0.218579	6.36261	1.98e-10	9.72e-10
Hpcal1	709.958	1.3904	0.0909672	15.2846	9.68e-53	2.45e-51
Myo5a	2470.15	1.38944	0.124853	11.1285	9.11e-29	1.16e-27
E330020D12Rik	102.878	1.38807	0.184648	7.51739	5.59e-14	3.55e-13
Rnf150	143.652	1.38464	0.17828	7.76665	8.06e-15	5.38e-14
Frmd4a	658.595	1.38423	0.0824737	16.7838	3.2e-63	1.02e-61
Nedd4l	544.349	1.38357	0.0949742	14.5678	4.5e-48	1.01e-46
9430038I01Rik	89.9238	1.3827	0.185992	7.43418	1.05e-13	6.59e-13
Plin2	887.683	1.37979	0.0860441	16.0358	7.18e-58	2.04e-56
Mbnl1	6123.15	1.37708	0.209217	6.58208	4.64e-11	2.38e-10
Ppfibp1	477.161	1.37595	0.0857887	16.0388	6.85e-58	1.95e-56
Tnfaip8l2	228.059	1.37563	0.140774	9.77192	1.49e-22	1.47e-21
Slc7a8	217.006	1.37454	0.13505	10.178	2.49e-24	2.69e-23
Hgsnat	485.434	1.37381	0.100251	13.7037	9.64e-43	1.89e-41
Apoe	86.4829	1.37372	0.238354	5.76335	8.25e-09	3.51e-08
Snord12	38.3381	1.37332	0.38312	3.58456	0.000337641	0.000849715
Pygm	24.6229	1.37321	0.386182	3.55588	0.000376718	0.000940466
Prkx	256.846	1.37079	0.127076	10.7871	3.96e-27	4.76e-26
Obfc1	121.897	1.36909	0.180772	7.57358	3.63e-14	2.33e-13
Plxnc1	1215.63	1.36871	0.123827	11.0534	2.11e-28	2.65e-27
Ppfia4	45.4794	1.36793	0.251556	5.43787	5.39e-08	2.13e-07
Phactr1	29.6215	1.36658	0.322704	4.2348	2.29e-05	6.77e-05
Sgms1	348.32	1.36333	0.115657	11.7877	4.52e-32	6.45e-31
Fcrl1	80.8655	1.3617	0.255879	5.32165	1.03e-07	3.95e-07
Smox	269.569	1.35944	0.134898	10.0775	6.94e-24	7.39e-23
Acot9	385.127	1.3575	0.108311	12.5334	4.9e-36	7.9e-35
F13a1	22754.3	1.35635	0.0695886	19.491	1.31e-84	6.34e-83
Esyt1	3463.89	1.35382	0.079394	17.0519	3.38e-65	1.13e-63
Cyp4f16	135.407	1.35301	0.16975	7.9706	1.58e-15	1.1e-14
Trim12a	145.661	1.35239	0.164609	8.21574	2.11e-16	1.53e-15
Cd180	1061.91	1.35089	0.0941402	14.3498	1.07e-46	2.32e-45
Ncf4	1186.11	1.35063	0.0758472	17.8073	6.21e-71	2.3e-69
Naip2	1008.4	1.35	0.0801808	16.8369	1.31e-63	4.23e-62
Slc36a1	1391.05	1.34716	0.0680412	19.7991	3.03e-87	1.54e-85
Snora61	29.143	1.34636	0.429182	3.13705	0.00170659	0.00385743
Cyth4	976.811	1.34463	0.0855327	15.7207	1.09e-55	2.95e-54
H2-Oa	83.2964	1.34343	0.223476	6.01153	1.84e-09	8.34e-09
Gng2	898.073	1.33667	0.0917561	14.5677	4.51e-48	1.01e-46
Ctsd	9030.18	1.33537	0.0648924	20.5782	4.3e-94	2.54e-92
H2-T23	301.068	1.33245	0.117715	11.3193	1.05e-29	1.4e-28
Pot1b	183.142	1.33229	0.15597	8.54198	1.32e-17	1.02e-16
BC023829	425.946	1.33228	0.113369	11.7518	6.91e-32	9.83e-31
Frrs1	702.131	1.33191	0.0812195	16.3989	1.95e-60	5.84e-59
Ptafr	826.306	1.33127	0.0976145	13.638	2.38e-42	4.62e-41
Atp6v1h	1125.96	1.32905	0.072186	18.4114	1.06e-75	4.3e-74
Relb	119.845	1.32823	0.165613	8.02009	1.06e-15	7.4e-15
Ifi30	111.748	1.32683	0.17293	7.67262	1.69e-14	1.1e-13
Dtx3l	661.557	1.32415	0.0905848	14.6178	2.16e-48	4.88e-47
Rbfox2	33.7345	1.32405	0.438028	3.02274	0.00250495	0.00550055
Atp6v1b2	3172.32	1.32345	0.0738104	17.9304	6.83e-72	2.58e-70
Plekhn1	37.8048	1.32004	0.329515	4.00603	6.17e-05	0.000172029
Dusp7	554.725	1.31606	0.0829551	15.8647	1.11e-56	3.09e-55
Erp29	4427.15	1.31562	0.0689284	19.0867	3.26e-81	1.5e-79
Tmed8	459.05	1.31178	0.0987078	13.2895	2.66e-40	4.88e-39
Slc25a22	244.724	1.30534	0.133671	9.76531	1.59e-22	1.56e-21
Tmem229b	1628.92	1.30527	0.0645087	20.2341	4.91e-91	2.74e-89
2010106G01Rik	1555.87	1.30446	0.0888601	14.6799	8.67e-49	1.99e-47
Prdx4	1402.49	1.29938	0.0627245	20.7156	2.5e-95	1.51e-93
Dennd2c	46.5621	1.29871	0.295826	4.39012	1.13e-05	3.47e-05
9330020H09Rik	51.0887	1.29768	0.258535	5.01935	5.18e-07	1.85e-06
Tmsb4x	5364.74	1.29666	0.0654284	19.818	2.08e-87	1.07e-85
B3gnt8	242.554	1.29347	0.154268	8.38456	5.09e-17	3.81e-16
A930005I04Rik	19.8236	1.29154	0.402005	3.21274	0.00131477	0.00302984
Gm14005	111.945	1.28967	0.176583	7.30348	2.8e-13	1.71e-12
Nmi	166.102	1.28933	0.157992	8.16071	3.33e-16	2.4e-15
Tfrc	7086.86	1.28878	0.119652	10.771	4.72e-27	5.66e-26
Trim25	2177.04	1.28734	0.0594283	21.6621	4.67e-104	3.38e-102
Six4	57.2215	1.28672	0.246676	5.21623	1.83e-07	6.82e-07
Cyp39a1	19.0085	1.28362	0.403444	3.18167	0.00146428	0.00334438
Arhgap17	801.523	1.28222	0.0969009	13.2323	5.71e-40	1.04e-38
Trim21	261.733	1.28144	0.126599	10.122	4.41e-24	4.73e-23
Ccne1	307.014	1.27841	0.157933	8.09462	5.74e-16	4.08e-15
Fam114a1	77.3616	1.27629	0.230886	5.5278	3.24e-08	1.3e-07
Lamp2	3768.72	1.27467	0.0548606	23.2348	2.03e-119	2.03e-117
Tgm1	193.841	1.27392	0.171529	7.42685	1.11e-13	6.96e-13
St6gal1	685.089	1.27123	0.117315	10.8361	2.32e-27	2.81e-26
Pon3	57.9058	1.26983	0.255079	4.97818	6.42e-07	2.26e-06
1600014C10Rik	406.995	1.26827	0.106646	11.8923	1.3e-32	1.89e-31
Acox3	818.363	1.26807	0.093855	13.511	1.35e-41	2.55e-40
Neurl1b	28.5812	1.26745	0.388867	3.25933	0.00111674	0.00260096
Mvp	659.072	1.26734	0.101427	12.4951	7.94e-36	1.27e-34
Tbc1d2b	1146.5	1.26717	0.0810385	15.6366	4.1e-55	1.09e-53
BC035044	1600.66	1.2669	0.0577072	21.9539	7.95e-107	6.13e-105
Trps1	1025.66	1.26662	0.12188	10.3924	2.69e-25	3.02e-24
Rhbdf2	405.085	1.26651	0.107652	11.7648	5.93e-32	8.46e-31
Car15	37.5335	1.26642	0.328719	3.85261	0.000116866	0.000314671
Il4ra	555.099	1.2663	0.114591	11.0506	2.18e-28	2.73e-27
Fgd2	343.411	1.26407	0.108794	11.6189	3.3e-31	4.58e-30
Herc6	156.522	1.26403	0.181822	6.95204	3.6e-12	2.02e-11
Tfe3	444.867	1.26289	0.0955782	13.2131	7.37e-40	1.33e-38
Stom	2468.61	1.26175	0.0738336	17.0891	1.79e-65	6.01e-64
Ahrr	83.0303	1.26157	0.191993	6.57089	5e-11	2.56e-10
Rab7l1	148.655	1.26125	0.148477	8.49463	1.99e-17	1.51e-16
Nadk	2218.86	1.25952	0.0628867	20.0284	3.11e-89	1.65e-87
Map3k14	98.6785	1.25712	0.178697	7.03492	1.99e-12	1.14e-11
Hdac9	193.739	1.25447	0.177838	7.05399	1.74e-12	1e-11
Mocos	41.1945	1.25365	0.277578	4.5164	6.29e-06	1.99e-05
Hexa	2630.21	1.2526	0.0690206	18.1482	1.33e-73	5.14e-72
Commd9	261.927	1.25251	0.113125	11.0719	1.72e-28	2.17e-27
Prr5	258.907	1.24776	0.117734	10.5981	3.04e-26	3.54e-25
Fnip2	1158.54	1.2468	0.0788382	15.8146	2.47e-56	6.76e-55
Gng7	33.9494	1.24426	0.328056	3.79284	0.000148936	0.00039533
Ppm1m	396.354	1.24271	0.0950052	13.0804	4.26e-39	7.52e-38
Sdf2l1	1499.04	1.24237	0.089642	13.8592	1.12e-43	2.26e-42
Tnfaip2	617.789	1.23935	0.105508	11.7465	7.36e-32	1.05e-30
Plcl2	796.012	1.23798	0.110598	11.1935	4.39e-29	5.66e-28
4933412E12Rik	27.2258	1.2361	0.331939	3.72389	0.000196179	0.00051191
Plec	4902.78	1.23543	0.090633	13.6312	2.61e-42	5.06e-41
Glrx	503.164	1.23508	0.0912239	13.539	9.2e-42	1.75e-40
Slc25a12	2128.89	1.2332	0.0563137	21.8988	2.67e-106	2.03e-104
Scpep1	1628.32	1.23213	0.0727311	16.9408	2.25e-64	7.38e-63
Snhg3	447.748	1.2319	0.116356	10.5873	3.41e-26	3.96e-25
Adam9	787.844	1.23115	0.0840591	14.6463	1.42e-48	3.23e-47
Tmem65	273.759	1.23052	0.137948	8.92017	4.66e-19	3.9e-18
Nsf	1320.53	1.22901	0.0856842	14.3435	1.17e-46	2.53e-45
Cpeb3	54.9179	1.22793	0.240362	5.10864	3.24e-07	1.18e-06
Fmnl1	2383.59	1.22782	0.0680093	18.0538	7.37e-73	2.84e-71
Npc2	4085.5	1.22745	0.0652758	18.8041	6.99e-79	3.07e-77
Junb	406.65	1.22668	0.10326	11.8796	1.51e-32	2.19e-31
Gria3	1222.01	1.22654	0.157699	7.77777	7.38e-15	4.93e-14
P2rx4	703.74	1.22528	0.0724662	16.9084	3.9e-64	1.27e-62
Cdk20	42.0778	1.22421	0.266258	4.59785	4.27e-06	1.38e-05
Aifm2	194.624	1.22221	0.156087	7.83034	4.87e-15	3.29e-14
Renbp	493.478	1.22153	0.0999487	12.2216	2.38e-34	3.68e-33
Smad6	57.2348	1.22008	0.239849	5.08686	3.64e-07	1.32e-06
Fam89b	372.562	1.21844	0.101257	12.0331	2.38e-33	3.56e-32
Cyfip1	1553.07	1.21424	0.0736334	16.4904	4.3e-61	1.31e-59
Smap2	688.652	1.21225	0.0800465	15.1444	8.26e-52	2.04e-50
2310014L17Rik	47.841	1.21004	0.297415	4.06852	4.73e-05	0.000133978
Ext1	161.897	1.20987	0.14923	8.10741	5.17e-16	3.69e-15
Ugt1a7c	1749.06	1.20965	0.0656335	18.4304	7.5e-76	3.05e-74
Ifitm1	1193.1	1.2095	0.114399	10.5726	3.99e-26	4.62e-25
Farp2	62.7615	1.20906	0.234403	5.15805	2.5e-07	9.2e-07
Plcxd2	137.613	1.20824	0.174649	6.91809	4.58e-12	2.54e-11
BC005537	4423.07	1.20819	0.0541494	22.3121	2.82e-110	2.34e-108
Rassf3	558.351	1.2062	0.0897457	13.4402	3.52e-41	6.59e-40
Wdr44	199.229	1.20511	0.161028	7.48384	7.22e-14	4.56e-13
Tubb6	243.944	1.20471	0.175973	6.846	7.59e-12	4.15e-11
Snord2	25.9067	1.20364	0.37901	3.17574	0.00149455	0.00340756
Hsd11b1	70.1643	1.20364	0.290247	4.14694	3.37e-05	9.73e-05
Atp6v1a	2736.69	1.20247	0.0574096	20.9454	2.07e-97	1.33e-95
Il7	25.9413	1.20146	0.353945	3.39447	0.000687617	0.00165813
Gadd45b	88.8475	1.19433	0.198357	6.02112	1.73e-09	7.88e-09
Camsap2	584.839	1.19344	0.0998167	11.9563	6.02e-33	8.86e-32
Cpne3	1231.11	1.19155	0.0777378	15.3278	4.98e-53	1.26e-51
Pdxk	1024.4	1.18895	0.117529	10.1162	4.68e-24	5.02e-23
Cpeb2	429.259	1.18856	0.171288	6.93895	3.95e-12	2.2e-11
Cdkn1a	239.993	1.18834	0.143583	8.2763	1.27e-16	9.3e-16
Cndp2	1122.65	1.18784	0.0896851	13.2445	4.85e-40	8.85e-39
9030625A04Rik	162.233	1.18529	0.145439	8.14973	3.65e-16	2.62e-15
Sh3tc1	443.634	1.18507	0.100346	11.8099	3.47e-32	4.97e-31
2310001H17Rik	36.7625	1.18461	0.315663	3.75276	0.000174895	0.000459763
Il11ra1	188.231	1.18457	0.139254	8.50653	1.79e-17	1.37e-16
Fos	282.371	1.18409	0.341611	3.4662	0.000527872	0.00129147
Txndc16	373.605	1.18326	0.129228	9.15633	5.37e-20	4.69e-19
Fyb	1329.32	1.18268	0.0714637	16.5494	1.62e-61	5e-60
Isg20	41.4445	1.18206	0.281725	4.19579	2.72e-05	7.96e-05
Susd3	56.1494	1.18098	0.255821	4.61641	3.9e-06	1.27e-05
Zmat3	135.407	1.18051	0.177442	6.6529	2.87e-11	1.5e-10
Lyn	1867.95	1.17986	0.0694189	16.9962	8.75e-65	2.92e-63
Clec4d	530.06	1.17794	0.093754	12.5641	3.33e-36	5.4e-35
Tcf19	215.807	1.17639	0.121718	9.66484	4.25e-22	4.07e-21
Lpar5	139.503	1.17594	0.165007	7.12662	1.03e-12	6.02e-12
Atrnl1	1703.04	1.17513	0.0674975	17.4099	6.94e-68	2.4e-66
5730408K05Rik	40.6041	1.17429	0.311458	3.77032	0.000163039	0.00043093
Arhgap31	1391.43	1.17408	0.0572056	20.5238	1.32e-93	7.71e-92
Tpp1	1597.31	1.17334	0.0751999	15.603	6.94e-55	1.85e-53
Csf2rb	3572.45	1.17177	0.0585981	19.9968	5.87e-89	3.1e-87
Gcat	32.671	1.17086	0.332744	3.51879	0.000433519	0.00107387
I830077J02Rik	213.29	1.16936	0.128926	9.07005	1.19e-19	1.02e-18
Dock10	4588.71	1.16451	0.0887846	13.1161	2.66e-39	4.73e-38
Prtn3	8977.22	1.16385	0.0710043	16.3912	2.21e-60	6.61e-59
Rbms1	559.594	1.1629	0.16974	6.85106	7.33e-12	4.01e-11
Fam117a	772.754	1.16255	0.0820807	14.1635	1.54e-45	3.24e-44
Raph1	615.87	1.16251	0.106713	10.8938	1.23e-27	1.51e-26
Il12rb2	87.7895	1.16182	0.194307	5.97931	2.24e-09	1.01e-08
Vav1	2728.63	1.15945	0.0627907	18.4653	3.93e-76	1.61e-74
Blvra	281.715	1.1581	0.111168	10.4176	2.06e-25	2.33e-24
Lgr4	267.458	1.15565	0.121024	9.54893	1.31e-21	1.23e-20
Gnb5	37.2435	1.15462	0.317893	3.63209	0.000281136	0.000715908
Arhgef11	347.36	1.15434	0.101527	11.3697	5.92e-30	7.93e-29
Skap2	1344.5	1.15417	0.0645031	17.8933	1.33e-71	4.99e-70
Adap1	1434.5	1.15336	0.0687425	16.778	3.53e-63	1.13e-61
Traf3ip2	91.8106	1.15212	0.185891	6.19784	5.72e-10	2.72e-09
Sgpl1	1922.89	1.15084	0.0771371	14.9194	2.47e-50	5.81e-49
Ifi47	147.403	1.15049	0.167617	6.86384	6.7e-12	3.68e-11
2210403K04Rik	58.1895	1.14956	0.249157	4.61383	3.95e-06	1.29e-05
Dna2	715.265	1.14635	0.0885324	12.9483	2.4e-38	4.14e-37
Sepx1	2204.02	1.14467	0.0711473	16.0888	3.06e-58	8.75e-57
Gusb	6784.98	1.14124	0.0541778	21.0648	1.67e-98	1.09e-96
Itpripl2	942.448	1.13831	0.0795369	14.3118	1.85e-46	3.97e-45
Gbp7	180.155	1.13308	0.38279	2.96006	0.00307574	0.00664255
Cd300ld	59.9353	1.13286	0.234388	4.83329	1.34e-06	4.6e-06
44987	277.956	1.13219	0.127841	8.85628	8.27e-19	6.83e-18
Hspbp1	490.654	1.13214	0.0973735	11.6268	3.01e-31	4.2e-30
Uba7	337.639	1.1315	0.0996177	11.3584	6.74e-30	9.01e-29
Sestd1	731.717	1.13009	0.0981131	11.5182	1.07e-30	1.47e-29
Mfsd6	338.961	1.12997	0.128692	8.78041	1.63e-18	1.32e-17
Pnp	957.079	1.12865	0.130784	8.62985	6.14e-18	4.83e-17
Vps13c	3263.59	1.12836	0.113275	9.96124	2.25e-23	2.34e-22
Slc11a1	439.975	1.12669	0.270786	4.16083	3.17e-05	9.2e-05
Depdc7	33.3587	1.12489	0.314477	3.57702	0.000347529	0.00087282
Lactb	288.695	1.12332	0.134452	8.35481	6.55e-17	4.89e-16
Igsf8	990.569	1.12132	0.103042	10.8822	1.4e-27	1.71e-26
Aldh3a2	316.086	1.12056	0.112518	9.95893	2.31e-23	2.39e-22
Plxnb2	3009.01	1.11899	0.0743681	15.0466	3.63e-51	8.81e-50
45179	329.696	1.11714	0.11452	9.75496	1.76e-22	1.72e-21
Twf1	661.564	1.11576	0.0993694	11.2284	2.96e-29	3.87e-28
Slc38a6	53.599	1.11503	0.24377	4.57413	4.78e-06	1.54e-05
Cib1	294.6	1.11259	0.113109	9.83644	7.84e-23	7.89e-22
Gba	947.89	1.11239	0.0947093	11.7453	7.47e-32	1.06e-30
Efhd2	1408.81	1.11234	0.0786751	14.1384	2.2e-45	4.61e-44
Slc25a4	1610.93	1.11099	0.0793898	13.9941	1.69e-44	3.46e-43
Usp2	42.8322	1.11035	0.287598	3.86075	0.000113037	0.000304738
Capza2	3190.59	1.10964	0.071319	15.5589	1.39e-54	3.65e-53
Irf1	264.519	1.10558	0.131274	8.42187	3.71e-17	2.79e-16
Nod1	94.1868	1.10273	0.19919	5.53608	3.09e-08	1.24e-07
Serpinb6b	24.5797	1.10184	0.332351	3.31528	0.000915526	0.00216115
Tor1aip1	1547.3	1.10073	0.0630856	17.4481	3.56e-68	1.25e-66
Pdlim5	343.314	1.1006	0.110984	9.91678	3.52e-23	3.62e-22
Dr1	2013.67	1.10015	0.0588174	18.7044	4.56e-78	1.96e-76
Slfn9	199.24	1.09775	0.249621	4.39767	1.09e-05	3.36e-05
Rab31	1634.86	1.09724	0.0664446	16.5136	2.93e-61	8.99e-60
Wsb2	504.183	1.09714	0.0910365	12.0516	1.9e-33	2.86e-32
F630028O10Rik	689.381	1.09685	0.291245	3.76606	0.000165845	0.000437816
Cd82	470.9	1.0953	0.0918339	11.927	8.56e-33	1.25e-31
Arid5b	274.536	1.09285	0.109277	10.0007	1.51e-23	1.58e-22
Inpp5j	103.112	1.09253	0.211928	5.15521	2.53e-07	9.32e-07
Tmem173	893.793	1.09205	0.0939109	11.6286	2.95e-31	4.12e-30
Lhpp	221.076	1.0905	0.137973	7.90376	2.71e-15	1.86e-14
Lpxn	555.307	1.09029	0.0972709	11.2088	3.69e-29	4.78e-28
Sec31b	46.5278	1.09007	0.288018	3.78472	0.000153879	0.000407709
Spag1	39.5117	1.08577	0.288756	3.76018	0.000169789	0.000447237
Runx1	776.496	1.08445	0.125432	8.64573	5.35e-18	4.22e-17
Bax	607.866	1.0837	0.0944597	11.4727	1.81e-30	2.46e-29
Tnfsf12	54.4197	1.0837	0.26108	4.15084	3.31e-05	9.58e-05
Slc35b1	662.992	1.08332	0.079997	13.542	8.84e-42	1.69e-40
Ccbl2	315.745	1.08294	0.119177	9.0868	1.02e-19	8.81e-19
Mrpl4	574.93	1.08151	0.0824196	13.122	2.46e-39	4.38e-38
Galm	33.6756	1.07859	0.311587	3.46161	0.000536959	0.00131223
2610507I01Rik	337.308	1.07744	0.106724	10.0955	5.78e-24	6.17e-23
Ccdc132	479.62	1.07681	0.124226	8.66814	4.39e-18	3.49e-17
Arhgef10l	494.806	1.07444	0.108097	9.93959	2.8e-23	2.9e-22
Tiam2	94.6233	1.06794	0.182405	5.85478	4.78e-09	2.08e-08
Trim3	85.6175	1.06624	0.189497	5.62666	1.84e-08	7.55e-08
Gpatch3	185.683	1.06617	0.129734	8.21811	2.07e-16	1.5e-15
Mapkapk2	5388.12	1.06409	0.0658845	16.1508	1.12e-58	3.22e-57
Bmpr2	451.866	1.06343	0.141793	7.49984	6.39e-14	4.05e-13
Jhdm1d	361.26	1.06264	0.180144	5.89881	3.66e-09	1.61e-08
Nrg2	363.869	1.06112	0.104623	10.1424	3.58e-24	3.86e-23
Tifab	3867.95	1.05637	0.0987937	10.6927	1.1e-26	1.3e-25
Atp6v0b	1079.74	1.05511	0.0866365	12.1786	4.04e-34	6.19e-33
Mgat4a	921.162	1.05337	0.0814187	12.9377	2.76e-38	4.75e-37
Wnt9b	46.3795	1.05131	0.262064	4.01165	6.03e-05	0.000168337
Sbno2	1270.29	1.04988	0.0827191	12.6921	6.54e-37	1.08e-35
Ids	76.0136	1.04964	0.221442	4.74002	2.14e-06	7.17e-06
Mtap7d1	1176.88	1.04746	0.0940469	11.1377	8.22e-29	1.05e-27
Mtch2	1444.25	1.0432	0.0684587	15.2384	1.97e-52	4.93e-51
Fam69a	155.246	1.04242	0.141092	7.3882	1.49e-13	9.25e-13
Snx2	1072.11	1.04175	0.0676091	15.4085	1.44e-53	3.69e-52
Lpp	417.799	1.04148	0.112505	9.25716	2.1e-20	1.88e-19
Mfsd12	353.492	1.04095	0.108256	9.61559	6.87e-22	6.52e-21
Slc26a6	32.4184	1.04016	0.311534	3.33884	0.000841291	0.00199744
Vps37b	450.18	1.03885	0.108991	9.53148	1.55e-21	1.45e-20
Vps11	817.014	1.0386	0.0679708	15.2802	1.04e-52	2.62e-51
Nfkbie	82.0191	1.03694	0.195565	5.30227	1.14e-07	4.36e-07
Ppm1k	132.434	1.03657	0.172145	6.02146	1.73e-09	7.87e-09
Nfil3	618.024	1.0363	0.0903039	11.4757	1.75e-30	2.38e-29
Cycs	349.453	1.03284	0.110769	9.32425	1.12e-20	1.01e-19
Cdkn2c	284.822	1.03195	0.133662	7.72055	1.16e-14	7.66e-14
Tnfrsf14	176.604	1.03138	0.146605	7.03511	1.99e-12	1.14e-11
Asna1	741.459	1.03121	0.0884054	11.6646	1.93e-31	2.73e-30
Naip5	302.01	1.03092	0.111879	9.21454	3.13e-20	2.76e-19
Galnt11	596.605	1.03074	0.0856849	12.0294	2.49e-33	3.72e-32
Irak4	343.005	1.0299	0.119103	8.64714	5.28e-18	4.17e-17
Plekha1	366.384	1.02855	0.149062	6.90016	5.19e-12	2.87e-11
Fxyd5	1991.59	1.02849	0.0733797	14.0159	1.25e-44	2.55e-43
Arrb2	682.438	1.02565	0.0958829	10.6968	1.05e-26	1.25e-25
Rgs19	1111.92	1.02468	0.0849853	12.0571	1.78e-33	2.68e-32
Litaf	1570.52	1.02365	0.0679963	15.0545	3.23e-51	7.88e-50
Calm1	5156.93	1.02156	0.0582074	17.5503	5.91e-69	2.12e-67
Reep3	731.922	1.02131	0.0779499	13.1021	3.2e-39	5.66e-38
Atp1a1	6518.67	1.02116	0.05926	17.2318	1.53e-66	5.22e-65
Acer3	600.902	1.01959	0.114251	8.9241	4.49e-19	3.77e-18
1700020L24Rik	127.176	1.01893	0.178038	5.72308	1.05e-08	4.42e-08
Mef2a	420.658	1.01871	0.143573	7.09539	1.29e-12	7.49e-12
Rab11fip5	417.753	1.01477	0.105206	9.64562	5.13e-22	4.9e-21
Fam164a	84.1187	1.01425	0.197675	5.13086	2.88e-07	1.05e-06
3110056K07Rik	70.3146	1.01396	0.234375	4.32623	1.52e-05	4.58e-05
1700008J07Rik	47.0369	1.01338	0.262791	3.85624	0.000115143	0.00031016
Tuba1a	218.021	1.0128	0.183325	5.52462	3.3e-08	1.33e-07
Mbd2	918.104	1.01251	0.0751082	13.4807	2.03e-41	3.82e-40
Sh3bgrl3	3799.29	1.0125	0.0553071	18.3069	7.29e-75	2.93e-73
Asah1	2021.53	1.01239	0.0805528	12.568	3.17e-36	5.15e-35
Ccl25	35.9818	1.01198	0.29133	3.47365	0.000513424	0.00125824
Psmg4	229.483	1.01077	0.136756	7.39108	1.46e-13	9.07e-13
Fhod1	120.122	1.00767	0.160099	6.29405	3.09e-10	1.5e-09
Skil	523.72	1.00609	0.122362	8.22225	2e-16	1.45e-15
Hfe	265.043	1.00578	0.131832	7.62926	2.36e-14	1.53e-13
Trim14	125.557	1.00552	0.176497	5.6971	1.22e-08	5.12e-08
Tank	506.664	1.00454	0.133693	7.51375	5.75e-14	3.65e-13
Creld2	678.133	1.00408	0.092283	10.8804	1.43e-27	1.74e-26
Acaa1a	401.586	1.0031	0.0925486	10.8387	2.26e-27	2.73e-26
S100a11	388.58	1.00251	0.156805	6.39332	1.62e-10	8.03e-10
Slc27a1	192.75	1.00125	0.187676	5.33496	9.56e-08	3.69e-07
Hcls1	1917.13	1.00101	0.0705838	14.1819	1.19e-45	2.51e-44
Mfsd11	338.199	1.00084	0.0972918	10.287	8.06e-25	8.88e-24
AI506816	191.207	1.00005	0.139128	7.18801	6.57e-13	3.9e-12
Itsn1	1140.88	-1.00013	0.104453	-9.57492	1.02e-21	9.63e-21
Tinf2	403.602	-1.00038	0.13037	-7.67345	1.67e-14	1.1e-13
Wdr67	866.055	-1.00106	0.102868	-9.73147	2.21e-22	2.15e-21
Mast4	106.245	-1.00253	0.200455	-5.00127	5.7e-07	2.02e-06
Acap1	1604.5	-1.00371	0.0701004	-14.3181	1.69e-46	3.63e-45
Ankrd27	1341.59	-1.00372	0.0584907	-17.1604	5.26e-66	1.78e-64
Pik3r2	1216.62	-1.00377	0.0739675	-13.5704	6e-42	1.15e-40
Ttc3	1303.27	-1.00516	0.121871	-8.24769	1.61e-16	1.18e-15
Padi4	33.2406	-1.00801	0.344634	-2.92488	0.00344593	0.00736068
Ahdc1	238.344	-1.00808	0.171665	-5.87233	4.3e-09	1.88e-08
Pecam1	2992.33	-1.0081	0.0633527	-15.9125	5.19e-57	1.45e-55
Fbxo9	835.018	-1.00871	0.0810004	-12.4531	1.34e-35	2.14e-34
Ralgps1	68.1062	-1.01018	0.223046	-4.52902	5.93e-06	1.89e-05
Il12a	78.4987	-1.01099	0.231628	-4.3647	1.27e-05	3.88e-05
Col4a2	63.6073	-1.01472	0.233454	-4.34658	1.38e-05	4.2e-05
Sox12	247.353	-1.01767	0.146425	-6.95007	3.65e-12	2.04e-11
Glce	1315.84	-1.01845	0.0841058	-12.1091	9.45e-34	1.43e-32
Engase	193.493	-1.0196	0.135825	-7.50677	6.06e-14	3.84e-13
Farp1	65.3786	-1.02015	0.22224	-4.59031	4.43e-06	1.43e-05
Gem	37.588	-1.02026	0.325342	-3.13596	0.00171292	0.00386974
Klhl23	248.402	-1.02304	0.127358	-8.03283	9.53e-16	6.68e-15
Nid2	549.665	-1.02358	0.0954779	-10.7206	8.15e-27	9.67e-26
Acy3	73.3711	-1.02431	0.224191	-4.5689	4.9e-06	1.57e-05
Hsd17b1	95.1591	-1.02439	0.197015	-5.19956	2e-07	7.43e-07
Tspan2	647.233	-1.02624	0.10724	-9.56961	1.07e-21	1.01e-20
Zfp473	53.475	-1.02783	0.246183	-4.17505	2.98e-05	8.68e-05
Pla2g16	52.0511	-1.02817	0.26084	-3.94178	8.09e-05	0.000222116
Ephb2	253.208	-1.02932	0.151576	-6.79079	1.12e-11	6e-11
Tex9	79.9474	-1.03028	0.255434	-4.03347	5.5e-05	0.000154361
Fam125b	1420.42	-1.03058	0.0657392	-15.6768	2.18e-55	5.85e-54
Rad51l1	97.4076	-1.03064	0.177099	-5.81956	5.9e-09	2.54e-08
Abca13	205.938	-1.03106	0.200573	-5.14059	2.74e-07	1e-06
Rgnef	326.659	-1.03199	0.148366	-6.9557	3.51e-12	1.96e-11
Unc13d	760.625	-1.03241	0.0940674	-10.9752	5.03e-28	6.23e-27
Ppp1r13b	213.908	-1.03331	0.142831	-7.2345	4.67e-13	2.81e-12
Fhl3	280.219	-1.03442	0.117211	-8.82528	1.09e-18	8.97e-18
Serpinb6a	82.0087	-1.03667	0.233409	-4.44141	8.94e-06	2.78e-05
Prdm11	81.8439	-1.03871	0.208967	-4.97067	6.67e-07	2.35e-06
D6Mm5e	53.7811	-1.04167	0.258701	-4.02654	5.66e-05	0.000158606
Srpk1	2061.46	-1.04293	0.0673796	-15.4784	4.85e-54	1.26e-52
Dusp18	105.938	-1.04357	0.167974	-6.21266	5.21e-10	2.48e-09
Cdon	118.534	-1.04504	0.180117	-5.80203	6.55e-09	2.81e-08
Arhgef3	1772.68	-1.04693	0.0771307	-13.5734	5.76e-42	1.1e-40
Wdr19	129.206	-1.0472	0.193726	-5.40559	6.46e-08	2.53e-07
Bckdha	1156.68	-1.04747	0.0816047	-12.8358	1.03e-37	1.76e-36
Tceanc	183.037	-1.04794	0.154672	-6.77523	1.24e-11	6.65e-11
Efcab2	40.0054	-1.05061	0.322958	-3.25308	0.00114163	0.00265609
Grk6	1213.29	-1.051	0.0715322	-14.6926	7.19e-49	1.65e-47
5033406O09Rik	100.065	-1.05322	0.175803	-5.9909	2.09e-09	9.4e-09
Eef2k	2931.25	-1.057	0.0581511	-18.1767	7.89e-74	3.08e-72
Scai	102.113	-1.0578	0.286773	-3.68862	0.000225472	0.000583234
Foxn3	434.666	-1.05886	0.120707	-8.77213	1.75e-18	1.42e-17
Tpk1	114.102	-1.05925	0.174433	-6.07252	1.26e-09	5.81e-09
A830010M20Rik	65.3658	-1.05942	0.300131	-3.52986	0.00041578	0.00103286
Syne1	543.066	-1.06056	0.103216	-10.2751	9.12e-25	1e-23
Rapgef2	2234.16	-1.06136	0.0827292	-12.8293	1.12e-37	1.91e-36
Fzd9	37.0231	-1.06242	0.311938	-3.40588	0.000659502	0.00159592
Ndrg1	1058.29	-1.0628	0.0973217	-10.9205	9.2e-28	1.13e-26
Plcg1	695.186	-1.06373	0.0980916	-10.8443	2.12e-27	2.58e-26
Zbtb8a	118.964	-1.06773	0.173905	-6.13973	8.27e-10	3.88e-09
2610021K21Rik	62.0099	-1.06815	0.242833	-4.3987	1.09e-05	3.34e-05
Kdm4a	1967.74	-1.06866	0.0761201	-14.0392	8.97e-45	1.85e-43
Rpusd3	33.644	-1.06971	0.296017	-3.61367	0.000301888	0.000764589
Ropn1l	70.8165	-1.07092	0.240067	-4.46092	8.16e-06	2.55e-05
Ccdc111	190.037	-1.07126	0.19865	-5.39267	6.94e-08	2.71e-07
Lrrc56	28.7376	-1.07254	0.330818	-3.24208	0.00118661	0.00275487
Zfp867	50.5013	-1.07312	0.276838	-3.87635	0.000106033	0.000286918
Sec14l2	27.6038	-1.07609	0.321623	-3.3458	0.000820459	0.0019508
Spata24	98.6671	-1.07618	0.176847	-6.08534	1.16e-09	5.38e-09
Clip2	228.974	-1.07836	0.130454	-8.26621	1.38e-16	1.01e-15
Sun2	2763.67	-1.0798	0.0668406	-16.1548	1.05e-58	3.02e-57
Sh3d19	450.901	-1.08004	0.0910479	-11.8624	1.86e-32	2.68e-31
Pfkl	3510.07	-1.08059	0.113767	-9.49825	2.13e-21	1.98e-20
Nelf	165.341	-1.08182	0.14322	-7.55356	4.24e-14	2.71e-13
Acvr2b	28.8147	-1.08278	0.36107	-2.9988	0.00271044	0.00591509
Pafah2	802.138	-1.08414	0.0822015	-13.1889	1.02e-39	1.83e-38
Ypel5	424.94	-1.0846	0.118233	-9.17345	4.58e-20	4.02e-19
Akap17b	83.7748	-1.08486	0.256345	-4.23205	2.32e-05	6.85e-05
Hivep2	251.445	-1.08504	0.124111	-8.74247	2.28e-18	1.83e-17
Gpr171	298.511	-1.08541	0.15395	-7.05042	1.78e-12	1.02e-11
Dfna5	116.128	-1.08585	0.195756	-5.54699	2.91e-08	1.17e-07
Rtkn	75.1089	-1.086	0.222804	-4.87422	1.09e-06	3.78e-06
D18Ertd653e	271.614	-1.08604	0.125257	-8.67046	4.3e-18	3.42e-17
Hsd17b14	106.335	-1.08644	0.19375	-5.60741	2.05e-08	8.39e-08
Piga	389.584	-1.08716	0.131858	-8.24492	1.65e-16	1.2e-15
D430020J02Rik	124.456	-1.0875	0.157826	-6.89047	5.56e-12	3.06e-11
Narf	451.329	-1.08841	0.122469	-8.88722	6.27e-19	5.21e-18
Rttn	688.105	-1.08874	0.116876	-9.3154	1.21e-20	1.09e-19
Sipa1l2	162.46	-1.0899	0.155921	-6.99003	2.75e-12	1.55e-11
Rhbdd2	584.252	-1.09116	0.0864665	-12.6194	1.65e-36	2.71e-35
Brca2	861.586	-1.09175	0.342192	-3.19045	0.00142051	0.00325221
Pde4c	46.1362	-1.0935	0.265961	-4.11151	3.93e-05	0.000112677
Lpin1	50.7127	-1.09449	0.289319	-3.78297	0.000154966	0.000410504
Ccdc40	233.686	-1.09457	0.128714	-8.50391	1.83e-17	1.4e-16
Serpinb1a	5109.79	-1.0957	0.0858837	-12.758	2.81e-37	4.72e-36
Dusp2	439.736	-1.09612	0.0987066	-11.1048	1.19e-28	1.51e-27
Rab43	1048.1	-1.09625	0.0922513	-11.8833	1.45e-32	2.1e-31
2900008C10Rik	23.4956	-1.09666	0.368824	-2.97339	0.00294532	0.00637665
Traf4	177.233	-1.0974	0.166185	-6.60347	4.02e-11	2.07e-10
Zbtb12	485.109	-1.10011	0.0894563	-12.2978	9.31e-35	1.45e-33
Bace1	1639.19	-1.10115	0.0614252	-17.9266	7.31e-72	2.75e-70
H2afv	733.546	-1.10151	0.0842301	-13.0774	4.43e-39	7.81e-38
Zbtb10	377.564	-1.10177	0.142267	-7.74434	9.61e-15	6.38e-14
Ubb	20.5449	-1.10196	0.387048	-2.84708	0.00441216	0.00922453
Alg2	862.745	-1.10298	0.0796061	-13.8555	1.18e-43	2.37e-42
Ppm1l	149.822	-1.10347	0.172844	-6.38417	1.72e-10	8.5e-10
Zfp689	84.5542	-1.10408	0.213423	-5.17322	2.3e-07	8.51e-07
Fbxl12	171.935	-1.10545	0.156126	-7.08048	1.44e-12	8.32e-12
Thnsl1	80.0611	-1.10616	0.206905	-5.3462	8.98e-08	3.47e-07
Nudt8	105.518	-1.1064	0.176697	-6.26157	3.81e-10	1.83e-09
Zfp687	990.298	-1.10718	0.0788976	-14.0332	9.77e-45	2.01e-43
Dennd3	248.6	-1.10732	0.140355	-7.88942	3.04e-15	2.08e-14
Zfp503	138.614	-1.10802	0.180273	-6.14633	7.93e-10	3.73e-09
Msh5	25.058	-1.10837	0.33728	-3.28619	0.00101552	0.00238131
Snx32	50.2948	-1.10839	0.255259	-4.34223	1.41e-05	4.28e-05
2410006H16Rik	979.868	-1.11065	0.114106	-9.73346	2.17e-22	2.11e-21
Gata2	730.298	-1.11102	0.104757	-10.6056	2.81e-26	3.27e-25
Cacnb2	62.5173	-1.11103	0.229397	-4.84329	1.28e-06	4.39e-06
Gm16515	270.062	-1.11168	0.122202	-9.09703	9.28e-20	8.03e-19
Asb5	24.1293	-1.11216	0.374133	-2.97263	0.00295261	0.00639139
Hilpda	218.79	-1.11255	0.154261	-7.21211	5.51e-13	3.3e-12
A430110N23Rik	36.6373	-1.1127	0.29212	-3.80904	0.000139508	0.000372571
Ffar2	150.369	-1.11382	0.251586	-4.4272	9.55e-06	2.96e-05
Usp38	1558.18	-1.11414	0.0760058	-14.6586	1.19e-48	2.7e-47
Sorbs3	25.9386	-1.11438	0.36221	-3.07662	0.00209361	0.00465745
Krt80	209.775	-1.11443	0.139069	-8.01349	1.12e-15	7.8e-15
Atmin	551.217	-1.11992	0.0902973	-12.4026	2.53e-35	4e-34
Cacna1d	189.403	-1.12021	0.162242	-6.90458	5.04e-12	2.79e-11
Pcmtd2	263.32	-1.12107	0.168092	-6.66936	2.57e-11	1.34e-10
Glcci1	301.856	-1.12933	0.112615	-10.0282	1.15e-23	1.2e-22
Zfp189	58.3438	-1.12992	0.231997	-4.87039	1.11e-06	3.85e-06
Ing4	442.193	-1.13063	0.0975737	-11.5875	4.77e-31	6.59e-30
Mrgpre	142.889	-1.13329	0.179016	-6.33066	2.44e-10	1.19e-09
Mxra8	46.3828	-1.13683	0.265664	-4.2792	1.88e-05	5.61e-05
Ahi1	301.002	-1.13696	0.118778	-9.57215	1.05e-21	9.88e-21
Gm17745	111.288	-1.1377	0.173284	-6.56554	5.18e-11	2.65e-10
Ccng2	358.005	-1.13887	0.122535	-9.29426	1.48e-20	1.33e-19
Cdh17	22.3874	-1.1391	0.399342	-2.85243	0.00433859	0.00908226
Kctd1	255.778	-1.14017	0.140963	-8.08843	6.04e-16	4.29e-15
Ttc28	181.992	-1.14056	0.147311	-7.74252	9.75e-15	6.47e-14
Calcrl	2382.5	-1.14338	0.216216	-5.28812	1.24e-07	4.7e-07
Calr3	32.0621	-1.14393	0.330084	-3.46558	0.000529086	0.0012942
Cetn4	22.9899	-1.14893	0.353533	-3.24986	0.00115463	0.00268539
Sdsl	129.614	-1.15192	0.165728	-6.95067	3.64e-12	2.03e-11
Maff	32.9162	-1.15378	0.324346	-3.55726	0.000374745	0.000936076
Atf4	4523.71	-1.15443	0.0462606	-24.9549	1.89e-137	2.55e-135
Tsc22d3	226.702	-1.15515	0.12479	-9.25673	2.11e-20	1.88e-19
Cchcr1	100.214	-1.15681	0.180255	-6.41762	1.38e-10	6.88e-10
Trf	3800.3	-1.15756	0.0758437	-15.2625	1.36e-52	3.42e-51
Tk2	228.215	-1.15837	0.138451	-8.36664	5.93e-17	4.43e-16
Pex26	157.714	-1.16023	0.146476	-7.92095	2.36e-15	1.62e-14
Zkscan17	980.798	-1.16031	0.0791189	-14.6654	1.07e-48	2.45e-47
Tmem107	96.4854	-1.1604	0.185266	-6.26342	3.77e-10	1.81e-09
Pglyrp1	293.1	-1.16101	0.137125	-8.4668	2.52e-17	1.91e-16
Chd3	1224.46	-1.1621	0.0778051	-14.936	1.92e-50	4.56e-49
Trp53i13	66.852	-1.16259	0.220211	-5.27944	1.3e-07	4.91e-07
Cdk19	1486.45	-1.166	0.0735237	-15.8589	1.22e-56	3.37e-55
Zfp664	921.996	-1.16648	0.0900248	-12.9573	2.14e-38	3.69e-37
Agbl5	433.867	-1.17136	0.106003	-11.0503	2.19e-28	2.74e-27
Shb	106.564	-1.17463	0.178102	-6.59531	4.24e-11	2.18e-10
AA388235	41.9684	-1.17541	0.290626	-4.04441	5.25e-05	0.00014758
Klhl22	382.619	-1.17765	0.121022	-9.73095	2.23e-22	2.16e-21
Cggbp1	4366.53	-1.17825	0.0672396	-17.5232	9.53e-69	3.38e-67
6230427J02Rik	249.117	-1.17898	0.125039	-9.42884	4.15e-21	3.8e-20
Tns1	390.438	-1.17955	0.103697	-11.375	5.57e-30	7.48e-29
Zfp874a	51.4753	-1.17986	0.245643	-4.80314	1.56e-06	5.31e-06
P2ry10	34.7769	-1.18053	0.316093	-3.73475	0.0001879	0.000491189
Tmem150a	19.769	-1.18113	0.386911	-3.05272	0.00226776	0.00501166
Phc1	466.024	-1.18149	0.0982177	-12.0293	2.49e-33	3.72e-32
Zeb1	80.7692	-1.18313	0.285153	-4.1491	3.34e-05	9.65e-05
Ptpn12	1206.27	-1.18477	0.107032	-11.0693	1.77e-28	2.23e-27
Tha1	64.6949	-1.18692	0.232517	-5.10466	3.31e-07	1.2e-06
Paqr3	151.195	-1.18861	0.207069	-5.74015	9.46e-09	4.01e-08
Kdsr	548.652	-1.18861	0.0921995	-12.8918	5.01e-38	8.55e-37
Cela1	77.4742	-1.19041	0.216541	-5.49737	3.85e-08	1.54e-07
Mfge8	452.286	-1.19176	0.116323	-10.2453	1.24e-24	1.36e-23
Hist1h1a	225.794	-1.19255	0.220956	-5.39722	6.77e-08	2.65e-07
Acot11	394.848	-1.19312	0.115666	-10.3152	6.02e-25	6.67e-24
Tfr2	461.013	-1.19315	0.115729	-10.3099	6.36e-25	7.04e-24
Stxbp1	271.919	-1.19553	0.16986	-7.03834	1.95e-12	1.11e-11
Sardh	198.672	-1.19682	0.159827	-7.48824	6.98e-14	4.42e-13
Eps8l1	38.5792	-1.19754	0.291438	-4.10908	3.97e-05	0.000113769
Cecr2	218.579	-1.19916	0.127352	-9.41612	4.68e-21	4.29e-20
Epha7	406.31	-1.2009	0.141941	-8.46055	2.66e-17	2.01e-16
Serinc5	641.354	-1.20165	0.0945208	-12.713	5e-37	8.33e-36
Cpox	916.448	-1.20306	0.0784587	-15.3337	4.55e-53	1.16e-51
Cntln	156.565	-1.20323	0.264544	-4.54833	5.41e-06	1.73e-05
Unc5a	295.074	-1.20524	0.123462	-9.76206	1.64e-22	1.61e-21
Sirt3	534.625	-1.20547	0.103423	-11.6557	2.15e-31	3.02e-30
Rhebl1	35.492	-1.20704	0.316405	-3.81485	0.000136265	0.000364282
Zfp51	97.6215	-1.20716	0.350737	-3.44177	0.00057792	0.00140734
Tnxb	40.3465	-1.20973	0.370618	-3.26408	0.00109821	0.00256008
Zfp128	34.1123	-1.21223	0.3268	-3.7094	0.000207751	0.000539847
Fam101b	29.2939	-1.21247	0.415389	-2.91889	0.00351286	0.00748898
Snap47	368.526	-1.21386	0.102254	-11.871	1.67e-32	2.42e-31
Dapp1	1925.47	-1.21472	0.0780624	-15.5609	1.34e-54	3.54e-53
Rspo1	60.3698	-1.21473	0.228842	-5.30817	1.11e-07	4.23e-07
Leprotl1	824.904	-1.21731	0.116217	-10.4745	1.13e-25	1.29e-24
Shmt2	7424.1	-1.22265	0.0668978	-18.2764	1.28e-74	5.08e-73
Mblac1	142.07	-1.22381	0.155958	-7.84704	4.26e-15	2.89e-14
Pdp1	217.399	-1.22397	0.164822	-7.42602	1.12e-13	6.99e-13
Tgfbr3	529.348	-1.22585	0.166588	-7.35857	1.86e-13	1.15e-12
Ift172	702.767	-1.22616	0.0841982	-14.5628	4.84e-48	1.08e-46
Jdp2	145.356	-1.22753	0.146505	-8.37877	5.35e-17	4e-16
Il18rap	487.187	-1.22806	0.103645	-11.8488	2.18e-32	3.15e-31
Bbc3	111.488	-1.22842	0.172178	-7.13461	9.71e-13	5.69e-12
Fdxr	421.1	-1.22868	0.101573	-12.0965	1.1e-33	1.67e-32
C920006O11Rik	27.3741	-1.23039	0.35558	-3.46023	0.000539716	0.00131848
Entpd5	773.101	-1.23114	0.10838	-11.3595	6.66e-30	8.91e-29
Map4k2	604.045	-1.23291	0.0923781	-13.3464	1.24e-40	2.29e-39
Csrnp2	83.3221	-1.23413	0.203354	-6.0689	1.29e-09	5.94e-09
Clcn2	33.4915	-1.23424	0.334662	-3.68803	0.000225997	0.000584476
Fsd1l	22.272	-1.23751	0.393421	-3.14551	0.001658	0.00375343
BC029214	143.358	-1.23803	0.162777	-7.60568	2.83e-14	1.83e-13
Arid4b	826.39	-1.239	0.376932	-3.28706	0.00101241	0.00237571
Mr1	101.914	-1.23968	0.192976	-6.42403	1.33e-10	6.6e-10
Bcas3	278.846	-1.23985	0.11578	-10.7087	9.27e-27	1.1e-25
Hacl1	188.252	-1.2408	0.144388	-8.59353	8.43e-18	6.58e-17
Alox15	61.8736	-1.24081	0.23862	-5.19996	1.99e-07	7.41e-07
Zfp184	76.0698	-1.24195	0.231418	-5.36668	8.02e-08	3.12e-07
Zfp94	49.2697	-1.24434	0.279519	-4.45173	8.52e-06	2.66e-05
Smagp	49.9296	-1.24944	0.255398	-4.89213	9.98e-07	3.46e-06
Rnf167	365.782	-1.2506	0.11751	-10.6425	1.89e-26	2.21e-25
Ggt5	51.9042	-1.25203	0.259962	-4.81618	1.46e-06	4.99e-06
Vezf1	947.737	-1.25243	0.0941232	-13.3063	2.13e-40	3.91e-39
H2-Q8	78.0908	-1.25832	0.218426	-5.76086	8.37e-09	3.56e-08
Ufsp1	21.7303	-1.2597	0.389444	-3.23462	0.00121806	0.00282389
Otogl	28.5253	-1.25992	0.403988	-3.11869	0.00181655	0.00408271
Ccdc21	363.232	-1.26278	0.103958	-12.147	5.95e-34	9.08e-33
Myl6b	98.8296	-1.26396	0.19766	-6.3946	1.61e-10	7.96e-10
Kcnip3	118.415	-1.26526	0.18083	-6.99696	2.62e-12	1.48e-11
Chchd5	175.057	-1.26542	0.138499	-9.13669	6.44e-20	5.61e-19
Hcfc2	293.554	-1.26651	0.127499	-9.93345	2.98e-23	3.08e-22
Herpud1	873.915	-1.26681	0.0807344	-15.6911	1.74e-55	4.7e-54
Stxbp5	1998.85	-1.26873	0.0729994	-17.3801	1.17e-67	4.02e-66
2610015P09Rik	136.412	-1.2707	0.181818	-6.98883	2.77e-12	1.57e-11
Vegfa	447.385	-1.27169	0.129177	-9.84459	7.23e-23	7.31e-22
Adck3	313.643	-1.27386	0.127086	-10.0236	1.2e-23	1.26e-22
Mcpt8	310.676	-1.27468	0.181371	-7.02801	2.1e-12	1.2e-11
Slamf9	26.0817	-1.27501	0.340789	-3.74136	0.00018303	0.000479291
Tmem63b	156.295	-1.27729	0.145502	-8.77852	1.66e-18	1.34e-17
Dlx4	23.1554	-1.27926	0.37962	-3.36985	0.000752091	0.00179739
Plscr1	286.611	-1.28141	0.133302	-9.61278	7.06e-22	6.7e-21
Klf9	468.946	-1.28224	0.197041	-6.50747	7.64e-11	3.86e-10
Iqcg	155.624	-1.28479	0.165632	-7.7569	8.7e-15	5.8e-14
AW555464	395.967	-1.28551	0.0944007	-13.6176	3.15e-42	6.09e-41
Egln3	4028.97	-1.28731	0.0856049	-15.0378	4.15e-51	1e-49
Ivl	25.056	-1.28815	0.331252	-3.88874	0.000100767	0.000273516
Zbtb38	576.508	-1.29055	0.123949	-10.412	2.19e-25	2.47e-24
Fam102b	2212.98	-1.2914	0.0647632	-19.9403	1.82e-88	9.57e-87
Acss1	124.275	-1.29236	0.166295	-7.77146	7.76e-15	5.18e-14
Bhlha15	480.079	-1.29254	0.100247	-12.8936	4.89e-38	8.36e-37
Slc27a3	56.1379	-1.29363	0.246711	-5.24349	1.58e-07	5.93e-07
Impdh1	3208.2	-1.29563	0.0669757	-19.3447	2.26e-83	1.07e-81
Ddit3	1426.09	-1.29772	0.0948047	-13.6884	1.19e-42	2.33e-41
Abcb9	32.883	-1.29813	0.311567	-4.16646	3.09e-05	8.99e-05
Satb1	934.211	-1.29859	0.0796554	-16.3025	9.47e-60	2.77e-58
Cd244	478.74	-1.29993	0.103079	-12.611	1.84e-36	3e-35
Tjp3	132.468	-1.30091	0.1968	-6.6103	3.84e-11	1.98e-10
5430416N02Rik	162.951	-1.3016	0.162385	-8.01548	1.1e-15	7.68e-15
Gm16197	57.4278	-1.30196	0.230062	-5.65919	1.52e-08	6.31e-08
Pdgfrb	563.005	-1.3034	0.118769	-10.9742	5.08e-28	6.29e-27
Lphn2	130.38	-1.30553	0.170838	-7.64194	2.14e-14	1.39e-13
Rassf7	70.3678	-1.30592	0.225024	-5.80348	6.5e-09	2.79e-08
Tmprss7	32.1326	-1.30701	0.371704	-3.51627	0.00043766	0.00108229
Rad52	164.364	-1.30887	0.156965	-8.33861	7.52e-17	5.59e-16
Hspb6	74.38	-1.31005	0.237415	-5.51797	3.43e-08	1.37e-07
Bcl9l	254.009	-1.3122	0.135277	-9.70003	3.01e-22	2.9e-21
Gtpbp2	895.578	-1.3126	0.098262	-13.3582	1.06e-40	1.96e-39
Tle6	97.5237	-1.3143	0.192563	-6.82529	8.77e-12	4.76e-11
Clstn3	42.6845	-1.31499	0.280265	-4.69195	2.71e-06	8.98e-06
Evi5l	64.5747	-1.31556	0.210897	-6.2379	4.43e-10	2.13e-09
Haghl	277.815	-1.31638	0.115473	-11.3999	4.19e-30	5.66e-29
Unkl	104.857	-1.31694	0.202307	-6.5096	7.54e-11	3.81e-10
Zfp358	228.432	-1.31945	0.128024	-10.3063	6.6e-25	7.3e-24
Adam3	232.936	-1.32011	0.170732	-7.73205	1.06e-14	7.02e-14
Ift81	98.5247	-1.32056	0.251827	-5.24392	1.57e-07	5.92e-07
Asns	1275.28	-1.32163	0.0609518	-21.6833	2.95e-104	2.17e-102
Frat1	284.032	-1.32283	0.126382	-10.4669	1.23e-25	1.4e-24
Stxbp4	185.916	-1.32289	0.147695	-8.95692	3.34e-19	2.82e-18
Ccdc149	113.035	-1.32353	0.187932	-7.04259	1.89e-12	1.08e-11
Cdyl2	224.105	-1.32409	0.120377	-10.9995	3.84e-28	4.78e-27
Ahr	137.758	-1.32455	0.21985	-6.02478	1.69e-09	7.72e-09
Chdh	5770.88	-1.32585	0.0859963	-15.4175	1.25e-53	3.22e-52
Poli	274.963	-1.32626	0.124389	-10.6622	1.53e-26	1.8e-25
BC053749	111.189	-1.32659	0.174016	-7.62338	2.47e-14	1.6e-13
Per2	546.345	-1.32887	0.117679	-11.2924	1.43e-29	1.89e-28
Padi2	95.9829	-1.32898	0.184514	-7.20262	5.91e-13	3.53e-12
Sipa1l1	3859.89	-1.33027	0.0599622	-22.1851	4.78e-109	3.82e-107
0610011F06Rik	228.037	-1.33038	0.132366	-10.0508	9.11e-24	9.62e-23
Hddc3	34.7225	-1.33092	0.299654	-4.44152	8.93e-06	2.78e-05
Zfp62	516.339	-1.33156	0.356076	-3.73953	0.000184367	0.000482434
Fzd4	173.074	-1.33387	0.145039	-9.1966	3.69e-20	3.25e-19
Gstt2	138.054	-1.33431	0.160867	-8.29448	1.09e-16	8.03e-16
Syngr1	76.6194	-1.33449	0.235537	-5.66573	1.46e-08	6.08e-08
Afap1	783.703	-1.33491	0.0972533	-13.7261	7.09e-43	1.39e-41
Egr1	271.942	-1.33564	0.194957	-6.85098	7.33e-12	4.01e-11
Adamts6	22.6694	-1.33571	0.42417	-3.149	0.00163833	0.00371275
Zfp605	83.7234	-1.33619	0.28033	-4.76649	1.87e-06	6.33e-06
Pink1	492.784	-1.33661	0.0932675	-14.3309	1.4e-46	3.03e-45
Far2	185.017	-1.33878	0.195708	-6.84072	7.88e-12	4.3e-11
Eng	18.2365	-1.34037	0.442328	-3.03026	0.00244345	0.00537814
Ppp3cc	168.757	-1.34382	0.153585	-8.7497	2.14e-18	1.72e-17
Cenpf	1253.18	-1.34588	0.421716	-3.19143	0.00141569	0.00324245
Tspan9	73.5958	-1.34972	0.228612	-5.90397	3.55e-09	1.56e-08
Shf	32.9463	-1.35195	0.318149	-4.24944	2.14e-05	6.37e-05
Ccnd2	3789.31	-1.35208	0.0694731	-19.4619	2.31e-84	1.11e-82
4933439F18Rik	684.312	-1.35252	0.100341	-13.4793	2.07e-41	3.89e-40
Zfp395	495.085	-1.35697	0.110536	-12.2763	1.21e-34	1.88e-33
Nupr1	41.4612	-1.36086	0.334758	-4.0652	4.8e-05	0.000135754
C85492	164.62	-1.36104	0.146188	-9.31015	1.28e-20	1.15e-19
Ccdc18	135.618	-1.36189	0.257546	-5.28795	1.24e-07	4.7e-07
Ggn	27.4339	-1.36382	0.359752	-3.79101	0.000150038	0.000398095
Spag4	31.3688	-1.3654	0.336928	-4.0525	5.07e-05	0.000142817
Pask	379.419	-1.36583	0.10719	-12.7421	3.45e-37	5.77e-36
Reck	77.8762	-1.37313	0.234947	-5.84442	5.08e-09	2.2e-08
Cebpg	913.762	-1.37321	0.145633	-9.42922	4.13e-21	3.79e-20
Arhgap18	656.876	-1.37677	0.137464	-10.0155	1.3e-23	1.37e-22
Atoh8	22.4812	-1.37678	0.39235	-3.50906	0.000449685	0.00111056
Pcyt1b	25.1427	-1.38183	0.388554	-3.55634	0.000376055	0.00093899
Ccpg1	442.447	-1.38656	0.129003	-10.7483	6.04e-27	7.2e-26
Col25a1	128.305	-1.38796	0.251818	-5.51177	3.55e-08	1.42e-07
E430018J23Rik	45.6048	-1.38942	0.274402	-5.06347	4.12e-07	1.48e-06
Rin1	235.34	-1.39003	0.132207	-10.514	7.44e-26	8.56e-25
1110032A03Rik	77.0744	-1.39013	0.205428	-6.76699	1.31e-11	7.03e-11
Dos	25.0382	-1.39135	0.375305	-3.70726	0.000209517	0.000544112
Acad12	40.7997	-1.39521	0.271925	-5.13085	2.88e-07	1.05e-06
Nlgn2	294.742	-1.39626	0.136513	-10.228	1.49e-24	1.62e-23
Napb	15.0697	-1.3966	0.473974	-2.94658	0.00321305	0.00690606
Dab2ip	777.326	-1.39681	0.0900743	-15.5073	3.1e-54	8.08e-53
Zcchc11	784.5	-1.39873	0.259634	-5.3873	7.15e-08	2.79e-07
Hbp1	763.146	-1.39924	0.0855255	-16.3606	3.66e-60	1.08e-58
Itpk1	668.978	-1.40066	0.0980828	-14.2804	2.9e-46	6.2e-45
Maml3	740.495	-1.40324	0.0869044	-16.1469	1.19e-58	3.42e-57
Gpr179	46.0918	-1.40441	0.305098	-4.60316	4.16e-06	1.35e-05
Pcgf2	132.86	-1.40465	0.164383	-8.54495	1.29e-17	9.9e-17
Tmem191c	39.254	-1.40529	0.295471	-4.75611	1.97e-06	6.65e-06
Itga6	3321.85	-1.40613	0.0630284	-22.3094	2.99e-110	2.47e-108
Rcor2	434.588	-1.40874	0.116211	-12.1223	8.05e-34	1.22e-32
C030039L03Rik	16.0948	-1.41054	0.476936	-2.95752	0.0031013	0.00669111
Hdac10	216.525	-1.41722	0.141079	-10.0455	9.61e-24	1.01e-22
Stau2	191.253	-1.42067	0.145476	-9.76565	1.58e-22	1.56e-21
Myl4	69.1973	-1.4259	0.308129	-4.6276	3.7e-06	1.21e-05
Wdr60	184.078	-1.42712	0.149923	-9.519	1.75e-21	1.63e-20
Rab17	19.7539	-1.42897	0.405384	-3.52498	0.000423519	0.00105129
H2-Q4	571.13	-1.43058	0.110838	-12.9069	4.11e-38	7.05e-37
Optn	246.379	-1.43068	0.129986	-11.0064	3.56e-28	4.43e-27
Tbc1d30	24.7918	-1.43296	0.395699	-3.62134	0.000293077	0.000743857
Smpd1	668.505	-1.43319	0.0802886	-17.8505	2.86e-71	1.07e-69
Mat2a	9371.71	-1.43431	0.0762065	-18.8213	5.05e-79	2.23e-77
Nrarp	67.3843	-1.43608	0.231277	-6.20936	5.32e-10	2.53e-09
Rgag4	862.195	-1.43625	0.0788945	-18.2047	4.73e-74	1.87e-72
Spred3	61.1107	-1.43657	0.27462	-5.23115	1.68e-07	6.32e-07
Pkd1l2	110.12	-1.43663	0.204202	-7.03532	1.99e-12	1.14e-11
C430049B03Rik	15.5898	-1.44416	0.471197	-3.06488	0.00217758	0.00482621
2010001M06Rik	28.9824	-1.44541	0.375701	-3.84724	0.000119456	0.000321313
Arhgap6	592.678	-1.44564	0.0952986	-15.1696	5.62e-52	1.4e-50
Gtf2h3	396.276	-1.44624	0.098065	-14.7478	3.18e-49	7.34e-48
Spint2	1560.62	-1.449	0.0728719	-19.8843	5.57e-88	2.88e-86
Smtn	414.364	-1.45063	0.103847	-13.9689	2.41e-44	4.91e-43
Muc13	1404.03	-1.45396	0.127817	-11.3753	5.55e-30	7.46e-29
Gm5577	13.3764	-1.45489	0.513181	-2.83505	0.00458183	0.00955631
Caprin2	31.7996	-1.4561	0.342458	-4.25191	2.12e-05	6.31e-05
Scn1b	11.4944	-1.45884	0.512294	-2.84766	0.00440424	0.00921085
Zfp518a	788.697	-1.46059	0.469313	-3.11218	0.0018571	0.00416599
Acacb	67.7771	-1.46266	0.213899	-6.83812	8.02e-12	4.37e-11
Tgm2	95.3695	-1.46304	0.21228	-6.89202	5.5e-12	3.03e-11
Ddit4	81.2775	-1.46404	0.211224	-6.93123	4.17e-12	2.32e-11
Ctxn1	38.4557	-1.4668	0.342265	-4.28557	1.82e-05	5.46e-05
Zfp273	20.1169	-1.46769	0.507055	-2.89454	0.00379715	0.008033
Nek8	60.2253	-1.46992	0.241112	-6.09642	1.08e-09	5.03e-09
Tctn1	158.038	-1.47088	0.152868	-9.62191	6.46e-22	6.15e-21
B4galt4	369.824	-1.47198	0.12433	-11.8393	2.45e-32	3.52e-31
1700054N08Rik	113.608	-1.47243	0.199754	-7.37121	1.69e-13	1.05e-12
Soat2	258.843	-1.4732	0.122965	-11.9806	4.49e-33	6.66e-32
Thra	234.947	-1.47376	0.145931	-10.099	5.58e-24	5.97e-23
Sall3	355.525	-1.47393	0.11648	-12.654	1.06e-36	1.76e-35
4930503B20Rik	16.9533	-1.4749	0.437117	-3.37416	0.000740417	0.00177143
Cd69	1512.22	-1.47684	0.0886534	-16.6586	2.62e-62	8.23e-61
Kif21b	1133.91	-1.48113	0.0771508	-19.1978	3.86e-82	1.79e-80
Runx2	2192.76	-1.48162	0.0847682	-17.4785	2.09e-68	7.34e-67
Flt3	7403.73	-1.48533	0.0827054	-17.9593	4.06e-72	1.54e-70
Col15a1	37.9246	-1.48879	0.280751	-5.30287	1.14e-07	4.35e-07
Arhgef17	47.5411	-1.49028	0.274467	-5.42971	5.64e-08	2.22e-07
Phldb3	304.719	-1.49182	0.11892	-12.5448	4.25e-36	6.86e-35
Gm5918	29.9962	-1.49361	0.340279	-4.38938	1.14e-05	3.48e-05
Dbp	115.549	-1.49886	0.183	-8.19051	2.6e-16	1.88e-15
Map1lc3a	37.6756	-1.50554	0.282788	-5.32393	1.02e-07	3.9e-07
Brdt	24.8394	-1.50656	0.353978	-4.25608	2.08e-05	6.2e-05
Apoa2	13.3315	-1.5066	0.513444	-2.9343	0.00334302	0.00715721
Tnk2	750.144	-1.50746	0.082443	-18.2848	1.09e-74	4.36e-73
A830080D01Rik	264.429	-1.50747	0.352812	-4.27272	1.93e-05	5.77e-05
Lancl1	353.775	-1.50924	0.1145	-13.1811	1.13e-39	2.02e-38
Ltbp3	203.233	-1.51113	0.142822	-10.5805	3.67e-26	4.26e-25
Sbk1	214.197	-1.52568	0.138189	-11.0406	2.44e-28	3.05e-27
Hpn	143.309	-1.52725	0.191805	-7.9625	1.69e-15	1.17e-14
Lonp1	3845.84	-1.53022	0.0548995	-27.8732	5.64e-171	1.12e-168
Flt3l	41.8417	-1.53238	0.297869	-5.1445	2.68e-07	9.84e-07
Siae	889.563	-1.53591	0.0877053	-17.5122	1.16e-68	4.09e-67
Ablim1	1930.09	-1.53891	0.0660274	-23.3071	3.75e-120	3.87e-118
BC068157	35.1477	-1.54334	0.329662	-4.68158	2.85e-06	9.43e-06
Stard10	273.07	-1.55041	0.124748	-12.4283	1.84e-35	2.91e-34
Trim67	105.799	-1.55109	0.200668	-7.72963	1.08e-14	7.14e-14
Plk1s1	200.503	-1.5518	0.162486	-9.55035	1.29e-21	1.21e-20
Cercam	655.437	-1.55267	0.0880082	-17.6423	1.17e-69	4.21e-68
Klf11	128.473	-1.55603	0.204074	-7.62484	2.44e-14	1.58e-13
Lamc2	18.3236	-1.55828	0.38068	-4.0934	4.25e-05	0.000121345
Aldh18a1	3282.57	-1.55974	0.0722141	-21.5988	1.84e-103	1.31e-101
AI464131	69.1752	-1.56055	0.221511	-7.04503	1.85e-12	1.06e-11
Ptk7	1129.43	-1.56187	0.0733143	-21.3038	1.05e-100	7.06e-99
F2r	20.2762	-1.56439	0.464268	-3.36957	0.000752856	0.00179823
Mfsd4	27.9004	-1.5646	0.385208	-4.06169	4.87e-05	0.00013775
Esr1	3758.43	-1.56843	0.0674483	-23.2538	1.3e-119	1.31e-117
Paip2	2057.5	-1.5709	0.064965	-24.1807	3.55e-129	4.34e-127
Dok4	73.2517	-1.57187	0.245123	-6.41258	1.43e-10	7.1e-10
Car6	11.9892	-1.57286	0.482206	-3.26181	0.00110702	0.00257969
Cdc42bpg	784.875	-1.57311	0.0793327	-19.8293	1.66e-87	8.58e-86
Adrb2	349.387	-1.57716	0.161153	-9.78671	1.28e-22	1.27e-21
Uggt2	13.3629	-1.58118	0.475457	-3.32559	0.000882309	0.0020865
Letm2	16.2056	-1.58438	0.485218	-3.2653	0.00109349	0.00255135
Msi2	1645.03	-1.58754	0.0958864	-16.5565	1.44e-61	4.46e-60
Slc7a11	2640.43	-1.58871	0.211931	-7.49636	6.56e-14	4.16e-13
Cass4	50.166	-1.58995	0.282808	-5.62202	1.89e-08	7.75e-08
Grik5	135.301	-1.59294	0.162589	-9.79735	1.16e-22	1.15e-21
Layn	195.737	-1.59309	0.157799	-10.0957	5.77e-24	6.17e-23
Yipf2	287.667	-1.59423	0.119423	-13.3495	1.19e-40	2.2e-39
Kdm5b	1612.47	-1.5944	0.0829644	-19.2179	2.62e-82	1.22e-80
Rhobtb1	118.696	-1.5953	0.175842	-9.07234	1.16e-19	1e-18
Pcbd1	30.1323	-1.59653	0.332913	-4.79562	1.62e-06	5.51e-06
Vangl2	45.9219	-1.59675	0.33535	-4.76145	1.92e-06	6.48e-06
Prss36	31.7321	-1.60143	0.325338	-4.92235	8.55e-07	2.99e-06
Adamtsl2	18.6222	-1.60208	0.435951	-3.67491	0.000237932	0.000613647
Tcp11l2	238.152	-1.60333	0.133144	-12.0421	2.14e-33	3.2e-32
Cep97	434.122	-1.60463	0.108111	-14.8424	7.79e-50	1.82e-48
Tm7sf2	101.483	-1.60898	0.226565	-7.10164	1.23e-12	7.17e-12
St3gal1	2490.24	-1.61698	0.0811429	-19.9276	2.34e-88	1.23e-86
Ick	334.297	-1.62512	0.120319	-13.5068	1.43e-41	2.69e-40
Macrod1	230.864	-1.62606	0.134511	-12.0887	1.21e-33	1.83e-32
Limch1	48.3344	-1.62731	0.263511	-6.17549	6.6e-10	3.12e-09
Myo16	146.615	-1.62744	0.176711	-9.20961	3.27e-20	2.89e-19
Txnip	3153.67	-1.63077	0.0968218	-16.843	1.18e-63	3.83e-62
Hoxa9	7160.47	-1.63235	0.0690607	-23.6365	1.62e-123	1.79e-121
Fam57b	15.4879	-1.63272	0.464765	-3.513	0.000443071	0.00109505
Ddah2	46.51	-1.63623	0.315185	-5.19134	2.09e-07	7.74e-07
Ccbl1	78.7152	-1.63626	0.209627	-7.80556	5.92e-15	3.98e-14
Pard6b	88.3927	-1.6384	0.212083	-7.7253	1.12e-14	7.39e-14
Msrb3	33.6353	-1.63952	0.332217	-4.93509	8.01e-07	2.81e-06
Cnnm2	400.846	-1.64459	0.099808	-16.4776	5.32e-61	1.62e-59
Mt2	1670.03	-1.64488	0.121215	-13.5699	6.04e-42	1.15e-40
Fert2	191.453	-1.64896	0.144661	-11.3988	4.24e-30	5.72e-29
Trpa1	28.6074	-1.64994	0.355645	-4.6393	3.5e-06	1.14e-05
Fam83h	61.625	-1.65046	0.246851	-6.68606	2.29e-11	1.2e-10
Slc2a8	76.3202	-1.66189	0.201036	-8.26662	1.38e-16	1.01e-15
Hgf	3182.39	-1.66247	0.276968	-6.00238	1.94e-09	8.79e-09
Fut8	3530.77	-1.66757	0.105835	-15.7563	6.21e-56	1.69e-54
Trp53inp1	190.936	-1.66796	0.18469	-9.03114	1.7e-19	1.46e-18
Ttc26	49.5542	-1.67206	0.27945	-5.9834	2.19e-09	9.82e-09
Bicd1	85.35	-1.67408	0.27941	-5.99148	2.08e-09	9.37e-09
Spa17	33.9458	-1.67605	0.322109	-5.20336	1.96e-07	7.28e-07
Ralgps2	1932.89	-1.68219	0.0869264	-19.3519	1.96e-83	9.32e-82
Slc9a9	487.145	-1.683	0.111602	-15.0804	2.18e-51	5.35e-50
Rab38	493.588	-1.68509	0.130339	-12.9285	3.11e-38	5.34e-37
Syngr4	9.03696	-1.68635	0.590246	-2.85702	0.00427637	0.00896635
D630045J12Rik	51.012	-1.68711	0.32016	-5.26959	1.37e-07	5.17e-07
4930509E16Rik	50.4666	-1.69111	0.282345	-5.98951	2.1e-09	9.47e-09
Sec1	25.249	-1.69193	0.370042	-4.57228	4.82e-06	1.55e-05
Hyal3	11.4322	-1.69474	0.575467	-2.94498	0.00322972	0.00693506
Tnik	632.593	-1.69905	0.0959973	-17.6989	4.27e-70	1.55e-68
Cul7	307.593	-1.70628	0.138158	-12.3502	4.86e-35	7.63e-34
Fyn	311.17	-1.70633	0.112158	-15.2136	2.87e-52	7.15e-51
Dpy19l3	810.998	-1.70667	0.086279	-19.7809	4.35e-87	2.19e-85
Zhx2	127.169	-1.70837	0.178006	-9.59724	8.21e-22	7.77e-21
Efcab5	23.6906	-1.71009	0.387686	-4.41102	1.03e-05	3.17e-05
Fbp1	57.699	-1.71116	0.266479	-6.42137	1.35e-10	6.71e-10
Siglec5	477.096	-1.71693	0.1082	-15.8681	1.05e-56	2.93e-55
Rnf157	155.585	-1.71991	0.148973	-11.5452	7.81e-31	1.08e-29
2900006K08Rik	12.9136	-1.72936	0.576499	-2.99976	0.00270194	0.00589751
Ctla2b	122.245	-1.73286	0.19804	-8.75007	2.13e-18	1.72e-17
Hyi	78.9588	-1.73337	0.212476	-8.15798	3.41e-16	2.45e-15
Abtb1	397.166	-1.73528	0.112698	-15.3976	1.7e-53	4.35e-52
Slc9a3r2	89.289	-1.73966	0.199035	-8.74047	2.32e-18	1.87e-17
Fbxl20	606.098	-1.74037	0.0893436	-19.4795	1.64e-84	7.92e-83
Gpc3	4638.59	-1.74279	0.0748522	-23.2831	6.57e-120	6.67e-118
Enpp4	161.264	-1.748	0.163888	-10.6659	1.47e-26	1.73e-25
H2-Ob	151.18	-1.74972	0.1815	-9.64034	5.4e-22	5.16e-21
Eltd1	263.668	-1.75492	0.171461	-10.2351	1.38e-24	1.5e-23
Wdr45	228.505	-1.75544	0.133623	-13.1373	2.01e-39	3.59e-38
Mterfd3	44.1844	-1.75657	0.294661	-5.96132	2.5e-09	1.12e-08
Ero1l	9511.62	-1.75742	0.0607128	-28.9464	3.11e-184	6.79e-182
Frmpd1	12.2527	-1.7591	0.545418	-3.22522	0.00125875	0.00290996
Gab1	16.3381	-1.75979	0.510273	-3.44872	0.000563242	0.00137313
Kank3	16.4691	-1.76009	0.467274	-3.76673	0.000165399	0.000436898
Tst	1344.6	-1.76013	0.0825992	-21.3093	9.31e-101	6.35e-99
Emid2	135.945	-1.76166	0.171778	-10.2555	1.12e-24	1.22e-23
Zscan2	122.872	-1.76242	0.183294	-9.61524	6.89e-22	6.54e-21
Egfl7	364.741	-1.7641	0.182839	-9.64842	4.99e-22	4.77e-21
Lrrc1	129.405	-1.76554	0.175757	-10.0454	9.63e-24	1.01e-22
Mamdc2	450.648	-1.76606	0.293567	-6.01588	1.79e-09	8.13e-09
Pdcd1lg2	12.0837	-1.76608	0.578562	-3.05253	0.00226918	0.00501394
Fosl1	57.2097	-1.76934	0.237858	-7.43861	1.02e-13	6.38e-13
B3gnt7	642.012	-1.77059	0.158054	-11.2024	3.97e-29	5.14e-28
Rpl3l	18.3031	-1.78096	0.444546	-4.00624	6.17e-05	0.000171947
Rnf180	132.859	-1.78493	0.166941	-10.692	1.11e-26	1.31e-25
Hdhd3	19.4226	-1.78504	0.391724	-4.55688	5.19e-06	1.66e-05
Zfp654	622.728	-1.79481	0.281023	-6.38671	1.69e-10	8.36e-10
Rora	42.0809	-1.79582	0.320099	-5.61021	2.02e-08	8.28e-08
Hif3a	163.829	-1.79608	0.166204	-10.8065	3.21e-27	3.87e-26
Nkg7	71.2654	-1.79893	0.301849	-5.95972	2.53e-09	1.13e-08
Kif5a	436.186	-1.80503	0.127354	-14.1733	1.34e-45	2.83e-44
Igf1r	1067.86	-1.80511	0.0862692	-20.9242	3.22e-97	2.06e-95
Paqr8	21.2797	-1.80539	0.385423	-4.68418	2.81e-06	9.32e-06
Agpat9	32.7685	-1.80636	0.353491	-5.11005	3.22e-07	1.17e-06
Gpt2	387.655	-1.81023	0.108051	-16.7534	5.35e-63	1.7e-61
Phf15	537.642	-1.81816	0.110514	-16.4518	8.14e-61	2.47e-59
Rilpl1	44.2801	-1.81825	0.315871	-5.75632	8.6e-09	3.65e-08
F2rl3	136.927	-1.82457	0.186989	-9.75764	1.71e-22	1.68e-21
2010317E24Rik	412.284	-1.82487	0.140326	-13.0045	1.15e-38	2.01e-37
Mei4	68.6202	-1.82657	0.242963	-7.5179	5.57e-14	3.54e-13
Abcg1	426.699	-1.82703	0.131873	-13.8544	1.2e-43	2.4e-42
Slc30a2	15.0418	-1.82917	0.471227	-3.88171	0.000103723	0.00028119
Pcdhb19	14.9405	-1.82948	0.559709	-3.26862	0.00108073	0.00252336
1700029J07Rik	19.1723	-1.83306	0.413975	-4.42795	9.51e-06	2.95e-05
Alpk3	53.9904	-1.83735	0.257113	-7.14606	8.93e-13	5.24e-12
2610035D17Rik	33.0927	-1.8386	0.332407	-5.53116	3.18e-08	1.28e-07
Phyhd1	53.4649	-1.84167	0.262673	-7.01124	2.36e-12	1.35e-11
D17H6S56E-3	17.53	-1.8457	0.482566	-3.82476	0.000130902	0.000350445
Esrrg	52.2744	-1.85322	0.280752	-6.6009	4.09e-11	2.1e-10
St3gal6	73.6096	-1.85453	0.297491	-6.23389	4.55e-10	2.18e-09
Itgad	13.0626	-1.85796	0.514648	-3.61015	0.000306017	0.000774147
Grik4	9.81731	-1.85884	0.561771	-3.30889	0.000936677	0.00220949
Plxna3	245.239	-1.86663	0.137312	-13.5941	4.34e-42	8.35e-41
Fam100a	609.1	-1.86703	0.0988504	-18.8874	1.45e-79	6.47e-78
Prx	57.3753	-1.87319	0.262332	-7.14055	9.3e-13	5.45e-12
Rgs7bp	86.1342	-1.87848	0.304906	-6.16083	7.24e-10	3.41e-09
Pycr1	127.07	-1.87956	0.180719	-10.4005	2.47e-25	2.78e-24
St14	828.898	-1.88529	0.108412	-17.3901	9.8e-68	3.38e-66
Atp8a2	90.6332	-1.88638	0.213338	-8.84221	9.38e-19	7.74e-18
Zbtb20	46.2111	-1.88704	0.323925	-5.82553	5.69e-09	2.46e-08
Cbx2	334.985	-1.88725	0.140471	-13.4351	3.76e-41	7.04e-40
Etv5	350.109	-1.89127	0.150897	-12.5335	4.89e-36	7.9e-35
Ptgs2	76.1345	-1.89216	0.297219	-6.36622	1.94e-10	9.51e-10
Pck2	2058.68	-1.89237	0.0607765	-31.1366	7.71e-213	2.2e-210
Parp16	128.412	-1.89504	0.19133	-9.90456	3.98e-23	4.07e-22
Prelid2	71.8134	-1.89635	0.266965	-7.10339	1.22e-12	7.08e-12
Nr1d2	333.296	-1.89815	0.162898	-11.6524	2.23e-31	3.14e-30
Jmy	570.854	-1.90178	0.13386	-14.2072	8.27e-46	1.76e-44
Dusp8	8.39678	-1.91106	0.660881	-2.89168	0.00383184	0.00809783
Tbc1d10c	267.228	-1.91793	0.166831	-11.4962	1.38e-30	1.88e-29
Tert	34.2283	-1.9197	0.353833	-5.42543	5.78e-08	2.27e-07
Cyp2d22	21.9651	-1.92195	0.45976	-4.18033	2.91e-05	8.48e-05
Usp11	645.541	-1.92228	0.0878849	-21.8727	4.72e-106	3.54e-104
Cyp2j9	25.4212	-1.93004	0.441371	-4.37283	1.23e-05	3.75e-05
Nebl	653.822	-1.93053	0.272424	-7.08651	1.38e-12	7.96e-12
Carns1	95.3056	-1.93264	0.218905	-8.82868	1.06e-18	8.72e-18
Socs5	255.425	-1.94027	0.150904	-12.8576	7.79e-38	1.33e-36
Prkce	330.033	-1.94576	0.130282	-14.935	1.95e-50	4.62e-49
Myo1h	15.5953	-1.95105	0.496285	-3.93132	8.45e-05	0.000231375
Sdc4	34.5244	-1.95195	0.372077	-5.2461	1.55e-07	5.85e-07
Pdlim7	181.997	-1.95424	0.180297	-10.839	2.25e-27	2.72e-26
Des	15.1859	-1.95731	0.498601	-3.92561	8.65e-05	0.000236532
4921507P07Rik	35.1114	-1.95997	0.396617	-4.94172	7.74e-07	2.72e-06
Slc1a4	294.352	-1.96201	0.142539	-13.7648	4.15e-43	8.19e-42
Ttbk1	20.9728	-1.9628	0.404572	-4.85155	1.22e-06	4.21e-06
Tinagl1	166.946	-1.96406	0.161904	-12.131	7.23e-34	1.1e-32
Hexim2	67.1342	-1.96765	0.251687	-7.81784	5.37e-15	3.62e-14
Inpp4b	83.2746	-1.9774	0.257925	-7.66659	1.77e-14	1.15e-13
Gm129	80.9414	-1.98228	0.235298	-8.42458	3.62e-17	2.72e-16
F8	24.861	-1.98511	0.434647	-4.56718	4.94e-06	1.59e-05
F3	15.9006	-1.9918	0.498877	-3.99257	6.54e-05	0.000181384
Epb4.1l5	119.172	-2.00349	0.227279	-8.81509	1.2e-18	9.81e-18
Peg13	708.438	-2.00474	0.132196	-15.1649	6.04e-52	1.5e-50
Mab21l1	56.6397	-2.00543	0.274432	-7.30757	2.72e-13	1.66e-12
Psd3	755.226	-2.00599	0.161597	-12.4136	2.21e-35	3.5e-34
Sned1	35.6226	-2.00639	0.335806	-5.97484	2.3e-09	1.03e-08
Cdc42bpb	13.5685	-2.00673	0.517917	-3.87461	0.000106794	0.000288738
Kit	9086.48	-2.00824	0.0866151	-23.1858	6.33e-119	6.24e-117
Apold1	19.4964	-2.01283	0.448132	-4.49159	7.07e-06	2.23e-05
Qsox1	123.09	-2.01455	0.174904	-11.518	1.07e-30	1.47e-29
Ypel1	27.2548	-2.01587	0.469567	-4.29305	1.76e-05	5.28e-05
A930001N09Rik	347.77	-2.01921	0.208738	-9.67346	3.91e-22	3.75e-21
Col4a5	693.685	-2.01938	0.0934398	-21.6116	1.4e-103	1e-101
Nefh	692.895	-2.02145	0.0849548	-23.7945	3.81e-125	4.3e-123
Myo1e	126.18	-2.02545	0.204845	-9.88771	4.71e-23	4.81e-22
Per3	332.608	-2.02729	0.139573	-14.525	8.42e-48	1.87e-46
Faah	48.9432	-2.02969	0.348401	-5.82573	5.69e-09	2.46e-08
Echdc3	71.9046	-2.03088	0.235459	-8.6252	6.4e-18	5.02e-17
Dyrk1b	178.586	-2.03461	0.153421	-13.2616	3.86e-40	7.07e-39
Sgsh	75.3243	-2.03696	0.224303	-9.08131	1.07e-19	9.25e-19
Cmtm8	35.2197	-2.04238	0.380584	-5.36643	8.03e-08	3.12e-07
Pde10a	18.1887	-2.05227	0.523526	-3.9201	8.85e-05	0.000241656
Slc7a7	342.466	-2.05377	0.112269	-18.2934	9.34e-75	3.74e-73
Zcwpw1	184.166	-2.05499	0.161056	-12.7595	2.76e-37	4.64e-36
Nynrin	235.721	-2.06019	0.156037	-13.2032	8.41e-40	1.52e-38
Klra1	13.3132	-2.06387	0.597803	-3.45243	0.000555554	0.0013554
Shroom2	57.2686	-2.06408	0.30658	-6.73259	1.67e-11	8.83e-11
S1pr1	117.283	-2.07241	0.180228	-11.4988	1.34e-30	1.83e-29
Apln	17.6982	-2.07383	0.644982	-3.21533	0.00130296	0.00300369
Poln	40.2505	-2.07535	0.301192	-6.89047	5.56e-12	3.06e-11
4930528F23Rik	15.7323	-2.07741	0.489672	-4.24245	2.21e-05	6.56e-05
Il17rb	145.774	-2.08106	0.207089	-10.0491	9.27e-24	9.78e-23
Arhgap32	1051.51	-2.08403	0.10623	-19.6182	1.08e-85	5.28e-84
Gsta4	84.8967	-2.08875	0.217147	-9.61905	6.64e-22	6.32e-21
Mdfi	8.12161	-2.09096	0.656449	-3.18527	0.0014462	0.00330424
B430319G15Rik	11.4033	-2.09185	0.630068	-3.32004	0.000900043	0.00212652
Tfdp2	764.879	-2.09281	0.123656	-16.9244	2.97e-64	9.7e-63
Gm996	83.7909	-2.09753	0.20802	-10.0833	6.55e-24	6.98e-23
Hdac11	8.69369	-2.09863	0.625831	-3.35335	0.0007984	0.00190077
Il6	81.0961	-2.10286	0.258035	-8.1495	3.65e-16	2.62e-15
Dok2	223.763	-2.11519	0.148117	-14.2805	2.89e-46	6.2e-45
Arhgap33	160.911	-2.11712	0.205489	-10.3028	6.84e-25	7.54e-24
Clec2i	86.6493	-2.11944	0.214364	-9.88712	4.73e-23	4.83e-22
Glis2	71.4127	-2.13205	0.246002	-8.66681	4.44e-18	3.52e-17
Dyrk4	15.3641	-2.13687	0.469817	-4.5483	5.41e-06	1.73e-05
Eps8l2	13.6326	-2.14815	0.548008	-3.91993	8.86e-05	0.000241779
A930003A15Rik	11.2487	-2.15832	0.555242	-3.88717	0.000101422	0.000275122
Nrtn	17.2783	-2.16113	0.516538	-4.18388	2.87e-05	8.37e-05
Gimap9	431.606	-2.16792	0.118896	-18.2337	2.79e-74	1.1e-72
9530077C05Rik	19.1759	-2.17811	0.467516	-4.6589	3.18e-06	1.05e-05
Prkd2	230.463	-2.18395	0.140071	-15.5917	8.29e-55	2.2e-53
Nes	72.1629	-2.184	0.261697	-8.34551	7.09e-17	5.27e-16
Zfpm1	577.844	-2.18431	0.0989307	-22.0792	5.01e-108	3.95e-106
2210020M01Rik	57.5452	-2.18624	0.272839	-8.01292	1.12e-15	7.83e-15
Gdf11	17.5472	-2.1918	0.550131	-3.98414	6.77e-05	0.000187445
Slc52a3	16.4238	-2.20118	0.48903	-4.5011	6.76e-06	2.13e-05
Unc13a	83.7728	-2.20153	0.233088	-9.44507	3.55e-21	3.27e-20
Tnfrsf13c	25.0879	-2.20361	0.400516	-5.50193	3.76e-08	1.5e-07
Mapt	11.3355	-2.20431	0.604916	-3.644	0.000268435	0.00068677
Coro6	8.20179	-2.20878	0.751143	-2.94056	0.0032762	0.00702564
6030408B16Rik	84.1749	-2.22073	0.252347	-8.80031	1.36e-18	1.11e-17
Pmepa1	29.3538	-2.22117	0.426078	-5.21306	1.86e-07	6.93e-07
Cables1	180.613	-2.22289	0.165216	-13.4544	2.9e-41	5.44e-40
Rag2	554.307	-2.22972	0.113008	-19.7306	1.18e-86	5.87e-85
Odz4	571.865	-2.234	0.14116	-15.826	2.06e-56	5.67e-55
Mllt3	871.016	-2.23401	0.158128	-14.1278	2.56e-45	5.33e-44
Mdga1	110.073	-2.23403	0.244885	-9.12278	7.32e-20	6.37e-19
Fbxo44	50.3352	-2.23415	0.285	-7.83915	4.54e-15	3.07e-14
Fbxo32	40.1503	-2.25039	0.363159	-6.19672	5.77e-10	2.74e-09
1600029D21Rik	17.0476	-2.25055	0.576416	-3.90439	9.45e-05	0.000257308
Tet1	663.712	-2.2526	0.142447	-15.8136	2.51e-56	6.86e-55
Vamp5	120.241	-2.26237	0.183091	-12.3565	4.49e-35	7.08e-34
Myo6	14.6295	-2.26341	0.649018	-3.48743	0.000487681	0.00119942
Gdf15	34.9145	-2.27061	0.314577	-7.21796	5.28e-13	3.17e-12
Rab6b	12.432	-2.27341	0.55756	-4.07742	4.55e-05	0.00012943
Dusp6	2563.58	-2.27915	0.0656246	-34.7301	2.77e-264	1.73e-261
Meis1	490.068	-2.2831	0.110585	-20.6457	1.07e-94	6.42e-93
Sema3g	37.5584	-2.29082	0.330441	-6.93261	4.13e-12	2.3e-11
Calcoco1	269.586	-2.2925	0.150064	-15.2768	1.09e-52	2.75e-51
Acot2	330.592	-2.29535	0.138195	-16.6095	5.95e-62	1.86e-60
Nipal3	380.718	-2.29874	0.122263	-18.8016	7.33e-79	3.21e-77
5730559C18Rik	10.9437	-2.30972	0.680575	-3.39378	0.000689353	0.0016614
Garnl3	12.8939	-2.31023	0.591897	-3.9031	9.5e-05	0.000258582
Agap1	1318.43	-2.31186	0.107123	-21.5813	2.69e-103	1.9e-101
4930486L24Rik	34.2006	-2.32411	0.359693	-6.46137	1.04e-10	5.2e-10
Tnk1	46.1766	-2.33352	0.307459	-7.58971	3.21e-14	2.07e-13
Fam43a	63.0647	-2.33795	0.256564	-9.11256	8.05e-20	6.99e-19
Fcnb	55.4941	-2.34097	0.4017	-5.82766	5.62e-09	2.43e-08
Zan	41.6074	-2.34227	0.32206	-7.27275	3.52e-13	2.14e-12
Ppp1r16b	105.197	-2.34557	0.19347	-12.1237	7.91e-34	1.2e-32
Gm1631	13.5366	-2.34899	0.576228	-4.07649	4.57e-05	0.000129919
Rab4a	101.337	-2.35066	0.222819	-10.5496	5.1e-26	5.89e-25
Sigirr	964.375	-2.35338	0.0741512	-31.7376	4.7e-221	1.47e-218
Lzts2	154.972	-2.35657	0.207189	-11.374	5.63e-30	7.56e-29
Rad9b	22.3551	-2.36173	0.446824	-5.28559	1.25e-07	4.76e-07
Pcdhgb7	8.4799	-2.36209	0.737177	-3.20424	0.00135418	0.00311191
Scml4	54.2706	-2.37243	0.33088	-7.17007	7.5e-13	4.43e-12
Arvcf	35.4983	-2.37347	0.363362	-6.53199	6.49e-11	3.29e-10
C630004H02Rik	187.074	-2.37482	0.172269	-13.7855	3.12e-43	6.18e-42
B230118H07Rik	10.4744	-2.38138	0.655185	-3.63468	0.000278328	0.000709585
Cntd1	19.409	-2.38199	0.433009	-5.50103	3.78e-08	1.51e-07
Rhbdl3	29.3082	-2.39225	0.384774	-6.2173	5.06e-10	2.41e-09
Lck	35.0544	-2.39464	0.357116	-6.7055	2.01e-11	1.06e-10
Rnf144a	776.277	-2.39699	0.097051	-24.6983	1.12e-134	1.46e-132
Lrrc48	11.4149	-2.4116	0.694515	-3.47236	0.000515905	0.00126361
Nrxn1	20.5058	-2.4118	0.52336	-4.60831	4.06e-06	1.32e-05
4930588N13Rik	5.82956	-2.4176	0.855354	-2.82643	0.00470702	0.00979869
Trib3	821.217	-2.41835	0.122335	-19.7683	5.59e-87	2.8e-85
Tcf7l1	6.7733	-2.42603	0.72755	-3.33451	0.000854488	0.00202657
Dixdc1	41.5413	-2.42711	0.306475	-7.91944	2.39e-15	1.64e-14
Car2	724.563	-2.42714	0.121082	-20.0455	2.21e-89	1.18e-87
Chd5	38.5572	-2.42785	0.3128	-7.76167	8.38e-15	5.59e-14
Gimap6	412.038	-2.43214	0.126871	-19.1701	6.58e-82	3.04e-80
Pdgfb	5.90148	-2.43576	0.824547	-2.95406	0.0031362	0.0067564
Bend6	15.099	-2.43586	0.492783	-4.94307	7.69e-07	2.7e-06
Camk2a	130.957	-2.43744	0.203972	-11.9499	6.5e-33	9.57e-32
Slc6a9	188.627	-2.43967	0.180482	-13.5175	1.23e-41	2.34e-40
Tyro3	8.29479	-2.44507	0.690584	-3.54058	0.000399245	0.000993862
Rasal1	37.4954	-2.44555	0.370005	-6.60952	3.86e-11	1.99e-10
Socs2	42.2221	-2.46038	0.354363	-6.9431	3.84e-12	2.14e-11
Mmp14	841.944	-2.46436	0.110977	-22.2059	3.01e-109	2.42e-107
Prrg4	160.085	-2.46655	0.229136	-10.7645	5.06e-27	6.05e-26
Trim66	290.421	-2.47993	0.123714	-20.0457	2.2e-89	1.18e-87
Fam132b	7.70283	-2.48226	0.75369	-3.29348	0.000989554	0.00232667
Aldh1l2	183.956	-2.48472	0.211803	-11.7313	8.81e-32	1.25e-30
Fhl4	8.57328	-2.48531	0.659023	-3.77121	0.000162458	0.000429483
Ccdc28a	55.9213	-2.49911	0.285618	-8.74985	2.14e-18	1.72e-17
Fbln1	18.4456	-2.49998	0.606869	-4.11948	3.8e-05	0.000109063
Ephb4	61.0232	-2.50155	0.300019	-8.33798	7.56e-17	5.61e-16
Trpv4	25.782	-2.50582	0.485551	-5.16078	2.46e-07	9.07e-07
C030037D09Rik	6.6634	-2.50705	0.801795	-3.1268	0.0017672	0.00398069
H1fx	536.106	-2.51087	0.123331	-20.3588	3.88e-92	2.2e-90
Pfpl	10.639	-2.51194	0.720085	-3.48839	0.000485944	0.00119537
Chpf	52.5037	-2.51375	0.272616	-9.22084	2.95e-20	2.61e-19
Prg3	392.18	-2.51399	0.160334	-15.6797	2.08e-55	5.6e-54
Enpp6	39.4387	-2.51839	0.451623	-5.57631	2.46e-08	9.97e-08
Ptprn	25.1491	-2.52457	0.497269	-5.07687	3.84e-07	1.39e-06
Parvb	130.759	-2.52472	0.204798	-12.3278	6.42e-35	1e-33
Itih5	597.411	-2.52765	0.113153	-22.3384	1.57e-110	1.31e-108
Klhl24	1191.33	-2.53165	0.139195	-18.1877	6.46e-74	2.52e-72
Cpa3	1407.28	-2.53337	0.138726	-18.2618	1.67e-74	6.62e-73
Rbpms	346.645	-2.54211	0.145923	-17.4209	5.73e-68	2e-66
Ednra	487.434	-2.55442	0.161301	-15.8364	1.75e-56	4.81e-55
Col18a1	11.1262	-2.55558	0.690382	-3.70168	0.000214173	0.000555993
Ppp1r15a	443.654	-2.56375	0.151368	-16.9372	2.39e-64	7.84e-63
Pdcd1	4.3769	-2.56532	0.864855	-2.96619	0.00301518	0.00651929
1190005I06Rik	13.9752	-2.56818	0.62759	-4.09212	4.27e-05	0.000121964
Bahcc1	610.796	-2.56928	0.115435	-22.2575	9.55e-110	7.82e-108
Foxa1	68.4967	-2.57139	0.263531	-9.75745	1.71e-22	1.68e-21
Arhgef25	39.7385	-2.57606	0.333877	-7.71559	1.2e-14	7.95e-14
Cox7a1	16.3982	-2.58497	0.542685	-4.76329	1.9e-06	6.43e-06
Gm6277	8.92496	-2.59191	0.732714	-3.53741	0.000404076	0.00100512
Ccdc135	21.652	-2.59413	0.486656	-5.33053	9.79e-08	3.77e-07
Nedd4	9409.65	-2.59543	0.0828038	-31.3443	1.16e-215	3.46e-213
Plod2	350.638	-2.59633	0.293218	-8.8546	8.4e-19	6.93e-18
Baiap3	34.3873	-2.59653	0.396912	-6.54182	6.08e-11	3.09e-10
Reep6	172.448	-2.59883	0.169439	-15.3379	4.27e-53	1.09e-51
Fam69b	34.4699	-2.59991	0.442327	-5.87779	4.16e-09	1.82e-08
Dpf3	15.2226	-2.60499	0.549645	-4.73942	2.14e-06	7.19e-06
Myct1	5.67971	-2.60948	0.923327	-2.82617	0.00471089	0.00980518
Gna14	23.4801	-2.61199	0.546533	-4.7792	1.76e-06	5.96e-06
Ccr1l1	5.14895	-2.61267	0.877985	-2.97576	0.00292261	0.00633064
Magi1	174.495	-2.61676	0.19103	-13.6981	1.04e-42	2.04e-41
Pard6g	9.41039	-2.6248	0.726616	-3.61236	0.000303422	0.00076788
Tmem59l	57.5266	-2.6324	0.290901	-9.04913	1.44e-19	1.24e-18
Hecw2	7.16725	-2.63957	0.781888	-3.3759	0.000735753	0.00176284
Gm1337	176.346	-2.64065	0.202199	-13.0597	5.6e-39	9.82e-38
Hes2	16.4863	-2.64115	0.579732	-4.55581	5.22e-06	1.67e-05
Prr7	12.2358	-2.64356	0.59016	-4.47939	7.49e-06	2.35e-05
Bcan	6.80349	-2.64718	0.840855	-3.1482	0.0016428	0.00372159
Zbtb16	288.927	-2.6488	0.139726	-18.9571	3.86e-80	1.74e-78
Mtap7	235.628	-2.6499	0.147021	-18.024	1.26e-72	4.85e-71
Efhd1	7.21248	-2.65034	0.716359	-3.69973	0.000215828	0.000559946
Tcam1	153.589	-2.65171	0.162341	-16.3341	5.64e-60	1.66e-58
Gp9	38.1416	-2.67225	0.33819	-7.90164	2.75e-15	1.89e-14
Thrb	14.8721	-2.67971	0.593419	-4.5157	6.31e-06	2e-05
Ppp1r9a	5.50935	-2.68644	0.929298	-2.89083	0.00384231	0.00811732
2810408A11Rik	20.689	-2.68767	0.477629	-5.62712	1.83e-08	7.53e-08
Col5a3	73.6904	-2.69332	0.254124	-10.5984	3.03e-26	3.53e-25
Ndufa4l2	146.735	-2.69559	0.484979	-5.55817	2.73e-08	1.1e-07
Ankrd37	30.5989	-2.69996	0.400696	-6.73818	1.6e-11	8.51e-11
Plvap	12.262	-2.70076	0.774099	-3.4889	0.000485006	0.00119351
Mtap9	141.119	-2.70211	0.210433	-12.8407	9.7e-38	1.65e-36
Dock3	11.2925	-2.70242	0.571951	-4.72492	2.3e-06	7.69e-06
Gimap4	24.2035	-2.70591	0.478235	-5.65811	1.53e-08	6.34e-08
Pacsin1	11.2534	-2.72968	0.792248	-3.44549	0.000570029	0.0013889
Cxxc5	317.429	-2.73016	0.146891	-18.5862	4.15e-77	1.74e-75
H2-Q6	418.25	-2.73984	0.125196	-21.8844	3.66e-106	2.77e-104
Slc28a3	26.7207	-2.74034	0.370314	-7.40003	1.36e-13	8.49e-13
Tnnt2	190.593	-2.74443	0.164573	-16.676	1.96e-62	6.18e-61
Slc26a11	26.3499	-2.75467	0.40445	-6.8109	9.7e-12	5.25e-11
Fzd5	581.475	-2.75617	0.107925	-25.5377	7.51e-144	1.12e-141
Gpr56	5542.29	-2.76109	0.0580801	-47.5393	0	0
Itga8	28.4859	-2.76306	0.519763	-5.316	1.06e-07	4.07e-07
Htra3	11.0579	-2.76658	0.592253	-4.67128	2.99e-06	9.88e-06
Dlc1	11.6491	-2.76859	0.722481	-3.83205	0.000127079	0.000340769
Lat	32.5284	-2.76885	0.358205	-7.7298	1.08e-14	7.14e-14
Ppp1r14c	531.188	-2.78533	0.116799	-23.8472	1.08e-125	1.24e-123
2023-09-01	72.7489	-2.78933	0.266724	-10.4577	1.35e-25	1.54e-24
Slc6a12	60.0211	-2.79373	0.267521	-10.443	1.58e-25	1.79e-24
1700113H08Rik	22.4981	-2.79934	0.520472	-5.37846	7.51e-08	2.92e-07
Aff3	836.991	-2.80155	0.0962767	-29.0989	3.71e-186	8.23e-184
Bhlhe41	33.6605	-2.80319	0.376594	-7.44353	9.8e-14	6.16e-13
Arpp21	8.18845	-2.818	0.903852	-3.11777	0.00182226	0.00409484
Btnl2	25.6439	-2.82096	0.412271	-6.84249	7.78e-12	4.24e-11
Kcnv2	3.83277	-2.82755	1.0007	-2.82558	0.00471949	0.00981841
Hip1r	56.4967	-2.83361	0.361659	-7.83504	4.69e-15	3.17e-14
Cpne5	30.6736	-2.83595	0.383898	-7.38724	1.5e-13	9.31e-13
Slc2a5	242.174	-2.83793	0.147052	-19.2988	5.49e-83	2.59e-81
Fam135b	43.0079	-2.84452	0.357769	-7.95073	1.85e-15	1.28e-14
Fam186b	7.9393	-2.84948	0.705822	-4.03712	5.41e-05	0.000152147
Cox6a2	305.872	-2.85214	0.153799	-18.5446	9.02e-77	3.75e-75
Tead4	6.87977	-2.87253	0.843476	-3.40558	0.000660226	0.00159738
Adamtsl4	36.7886	-2.87254	0.383772	-7.48503	7.15e-14	4.52e-13
Odf3b	12.0839	-2.88103	0.616607	-4.67239	2.98e-06	9.83e-06
Gabbr1	73.3973	-2.88238	0.309836	-9.30292	1.37e-20	1.23e-19
Il12rb1	59.382	-2.88962	0.262586	-11.0045	3.64e-28	4.53e-27
Shank3	24.286	-2.8902	0.709691	-4.07248	4.65e-05	0.000131949
1700003F12Rik	90.6497	-2.89315	0.254158	-11.3833	5.07e-30	6.82e-29
Ltbp4	26.6024	-2.91131	0.463616	-6.27957	3.4e-10	1.64e-09
Prkca	898.81	-2.92668	0.105114	-27.8429	1.31e-170	2.57e-168
Hlf	4591.99	-2.93805	0.0747904	-39.2838	0	0
Kcnb1	5.47176	-2.93807	1.02145	-2.87636	0.00402292	0.00847565
Gcnt4	209.81	-2.9437	0.197196	-14.9278	2.17e-50	5.13e-49
Dnahc1	16.2218	-2.94496	0.597658	-4.9275	8.33e-07	2.91e-06
Inadl	91.2001	-2.96962	0.242233	-12.2593	1.5e-34	2.31e-33
Vpreb3	22.2753	-2.9775	0.484818	-6.14148	8.18e-10	3.84e-09
Plscr4	20.7744	-2.9779	0.44719	-6.65915	2.75e-11	1.44e-10
Rgs8	750.217	-2.98896	0.140461	-21.2796	1.76e-100	1.17e-98
Xrcc5	67.7837	-2.99023	0.285778	-10.4635	1.27e-25	1.45e-24
Lgr6	4.35736	-2.99172	1.04044	-2.87545	0.00403455	0.00849742
Btnl9	13.8698	-2.99742	0.637558	-4.7014	2.58e-06	8.59e-06
Jag2	60.0894	-3.00077	0.35276	-8.50653	1.79e-17	1.37e-16
Nrgn	1701.57	-3.0059	0.109153	-27.5385	6.08e-167	1.11e-164
Sla2	17.0484	-3.00896	0.5008	-6.00831	1.87e-09	8.49e-09
Tspan13	697.417	-3.01357	0.134406	-22.4213	2.44e-111	2.13e-109
Diras2	61.8608	-3.01557	0.293389	-10.2784	8.82e-25	9.7e-24
Mtap7d2	11.3771	-3.02385	0.801213	-3.77409	0.000160594	0.000424813
Gimap1	238.469	-3.02545	0.162098	-18.6643	9.66e-78	4.11e-76
Hnf4a	12.3041	-3.02698	0.674983	-4.48452	7.31e-06	2.3e-05
Pglyrp2	12.6778	-3.03114	0.72388	-4.18735	2.82e-05	8.25e-05
Dapk2	10.6574	-3.03347	0.627495	-4.83425	1.34e-06	4.58e-06
Art4	35.0592	-3.0336	0.386428	-7.85036	4.15e-15	2.82e-14
Rapgef3	166.854	-3.04194	0.211925	-14.3538	1.01e-46	2.19e-45
Mrgpra9	14.2935	-3.05073	0.973594	-3.13347	0.00172752	0.00389935
2610109H07Rik	25.5561	-3.05566	0.436669	-6.99766	2.6e-12	1.48e-11
Col4a6	448.147	-3.05585	0.14174	-21.5595	4.32e-103	3.04e-101
Rtn4r	62.8665	-3.0617	0.31825	-9.62043	6.56e-22	6.24e-21
6430598A04Rik	5.33739	-3.06339	0.930607	-3.29182	0.000995408	0.00233917
Clnk	24.4376	-3.06447	0.432891	-7.07908	1.45e-12	8.4e-12
Wbscr27	75.6622	-3.07401	0.295289	-10.4102	2.23e-25	2.52e-24
Als2	1950.45	-3.07688	0.0789081	-38.9932	0	0
Gm3925	19.5194	-3.07905	0.507237	-6.07023	1.28e-09	5.89e-09
Rab37	280.751	-3.08569	0.166737	-18.5063	1.84e-76	7.56e-75
Slc35d3	44.1104	-3.08737	0.39379	-7.84015	4.5e-15	3.05e-14
P2rx3	1050.01	-3.08754	0.0991156	-31.1509	4.93e-213	1.44e-210
Tmem8b	110.982	-3.09395	0.22445	-13.7846	3.16e-43	6.25e-42
Gimap5	88.1245	-3.1007	0.267591	-11.5875	4.77e-31	6.59e-30
Sv2c	5.23111	-3.10509	0.916465	-3.38812	0.000703741	0.00169265
Crim1	5.13222	-3.11649	0.935729	-3.33054	0.000866772	0.00205384
Ttc25	123.874	-3.12327	0.207895	-15.0233	5.17e-51	1.24e-49
Lax1	10.5261	-3.12848	0.695649	-4.49721	6.89e-06	2.17e-05
Bcmo1	46.0903	-3.13006	0.355417	-8.80672	1.29e-18	1.05e-17
Shisa2	491.916	-3.13032	0.127154	-24.6183	8.05e-134	1.04e-131
Angpt1	1336.11	-3.13402	0.279009	-11.2327	2.82e-29	3.69e-28
Zfp831	68.2642	-3.13594	0.336964	-9.30645	1.32e-20	1.19e-19
Mmp11	72.2417	-3.13734	0.295768	-10.6074	2.75e-26	3.21e-25
Nrxn2	6.01661	-3.15063	0.962077	-3.27482	0.0010573	0.00247176
Asb10	88.6057	-3.16065	0.262842	-12.0249	2.63e-33	3.91e-32
Trib2	473.331	-3.16074	0.148103	-21.3415	4.67e-101	3.2e-99
Nlrc3	85.6205	-3.17004	0.302756	-10.4706	1.18e-25	1.35e-24
Vit	26.5488	-3.18068	0.50774	-6.2644	3.74e-10	1.8e-09
Lrtm2	4.32146	-3.18796	1.10523	-2.88443	0.00392129	0.00827084
Spry4	640.313	-3.20472	0.12893	-24.8563	2.21e-136	2.95e-134
Cd72	355.214	-3.23315	0.138484	-23.3468	1.48e-120	1.57e-118
Mrvi1	9.33048	-3.25089	0.86837	-3.74367	0.000181351	0.000475493
Kpna7	7.84153	-3.26701	0.876927	-3.72553	0.000194908	0.000508797
Ntn5	27.0449	-3.27894	0.416453	-7.87351	3.45e-15	2.35e-14
Kirrel2	5.23579	-3.28503	0.921746	-3.56392	0.00036536	0.000914377
6430571L13Rik	4.96305	-3.29239	1.06299	-3.09728	0.00195303	0.00436621
Smpd3	46.4884	-3.29975	0.323566	-10.1981	2.02e-24	2.19e-23
Qrfp	177.961	-3.30775	0.220979	-14.9686	1.18e-50	2.8e-49
Adora2a	51.8573	-3.31299	0.304449	-10.8819	1.41e-27	1.72e-26
2610307P16Rik	43.3485	-3.31982	0.420381	-7.89718	2.85e-15	1.96e-14
Rag1	181.973	-3.33527	0.354879	-9.39833	5.54e-21	5.07e-20
Lrrn4	44.1451	-3.33545	0.439563	-7.58811	3.25e-14	2.09e-13
Pou6f1	28.79	-3.34421	0.441775	-7.56995	3.73e-14	2.39e-13
Slc45a3	916.747	-3.34498	0.145569	-22.9787	7.62e-117	7.33e-115
Pcx	324.615	-3.34619	0.139038	-24.0668	5.57e-128	6.76e-126
Pde3b	47.5394	-3.34969	0.361863	-9.2568	2.11e-20	1.88e-19
Obscn	7.03189	-3.3601	0.909246	-3.69548	0.00021947	0.000568719
Grrp1	22.3243	-3.36206	0.526195	-6.38938	1.67e-10	8.23e-10
Ehd2	32.297	-3.36266	0.525127	-6.40352	1.52e-10	7.53e-10
Zfp507	831.45	-3.38157	0.104087	-32.4879	1.58e-231	6.68e-229
Podnl1	8.06493	-3.38396	0.861145	-3.9296	8.51e-05	0.000232835
Endou	50.8918	-3.38694	0.371375	-9.11999	7.51e-20	6.53e-19
Apbb1	8.68147	-3.39658	0.807577	-4.20589	2.6e-05	7.65e-05
Paqr5	494.979	-3.40175	0.138773	-24.5131	1.07e-132	1.37e-130
Ptprm	220.581	-3.41418	0.200964	-16.989	9.9e-65	3.28e-63
Mpp4	6.86693	-3.43193	1.00929	-3.40035	0.000673001	0.00162588
Gjb3	92.7594	-3.44363	0.292931	-11.7558	6.6e-32	9.39e-31
Chl1	32.1917	-3.46323	0.429785	-8.05805	7.75e-16	5.47e-15
Gstt1	3.89179	-3.49023	1.07036	-3.2608	0.00111097	0.00258799
Irs2	396.207	-3.50607	0.158366	-22.139	1.33e-108	1.06e-106
Angptl6	112.76	-3.50701	0.218863	-16.0238	8.72e-58	2.46e-56
Itk	13.9083	-3.50954	0.692177	-5.0703	3.97e-07	1.43e-06
Miat	16.5042	-3.51243	0.584314	-6.01121	1.84e-09	8.35e-09
Bspry	16.8838	-3.52458	0.616741	-5.71486	1.1e-08	4.64e-08
Csgalnact1	379.67	-3.52981	0.147587	-23.9167	2.05e-126	2.4e-124
Mgll	24.0928	-3.53522	0.563472	-6.27399	3.52e-10	1.7e-09
[truncated: 202 more rows]

## Sheet: ER-HoxA9_DEG_GSK-LSD1_v_Veh_d5
Gene	baseMean	log2FoldChange_GSK-LSD1_vs_veh_d5	lfcSE	stat	pvalue	padj
Ptgfrn	385.873	9.49229	0.694797	13.662	1.71e-42	1.71e-40
Tlr8	73.5261	8.29107	1.19893	6.91538	4.67e-12	7.39e-11
Cybb	331.996	8.0208	1.2101	6.62822	3.4e-11	4.98e-10
Id3	8.82512	7.466	1.2718	5.87044	4.35e-09	4.95e-08
Gfi1b	703.614	7.46136	0.862094	8.65493	4.93e-18	1.34e-16
Lilrb4	159.794	6.49427	1.32279	4.90953	9.13e-07	7.08e-06
Cfh	41.0605	6.30883	1.2193	5.17415	2.29e-07	1.97e-06
Gm11428	246.838	6.14818	0.795906	7.72476	1.12e-14	2.32e-13
Rin2	81.9736	6.11138	1.04229	5.8634	4.53e-09	5.14e-08
Ms4a4c	474.391	6.10867	0.671982	9.09053	9.86e-20	3.02e-18
Ms4a4b	58.8388	6.06871	0.746585	8.12862	4.34e-16	1.01e-14
Fn1	432.872	5.80008	0.515995	11.2406	2.58e-29	1.41e-27
Ctss	1238.98	5.76532	0.226066	25.5028	1.84e-143	2e-140
Bst1	100.531	5.72977	1.20762	4.74467	2.09e-06	1.51e-05
Klrk1	35.6784	5.67954	1.21363	4.67978	2.87e-06	2.03e-05
Mmp8	20596.1	5.66119	0.171817	32.9489	4.38e-238	1.91e-234
Stab1	4477.57	5.48905	0.226309	24.2547	5.9e-130	3.86e-127
Trem2	110.823	5.39217	1.22388	4.40581	1.05e-05	6.76e-05
P2rx7	1017.4	5.38055	0.183216	29.3673	1.44e-189	3.14e-186
Siglece	397.397	5.36274	0.298102	17.9896	2.35e-72	6.55e-70
Gpr183	38.3954	5.34571	1.26493	4.22609	2.38e-05	0.000141553
Il10ra	49.3899	5.29435	1.05523	5.01726	5.24e-07	4.25e-06
Sirpb1b	14.794	5.12415	1.27813	4.00911	6.09e-05	0.000332245
44986	32.3267	5.04557	1.22886	4.1059	4.03e-05	0.000227408
Mgst1	530.988	5.0306	0.186243	27.0109	1.1e-160	1.6e-157
AI607873	352.993	4.94447	0.739788	6.68363	2.33e-11	3.48e-10
Epha2	5.45197	4.91352	1.17838	4.16971	3.05e-05	0.000176859
Myo18b	1082.34	4.89594	0.146433	33.4347	4.29e-245	2.81e-241
Ms4a6c	2293.68	4.77156	0.12522	38.1053	0	0
Siglec1	111.828	4.7399	0.546713	8.66983	4.33e-18	1.18e-16
Fam20a	4.37928	4.69079	1.26546	3.70678	0.000209908	0.00101272
Chi3l3	2420.57	4.6405	0.340072	13.6456	2.14e-42	2.1e-40
Slc37a3	16.8546	4.56225	0.821028	5.55675	2.75e-08	2.75e-07
Dock4	210.737	4.53153	0.296641	15.2761	1.1e-52	1.57e-50
LOC100038947	29.0983	4.49401	1.08365	4.14711	3.37e-05	0.000193538
Scd3	6.34824	4.44194	1.02371	4.33907	1.43e-05	8.94e-05
Gm9920	5.54485	4.40946	1.38219	3.19019	0.0014218	0.00551778
Smad9	3.92643	4.30825	1.25345	3.43711	0.000587948	0.0025366
Slc16a2	55.6466	4.29264	0.42811	10.027	1.16e-23	4.73e-22
Ush1g	35.2981	4.28306	0.525184	8.15535	3.48e-16	8.2e-15
Gm15987	13.4574	4.27525	1.31809	3.24352	0.00118061	0.00468026
Gp49a	57.0924	4.26833	1.27128	3.3575	0.000786508	0.0032777
Apba1	364.575	4.23571	0.351347	12.0556	1.81e-33	1.27e-31
Mrgpra2b	4.21059	4.18129	1.36971	3.05268	0.00226811	0.00830497
Mnda	84.7595	4.14041	0.875139	4.73115	2.23e-06	1.61e-05
Cd38	8.5637	4.12848	1.34845	3.06164	0.00220129	0.00810336
Tnfsf9	25.1566	4.03911	0.662694	6.09498	1.09e-09	1.34e-08
Ccr10	39.9629	4.02312	0.514959	7.8125	5.61e-15	1.19e-13
Pld2	10.625	4.00199	1.13562	3.52406	0.000424995	0.00190644
Clec4a1	38.493	3.97772	1.30024	3.05923	0.0022191	0.00815288
Rbfox2	33.7345	3.85468	0.39732	9.7017	2.97e-22	1.11e-20
Csf1r	1468.21	3.83415	0.178352	21.4977	1.64e-102	7.94e-100
Evl	153.202	3.81755	0.307339	12.4213	2e-35	1.52e-33
Gpnmb	3132.81	3.78102	0.48092	7.86205	3.78e-15	8.14e-14
Pram1	164.259	3.7611	0.240959	15.6089	6.33e-55	9.53e-53
Ly6c2	2652.9	3.63208	0.145011	25.0469	1.89e-138	1.54e-135
H2afy2	13.5731	3.62137	0.747782	4.84281	1.28e-06	9.69e-06
Mgl2	51.1598	3.61504	0.606733	5.95821	2.55e-09	2.98e-08
Rab19	71.2794	3.55873	0.290736	12.2404	1.89e-34	1.4e-32
Gpr110	8.78861	3.52611	0.748405	4.7115	2.46e-06	1.76e-05
Rnf43	15.0486	3.51925	0.826419	4.25844	2.06e-05	0.000124461
Tarm1	149.098	3.5116	0.255866	13.7244	7.25e-43	7.42e-41
Disp2	118.322	3.50464	0.220434	15.8988	6.46e-57	1.04e-54
Rbm47	437.264	3.4721	0.142784	24.3171	1.29e-130	8.91e-128
Fetub	8.51249	3.39128	0.679929	4.98769	6.11e-07	4.9e-06
Tnfsf13b	61.309	3.38357	0.304552	11.11	1.12e-28	5.81e-27
Emr4	24.7807	3.36437	0.936523	3.59241	0.000327637	0.00150953
5430435G22Rik	289.505	3.34886	0.23849	14.042	8.63e-45	9.58e-43
Il31ra	20.3889	3.28059	0.635403	5.16301	2.43e-07	2.08e-06
Gm4902	64.8988	3.2759	0.896338	3.65476	0.000257422	0.00121729
Emp1	81.3577	3.26683	0.363683	8.98264	2.64e-19	7.73e-18
Hdc	408.235	3.26308	0.19991	16.3227	6.8e-60	1.24e-57
Tubb3	14.3939	3.25184	0.663933	4.89785	9.69e-07	7.47e-06
Tlr7	51.6279	3.23262	0.651279	4.9635	6.92e-07	5.49e-06
Tlr13	229.155	3.21961	0.35645	9.03242	1.68e-19	4.99e-18
Tlr1	68.3123	3.21702	0.608938	5.28301	1.27e-07	1.15e-06
Acvrl1	42.188	3.15373	0.429317	7.34591	2.04e-13	3.74e-12
Maml2	37.1393	3.12824	0.369001	8.4776	2.3e-17	6.03e-16
Rnft2	22.7756	3.12756	0.446344	7.00707	2.43e-12	3.99e-11
Clec10a	26.7308	3.08877	0.643093	4.80299	1.56e-06	1.16e-05
Pilra	85.0916	3.07249	0.58387	5.26228	1.42e-07	1.27e-06
Gm885	963.125	3.06832	0.0965192	31.7898	8.97e-222	2.94e-218
9530082P21Rik	17.6363	3.03102	0.585108	5.18027	2.22e-07	1.91e-06
Mgam	367.011	3.02033	0.173948	17.3635	1.56e-67	3.65e-65
Gm9733	12.0986	3.01633	0.853254	3.53509	0.000407637	0.00183675
Hp	1404.49	3.01435	0.262619	11.478	1.7e-30	1.01e-28
Tnfrsf23	61.311	3.01127	0.574472	5.24181	1.59e-07	1.41e-06
Ptms	275.045	3.00932	0.20084	14.9837	9.39e-51	1.27e-48
Amot	196.772	3.00529	0.52333	5.74263	9.32e-09	9.99e-08
Pld4	1704.49	2.99945	0.118885	25.2299	1.88e-140	1.9e-137
Cd22	23.269	2.98425	0.520295	5.7357	9.71e-09	1.04e-07
Inpp4a	539.011	2.97572	0.104976	28.3467	9.2e-177	1.51e-173
Slfn2	391.292	2.94195	0.475578	6.18606	6.17e-10	7.86e-09
Ctsw	5.58252	2.88043	0.776893	3.70763	0.00020921	0.00100973
Cpt1c	6.81574	2.87662	0.82732	3.47704	0.000506986	0.0022232
Rpgrip1	123.569	2.87071	0.201054	14.2783	2.99e-46	3.46e-44
Ms4a6b	342.821	2.84342	0.176999	16.0646	4.52e-58	7.59e-56
Htr1b	26.5062	2.84243	0.372362	7.63353	2.28e-14	4.62e-13
Cntnap1	222.129	2.82921	0.16821	16.8195	1.76e-63	3.65e-61
Il6st	960.115	2.82612	0.113577	24.8828	1.14e-136	8.8e-134
Msr1	53.0765	2.81814	0.580678	4.85318	1.21e-06	9.21e-06
Sell	1121.25	2.77338	0.106801	25.9679	1.14e-148	1.5e-145
Bach2	15.5533	2.76825	0.473349	5.84821	4.97e-09	5.59e-08
Fa2h	15.0863	2.76662	0.553668	4.9969	5.83e-07	4.69e-06
Lyz1	72.9209	2.763	0.794876	3.47602	0.000508919	0.00223018
Ms4a6d	726.088	2.74438	0.225561	12.1669	4.66e-34	3.39e-32
Olfm1	1119.97	2.74362	0.29426	9.32379	1.12e-20	3.68e-19
Gm10825	18.941	2.74066	0.493009	5.55904	2.71e-08	2.72e-07
Frmd4b	77.2289	2.69171	0.649334	4.14534	3.39e-05	0.000194947
Procr	84.8697	2.67616	0.2321	11.5302	9.29e-31	5.61e-29
Folr1	14.9768	2.67561	0.633736	4.22196	2.42e-05	0.000143687
Thsd1	62.4733	2.60476	0.291705	8.92944	4.28e-19	1.23e-17
Dusp22	146.416	2.59369	0.253311	10.2391	1.32e-24	5.78e-23
6330416G13Rik	564.004	2.55444	0.108991	23.4373	1.78e-121	9.73e-119
Tbc1d4	360.286	2.5259	0.127803	19.7641	6.07e-87	2.21e-84
Ifi204	329.694	2.50337	0.170977	14.6416	1.53e-48	1.92e-46
Mrgpra9	14.2935	2.47301	0.511267	4.83703	1.32e-06	9.95e-06
Arhgap24	232.529	2.47072	0.216187	11.4286	3.01e-30	1.75e-28
9030617O03Rik	386.262	2.46513	0.143745	17.1494	6.36e-66	1.43e-63
Mapk8ip1	11.5171	2.38933	0.568069	4.20606	2.6e-05	0.00015272
Shank3	24.286	2.37991	0.407229	5.84415	5.09e-09	5.71e-08
Rag1	181.973	2.35743	0.24927	9.45735	3.16e-21	1.09e-19
C1ra	19.7935	2.3479	0.438425	5.35531	8.54e-08	7.95e-07
Lamb2	239.224	2.34376	0.167753	13.9715	2.33e-44	2.52e-42
Crispld2	22.3036	2.33657	0.542567	4.30652	1.66e-05	0.000102337
P2ry1	845.328	2.33257	0.120153	19.4133	5.96e-84	2e-81
Pipox	8.74897	2.3311	0.70354	3.31339	0.000921733	0.00377988
Kbtbd11	15.8257	2.3272	0.441472	5.27146	1.35e-07	1.22e-06
Pou2f2	267.451	2.31156	0.158394	14.5937	3.08e-48	3.84e-46
Fblim1	140.196	2.30967	0.333936	6.9165	4.63e-12	7.34e-11
Col19a1	8.71668	2.30769	0.586381	3.93547	8.3e-05	0.000438398
Ugt1a6a	51.1755	2.30237	0.286641	8.03224	9.57e-16	2.19e-14
Nos1ap	11.087	2.30027	0.621871	3.69895	0.000216494	0.00104143
Tulp4	479.07	2.29876	0.108993	21.0909	9.65e-99	4.21e-96
Deptor	118.243	2.28848	0.18948	12.0777	1.39e-33	9.86e-32
Creb5	32.7857	2.27998	0.390809	5.834	5.41e-09	6.03e-08
Clec7a	281.348	2.26741	0.238551	9.50492	2e-21	7.09e-20
Dlx1	7.43091	2.26733	0.653806	3.4679	0.00052454	0.00229097
Zfp658	306.179	2.26504	0.129485	17.4927	1.63e-68	3.95e-66
Mndal	58.6271	2.25966	0.424935	5.31767	1.05e-07	9.69e-07
Tubb2b	17.1308	2.23908	0.463838	4.82729	1.38e-06	1.04e-05
Kctd12b	27.3134	2.22912	0.435144	5.12271	3.01e-07	2.54e-06
Adora3	36.7971	2.22408	0.453438	4.90493	9.35e-07	7.22e-06
Ifi27l2a	90.4249	2.19078	0.540768	4.05125	5.09e-05	0.000281233
Itfg3	328.708	2.16209	0.127856	16.9103	3.78e-64	8.11e-62
4930420K17Rik	385.362	2.15994	0.103035	20.9632	1.42e-97	6e-95
Clec4a2	129.889	2.15559	0.347229	6.20798	5.37e-10	6.89e-09
Disc1	52.8231	2.15554	0.28325	7.61003	2.74e-14	5.43e-13
Crybg3	334.844	2.14967	0.138702	15.4986	3.55e-54	5.22e-52
Rab3il1	59.6862	2.14352	0.364182	5.88586	3.96e-09	4.54e-08
Tpm4	2075.46	2.13228	0.100794	21.1547	2.5e-99	1.13e-96
Sesn3	194.443	2.11283	0.138487	15.2566	1.49e-52	2.1e-50
Gpr35	96.1902	2.08859	0.376517	5.54713	2.9e-08	2.89e-07
She	25.0088	2.08349	0.418327	4.98053	6.34e-07	5.07e-06
Fcgrt	79.5632	2.054	0.244995	8.38385	5.12e-17	1.31e-15
Hdac9	193.739	2.04993	0.173438	11.8193	3.1e-32	2.03e-30
Grap	22.1801	2.04861	0.369997	5.53683	3.08e-08	3.06e-07
A130077B15Rik	46.5729	2.0444	0.369727	5.52949	3.21e-08	3.19e-07
Mtus1	952.828	2.04356	0.114331	17.8741	1.88e-71	5.02e-69
Tns4	124.983	2.04023	0.243748	8.37025	5.75e-17	1.47e-15
Ifi203	125.79	2.03625	0.348461	5.84355	5.11e-09	5.72e-08
Camk1d	1248.16	2.03099	0.0985507	20.6086	2.3e-94	9.41e-92
Tlr12	62.1984	2.03077	0.290502	6.99055	2.74e-12	4.46e-11
Dnajb5	70.6672	2.00715	0.301629	6.65437	2.85e-11	4.21e-10
X99384	59.4347	1.99702	0.22506	8.87329	7.1e-19	2.02e-17
Ltc4s	14.7247	1.9888	0.460298	4.32068	1.56e-05	9.64e-05
Chst1	216.48	1.98501	0.160733	12.3498	4.89e-35	3.68e-33
Mapk13	24.8089	1.97363	0.384632	5.13121	2.88e-07	2.44e-06
Slc15a3	983.55	1.9699	0.108691	18.1238	2.07e-73	5.89e-71
Sfxn5	61.5619	1.96882	0.263363	7.47566	7.68e-14	1.47e-12
Irf8	1134.17	1.9687	0.110514	17.814	5.5e-71	1.44e-68
Tmem108	71.5429	1.96859	0.23699	8.30663	9.85e-17	2.43e-15
Enc1	181.7	1.96128	0.157421	12.4589	1.25e-35	9.7e-34
Snora16a	14.3383	1.9603	0.546777	3.5852	0.000336823	0.00154804
Nkg7	71.2654	1.95523	0.21626	9.04109	1.55e-19	4.62e-18
Cpxm1	17.7296	1.95497	0.574424	3.40336	0.000665628	0.00281971
Klf4	212.407	1.95321	0.251955	7.75224	9.03e-15	1.88e-13
Sgk3	428.965	1.95196	0.134995	14.4596	2.18e-47	2.67e-45
Clec4n	179.317	1.93938	0.495563	3.91348	9.1e-05	0.000476689
Enpp6	39.4387	1.93762	0.267207	7.2514	4.12e-13	7.35e-12
Mmp9	9.17301	1.9331	0.550507	3.51149	0.000445599	0.00198593
Gm7694	13.1331	1.91861	0.587155	3.26765	0.00108445	0.00434379
Klrg2	16.1033	1.9173	0.547043	3.50484	0.000456882	0.00203138
Bmx	288.971	1.91456	0.133816	14.3074	1.97e-46	2.34e-44
Pilrb1	37.8087	1.91168	0.549983	3.4759	0.000509148	0.00223044
Lgmn	525.493	1.91137	0.187025	10.2199	1.62e-24	6.98e-23
Il18	26.4376	1.90868	0.496249	3.84622	0.000119953	0.000610915
Klhl3	15.662	1.90356	0.47568	4.00176	6.29e-05	0.000341321
5830416I19Rik	50.0651	1.9025	0.297092	6.40373	1.52e-10	2.07e-09
L1cam	33.8283	1.89815	0.408172	4.65036	3.31e-06	2.31e-05
Fam198b	284.72	1.89531	0.159996	11.846	2.26e-32	1.49e-30
Diap2	733.219	1.89358	0.115621	16.3775	2.77e-60	5.18e-58
Nav2	1684.15	1.8919	0.0803526	23.545	1.41e-122	8.04e-120
Cobll1	86.3664	1.88649	0.189032	9.97973	1.87e-23	7.42e-22
Csmd1	10.4736	1.88332	0.5038	3.73822	0.000185326	0.000906146
Sowahc	162.18	1.86868	0.182389	10.2455	1.24e-24	5.43e-23
St3gal6	73.6096	1.86677	0.217174	8.59574	8.27e-18	2.22e-16
Tanc1	24.5878	1.84749	0.363399	5.08391	3.7e-07	3.08e-06
Lrp2	17.7206	1.84707	0.490402	3.76644	0.000165589	0.000818504
Bcl3	97.0148	1.8378	0.293782	6.25566	3.96e-10	5.15e-09
Cd200r3	27.5403	1.83316	0.36863	4.9729	6.6e-07	5.26e-06
Tfec	950.785	1.83197	0.130743	14.0119	1.32e-44	1.44e-42
Gpr137b-ps	32.0179	1.8215	0.367203	4.96047	7.03e-07	5.57e-06
Mc5r	35.7698	1.80498	0.316521	5.70256	1.18e-08	1.24e-07
6430548M08Rik	48.9419	1.7987	0.346055	5.19772	2.02e-07	1.76e-06
Mpzl1	172.266	1.79707	0.158485	11.339	8.41e-30	4.76e-28
Ypel1	27.2548	1.79342	0.314451	5.70333	1.17e-08	1.24e-07
D1Ertd622e	580.579	1.78843	0.109249	16.3702	3.12e-60	5.76e-58
Trpm2	309.393	1.75737	0.144202	12.1869	3.65e-34	2.67e-32
Hopx	210.869	1.75649	0.168147	10.4462	1.53e-25	7.01e-24
Akap6	12.7177	1.73932	0.495338	3.51138	0.000445791	0.00198611
Cd68	289.578	1.73709	0.167444	10.3742	3.25e-25	1.47e-23
Cldn15	149.171	1.71774	0.204672	8.39267	4.75e-17	1.22e-15
Mylk	11.9986	1.71699	0.523966	3.27691	0.0010495	0.00422707
Cyp4f18	221.068	1.7085	0.178503	9.57129	1.06e-21	3.78e-20
H2-Oa	83.2964	1.70567	0.219336	7.77654	7.45e-15	1.57e-13
Gm5141	17.9666	1.70407	0.460551	3.70008	0.000215536	0.0010372
Fcrl1	80.8655	1.67291	0.252524	6.62475	3.48e-11	5.09e-10
Mmp12	2789.41	1.66733	0.0861669	19.35	2.04e-83	6.68e-81
Ifngr2	861.42	1.66341	0.101025	16.4654	6.5e-61	1.27e-58
Card6	70.1318	1.66333	0.234292	7.09938	1.25e-12	2.14e-11
Plekha7	37.6182	1.64842	0.286605	5.75153	8.84e-09	9.51e-08
Txlnb	88.4325	1.6468	0.201866	8.15789	3.41e-16	8.06e-15
Socs3	58.8469	1.64645	0.287337	5.73004	1e-08	1.07e-07
Egfl7	364.741	1.63904	0.162451	10.0895	6.15e-24	2.56e-22
Arhgap5	352.545	1.6375	0.445306	3.67724	0.000235771	0.00112378
Fam134b	270.727	1.63608	0.117689	13.9018	6.18e-44	6.63e-42
Pgcp	150.216	1.6291	0.211009	7.72053	1.16e-14	2.39e-13
Fcgr4	39.7117	1.62868	0.41178	3.95522	7.65e-05	0.000407495
Plvap	12.262	1.62808	0.450213	3.61625	0.000298904	0.00139085
Ccl6	45.3487	1.62421	0.504442	3.21981	0.00128273	0.00504995
Rgs7bp	86.1342	1.62066	0.243981	6.64258	3.08e-11	4.54e-10
Agps	3674.71	1.6104	0.100646	16.0007	1.26e-57	2.07e-55
Lpar6	358.29	1.60565	0.143568	11.1839	4.89e-29	2.6e-27
Cd52	340.22	1.60523	0.136499	11.76	6.27e-32	4.07e-30
45179	329.696	1.6035	0.111622	14.3654	8.53e-47	1.02e-44
Nlrp3	711.528	1.60076	0.108044	14.8158	1.16e-49	1.52e-47
Myo6	14.6295	1.59529	0.421218	3.78734	0.000152271	0.000758691
C3	1341.5	1.59228	0.149207	10.6716	1.38e-26	6.53e-25
E030030I06Rik	58.1568	1.59092	0.293993	5.41142	6.25e-08	5.93e-07
3110043O21Rik	106.027	1.58827	0.244116	6.50621	7.71e-11	1.09e-09
Tnfaip1	458.173	1.57967	0.107009	14.7621	2.57e-49	3.3e-47
Hmgn1	297.252	1.57826	0.114479	13.7864	3.08e-43	3.2e-41
B130034C11Rik	25.2741	1.57302	0.398793	3.94445	8e-05	0.000424188
Clec18a	14.6483	1.57289	0.501998	3.13327	0.00172871	0.00653835
Aim1	89.9787	1.56749	0.26685	5.87404	4.25e-09	4.86e-08
Bpnt1	346.451	1.55963	0.116521	13.385	7.4e-41	6.97e-39
Efna5	14.8629	1.55094	0.500672	3.09772	0.00195016	0.00726264
Plekhg1	16.9972	1.54502	0.438622	3.52245	0.000427579	0.0019154
Gm11110	28.8683	1.54393	0.312453	4.94133	7.76e-07	6.11e-06
Itga2	17.2203	1.53548	0.412555	3.72187	0.000197755	0.000961371
Amotl1	114.585	1.52989	0.196558	7.7834	7.06e-15	1.49e-13
Sgms2	507.863	1.52911	0.147361	10.3766	3.17e-25	1.44e-23
Gna14	23.4801	1.52612	0.346162	4.40871	1.04e-05	6.68e-05
Fam102a	78.7782	1.51938	0.238584	6.36832	1.91e-10	2.59e-09
Ly86	35.2101	1.51932	0.447825	3.39265	0.00069219	0.00291807
Cnrip1	39.8492	1.51291	0.28788	5.25535	1.48e-07	1.32e-06
Rara	161.143	1.51056	0.193371	7.8117	5.64e-15	1.2e-13
Snord47	17.1223	1.50778	0.47213	3.19357	0.00140523	0.00546323
Nicn1	35.9809	1.4976	0.293623	5.10042	3.39e-07	2.84e-06
Tmem44	25.5984	1.49752	0.348823	4.29306	1.76e-05	0.000107977
Tcf7l2	67.0869	1.4973	0.233207	6.42047	1.36e-10	1.87e-09
B3gnt3	23.8161	1.49056	0.393753	3.78553	0.000153382	0.000763643
C4b	70.2937	1.48924	0.440227	3.38288	0.00071729	0.00301515
Zfp383	30.4466	1.48622	0.31009	4.79287	1.64e-06	1.21e-05
Acvr2a	24.3155	1.48225	0.369991	4.00619	6.17e-05	0.000335674
Ly96	26.9392	1.47374	0.363363	4.05582	5e-05	0.000276244
Ext1	161.897	1.47328	0.146495	10.0569	8.57e-24	3.51e-22
Slc22a4	183.528	1.47092	0.163771	8.98161	2.67e-19	7.78e-18
Igfbp4	6760.28	1.46393	0.0923739	15.8479	1.45e-56	2.32e-54
Ccr1	247.107	1.4628	0.224069	6.52838	6.65e-11	9.39e-10
Flot2	762.718	1.46099	0.106954	13.66	1.76e-42	1.75e-40
Itgb5	1243.65	1.46031	0.0726601	20.0979	7.7e-90	3.06e-87
Mex3b	103.336	1.44987	0.183524	7.90019	2.78e-15	6.1e-14
Armcx4	524.642	1.44307	0.0970149	14.8748	4.81e-50	6.36e-48
Fbxo10	43.7134	1.44057	0.29823	4.83038	1.36e-06	1.02e-05
Bcl6	153.881	1.43727	0.166411	8.63687	5.78e-18	1.56e-16
Colq	104.675	1.43363	0.194637	7.36567	1.76e-13	3.25e-12
Phactr1	29.6215	1.4313	0.3195	4.47981	7.47e-06	4.92e-05
Tcf19	215.807	1.42896	0.119385	11.9694	5.14e-33	3.54e-31
Tfrc	7086.86	1.42299	0.119575	11.9004	1.18e-32	7.99e-31
Emb	12833.1	1.41552	0.0561252	25.2207	2.37e-140	2.22e-137
Trim36	35.3298	1.41016	0.334754	4.21251	2.53e-05	0.00014896
Zfp287	32.0079	1.40155	0.334719	4.18725	2.82e-05	0.000164684
Dpep2	161.22	1.39831	0.312906	4.46877	7.87e-06	5.15e-05
Pcp4l1	106.034	1.39584	0.201141	6.93963	3.93e-12	6.28e-11
Csad	217.302	1.39186	0.128369	10.8426	2.16e-27	1.05e-25
Ank1	98.8682	1.38153	0.216965	6.36753	1.92e-10	2.59e-09
Cpeb3	54.9179	1.38104	0.236818	5.83164	5.49e-09	6.11e-08
Adrbk2	3373.95	1.37937	0.0533322	25.8638	1.7e-147	2.03e-144
Dock6	75.0506	1.3752	0.20778	6.61854	3.63e-11	5.28e-10
Igsf6	1034.8	1.36734	0.0987672	13.8441	1.38e-43	1.46e-41
Casp1	394.594	1.36473	0.118149	11.5509	7.31e-31	4.44e-29
Snn	90.4391	1.35252	0.20023	6.75483	1.43e-11	2.17e-10
Bbs7	21.1586	1.34535	0.422865	3.18151	0.0014651	0.00566296
S100a4	235.262	1.34161	0.244164	5.49471	3.91e-08	3.83e-07
Tspan13	697.417	1.33982	0.101878	13.1512	1.68e-39	1.49e-37
Ikzf2	447.402	1.3348	0.183773	7.2633	3.78e-13	6.75e-12
3110056K07Rik	70.3146	1.33222	0.228736	5.82427	5.74e-09	6.37e-08
Osbpl3	374.68	1.32949	0.125943	10.5563	4.75e-26	2.2e-24
Gda	9007.09	1.3286	0.0821019	16.1823	6.72e-59	1.17e-56
Gbp3	99.0223	1.32118	0.263364	5.01655	5.26e-07	4.27e-06
Pim1	540.412	1.31951	0.109732	12.0248	2.63e-33	1.83e-31
Car15	37.5335	1.31913	0.32508	4.05788	4.95e-05	0.000274288
BC013712	419.092	1.3182	0.141255	9.33203	1.04e-20	3.42e-19
Dntt	93.8673	1.31817	0.195359	6.74746	1.5e-11	2.28e-10
Rps6ka2	851.814	1.31789	0.0898031	14.6753	9.28e-49	1.18e-46
Pde8b	30.467	1.31367	0.394181	3.33265	0.00086024	0.00354937
Heatr7b1	56.4603	1.3128	0.277896	4.72406	2.31e-06	1.66e-05
Spry1	314.593	1.31278	0.112698	11.6487	2.33e-31	1.48e-29
Tpd52	1256.82	1.31035	0.0761172	17.2149	2.05e-66	4.71e-64
Tuba1a	218.021	1.30657	0.181387	7.20322	5.88e-13	1.04e-11
Kif1c	534.903	1.3058	0.0916701	14.2446	4.84e-46	5.56e-44
Olfml2b	37.6512	1.30193	0.32736	3.97705	6.98e-05	0.000375522
Fam69b	34.4699	1.2923	0.294488	4.3883	1.14e-05	7.27e-05
Parp8	1458.07	1.28965	0.083764	15.3962	1.74e-53	2.5e-51
Slc15a2	31.1027	1.28766	0.326703	3.94137	8.1e-05	0.000428801
Mtap4	1234.21	1.28681	0.112538	11.4345	2.81e-30	1.64e-28
Fbln1	18.4456	1.28362	0.389243	3.29775	0.000974634	0.00396228
Tlr9	144.027	1.28016	0.265969	4.81318	1.49e-06	1.11e-05
St6gal1	685.089	1.27914	0.116963	10.9363	7.73e-28	3.86e-26
1700012B09Rik	33.555	1.27766	0.278073	4.59468	4.33e-06	2.96e-05
Tmsb10	733.39	1.27665	0.108729	11.7415	7.81e-32	5.01e-30
Fam117a	772.754	1.27182	0.0814209	15.6203	5.29e-55	8.06e-53
9930111J21Rik1	35.1815	1.26982	0.403039	3.15061	0.00162927	0.00621431
Cebpd	165.138	1.26787	0.169267	7.49037	6.87e-14	1.33e-12
Itgam	841.629	1.26516	0.124841	10.1342	3.9e-24	1.65e-22
Tnfsf14	65.6851	1.26404	0.27115	4.66175	3.14e-06	2.2e-05
Mef2c	599.937	1.26317	0.106516	11.859	1.93e-32	1.3e-30
D130017N08Rik	20.7931	1.26135	0.371688	3.39356	0.000689894	0.00290933
Anxa1	1857.62	1.26094	0.070404	17.9101	9.83e-72	2.68e-69
BC023829	425.946	1.2579	0.113124	11.1196	1.01e-28	5.25e-27
Apoc2	50.8014	1.25581	0.394479	3.18347	0.00145521	0.00562911
Clec2d	51.8771	1.25428	0.319138	3.9302	8.49e-05	0.000446867
Obfc1	121.897	1.25339	0.180581	6.94088	3.9e-12	6.23e-11
Cyp2j6	142.754	1.25149	0.137753	9.08508	1.04e-19	3.16e-18
Alas1	870.34	1.25105	0.107409	11.6475	2.36e-31	1.49e-29
Tsen34	232.703	1.24931	0.160376	7.78988	6.71e-15	1.42e-13
Rcbtb1	185.19	1.24499	0.154633	8.05125	8.2e-16	1.89e-14
Heatr7a	737.968	1.24222	0.0997695	12.4509	1.38e-35	1.07e-33
Fgd6	179.897	1.23755	0.144072	8.5898	8.71e-18	2.33e-16
Id2	72.7977	1.23587	0.287604	4.29712	1.73e-05	0.000106421
Bmpr2	451.866	1.23491	0.14093	8.76259	1.91e-18	5.29e-17
Pik3r3	71.2177	1.23246	0.255148	4.83039	1.36e-06	1.02e-05
Tbc1d2b	1146.5	1.23137	0.0808295	15.2341	2.1e-52	2.92e-50
Slc31a2	92.7103	1.22868	0.214197	5.7362	9.68e-09	1.03e-07
Pdzd2	35.4625	1.22852	0.31483	3.90217	9.53e-05	0.00049753
1700008J07Rik	47.0369	1.22733	0.256985	4.77587	1.79e-06	1.31e-05
Tmem109	1025.95	1.22589	0.0923935	13.2681	3.54e-40	3.31e-38
Clec12a	992.559	1.22444	0.114499	10.6939	1.09e-26	5.2e-25
Bmf	96.2987	1.22224	0.211975	5.76594	8.12e-09	8.79e-08
Xdh	1122.65	1.22032	0.0882592	13.8265	1.76e-43	1.85e-41
Hist2h2be	123.074	1.20492	0.167953	7.17415	7.28e-13	1.27e-11
Tlr6	113.911	1.20427	0.182906	6.58409	4.58e-11	6.59e-10
Il6ra	812.668	1.20406	0.105503	11.4126	3.62e-30	2.09e-28
Sema4c	192.988	1.20179	0.134879	8.91015	5.1e-19	1.45e-17
Ccdc109b	84.1279	1.20134	0.280412	4.2842	1.83e-05	0.000111903
Dennd2c	46.5621	1.20046	0.295281	4.06547	4.79e-05	0.000266637
Il15	101.447	1.19834	0.159416	7.51705	5.6e-14	1.09e-12
Kif17	83.1264	1.19132	0.186781	6.37816	1.79e-10	2.43e-09
Ralgds	256.653	1.1912	0.144538	8.24144	1.7e-16	4.1e-15
Gpr174	180.609	1.18634	0.210554	5.63436	1.76e-08	1.82e-07
Clec11a	516.94	1.18472	0.171721	6.89909	5.23e-12	8.25e-11
Slc44a1	1141.91	1.18302	0.0821406	14.4023	5e-47	6.06e-45
2610019E17Rik	83.0333	1.18116	0.217687	5.42592	5.77e-08	5.51e-07
Btla	1277.31	1.18032	0.0918574	12.8494	8.66e-38	7.37e-36
Ttll9	92.3057	1.17993	0.184639	6.39048	1.65e-10	2.26e-09
a	26.3964	1.17715	0.342003	3.44192	0.000577594	0.00249687
Ttll3	118.264	1.17455	0.209145	5.61595	1.95e-08	2e-07
6720401G13Rik	310.483	1.17304	0.158008	7.42398	1.14e-13	2.14e-12
Myl4	69.1973	1.17219	0.267329	4.38483	1.16e-05	7.37e-05
Ptprn	25.1491	1.16982	0.328488	3.56122	0.000369134	0.00168061
Prdx1	3353.92	1.16876	0.0973777	12.0024	3.45e-33	2.39e-31
Smad1	201.126	1.1675	0.120577	9.6826	3.57e-22	1.33e-20
Neurl1b	28.5812	1.16384	0.388276	2.99747	0.00272235	0.00975812
Lpin1	50.7127	1.15703	0.242542	4.77043	1.84e-06	1.35e-05
Ccdc88a	331.616	1.15425	0.385667	2.99286	0.00276379	0.00989584
Lgr4	267.458	1.1535	0.120137	9.60157	7.87e-22	2.87e-20
Gsr	3611.07	1.15155	0.0884897	13.0134	1.03e-38	9.02e-37
Camsap2	584.839	1.15056	0.0994989	11.5636	6.3e-31	3.89e-29
Cpne3	1231.11	1.14621	0.0775511	14.7801	1.97e-49	2.55e-47
Wdr35	141.428	1.14092	0.141548	8.06028	7.61e-16	1.76e-14
Adamts10	242.293	1.14088	0.137243	8.31289	9.34e-17	2.33e-15
Mpo	68149.7	1.13673	0.0901338	12.6116	1.82e-36	1.45e-34
Usp25	2127.36	1.13513	0.110932	10.2327	1.42e-24	6.16e-23
Arl4c	173.207	1.13463	0.171769	6.60557	3.96e-11	5.72e-10
Map3k5	899.281	1.13151	0.088684	12.7589	2.78e-37	2.32e-35
Plekhn1	37.8048	1.12622	0.330321	3.40946	0.000650911	0.00276452
Farp2	62.7615	1.11774	0.233747	4.78183	1.74e-06	1.28e-05
Sh2b2	697.607	1.117	0.100572	11.1064	1.17e-28	6.02e-27
Cacna1f	71.9168	1.11597	0.264622	4.21723	2.47e-05	0.000146132
Bmp2k	938.935	1.1093	0.0898985	12.3395	5.55e-35	4.14e-33
Aldoc	96.2776	1.10661	0.328959	3.36397	0.000768302	0.00320898
Zmat3	135.407	1.10325	0.17699	6.2334	4.56e-10	5.9e-09
Cpa3	1407.28	1.09894	0.130245	8.43745	3.24e-17	8.43e-16
Gm14005	111.945	1.09893	0.177016	6.20806	5.36e-10	6.89e-09
Abcb1b	562.618	1.09878	0.107777	10.195	2.09e-24	8.99e-23
Plcl1	29.9646	1.09119	0.30756	3.54789	0.000388326	0.00175892
Lrp4	72.9894	1.08972	0.223079	4.88491	1.03e-06	7.92e-06
Myadm	325.068	1.08946	0.132387	8.22931	1.88e-16	4.52e-15
Bcas1	338.799	1.08803	0.113509	9.5854	9.21e-22	3.33e-20
Rassf3	558.351	1.08765	0.0896595	12.1309	7.25e-34	5.24e-32
Cd2ap	649.56	1.08647	0.268699	4.04344	5.27e-05	0.000290031
Phyh	167.207	1.08632	0.156454	6.94335	3.83e-12	6.13e-11
Traf3ip2	91.8106	1.08469	0.185142	5.8587	4.67e-09	5.28e-08
Zfp54	35.205	1.08311	0.312026	3.47122	0.000518094	0.00226433
Nlrp1a	151.818	1.08283	0.185157	5.84814	4.97e-09	5.59e-08
Raph1	615.87	1.07949	0.106555	10.1308	4.04e-24	1.7e-22
Pik3r5	176.329	1.07833	0.264147	4.08231	4.46e-05	0.000250154
Mast4	106.245	1.07768	0.173961	6.19495	5.83e-10	7.44e-09
Crocc	312.639	1.07663	0.109481	9.83397	8.04e-23	3.11e-21
Mov10	448.636	1.07343	0.192372	5.57996	2.41e-08	2.43e-07
Glis3	48.649	1.07019	0.295508	3.62153	0.00029286	0.00136564
Gcnt2	201.348	1.07005	0.165769	6.45505	1.08e-10	1.5e-09
Nphp3	110.446	1.06998	0.190146	5.62718	1.83e-08	1.89e-07
Mex3a	366.017	1.06737	0.129402	8.2485	1.6e-16	3.89e-15
Tle3	948.741	1.06675	0.0824322	12.941	2.64e-38	2.29e-36
Sntb2	392.648	1.06133	0.103206	10.2836	8.36e-25	3.7e-23
Bzrap1	3524.92	1.06121	0.0912371	11.6313	2.86e-31	1.79e-29
Dio2	617.37	1.06104	0.172712	6.14339	8.08e-10	1.02e-08
Ap1s3	277.872	1.06064	0.115153	9.21066	3.24e-20	1.04e-18
Tcf4	623.289	1.06022	0.176389	6.01072	1.85e-09	2.2e-08
4933421O10Rik	56.5939	1.05753	0.236362	4.47417	7.67e-06	5.04e-05
Itpripl1	413.052	1.05595	0.114117	9.25323	2.18e-20	7.04e-19
Rps6ka4	797.916	1.05502	0.114329	9.22797	2.76e-20	8.85e-19
2310001H17Rik	36.7625	1.05428	0.315478	3.34187	0.00083217	0.00344279
Vim	10755.6	1.05015	0.0938218	11.193	4.41e-29	2.37e-27
Nup210l	62.1954	1.04825	0.220653	4.75069	2.03e-06	1.47e-05
Lgals1	6687.8	1.04806	0.109375	9.58226	9.49e-22	3.42e-20
Hells	1101.83	1.04747	0.15281	6.85472	7.15e-12	1.11e-10
Zfp326	522.929	1.04154	0.124692	8.35284	6.66e-17	1.68e-15
Mpeg1	9873.41	1.04118	0.118552	8.78241	1.6e-18	4.46e-17
Glipr1	2528.55	1.03481	0.080168	12.908	4.06e-38	3.5e-36
Zfp382	61.4276	1.03349	0.228368	4.52553	6.02e-06	4.04e-05
Aldh3b1	468.625	1.03172	0.121657	8.48057	2.24e-17	5.89e-16
Camk2d	363.965	1.03081	0.159286	6.47144	9.71e-11	1.35e-09
Zfp40	45.9534	1.03007	0.341318	3.01792	0.00254513	0.00919081
Pam	482.165	1.02975	0.115193	8.93932	3.92e-19	1.13e-17
Fam188b	78.8746	1.02869	0.2084	4.93615	7.97e-07	6.24e-06
Ift74	71.0644	1.02762	0.25619	4.01115	6.04e-05	0.00033008
Txndc16	373.605	1.02456	0.129284	7.92488	2.28e-15	5.05e-14
Epsti1	414.057	1.02099	0.119768	8.52467	1.53e-17	4.05e-16
Pik3c2b	50.1513	1.02024	0.270385	3.77329	0.000161112	0.000798182
Ptplad2	187.087	1.01803	0.162654	6.25888	3.88e-10	5.05e-09
Mdga1	110.073	1.01426	0.192473	5.26963	1.37e-07	1.23e-06
9130206I24Rik	58.7882	1.01319	0.227943	4.44493	8.79e-06	5.72e-05
Sox4	2048.35	1.00933	0.0990513	10.1899	2.2e-24	9.41e-23
D330050I16Rik	42.6797	1.00811	0.317537	3.17477	0.00149956	0.00578188
5430427O19Rik	196.168	1.0075	0.149528	6.73789	1.61e-11	2.43e-10
Dcbld2	104.377	1.00725	0.218545	4.6089	4.05e-06	2.79e-05
Gm11602	103.776	1.0068	0.215032	4.68208	2.84e-06	2.01e-05
Ndufa4	2374.92	1.00473	0.0885099	11.3516	7.28e-30	4.14e-28
Nhsl1	111.485	1.0023	0.171681	5.83816	5.28e-09	5.89e-08
Tmem71	503.024	1.00181	0.120448	8.31734	9e-17	2.25e-15
D4Wsu53e	1299.86	1.00031	0.130238	7.68064	1.58e-14	3.23e-13
Sdc4	34.5244	1.0002	0.284425	3.51657	0.000437168	0.00195101
Ptprf	230.882	-1.00058	0.127304	-7.8598	3.85e-15	8.27e-14
Sgsh	75.3243	-1.00059	0.201425	-4.96754	6.78e-07	5.39e-06
Clu	283.81	-1.00448	0.200806	-5.00222	5.67e-07	4.58e-06
Prss36	31.7321	-1.00461	0.300184	-3.34667	0.000817895	0.00339231
Pde3b	47.5394	-1.00602	0.267388	-3.76241	0.000168283	0.000829317
Herpud1	873.915	-1.00655	0.0790249	-12.7371	3.68e-37	3.05e-35
Spry4	640.313	-1.0095	0.112235	-8.99447	2.37e-19	6.98e-18
Bivm	194.724	-1.01243	0.159505	-6.3473	2.19e-10	2.93e-09
Ptprm	220.581	-1.01341	0.161632	-6.26987	3.61e-10	4.72e-09
Slc25a33	251.343	-1.0137	0.12311	-8.23408	1.81e-16	4.36e-15
Hexim2	67.1342	-1.01685	0.227109	-4.47737	7.56e-06	4.97e-05
Layn	195.737	-1.01758	0.149918	-6.78757	1.14e-11	1.75e-10
Ift172	702.767	-1.02013	0.0824275	-12.3761	3.52e-35	2.67e-33
Yars	1671.08	-1.02069	0.0672714	-15.1727	5.37e-52	7.4e-50
Shisa2	491.916	-1.02071	0.108052	-9.44644	3.51e-21	1.21e-19
Sars	2927.16	-1.02579	0.0590159	-17.3816	1.14e-67	2.71e-65
Ccno	79.1069	-1.0285	0.22573	-4.55634	5.21e-06	3.52e-05
Cnr2	165.925	-1.02858	0.154418	-6.661	2.72e-11	4.04e-10
Ccdc56	398.657	-1.03081	0.106586	-9.67109	4e-22	1.48e-20
Rgag4	862.195	-1.03561	0.0758949	-13.6453	2.15e-42	2.1e-40
Adam8	394.617	-1.03616	0.194163	-5.33652	9.47e-08	8.79e-07
Gpr179	46.0918	-1.03918	0.293448	-3.54126	0.000398216	0.00179677
Egr2	28.9808	-1.04236	0.330021	-3.15845	0.0015861	0.00606553
Rarg	58.0456	-1.044	0.264089	-3.95319	7.71e-05	0.000410299
Rnd1	88.5161	-1.0444	0.233138	-4.47975	7.47e-06	4.92e-05
Gk5	66.7342	-1.04713	0.234127	-4.47247	7.73e-06	5.07e-05
Abhd6	45.6356	-1.04922	0.265348	-3.95412	7.68e-05	0.000408958
Chchd8	132.126	-1.04946	0.16611	-6.31788	2.65e-10	3.51e-09
Avpi1	184.366	-1.05221	0.161075	-6.53239	6.47e-11	9.15e-10
Cebpg	913.762	-1.05389	0.144559	-7.29038	3.09e-13	5.57e-12
Slc39a14	622.353	-1.0575	0.0955692	-11.0653	1.85e-28	9.42e-27
Dgkg	814.06	-1.0608	0.0846367	-12.5335	4.89e-36	3.86e-34
Rabgap1l	430.981	-1.06746	0.192403	-5.54804	2.89e-08	2.88e-07
2410006H16Rik	979.868	-1.07024	0.113598	-9.42131	4.45e-21	1.5e-19
Eif4ebp1	982.236	-1.07203	0.0741122	-14.4649	2.02e-47	2.49e-45
Glrp1	86.2286	-1.0748	0.203167	-5.29022	1.22e-07	1.11e-06
Got1	1601.06	-1.07953	0.0657524	-16.4181	1.42e-60	2.73e-58
Ttc39b	325.402	-1.08232	0.11234	-9.63437	5.72e-22	2.1e-20
Abcb4	102.762	-1.08383	0.198109	-5.47085	4.48e-08	4.34e-07
Parvb	130.759	-1.08749	0.176525	-6.16052	7.25e-10	9.16e-09
Trim9	38.0648	-1.08902	0.303578	-3.58728	0.00033415	0.00153737
Ccdc21	363.232	-1.09362	0.10084	-10.8452	2.1e-27	1.03e-25
Hddc3	34.7225	-1.09436	0.288301	-3.79587	0.000147126	0.00073445
Spp1	2488.59	-1.09747	0.142055	-7.72567	1.11e-14	2.31e-13
Ppapdc1b	664.658	-1.09764	0.0930821	-11.7922	4.28e-32	2.79e-30
Mblac1	142.07	-1.09931	0.152133	-7.22598	4.98e-13	8.83e-12
Xrcc5	67.7837	-1.10093	0.210352	-5.23372	1.66e-07	1.47e-06
Lcn2	760.52	-1.1031	0.130766	-8.43569	3.29e-17	8.52e-16
Lama5	198.54	-1.10373	0.131198	-8.4127	4.01e-17	1.03e-15
Tgfbi	1063.43	-1.10571	0.12105	-9.13426	6.59e-20	2.06e-18
Acacb	67.7771	-1.10863	0.202701	-5.46931	4.52e-08	4.38e-07
Myh7b	236.47	-1.11639	0.116308	-9.59864	8.1e-22	2.95e-20
Tnni1	36.0728	-1.11964	0.302232	-3.70459	0.000211733	0.0010204
Irak2	153.05	-1.12019	0.184349	-6.07649	1.23e-09	1.5e-08
Agap1	1318.43	-1.12111	0.103089	-10.8751	1.51e-27	7.46e-26
Clnk	24.4376	-1.12446	0.32875	-3.4204	0.000625298	0.00267308
Clic4	2040.11	-1.12549	0.0584111	-19.2683	9.91e-83	3.16e-80
Gpr84	326.3	-1.12848	0.123658	-9.12581	7.12e-20	2.2e-18
Nipal3	380.718	-1.1297	0.111747	-10.1094	5.02e-24	2.1e-22
Mt2	1670.03	-1.13081	0.119899	-9.4313	4.05e-21	1.38e-19
Prmt2	48.8299	-1.1325	0.24733	-4.5789	4.67e-06	3.18e-05
Col15a1	37.9246	-1.13267	0.266058	-4.25722	2.07e-05	0.000124954
Htatip2	176.395	-1.13587	0.168563	-6.73855	1.6e-11	2.42e-10
Col4a2	63.6073	-1.13973	0.233019	-4.89117	1e-06	7.7e-06
Padi2	95.9829	-1.14	0.179215	-6.36107	2e-10	2.69e-09
Jdp2	145.356	-1.14011	0.143111	-7.96661	1.63e-15	3.65e-14
Bco2	41.3382	-1.14252	0.275723	-4.14371	3.42e-05	0.000196167
Glce	1315.84	-1.14446	0.0840565	-13.6154	3.24e-42	3.15e-40
Fam129a	883.319	-1.14705	0.101928	-11.2535	2.23e-29	1.22e-27
Btbd19	125.251	-1.14826	0.224394	-5.11717	3.1e-07	2.61e-06
Optn	246.379	-1.15403	0.125449	-9.19915	3.61e-20	1.15e-18
Lck	35.0544	-1.1558	0.312186	-3.70227	0.000213676	0.00102863
Slc3a2	3097.04	-1.17047	0.0487686	-24.0005	2.75e-127	1.71e-124
Fam135b	43.0079	-1.17611	0.294456	-3.99416	6.49e-05	0.000352307
Fcgr1	389.429	-1.17793	0.171189	-6.88089	5.95e-12	9.36e-11
Cd300ld	59.9353	-1.18294	0.28013	-4.22284	2.41e-05	0.000143325
Phospho1	72.1046	-1.18493	0.236116	-5.01842	5.21e-07	4.23e-06
45177	54.3501	-1.18735	0.315475	-3.76368	0.000167432	0.000825745
Neo1	25.0204	-1.18965	0.348571	-3.41294	0.000642669	0.00273827
Srcrb4d	54.8356	-1.19882	0.260772	-4.59719	4.28e-06	2.93e-05
E130304F04Rik	37.9922	-1.19893	0.330865	-3.62362	0.000290504	0.00135706
Psph	448.419	-1.2142	0.0962442	-12.6158	1.73e-36	1.39e-34
Gp9	38.1416	-1.21785	0.268694	-4.53247	5.83e-06	3.91e-05
Ptpn22	276.838	-1.21962	0.164034	-7.43516	1.04e-13	1.97e-12
Tjp3	132.468	-1.22014	0.193813	-6.29546	3.06e-10	4.03e-09
Gpr128	47.4973	-1.2203	0.341851	-3.56967	0.000357432	0.0016319
Tnxb	40.3465	-1.22455	0.368252	-3.32529	0.000883269	0.00363467
Ifrd1	1228.05	-1.23064	0.0727028	-16.927	2.85e-64	6.21e-62
Vegfa	447.385	-1.23235	0.127999	-9.62784	6.1e-22	2.23e-20
Cytip	499.357	-1.23284	0.130677	-9.43425	3.94e-21	1.34e-19
Dennd2d	319.435	-1.23408	0.113032	-10.9179	9.46e-28	4.69e-26
Ptger3	176.077	-1.23511	0.150084	-8.22945	1.88e-16	4.52e-15
Atf3	59.3681	-1.23939	0.280976	-4.411	1.03e-05	6.62e-05
Gpt	65.9335	-1.23996	0.22318	-5.55586	2.76e-08	2.76e-07
Ggt1	24.2213	-1.24139	0.388355	-3.19653	0.00139093	0.00541725
Tesc	19.6329	-1.24239	0.382242	-3.25026	0.001153	0.00458607
Abcb1a	365.475	-1.24423	0.162901	-7.63791	2.21e-14	4.47e-13
Igf2r	149.754	-1.24426	0.191719	-6.49002	8.58e-11	1.2e-09
P2ry14	154.608	-1.24475	0.174678	-7.12593	1.03e-12	1.78e-11
Wars	1782.59	-1.24747	0.0635932	-19.6164	1.12e-85	3.86e-83
Thbs1	25509.7	-1.25019	0.0998579	-12.5197	5.82e-36	4.54e-34
Dlg2	388.505	-1.25968	0.129315	-9.74116	2.01e-22	7.7e-21
Pycr1	127.07	-1.26095	0.169126	-7.45569	8.94e-14	1.7e-12
Gpr161	61.4848	-1.26235	0.259428	-4.8659	1.14e-06	8.67e-06
Soat2	258.843	-1.26444	0.119579	-10.5741	3.93e-26	1.83e-24
Mat2a	9371.71	-1.26894	0.0760557	-16.6844	1.7e-62	3.43e-60
Mei4	68.6202	-1.27013	0.226443	-5.60908	2.03e-08	2.08e-07
Ano1	17.7639	-1.27238	0.418951	-3.03706	0.00238898	0.00868925
Alox15	61.8736	-1.27674	0.236562	-5.39708	6.77e-08	6.39e-07
Gtpbp2	895.578	-1.27749	0.0976333	-13.0845	4.04e-39	3.57e-37
Stard10	273.07	-1.28167	0.120501	-10.6361	2.02e-26	9.47e-25
Serpinb8	78.5893	-1.28178	0.254661	-5.03328	4.82e-07	3.94e-06
F7	144.331	-1.29788	0.170289	-7.62161	2.51e-14	5.02e-13
Col4a5	693.685	-1.30186	0.0871787	-14.9332	2e-50	2.68e-48
Gpr171	298.511	-1.30395	0.154394	-8.4456	3.02e-17	7.89e-16
Accn4	32.2567	-1.30643	0.327482	-3.98931	6.63e-05	0.00035869
Gpd1	88.601	-1.3174	0.195364	-6.74329	1.55e-11	2.34e-10
Cebpb	619.464	-1.32068	0.107031	-12.3392	5.57e-35	4.14e-33
Ahr	137.758	-1.32309	0.218324	-6.06024	1.36e-09	1.64e-08
Metrnl	168.533	-1.32467	0.193169	-6.85755	7.01e-12	1.09e-10
Ddit3	1426.09	-1.32545	0.0945446	-14.0193	1.19e-44	1.31e-42
Tcam1	153.589	-1.32562	0.132498	-10.0048	1.45e-23	5.85e-22
Lphn2	130.38	-1.32828	0.168854	-7.86644	3.65e-15	7.87e-14
Fam101b	29.2939	-1.33306	0.414134	-3.21892	0.00128673	0.00506111
Wnt10a	18.8338	-1.33747	0.359611	-3.71922	0.000199836	0.000968412
2610109H07Rik	25.5561	-1.34212	0.344266	-3.8985	9.68e-05	0.000504129
Adam3	232.936	-1.34858	0.169627	-7.95027	1.86e-15	4.14e-14
Pex26	157.714	-1.35061	0.147188	-9.17606	4.47e-20	1.41e-18
Prg3	392.18	-1.35226	0.151476	-8.92725	4.37e-19	1.25e-17
Pf4	38.2496	-1.36526	0.308201	-4.42975	9.43e-06	6.12e-05
Myof	923.119	-1.36985	0.115368	-11.8737	1.62e-32	1.09e-30
Plscr1	286.611	-1.37636	0.132904	-10.356	3.93e-25	1.77e-23
Fam43a	63.0647	-1.37648	0.226681	-6.07231	1.26e-09	1.53e-08
Inpp4b	83.2746	-1.37823	0.245766	-5.6079	2.05e-08	2.09e-07
Slc28a2	126.795	-1.38188	0.157084	-8.79704	1.4e-18	3.95e-17
Leprotl1	824.904	-1.38665	0.116304	-11.9227	9.01e-33	6.15e-31
Inhbb	38.3753	-1.3974	0.2783	-5.02123	5.13e-07	4.17e-06
Hyi	78.9588	-1.3975	0.202165	-6.91267	4.76e-12	7.52e-11
Ptgds	31.5349	-1.40321	0.297706	-4.71341	2.44e-06	1.74e-05
Hsd17b1	95.1591	-1.40563	0.201222	-6.98549	2.84e-12	4.61e-11
Fosl1	57.2097	-1.41004	0.225163	-6.2623	3.79e-10	4.95e-09
Atf4	4523.71	-1.41453	0.0464405	-30.4589	9.13e-204	2.39e-200
Col23a1	18.8364	-1.41729	0.376746	-3.76191	0.00016862	0.000830668
Them4	45.0404	-1.42383	0.324473	-4.38813	1.14e-05	7.27e-05
Irs2	396.207	-1.43034	0.134405	-10.642	1.9e-26	8.95e-25
Adamts14	16.661	-1.4328	0.429933	-3.3326	0.00086037	0.00354937
Ero1l	9511.62	-1.43601	0.0603938	-23.7774	5.72e-125	3.41e-122
Plk3	45.8075	-1.44009	0.278777	-5.16573	2.4e-07	2.06e-06
Smpd3	46.4884	-1.44173	0.24242	-5.94722	2.73e-09	3.17e-08
Hspb6	74.38	-1.44641	0.237298	-6.09532	1.09e-09	1.34e-08
Cdyl2	224.105	-1.44973	0.120168	-12.0642	1.63e-33	1.15e-31
Ccr5	54.059	-1.45409	0.333055	-4.36591	1.27e-05	8e-05
Trim46	56.8637	-1.45603	0.24059	-6.05192	1.43e-09	1.73e-08
Usp18	130.113	-1.4638	0.398231	-3.67576	0.000237143	0.00112874
Ell2	470.966	-1.47702	0.172445	-8.56514	1.08e-17	2.88e-16
Syne1	543.066	-1.47991	0.104842	-14.1155	3.05e-45	3.41e-43
Mycn	22.0841	-1.48514	0.420588	-3.53111	0.000413817	0.00186267
Dok2	223.763	-1.48551	0.138179	-10.7507	5.88e-27	2.84e-25
Tinagl1	166.946	-1.48879	0.148785	-10.0063	1.43e-23	5.8e-22
Rbpms2	132.312	-1.49499	0.146117	-10.2315	1.43e-24	6.21e-23
Sytl1	67.52	-1.49601	0.205334	-7.28575	3.2e-13	5.76e-12
Mamdc2	450.648	-1.50138	0.292488	-5.13315	2.85e-07	2.42e-06
Car2	724.563	-1.50226	0.114206	-13.1539	1.62e-39	1.45e-37
Mthfd2	1072.57	-1.50816	0.0758676	-19.8788	6.21e-88	2.39e-85
Dgat2	312.046	-1.515	0.151106	-10.0261	1.17e-23	4.76e-22
Gpr124	1054.58	-1.51802	0.0961139	-15.794	3.42e-56	5.34e-54
Cd300lf	126.372	-1.5188	0.279984	-5.42459	5.81e-08	5.54e-07
Il21r	192.721	-1.52068	0.172891	-8.79562	1.42e-18	3.99e-17
Prune2	528.567	-1.52215	0.11113	-13.697	1.06e-42	1.07e-40
Slc23a2	186.148	-1.52422	0.149536	-10.193	2.13e-24	9.15e-23
Cd248	11.1897	-1.52648	0.495578	-3.08021	0.00206856	0.00766001
Arhgap33	160.911	-1.53257	0.196547	-7.79747	6.32e-15	1.34e-13
Aldh18a1	3282.57	-1.53411	0.0719596	-21.3191	7.55e-101	3.53e-98
Slc2a3	206.641	-1.54089	0.220836	-6.97756	3e-12	4.87e-11
Mst1	136.74	-1.54235	0.176093	-8.75874	1.97e-18	5.47e-17
Myh13	28.157	-1.54661	0.320518	-4.82533	1.4e-06	1.05e-05
1110017F19Rik	31.0097	-1.55009	0.315291	-4.91638	8.82e-07	6.87e-06
Bank1	54.7221	-1.56315	0.28001	-5.58248	2.37e-08	2.4e-07
Stk40	609.771	-1.57077	0.0975745	-16.0982	2.63e-58	4.52e-56
Bhlhe41	33.6605	-1.58022	0.304886	-5.18299	2.18e-07	1.89e-06
Gm129	80.9414	-1.60766	0.224783	-7.15205	8.55e-13	1.48e-11
Bhlha15	480.079	-1.60888	0.101588	-15.8374	1.72e-56	2.71e-54
2010001M06Rik	28.9824	-1.61829	0.376814	-4.29466	1.75e-05	0.000107353
Mfsd4	27.9004	-1.6237	0.382394	-4.24615	2.17e-05	0.000130507
Egr1	271.942	-1.62692	0.195805	-8.30891	9.66e-17	2.4e-15
Bspry	16.8838	-1.63532	0.45275	-3.61198	0.000303866	0.00141149
Zeb1	80.7692	-1.64175	0.289305	-5.67481	1.39e-08	1.45e-07
Sec1	25.249	-1.64404	0.362499	-4.53529	5.75e-06	3.87e-05
Megf11	35.8203	-1.65431	0.312037	-5.30165	1.15e-07	1.05e-06
Epb4.1l1	114.302	-1.66764	0.211417	-7.88788	3.07e-15	6.69e-14
Sesn2	389.616	-1.67105	0.126177	-13.2437	4.9e-40	4.52e-38
Col5a3	73.6904	-1.67255	0.220417	-7.58814	3.25e-14	6.37e-13
Cyb5r1	1113.08	-1.67456	0.101084	-16.566	1.23e-61	2.44e-59
Dapk2	10.6574	-1.67855	0.50904	-3.29748	0.000975566	0.00396464
Gpr141	1112.8	-1.68115	0.145186	-11.5793	5.25e-31	3.26e-29
Diras2	61.8608	-1.6852	0.243358	-6.92478	4.37e-12	6.94e-11
Ntn5	27.0449	-1.68659	0.310774	-5.42708	5.73e-08	5.48e-07
Kcnh2	15.065	-1.69911	0.457979	-3.71001	0.000207254	0.00100204
Dos	25.0382	-1.70752	0.382209	-4.46751	7.91e-06	5.18e-05
Gpt2	387.655	-1.71452	0.105909	-16.1886	6.07e-59	1.07e-56
Ffar2	150.369	-1.72061	0.255413	-6.7366	1.62e-11	2.45e-10
A430110N23Rik	36.6373	-1.72061	0.306473	-5.61425	1.97e-08	2.02e-07
Rin1	235.34	-1.72588	0.134375	-12.8437	9.33e-38	7.88e-36
Rasal1	37.4954	-1.73938	0.34174	-5.08978	3.58e-07	2.99e-06
Reep6	172.448	-1.74689	0.152218	-11.4762	1.74e-30	1.02e-28
Asns	1275.28	-1.7922	0.0625141	-28.6687	9.38e-181	1.76e-177
Il1r1	118.117	-1.81224	0.268466	-6.75036	1.47e-11	2.24e-10
Acot2	330.592	-1.81261	0.132102	-13.7212	7.58e-43	7.69e-41
Bcmo1	46.0903	-1.82929	0.304321	-6.01107	1.84e-09	2.2e-08
Slc28a3	26.7207	-1.84406	0.316702	-5.82269	5.79e-09	6.42e-08
Glyat	10.9811	-1.84549	0.510703	-3.61362	0.000301947	0.00140351
Ppp1r16b	105.197	-1.84551	0.179652	-10.2727	9.35e-25	4.11e-23
Spon2	17.6305	-1.84714	0.408291	-4.52408	6.07e-06	4.06e-05
Tnfrsf8	26.5926	-1.86598	0.355415	-5.25015	1.52e-07	1.35e-06
Flt3l	41.8417	-1.89248	0.304045	-6.22434	4.84e-10	6.24e-09
Hdhd3	19.4226	-1.8929	0.38993	-4.85446	1.21e-06	9.16e-06
Ptrf	10.8201	-1.90101	0.52728	-3.60532	0.000311764	0.001443
Slc6a9	188.627	-1.91456	0.171867	-11.1398	8.03e-29	4.23e-27
Esrrg	52.2744	-1.93422	0.279064	-6.93112	4.18e-12	6.64e-11
Adora2a	51.8573	-1.93922	0.247432	-7.83738	4.6e-15	9.87e-14
Islr	51.3511	-1.94819	0.277993	-7.00806	2.42e-12	3.97e-11
Acsbg1	141.786	-1.95701	0.155451	-12.5892	2.42e-36	1.92e-34
G0s2	56.9096	-1.95786	0.29089	-6.7306	1.69e-11	2.54e-10
Apold1	19.4964	-1.95965	0.437357	-4.48066	7.44e-06	4.91e-05
Il12rb1	59.382	-1.96293	0.226775	-8.65583	4.89e-18	1.33e-16
Magi1	174.495	-1.97428	0.174616	-11.3064	1.22e-29	6.83e-28
Nqo1	12.7758	-1.98211	0.531116	-3.73197	0.000189991	0.000926533
Plscr4	20.7744	-2.02353	0.383596	-5.27516	1.33e-07	1.2e-06
Bend6	15.099	-2.03201	0.459994	-4.41746	9.99e-06	6.44e-05
Trim66	290.421	-2.05952	0.116035	-17.7491	1.75e-70	4.49e-68
Ephx1	22.5294	-2.06748	0.51547	-4.01087	6.05e-05	0.000330334
Ttc25	123.874	-2.09586	0.181438	-11.5514	7.26e-31	4.44e-29
Htra3	11.0579	-2.09693	0.530879	-3.94991	7.82e-05	0.000415625
Ptgs2	76.1345	-2.09967	0.298441	-7.03546	1.99e-12	3.3e-11
Slc7a7	342.466	-2.10125	0.111237	-18.8899	1.38e-79	4.21e-77
Dock3	11.2925	-2.10203	0.516038	-4.0734	4.63e-05	0.000258702
Eya2	14.6866	-2.11579	0.493608	-4.28638	1.82e-05	0.000110913
Phyhd1	53.4649	-2.15156	0.267456	-8.04455	8.66e-16	1.99e-14
Slc1a4	294.352	-2.16225	0.143141	-15.1057	1.48e-51	2.02e-49
Gcgr	7.02068	-2.21227	0.674049	-3.28207	0.00103049	0.00415946
Paqr3	151.195	-2.25125	0.217908	-10.3312	5.09e-25	2.27e-23
Col4a6	448.147	-2.25385	0.128172	-17.5846	3.23e-69	7.99e-67
Itgax	92.6988	-2.28511	0.226693	-10.0802	6.76e-24	2.79e-22
Nmnat2	8.97579	-2.3152	0.576927	-4.01299	6e-05	0.00032765
Col4a1	24.4189	-2.32163	0.360681	-6.43679	1.22e-10	1.68e-09
Slc6a12	60.0211	-2.36626	0.243358	-9.72336	2.4e-22	9.05e-21
Lamc2	18.3236	-2.36912	0.414378	-5.71731	1.08e-08	1.15e-07
BC021614	12.4133	-2.42313	0.552931	-4.38233	1.17e-05	7.45e-05
Cyp11a1	7.24113	-2.44885	0.635988	-3.85047	0.000117891	0.00060088
Ppp1r15a	443.654	-2.45128	0.149457	-16.4012	1.87e-60	3.56e-58
Mgll	24.0928	-2.4578	0.445239	-5.52019	3.39e-08	3.35e-07
Cox6a2	305.872	-2.48883	0.147813	-16.8376	1.29e-63	2.73e-61
Tuba8	349.419	-2.56067	0.115433	-22.1832	4.99e-109	2.61e-106
Sorcs2	84.2523	-2.57067	0.222457	-11.5558	6.9e-31	4.24e-29
Col5a2	4.50217	-2.60797	0.851714	-3.06202	0.00219846	0.00809524
Prkg2	25.197	-2.6393	0.38893	-6.78604	1.15e-11	1.76e-10
Olfml3	23.1224	-2.65918	0.440035	-6.0431	1.51e-09	1.82e-08
4933430H15Rik	10.4139	-2.66657	0.62223	-4.2855	1.82e-05	0.0001113
Gdf15	34.9145	-2.67806	0.326998	-8.18983	2.62e-16	6.24e-15
Aicda	7.79785	-2.72196	0.69798	-3.89977	9.63e-05	0.000502094
Galnt14	65.9668	-2.7376	0.259251	-10.5597	4.58e-26	2.13e-24
Myo1e	126.18	-2.74595	0.215753	-12.7273	4.17e-37	3.44e-35
Odz4	571.865	-2.75808	0.143774	-19.1834	5.09e-82	1.59e-79
Aldh1l2	183.956	-2.76852	0.213777	-12.9505	2.33e-38	2.04e-36
Gjb3	92.7594	-2.78935	0.246157	-11.3316	9.15e-30	5.17e-28
Chpf	52.5037	-2.79685	0.279912	-9.99188	1.65e-23	6.62e-22
4930550C14Rik	7.60948	-2.81613	0.756779	-3.7212	0.000198276	0.00096335
Tgm3	95.6299	-2.86541	0.346749	-8.26364	1.41e-16	3.45e-15
Tgm2	95.3695	-2.88108	0.241203	-11.9446	6.93e-33	4.75e-31
AI646023	4.32088	-2.9179	0.9605	-3.0379	0.00238233	0.00866989
C630004H02Rik	187.074	-2.93699	0.180153	-16.3028	9.43e-60	1.69e-57
Lgals2	3.54518	-2.99109	0.978266	-3.05754	0.00223163	0.00819433
Slamf9	26.0817	-2.99676	0.411804	-7.27715	3.41e-13	6.13e-12
Lat	32.5284	-3.00346	0.362917	-8.27589	1.28e-16	3.12e-15
Trib3	821.217	-3.05801	0.125057	-24.4529	4.69e-132	3.41e-129
Slc27a2	4.73395	-3.05896	0.933697	-3.27618	0.00105223	0.00423673
Rtn4rl2	35.9322	-3.05994	0.34809	-8.79068	1.49e-18	4.16e-17
Dok7	7.31915	-3.09521	0.780033	-3.96805	7.25e-05	0.000388763
Car6	11.9892	-3.11703	0.591684	-5.26807	1.38e-07	1.24e-06
Angptl6	112.76	-3.13218	0.201897	-15.5137	2.8e-54	4.17e-52
Atp1b1	80.9071	-3.14989	0.237887	-13.2411	5.08e-40	4.65e-38
A430093F15Rik	7.40249	-3.21	0.872903	-3.67738	0.000235642	0.00112378
Tctex1d4	4.61608	-3.21461	1.04277	-3.08276	0.00205093	0.00760114
Matk	6.74864	-3.22463	0.886845	-3.63607	0.000276829	0.00129967
Ddc	3.87185	-3.24316	1.00878	-3.21492	0.00130481	0.00512391
Tecta	7.39916	-3.26345	0.768017	-4.24919	2.15e-05	0.000129104
Dixdc1	41.5413	-3.33916	0.348653	-9.57733	9.96e-22	3.57e-20
Tfcp2l1	5.91009	-3.34463	0.870141	-3.84378	0.000121152	0.000616785
Gm15413	3.82551	-3.35673	1.08527	-3.09299	0.00198154	0.00736272
Fcnb	55.4941	-3.43028	0.46549	-7.36919	1.72e-13	3.17e-12
Cp	12.0408	-3.44328	0.703467	-4.89473	9.84e-07	7.58e-06
Il1rl1	18.0065	-3.4491	0.479753	-7.18933	6.51e-13	1.15e-11
Elfn2	385.118	-3.48194	0.138849	-25.0772	8.81e-139	7.69e-136
Pdcd1	4.3769	-3.54212	0.99031	-3.57678	0.000347856	0.00159371
Acox2	20.1737	-3.59042	0.516643	-6.94953	3.67e-12	5.87e-11
Chac1	84.2494	-3.68331	0.237811	-15.4884	4.16e-54	6.05e-52
Kcnma1	30.9915	-3.92946	0.433929	-9.05552	1.36e-19	4.07e-18
Adamtsl3	4.07552	-3.94561	1.18862	-3.3195	0.000901797	0.00370393
Lrrn3	2.99409	-4.02564	1.3194	-3.05112	0.00227987	0.0083434
Pfpl	10.639	-4.08036	0.857994	-4.7557	1.98e-06	1.44e-05
Kcnv2	3.83277	-4.29696	1.27308	-3.37524	0.000737516	0.00309322
Extl1	66.0158	-4.30868	0.356989	-12.0695	1.53e-33	1.08e-31
Prg2	321.627	-4.33518	0.196587	-22.0522	9.1e-108	4.58e-105
Lhx9	3.97469	-4.44479	1.41586	-3.13928	0.00169363	0.00641951
Akr1b7	9.04486	-4.48413	0.8675	-5.16903	2.35e-07	2.02e-06
Gm7609	24.2146	-4.51815	0.634944	-7.11583	1.11e-12	1.91e-11
Nupr1	41.4612	-4.5638	0.484113	-9.42714	4.21e-21	1.43e-19
Flrt1	41.2975	-4.73189	0.444657	-10.6417	1.91e-26	8.95e-25
Taf7l	4.75736	-4.76839	1.26245	-3.77709	0.000158669	0.000786976
Spnb1	126.656	-4.82257	0.262146	-18.3965	1.4e-75	4.08e-73
Serpinb2	3.24538	-4.86033	1.41904	-3.42507	0.000614639	0.00263526
Avil	128.495	-5.00015	0.486452	-10.2788	8.78e-25	3.87e-23
Adm2	6.16599	-5.23522	1.21134	-4.32183	1.55e-05	9.59e-05
Fam186b	7.9393	-5.27329	1.14768	-4.59473	4.33e-06	2.96e-05
Cma1	5.88434	-5.56461	1.32677	-4.19412	2.74e-05	0.000160271
Pigr	4.84867	-5.77938	1.41663	-4.07966	4.51e-05	0.000252697

## Sheet: ER-HoxA9_DEG_LY2090314_v_Veh_d5
Gene	baseMean	log2FoldChange_LY2090314_vs_veh_d5	lfcSE	stat	pvalue	padj
S100a9	69.3141	6.15476	0.465211	13.23	5.89e-40	3.62e-38
S100a8	157.022	6.05079	0.318375	19.0052	1.54e-80	3.89e-78
Camp	2.87831	5.99338	1.50501	3.98228	6.83e-05	0.000252185
Gm5483	1.99284	5.39262	1.60035	3.36964	0.000752662	0.00226873
Ltf	13.0817	5.2726	0.823768	6.40059	1.55e-10	1.3e-09
Frmd4b	77.2289	5.21067	0.616897	8.44659	3e-17	4.7e-16
Olfm4	4.67657	4.90119	1.35538	3.61609	0.000299088	0.000975408
Gpnmb	3132.81	4.84695	0.478942	10.1201	4.5e-24	1.09e-22
Mgl2	51.1598	4.82623	0.59742	8.07845	6.56e-16	9.26e-15
Ngp	15.0118	4.72336	0.689492	6.85049	7.36e-12	7.12e-11
Rph3a	3.53404	4.52926	1.3765	3.29041	0.00100042	0.00292204
Mrgpra2b	4.21059	4.51936	1.36813	3.30331	0.000955492	0.00280897
Chi3l3	2420.57	4.51919	0.340497	13.2723	3.35e-40	2.09e-38
Gm11428	246.838	4.50843	0.808234	5.57813	2.43e-08	1.54e-07
Aoc3	3.83508	4.28898	1.36726	3.13692	0.00170735	0.00475552
Cybb	331.996	4.28186	1.25434	3.41362	0.000641049	0.00195753
Klhl33	3.63082	4.1985	1.40794	2.98201	0.00286367	0.00755834
1100001G20Rik	5.6346	4.12098	1.26705	3.25242	0.00114426	0.00330168
Apba1	364.575	4.09065	0.354051	11.5538	7.06e-31	2.59e-29
Dsg2	2.93412	4.03693	1.32082	3.05637	0.00224032	0.00606297
Ly6c2	2652.9	3.91399	0.145004	26.9923	1.82e-160	1.99e-157
Stfa1	6.35551	3.6924	0.929653	3.9718	7.13e-05	0.000262802
Slc13a3	21.5886	3.6377	0.929301	3.91444	9.06e-05	0.000326678
Ms4a3	1395.3	3.4125	0.157217	21.7057	1.81e-104	8.78e-102
C3	1341.5	3.3277	0.144116	23.0904	5.78e-118	3.15e-115
Csf1r	1468.21	3.27037	0.181425	18.026	1.22e-72	2.45e-70
5430435G22Rik	289.505	3.17884	0.241598	13.1576	1.54e-39	9.28e-38
Ms4a6c	2293.68	3.15587	0.129355	24.397	1.84e-131	1.27e-128
Ms4a4c	474.391	3.14891	0.707634	4.44992	8.59e-06	3.71e-05
Tfec	950.785	3.1375	0.127903	24.5304	7.01e-133	5.74e-130
Slfn2	391.292	3.07302	0.478191	6.42635	1.31e-10	1.11e-09
Mgst1	530.988	3.05993	0.194352	15.7442	7.52e-56	9.12e-54
P2rx7	1017.4	3.05496	0.192042	15.9077	5.6e-57	7.12e-55
Siglece	397.397	3.00957	0.313492	9.60018	7.98e-22	1.66e-20
Elane	1811.13	2.97814	0.121615	24.4883	1.97e-132	1.52e-129
Gm9733	12.0986	2.97127	0.862221	3.44606	0.00056882	0.00175829
Abca13	205.938	2.95967	0.155222	19.0673	4.72e-81	1.21e-78
Ctss	1238.98	2.91991	0.239404	12.1966	3.24e-34	1.44e-32
Cldn15	149.171	2.84099	0.198539	14.3095	1.91e-46	1.62e-44
Tlr1	68.3123	2.82856	0.623656	4.53545	5.75e-06	2.55e-05
Hsd11b1	70.1643	2.82799	0.276106	10.2424	1.28e-24	3.2e-23
Igsf6	1034.8	2.81701	0.0946387	29.7659	1.08e-194	3.53e-191
Hp	1404.49	2.77629	0.263297	10.5443	5.4e-26	1.44e-24
Pipox	8.74897	2.74663	0.700214	3.92256	8.76e-05	0.000316649
Gm4902	64.8988	2.73103	0.925412	2.95115	0.00316594	0.00829926
Pilra	85.0916	2.66367	0.599266	4.44489	8.79e-06	3.79e-05
Crispld2	22.3036	2.63118	0.542122	4.85348	1.21e-06	6.04e-06
Cd80	27.8355	2.60595	0.450559	5.78381	7.3e-09	4.99e-08
Clec7a	281.348	2.54228	0.238562	10.6567	1.62e-26	4.5e-25
Clec4a2	129.889	2.5146	0.346087	7.26582	3.71e-13	4.08e-12
Nlgn3	9.86338	2.5076	0.642559	3.90252	9.52e-05	0.000341597
9430069I07Rik	19.412	2.42925	0.603904	4.02258	5.76e-05	0.000215662
Ltbp2	7.58018	2.41722	0.78299	3.08717	0.00202074	0.00552278
Pilrb1	37.8087	2.40559	0.543783	4.4238	9.7e-06	4.14e-05
Arhgap24	232.529	2.39228	0.219369	10.9053	1.09e-27	3.26e-26
Sgms2	507.863	2.31877	0.146019	15.8799	8.73e-57	1.08e-54
Mogat2	28.1999	2.30936	0.38857	5.94323	2.79e-09	2.02e-08
Wnk4	20.9498	2.30771	0.463321	4.98081	6.33e-07	3.29e-06
Gda	9007.09	2.30195	0.0818478	28.1248	4.88e-174	9.13e-171
Ets1	11.6562	2.30075	0.51823	4.43964	9.01e-06	3.87e-05
Mtap2	28.5004	2.29289	0.412751	5.55513	2.77e-08	1.75e-07
Upk1a	6.06461	2.2789	0.762985	2.98683	0.0028189	0.0074537
Gm364	17.4141	2.24647	0.469663	4.78316	1.73e-06	8.39e-06
Gas7	1305.18	2.20157	0.0902034	24.4068	1.45e-131	1.05e-128
Tgm3	95.6299	2.2014	0.207466	10.6109	2.65e-26	7.2e-25
Myo18b	1082.34	2.19859	0.157526	13.957	2.85e-44	2.15e-42
Ptges	27.2213	2.19612	0.44276	4.96006	7.05e-07	3.64e-06
Prkar1b	13.8062	2.1265	0.693408	3.06673	0.00216413	0.00587419
Pgcp	150.216	2.11364	0.209271	10.1	5.53e-24	1.33e-22
Tfrc	7086.86	2.07391	0.119492	17.3561	1.77e-67	3.06e-65
B130034C11Rik	25.2741	2.06977	0.394642	5.24467	1.57e-07	8.87e-07
Glis3	48.649	2.06568	0.284216	7.26798	3.65e-13	4.02e-12
Ccdc125	112.212	2.06133	0.207842	9.91779	3.48e-23	7.89e-22
Ms4a6d	726.088	2.06128	0.234831	8.77771	1.67e-18	2.88e-17
Evl	153.202	2.0256	0.331164	6.1166	9.56e-10	7.3e-09
A130077B15Rik	46.5729	2.01875	0.375182	5.38071	7.42e-08	4.39e-07
Mtus1	952.828	1.99283	0.115071	17.3182	3.43e-67	5.83e-65
Heatr7b1	56.4603	1.98009	0.271749	7.28645	3.18e-13	3.52e-12
Apoe	86.4829	1.96561	0.234259	8.39076	4.83e-17	7.48e-16
Far2	185.017	1.94537	0.157814	12.327	6.48e-35	3.1e-33
Pilrb2	26.3512	1.92478	0.563371	3.41654	0.000634229	0.00193991
Snora16a	14.3383	1.91855	0.55448	3.4601	0.00053998	0.00167706
Itgb1bp2	9.63609	1.91848	0.638317	3.00554	0.00265114	0.00706575
Erp27	11.2081	1.89536	0.585134	3.23919	0.0011987	0.00344885
Car15	37.5335	1.8947	0.320304	5.9153	3.31e-09	2.36e-08
Alcam	271.938	1.88205	0.184533	10.199	2e-24	4.96e-23
Dusp22	146.416	1.87612	0.265578	7.06431	1.61e-12	1.67e-11
Slc22a4	183.528	1.87561	0.162794	11.5214	1.03e-30	3.7e-29
Fgd4	535.625	1.87496	0.164175	11.4205	3.3e-30	1.14e-28
Tnfrsf23	61.311	1.86807	0.61818	3.02189	0.00251205	0.00673205
Ak8	40.601	1.85599	0.423187	4.38573	1.16e-05	4.89e-05
Mir1949	16.0167	1.85573	0.510586	3.63451	0.000278507	0.000913749
Adipoq	16.2501	1.83913	0.483489	3.80387	0.00014245	0.000495417
Ms4a6b	342.821	1.83193	0.187326	9.7794	1.38e-22	3.06e-21
Snora61	29.143	1.81501	0.423838	4.28232	1.85e-05	7.54e-05
Slc16a2	55.6466	1.79288	0.467572	3.83446	0.000125843	0.000442595
Sh2d4b	9.64659	1.78678	0.609573	2.93119	0.00337663	0.00878959
Olfml2b	37.6512	1.77542	0.32467	5.46838	4.54e-08	2.78e-07
Snord83b	12.8334	1.75265	0.493188	3.55371	0.000379837	0.00121248
Nrg2	363.869	1.75041	0.101941	17.1708	4.39e-66	7.28e-64
Mpeg1	9873.41	1.74886	0.118365	14.7751	2.12e-49	1.98e-47
Mmp8	20596.1	1.74805	0.173004	10.1041	5.3e-24	1.28e-22
Cd68	289.578	1.74454	0.170126	10.2544	1.13e-24	2.83e-23
Irf4	61.1165	1.73297	0.507538	3.41445	0.000639098	0.00195203
Lpar6	358.29	1.73082	0.144486	11.9791	4.57e-33	1.88e-31
Pld4	1704.49	1.72604	0.124429	13.8717	9.4e-44	6.88e-42
Snord12	38.3381	1.70878	0.380392	4.49216	7.05e-06	3.09e-05
Megf9	318.602	1.69773	0.142523	11.9119	1.03e-32	4.15e-31
Fam101b	29.2939	1.68871	0.335612	5.03175	4.86e-07	2.57e-06
Apoc2	50.8014	1.68113	0.39083	4.30145	1.7e-05	6.97e-05
Agps	3674.71	1.67008	0.100765	16.574	1.07e-61	1.67e-59
Kcnj2	305.807	1.66799	0.192867	8.6484	5.22e-18	8.68e-17
Dgat2	312.046	1.66543	0.124222	13.4068	5.51e-41	3.61e-39
B230208H11Rik	20.2472	1.65984	0.44122	3.76194	0.000168601	0.000577165
9030617O03Rik	386.262	1.65254	0.150558	10.9761	4.98e-28	1.52e-26
Apln	17.6982	1.65173	0.472788	3.4936	0.00047656	0.00149534
Il6ra	812.668	1.62594	0.104957	15.4915	3.96e-54	4.47e-52
Tnfsf13b	61.309	1.6247	0.330046	4.92265	8.54e-07	4.36e-06
Tlr4	785.356	1.61913	0.127712	12.678	7.83e-37	3.99e-35
Bcl3	97.0148	1.60948	0.301739	5.33402	9.61e-08	5.63e-07
2400009B08Rik	17.8979	1.6056	0.452543	3.54795	0.000388244	0.0012369
Guca1b	11.2976	1.60215	0.554655	2.88855	0.00387021	0.00990743
Diap2	733.219	1.60108	0.117348	13.6439	2.2e-42	1.54e-40
Kctd12b	27.3134	1.60092	0.452976	3.53422	0.000408979	0.00129696
Fkbp1b	54.2038	1.60025	0.310517	5.15352	2.56e-07	1.4e-06
Snora81	14.4164	1.59261	0.518418	3.07207	0.00212583	0.00578341
Tmem108	71.5429	1.58981	0.244402	6.50489	7.77e-11	6.72e-10
Kmo	40.8416	1.58464	0.380281	4.16703	3.09e-05	0.000121672
Dpep2	161.22	1.5776	0.3151	5.00668	5.54e-07	2.9e-06
Snord47	17.1223	1.57655	0.476964	3.30538	0.000948472	0.00279085
2310014L17Rik	47.841	1.573	0.294224	5.34625	8.98e-08	5.28e-07
Ccl6	45.3487	1.55792	0.514196	3.02982	0.00244697	0.00656973
Mylk	11.9986	1.55602	0.534754	2.90978	0.00361678	0.00934455
Il1rn	240.031	1.55292	0.37447	4.14697	3.37e-05	0.000132037
Acta2	42.9487	1.55191	0.36582	4.24228	2.21e-05	8.9e-05
Slc39a8	149.06	1.54942	0.171955	9.0106	2.05e-19	3.71e-18
Fcgr4	39.7117	1.54926	0.420457	3.68471	0.000228961	0.000763049
Pram1	164.259	1.54686	0.269601	5.73759	9.6e-09	6.48e-08
Snord2	25.9067	1.54388	0.374829	4.11888	3.81e-05	0.000147753
Ccl3	519.359	1.54001	0.120843	12.744	3.37e-37	1.76e-35
Mreg	423.858	1.53989	0.117448	13.1112	2.84e-39	1.67e-37
Phex	14.5504	1.53533	0.501459	3.06173	0.00220062	0.00596582
Ttll3	118.264	1.53486	0.208414	7.36445	1.78e-13	2.01e-12
Scd4	14.6739	1.53274	0.464328	3.30099	0.000963448	0.00282666
Akap12	264.35	1.52881	0.133443	11.4566	2.18e-30	7.66e-29
Sgk3	428.965	1.52171	0.13913	10.9373	7.65e-28	2.31e-26
Thsd1	62.4733	1.51074	0.307272	4.91662	8.81e-07	4.49e-06
Ephx1	22.5294	1.50528	0.349115	4.31169	1.62e-05	6.67e-05
Pak1	537.579	1.49751	0.105296	14.222	6.69e-46	5.48e-44
Opn3	24.9682	1.48997	0.420171	3.5461	0.000390981	0.00124469
Tifa	249.506	1.47064	0.138542	10.6151	2.54e-26	6.92e-25
Mapk13	24.8089	1.45678	0.401191	3.63114	0.000282176	0.000924859
9330020H09Rik	51.0887	1.45501	0.258175	5.63577	1.74e-08	1.14e-07
Mpp1	840.765	1.44981	0.081694	17.7468	1.82e-70	3.32e-68
C4b	70.2937	1.4471	0.450691	3.21084	0.00132349	0.00377802
Snord52	23.963	1.44427	0.405084	3.56537	0.000363346	0.00116438
Snhg3	447.748	1.44131	0.116059	12.4188	2.07e-35	1.01e-33
Snord16a	34.6378	1.43575	0.323935	4.43222	9.33e-06	4e-05
Nagpa	860.594	1.43233	0.0951136	15.0592	3.01e-51	3.09e-49
Aoc2	74.9511	1.43165	0.238209	6.01008	1.85e-09	1.37e-08
1810033B17Rik	30.2481	1.42475	0.33804	4.21475	2.5e-05	0.000100007
Prtn3	8977.22	1.42321	0.0709666	20.0546	1.84e-89	5.73e-87
Tbxas1	34.7732	1.41181	0.392645	3.59564	0.000323591	0.00104801
Dchs1	21.5379	1.40381	0.44229	3.17396	0.00150376	0.00423627
Mboat1	465.03	1.40153	0.103189	13.5822	5.1e-42	3.46e-40
Xylb	55.6294	1.38682	0.25031	5.54041	3.02e-08	1.89e-07
Ttpa	66.3273	1.38365	0.311233	4.44571	8.76e-06	3.78e-05
Acpp	461.503	1.38117	0.13857	9.96733	2.12e-23	4.91e-22
1700020L24Rik	127.176	1.3605	0.176238	7.71971	1.17e-14	1.47e-13
Gca	448.223	1.35293	0.125612	10.7707	4.73e-27	1.36e-25
Slc24a6	941.059	1.35173	0.122542	11.0308	2.72e-28	8.47e-27
Cacna1f	71.9168	1.34698	0.265263	5.0779	3.82e-07	2.05e-06
5730408K05Rik	40.6041	1.34628	0.310825	4.3313	1.48e-05	6.15e-05
Gapt	2385.78	1.34279	0.0988563	13.5832	5.04e-42	3.43e-40
Ubxn2b	140.952	1.34234	0.172129	7.79847	6.27e-15	8.05e-14
Itgam	841.629	1.34206	0.125579	10.687	1.17e-26	3.27e-25
Rab3il1	59.6862	1.34025	0.390025	3.43632	0.000589676	0.00181676
Slc5a6	206.905	1.33491	0.139113	9.59587	8.32e-22	1.73e-20
Tmem119	647.17	1.33394	0.104059	12.819	1.28e-37	6.86e-36
Alas1	870.34	1.33146	0.107958	12.333	6.01e-35	2.88e-33
Tlr2	652.776	1.33079	0.136895	9.72128	2.45e-22	5.31e-21
Rhbdl1	27.6685	1.31554	0.341932	3.84736	0.000119397	0.000421624
Chn2	589.82	1.31456	0.0939371	13.9941	1.69e-44	1.29e-42
Hlx	467.154	1.30887	0.104761	12.4938	8.07e-36	4e-34
Snord100	49.3925	1.30793	0.276572	4.72906	2.26e-06	1.08e-05
Ccl4	89.2943	1.30509	0.283273	4.60719	4.08e-06	1.86e-05
Trem3	157.17	1.30441	0.147907	8.81911	1.15e-18	2.01e-17
Olr1	807.95	1.29671	0.1008	12.8642	7.16e-38	3.89e-36
Ptgr1	808.346	1.2863	0.06831	18.8304	4.26e-79	1.05e-76
Mefv	280.508	1.28516	0.154157	8.33672	7.64e-17	1.16e-15
Hells	1101.83	1.27983	0.152862	8.37249	5.64e-17	8.69e-16
Chml	224.26	1.27963	0.239252	5.34845	8.87e-08	5.22e-07
Met	1868.76	1.27487	0.104177	12.2375	1.96e-34	9.06e-33
Fcnb	55.4941	1.26971	0.327157	3.88106	0.000104002	0.000371062
AI506816	191.207	1.26578	0.138098	9.1658	4.92e-20	9.29e-19
Sowahc	162.18	1.26576	0.189667	6.67359	2.5e-11	2.28e-10
Ankrd23	30.547	1.26487	0.347744	3.63737	0.00027544	0.000904592
Enc1	181.7	1.26001	0.164184	7.67435	1.66e-14	2.07e-13
Sim2	84.9599	1.25773	0.196823	6.39014	1.66e-10	1.38e-09
Sec31b	46.5278	1.24566	0.287706	4.32965	1.49e-05	6.19e-05
Lgr4	267.458	1.22518	0.121455	10.0876	6.27e-24	1.5e-22
Gm885	963.125	1.22254	0.10442	11.7079	1.16e-31	4.43e-30
Tnfrsf19	39.7426	1.22104	0.266149	4.58782	4.48e-06	2.03e-05
Casp1	394.594	1.21982	0.120715	10.1049	5.25e-24	1.27e-22
A930005I04Rik	19.8236	1.2173	0.40759	2.98658	0.00282119	0.00745825
Acer2	52.0242	1.21669	0.267598	4.54672	5.45e-06	2.43e-05
Irf8	1134.17	1.21642	0.114178	10.6536	1.68e-26	4.64e-25
Sorl1	3952.39	1.20712	0.0619894	19.4731	1.86e-84	5.53e-82
Fosl2	1465.94	1.20422	0.0925686	13.0089	1.09e-38	6.17e-37
Tlr9	144.027	1.20282	0.272438	4.41502	1.01e-05	4.31e-05
Prss57	537.622	1.1991	0.102142	11.7395	7.99e-32	3.09e-30
Taf1d	917.46	1.19539	0.136721	8.74327	2.26e-18	3.86e-17
Dmxl2	421.086	1.19508	0.16441	7.26892	3.62e-13	3.99e-12
5730508B09Rik	110.534	1.19299	0.181541	6.57146	4.98e-11	4.37e-10
Ednra	487.434	1.18612	0.134921	8.79126	1.48e-18	2.56e-17
2610019E17Rik	83.0333	1.18069	0.220727	5.34909	8.84e-08	5.2e-07
Ccno	79.1069	1.17755	0.191979	6.13377	8.58e-10	6.62e-09
Tcirg1	1975.84	1.17645	0.0772708	15.225	2.41e-52	2.51e-50
Mbnl1	6123.15	1.17118	0.209268	5.59656	2.19e-08	1.4e-07
9630033F20Rik	503.041	1.15903	0.107735	10.7582	5.42e-27	1.56e-25
Pygm	24.6229	1.15386	0.393639	2.93126	0.00337594	0.00878959
Tmem50b	614.782	1.14546	0.102744	11.1486	7.27e-29	2.35e-27
Idh1	1831.12	1.14229	0.125522	9.10032	9.01e-20	1.68e-18
Plekhn1	37.8048	1.13671	0.334941	3.39376	0.000689394	0.00209247
Mapk4	23.542	1.1342	0.363168	3.12306	0.00178981	0.00495576
Nrg1	234.968	1.13056	0.147902	7.64401	2.11e-14	2.6e-13
Clec12a	992.559	1.12603	0.115229	9.77207	1.48e-22	3.27e-21
Plac8	15284.2	1.12586	0.0630581	17.8544	2.67e-71	5.07e-69
Tmx4	1610.75	1.11976	0.0802236	13.958	2.81e-44	2.13e-42
3110056K07Rik	70.3146	1.11534	0.234832	4.74954	2.04e-06	9.81e-06
Gpc1	1853.18	1.11534	0.0752274	14.8262	9.91e-50	9.47e-48
Adssl1	1444.95	1.11445	0.0815346	13.6684	1.57e-42	1.12e-40
2700038G22Rik	197.468	1.11098	0.153672	7.22954	4.85e-13	5.28e-12
Ppa1	934.215	1.10687	0.103037	10.7424	6.43e-27	1.83e-25
BC013712	419.092	1.10653	0.144254	7.67066	1.71e-14	2.13e-13
4930513N10Rik	26.6349	1.09936	0.360016	3.05363	0.00226093	0.0061116
Fmr1	1079.15	1.09695	0.209246	5.24241	1.58e-07	8.95e-07
Myo5a	2470.15	1.09039	0.125145	8.71307	2.96e-18	5e-17
Tmem65	273.759	1.08965	0.13938	7.81788	5.37e-15	6.94e-14
Mtcp1	94.5797	1.08919	0.211954	5.1388	2.77e-07	1.51e-06
Mpzl1	172.266	1.08695	0.167121	6.50396	7.82e-11	6.76e-10
Pik3r3	71.2177	1.08198	0.261786	4.13307	3.58e-05	0.000139579
Sh2b2	697.607	1.07944	0.101905	10.5926	3.22e-26	8.69e-25
Pou2f2	267.451	1.07824	0.169913	6.34587	2.21e-10	1.82e-09
Dna2	715.265	1.07772	0.0891795	12.0848	1.27e-33	5.47e-32
Dstn	1673.89	1.07767	0.0994942	10.8315	2.44e-27	7.15e-26
Ctsz	5630.76	1.07686	0.0650796	16.5469	1.69e-61	2.57e-59
Zfp111	123.361	1.07517	0.15799	6.80532	1.01e-11	9.57e-11
Gsr	3611.07	1.07494	0.0887635	12.1101	9.33e-34	4.03e-32
Pdcd4	2579.99	1.07265	0.0817354	13.1235	2.42e-39	1.42e-37
Mbnl3	1212.75	1.07127	0.227382	4.71134	2.46e-06	1.16e-05
Lbp	582.33	1.07084	0.0957859	11.1795	5.14e-29	1.67e-27
1700109H08Rik	113.77	1.06849	0.196811	5.42902	5.67e-08	3.42e-07
Tnfsf14	65.6851	1.06048	0.28009	3.78621	0.000152964	0.000529032
2610507I01Rik	337.308	1.05868	0.107597	9.83933	7.62e-23	1.71e-21
2210408I21Rik	32.453	1.0578	0.314318	3.36538	0.000764395	0.00229828
1700008J07Rik	47.0369	1.0519	0.264564	3.97598	7.01e-05	0.000258671
Svip	760.533	1.04764	0.121927	8.59235	8.52e-18	1.39e-16
2010107H07Rik	224.719	1.04721	0.16064	6.51899	7.08e-11	6.13e-10
E030030I06Rik	58.1568	1.04572	0.305193	3.42642	0.000611593	0.00187722
Sort1	1568.01	1.04567	0.095054	11.0008	3.79e-28	1.16e-26
D1Ertd622e	580.579	1.04492	0.114334	9.13915	6.29e-20	1.18e-18
Clec11a	516.94	1.0384	0.172947	6.00414	1.92e-09	1.41e-08
Nqo2	313.046	1.03827	0.117949	8.80271	1.34e-18	2.33e-17
Frmd4a	658.595	1.03605	0.084331	12.2855	1.08e-34	5.09e-33
Pcf11	970.212	1.03587	0.23555	4.39767	1.09e-05	4.65e-05
Rps6ka2	851.814	1.03335	0.0914287	11.3022	1.28e-29	4.28e-28
S100a11	388.58	1.03237	0.157129	6.57017	5.03e-11	4.4e-10
Gpr128	47.4973	1.03052	0.300485	3.42953	0.00060462	0.00185843
Pon3	57.9058	1.03014	0.259748	3.96594	7.31e-05	0.000268667
5830416I19Rik	50.0651	1.02823	0.315955	3.25437	0.00113645	0.00328059
Rrm2	3064.47	1.02517	0.0725367	14.1331	2.37e-45	1.87e-43
Atg9b	363.48	1.02364	0.0984306	10.3997	2.49e-25	6.44e-24
Tmem38b	717.64	1.02082	0.102495	9.95972	2.29e-23	5.28e-22
Myo19	233.246	1.01928	0.133839	7.61572	2.62e-14	3.21e-13
4933440M02Rik	356.589	1.01787	0.121247	8.39503	4.66e-17	7.23e-16
Gbp3	99.0223	1.01571	0.271481	3.74137	0.000183017	0.000622382
Emr1	1096.93	1.0147	0.149174	6.80209	1.03e-11	9.77e-11
Mgam	367.011	1.01173	0.182602	5.54063	3.01e-08	1.89e-07
Tuba1b	1860.14	1.01082	0.100845	10.0235	1.2e-23	2.8e-22
9330159M07Rik	84.5646	1.0052	0.224039	4.48673	7.23e-06	3.16e-05
Wnt9b	46.3795	1.00293	0.265093	3.78332	0.00015475	0.000534221
Cir1	46.2687	-1.00077	0.321056	-3.11711	0.00182635	0.00504731
Mtmr14	350.972	-1.00088	0.120863	-8.28107	1.22e-16	1.83e-15
Fhl3	280.219	-1.00111	0.118221	-8.46813	2.49e-17	3.93e-16
Cav2	132.602	-1.00281	0.23796	-4.21421	2.51e-05	0.000100186
Lzts2	154.972	-1.00603	0.186936	-5.38171	7.38e-08	4.37e-07
Hmgcll1	116.25	-1.00842	0.161374	-6.24895	4.13e-10	3.28e-09
Asns	1275.28	-1.00959	0.0602266	-16.7632	4.53e-63	7.24e-61
Zbtb3	43.4379	-1.01214	0.270014	-3.74847	0.00017792	0.000606688
Narf	451.329	-1.01271	0.122852	-8.24335	1.67e-16	2.46e-15
Herc3	157.428	-1.01347	0.150913	-6.71558	1.87e-11	1.74e-10
Rgs7bp	86.1342	-1.01439	0.280235	-3.61978	0.000294858	0.000963049
Zfp740	1300.7	-1.01519	0.0716727	-14.1643	1.52e-45	1.22e-43
Atg2a	897.061	-1.016	0.0841223	-12.0777	1.39e-33	5.93e-32
Sepw1	291.631	-1.01641	0.114839	-8.85075	8.69e-19	1.52e-17
Dopey2	213.237	-1.01803	0.130108	-7.82449	5.1e-15	6.6e-14
Chdh	5770.88	-1.01811	0.0858593	-11.8579	1.96e-32	7.82e-31
Ppfia4	45.4794	-1.02006	0.314939	-3.23891	0.00119988	0.00345151
Bcl2l1	279.501	-1.02072	0.117268	-8.70412	3.2e-18	5.39e-17
Cd84	273.191	-1.02323	0.1253	-8.16624	3.18e-16	4.59e-15
Tiam2	94.6233	-1.02644	0.217694	-4.71507	2.42e-06	1.15e-05
Evi5l	64.5747	-1.02738	0.206726	-4.96975	6.7e-07	3.48e-06
Cercam	655.437	-1.02837	0.0852644	-12.0609	1.7e-33	7.2e-32
Ssh1	278.054	-1.02904	0.130524	-7.88397	3.17e-15	4.19e-14
Inhbb	38.3753	-1.02996	0.276008	-3.73163	0.000190246	0.000644524
Yipf3	760.394	-1.03092	0.0736407	-13.9994	1.57e-44	1.2e-42
Adck3	313.643	-1.03129	0.125771	-8.19975	2.41e-16	3.5e-15
Cyp4f13	92.1588	-1.0314	0.21843	-4.72187	2.34e-06	1.11e-05
Hsh2d	72.1295	-1.03156	0.234628	-4.39659	1.1e-05	4.67e-05
Klrb1f	34.9067	-1.03307	0.355864	-2.90299	0.00369614	0.00952141
Fbxo6	164.673	-1.03328	0.144749	-7.13842	9.44e-13	1e-11
Dapp1	1925.47	-1.03588	0.0779394	-13.2908	2.62e-40	1.65e-38
Maff	32.9162	-1.03797	0.324917	-3.19455	0.00140047	0.0039735
H2-DMb1	120.673	-1.03923	0.172832	-6.01292	1.82e-09	1.35e-08
Ttc12	238.504	-1.04058	0.152264	-6.83404	8.26e-12	7.92e-11
Tert	34.2283	-1.04058	0.316941	-3.28319	0.00102641	0.00299394
Cd79a	45.6313	-1.04059	0.285007	-3.65108	0.000261137	0.00086064
Ahdc1	238.344	-1.04164	0.173459	-6.00509	1.91e-09	1.41e-08
Pvr	629.704	-1.04206	0.0923484	-11.284	1.57e-29	5.22e-28
AW555464	395.967	-1.0431	0.0932657	-11.1842	4.87e-29	1.59e-27
Dusp10	31.1257	-1.0437	0.33566	-3.10938	0.0018748	0.00516378
BC031353	92.67	-1.04381	0.221403	-4.71454	2.42e-06	1.15e-05
9430023L20Rik	394.366	-1.04511	0.113428	-9.2138	3.15e-20	6.03e-19
Myo1d	93.8472	-1.04911	0.225662	-4.64904	3.33e-06	1.55e-05
Zbtb42	93.8402	-1.04988	0.200504	-5.2362	1.64e-07	9.23e-07
Hspb6	74.38	-1.05037	0.235071	-4.46829	7.88e-06	3.42e-05
1110032A03Rik	77.0744	-1.05148	0.200559	-5.24274	1.58e-07	8.95e-07
Alyref2	52.6114	-1.0519	0.255765	-4.11277	3.91e-05	0.000151358
Procr	84.8697	-1.053	0.333897	-3.15366	0.00161238	0.00451702
Plekho1	257.845	-1.05437	0.136606	-7.71835	1.18e-14	1.48e-13
Ankzf1	297.303	-1.0547	0.107114	-9.84652	7.1e-23	1.59e-21
Nfkbiz	355.592	-1.05483	0.121685	-8.66857	4.38e-18	7.31e-17
Il18rap	487.187	-1.05508	0.103372	-10.2066	1.85e-24	4.59e-23
Zfp94	49.2697	-1.05677	0.277993	-3.80141	0.000143875	0.000499974
Zswim4	501.611	-1.05682	0.0992949	-10.6432	1.88e-26	5.17e-25
Gas2l1	102.021	-1.05893	0.176017	-6.01609	1.79e-09	1.32e-08
Mfhas1	274.143	-1.06081	0.115861	-9.15588	5.39e-20	1.02e-18
Hacl1	188.252	-1.06216	0.143709	-7.39099	1.46e-13	1.66e-12
1810030N24Rik	62.7448	-1.06242	0.241386	-4.40131	1.08e-05	4.58e-05
Il15	101.447	-1.06274	0.202704	-5.24278	1.58e-07	8.95e-07
Fzd2	85.5032	-1.0629	0.220792	-4.81403	1.48e-06	7.25e-06
Itsn1	1140.88	-1.06297	0.105248	-10.0997	5.54e-24	1.33e-22
Gimap5	88.1245	-1.06326	0.202585	-5.24847	1.53e-07	8.7e-07
Entpd5	773.101	-1.06331	0.10823	-9.82459	8.82e-23	1.97e-21
Bckdha	1156.68	-1.06438	0.0822323	-12.9436	2.55e-38	1.42e-36
C030006K11Rik	159.037	-1.06476	0.143724	-7.40835	1.28e-13	1.47e-12
Rhebl1	35.492	-1.06502	0.316072	-3.36955	0.000752917	0.00226897
Gch1	368.002	-1.0667	0.181485	-5.87764	4.16e-09	2.93e-08
Afp	45.1348	-1.07031	0.304879	-3.51062	0.000447055	0.00141028
D430020J02Rik	124.456	-1.07062	0.160039	-6.68976	2.24e-11	2.05e-10
Plk1s1	200.503	-1.07093	0.15822	-6.76859	1.3e-11	1.22e-10
Tbc1d9b	2988.68	-1.07139	0.0504796	-21.2243	5.7e-100	2.49e-97
Arhgef3	1772.68	-1.07144	0.0775623	-13.8139	2.1e-43	1.53e-41
Rab43	1048.1	-1.07247	0.0926996	-11.5693	5.89e-31	2.19e-29
Kdm5b	1612.47	-1.07582	0.0817717	-13.1564	1.56e-39	9.35e-38
Camk2d	363.965	-1.07589	0.179493	-5.99406	2.05e-09	1.5e-08
Stx3	649.356	-1.07616	0.104731	-10.2755	9.09e-25	2.29e-23
Trim16	699.245	-1.07696	0.0880386	-12.2328	2.08e-34	9.51e-33
Hmga2	1540.17	-1.07861	0.103414	-10.43	1.81e-25	4.71e-24
Lsp1	243.377	-1.08024	0.25284	-4.27244	1.93e-05	7.85e-05
Serpinf1	1681.07	-1.0808	0.24526	-4.40673	1.05e-05	4.47e-05
Mr1	101.914	-1.08097	0.192498	-5.61547	1.96e-08	1.26e-07
Sars	2927.16	-1.083	0.0596204	-18.1649	9.78e-74	2.1e-71
Als2cl	44.5695	-1.08336	0.304298	-3.56019	0.000370587	0.00118555
Sgcb	117.76	-1.08397	0.176955	-6.12567	9.03e-10	6.94e-09
Ggn	27.4339	-1.08553	0.354289	-3.06397	0.0021842	0.005925
Prelid2	71.8134	-1.0858	0.24941	-4.35348	1.34e-05	5.6e-05
Jdp2	145.356	-1.0864	0.146379	-7.42187	1.15e-13	1.34e-12
Pold4	556.248	-1.08698	0.094502	-11.5022	1.29e-30	4.58e-29
Stard10	273.07	-1.08981	0.121285	-8.98556	2.57e-19	4.62e-18
Tespa1	626.348	-1.09541	0.103233	-10.6111	2.65e-26	7.2e-25
Sema4d	1540.23	-1.09596	0.0903298	-12.1329	7.07e-34	3.08e-32
Nav1	331.052	-1.09744	0.120814	-9.08371	1.05e-19	1.94e-18
Lpp	417.799	-1.09828	0.130141	-8.43917	3.2e-17	4.99e-16
Atp13a2	1778.95	-1.09875	0.0899182	-12.2194	2.45e-34	1.1e-32
Lsm10	171.425	-1.09901	0.135345	-8.12003	4.66e-16	6.64e-15
Dnajb13	43.4583	-1.10248	0.279186	-3.94893	7.85e-05	0.000286161
Wipi1	357.07	-1.10473	0.123191	-8.96764	3.03e-19	5.42e-18
Zkscan14	196.754	-1.10495	0.137781	-8.01961	1.06e-15	1.48e-14
Yipf2	287.667	-1.10579	0.115325	-9.58854	8.93e-22	1.85e-20
Muc13	1404.03	-1.10586	0.127299	-8.68705	3.72e-18	6.24e-17
Wdtc1	565.122	-1.10652	0.0836212	-13.2325	5.69e-40	3.52e-38
Tk2	228.215	-1.10676	0.13933	-7.94345	1.97e-15	2.67e-14
Fbxo44	50.3352	-1.1068	0.248904	-4.44669	8.72e-06	3.76e-05
Gpr179	46.0918	-1.10725	0.300938	-3.67934	0.000233837	0.000777124
Ribc1	35.4442	-1.10734	0.302778	-3.65727	0.00025492	0.000841634
Smtn	414.364	-1.10827	0.101615	-10.9066	1.07e-27	3.22e-26
Espnl	53.635	-1.10909	0.254248	-4.36224	1.29e-05	5.4e-05
Trpv2	1112.61	-1.1105	0.0949925	-11.6904	1.43e-31	5.42e-30
Gna15	231.212	-1.11073	0.139051	-7.98797	1.37e-15	1.9e-14
Peg13	708.438	-1.11118	0.127223	-8.7341	2.46e-18	4.18e-17
Pik3ip1	631.794	-1.11201	0.107528	-10.3416	4.57e-25	1.17e-23
Dusp6	2563.58	-1.11372	0.062254	-17.8899	1.41e-71	2.8e-69
Khnyn	534.411	-1.11426	0.0979404	-11.3769	5.45e-30	1.85e-28
Rnf185	434.021	-1.11446	0.105194	-10.5944	3.16e-26	8.54e-25
Klf10	535.45	-1.11576	0.117753	-9.47538	2.66e-21	5.35e-20
Iffo2	110.385	-1.11695	0.209886	-5.32172	1.03e-07	6e-07
Nbr1	1173.25	-1.11695	0.0772105	-14.4663	1.98e-47	1.77e-45
5033406O09Rik	100.065	-1.11803	0.179815	-6.21767	5.05e-10	3.98e-09
Kif1c	534.903	-1.1193	0.119952	-9.33122	1.05e-20	2.05e-19
Cdyl2	224.105	-1.1205	0.119507	-9.37601	6.85e-21	1.36e-19
Zfp874b	61.007	-1.12226	0.270807	-4.14413	3.41e-05	0.000133484
Pcmtd2	263.32	-1.12243	0.169358	-6.62756	3.41e-11	3.07e-10
D630045J12Rik	51.012	-1.12304	0.308667	-3.63834	0.000274402	0.000901409
Zfp503	138.614	-1.12338	0.182573	-6.15306	7.6e-10	5.91e-09
Fcgr3	1374	-1.12386	0.0933984	-12.033	2.38e-33	9.94e-32
Paqr5	494.979	-1.12965	0.113657	-9.93905	2.81e-23	6.43e-22
Ccr2	11250.4	-1.13269	0.133174	-8.50534	1.81e-17	2.88e-16
Pmepa1	29.3538	-1.13279	0.373996	-3.02887	0.00245467	0.00658772
Tbc1d10c	267.228	-1.1328	0.158667	-7.13949	9.37e-13	9.94e-12
Mark4	365.224	-1.13483	0.126726	-8.95497	3.4e-19	6.06e-18
Tmem150a	19.769	-1.13587	0.391289	-2.9029	0.00369721	0.00952227
Nat6	130.357	-1.13614	0.168866	-6.7281	1.72e-11	1.6e-10
Prnp	124.59	-1.13629	0.164491	-6.90794	4.92e-12	4.85e-11
Serpinb6a	82.0087	-1.1375	0.237935	-4.78073	1.75e-06	8.49e-06
Samd9l	83.1302	-1.14065	0.318561	-3.58063	0.00034277	0.00110384
Zkscan17	980.798	-1.14103	0.0796452	-14.3264	1.5e-46	1.3e-44
Ccdc109b	84.1279	-1.14265	0.339016	-3.37048	0.000750368	0.0022639
Agap1	1318.43	-1.14321	0.103711	-11.0231	2.96e-28	9.2e-27
Mitf	65.343	-1.14404	0.291515	-3.92446	8.69e-05	0.000314334
Map3k5	899.281	-1.14417	0.0982652	-11.6437	2.47e-31	9.32e-30
Nr1d2	333.296	-1.14456	0.157309	-7.27585	3.44e-13	3.8e-12
Mmp12	2789.41	-1.14482	0.0926411	-12.3576	4.43e-35	2.13e-33
Kdsr	548.652	-1.14883	0.0929259	-12.3628	4.15e-35	2.01e-33
Zbtb16	288.927	-1.15114	0.115701	-9.94925	2.54e-23	5.83e-22
Capg	858.214	-1.1513	0.115512	-9.96694	2.13e-23	4.92e-22
Fam102a	78.7782	-1.15137	0.331996	-3.46803	0.000524284	0.00163296
Sirt3	534.625	-1.1525	0.103971	-11.0848	1.49e-28	4.75e-27
Pdlim7	181.997	-1.15354	0.170656	-6.75942	1.39e-11	1.3e-10
Ehd1	1279.58	-1.1549	0.0754288	-15.3111	6.44e-53	6.75e-51
Shb	106.564	-1.15599	0.180663	-6.39858	1.57e-10	1.32e-09
St3gal1	2490.24	-1.15689	0.0804554	-14.3793	6.98e-47	6.13e-45
Oas3	581.817	-1.15913	0.306895	-3.77697	0.000158751	0.000547166
Cul7	307.593	-1.15979	0.133838	-8.66562	4.49e-18	7.49e-17
Layn	195.737	-1.16047	0.154086	-7.53127	5.02e-14	5.99e-13
Lpin1	50.7127	-1.16189	0.297109	-3.91066	9.2e-05	0.000331015
Slc9a5	32.4305	-1.16262	0.353282	-3.2909	0.000998659	0.00291885
Tnfaip8l2	228.059	-1.16324	0.168001	-6.924	4.39e-12	4.36e-11
Arl4c	173.207	-1.16542	0.208885	-5.57924	2.42e-08	1.54e-07
Acbd4	51.4649	-1.16916	0.252206	-4.63575	3.56e-06	1.64e-05
Trp53i11	786.964	-1.17042	0.080194	-14.5949	3.03e-48	2.73e-46
Parvb	130.759	-1.1709	0.18082	-6.47552	9.45e-11	8.11e-10
Pdgfa	38.4288	-1.17507	0.304272	-3.8619	0.000112508	0.000398803
Por	2412.61	-1.1773	0.079638	-14.7831	1.88e-49	1.77e-47
Trim14	125.557	-1.17812	0.208281	-5.6564	1.55e-08	1.02e-07
3010026O09Rik	87.642	-1.17837	0.215733	-5.46217	4.7e-08	2.87e-07
H2-Q4	571.13	-1.17868	0.110088	-10.7066	9.48e-27	2.66e-25
Art4	35.0592	-1.17956	0.29792	-3.95933	7.52e-05	0.000275442
Itgb5	1243.65	-1.1814	0.0866373	-13.6362	2.44e-42	1.7e-40
Kdm4a	1967.74	-1.18233	0.0766894	-15.4171	1.26e-53	1.37e-51
Atp10a	1108.17	-1.18442	0.0912566	-12.979	1.61e-38	9.01e-37
Wdr67	866.055	-1.18653	0.104138	-11.3938	4.49e-30	1.53e-28
P2ry14	154.608	-1.18743	0.178382	-6.6567	2.8e-11	2.54e-10
P2rx3	1050.01	-1.18779	0.0871748	-13.6253	2.83e-42	1.95e-40
Mocos	41.1945	-1.18821	0.345473	-3.43937	0.000583067	0.00179724
Armcx1	48.9951	-1.19005	0.237583	-5.00898	5.47e-07	2.87e-06
Atf4	4523.71	-1.19065	0.046526	-25.5911	1.92e-144	1.79e-141
Cdk14	345.337	-1.192	0.125686	-9.48398	2.45e-21	4.94e-20
2900008C10Rik	23.4956	-1.19244	0.37992	-3.13867	0.00169717	0.00473125
Usp11	645.541	-1.19516	0.0830822	-14.3853	6.4e-47	5.66e-45
Nelf	165.341	-1.19558	0.146965	-8.13511	4.12e-16	5.88e-15
Dixdc1	41.5413	-1.19574	0.27025	-4.42458	9.66e-06	4.13e-05
1110007C09Rik	344.965	-1.19625	0.112047	-10.6764	1.31e-26	3.66e-25
Cxxc5	317.429	-1.19674	0.123294	-9.70641	2.83e-22	6.11e-21
Wfs1	237.94	-1.20265	0.137048	-8.77545	1.7e-18	2.93e-17
Dfna5	116.128	-1.20302	0.200277	-6.00677	1.89e-09	1.39e-08
Jup	222.84	-1.20376	0.2034	-5.91818	3.26e-09	2.32e-08
45170	72.7489	-1.20416	0.211405	-5.69597	1.23e-08	8.17e-08
Clip2	228.974	-1.20666	0.133731	-9.02302	1.83e-19	3.33e-18
Ttc38	34.3835	-1.20832	0.322625	-3.74529	0.000180184	0.000613699
Cyb5r1	1113.08	-1.20903	0.100456	-12.0354	2.32e-33	9.72e-32
Ypel5	424.94	-1.20935	0.120023	-10.0759	7.06e-24	1.68e-22
2010002N04Rik	314.028	-1.21101	0.125452	-9.6532	4.76e-22	1.01e-20
Snx33	104.112	-1.21415	0.186124	-6.52335	6.88e-11	5.97e-10
Ttc28	181.992	-1.21614	0.150381	-8.08703	6.11e-16	8.65e-15
Lrrc16a	189.564	-1.2169	0.160651	-7.57484	3.6e-14	4.34e-13
Tgfbi	1063.43	-1.21734	0.122448	-9.94172	2.74e-23	6.27e-22
Ptprm	220.581	-1.21736	0.165207	-7.36869	1.72e-13	1.95e-12
BC022687	37.006	-1.22217	0.321164	-3.80544	0.00014155	0.00049307
Itgb3	812.617	-1.22263	0.105973	-11.5372	8.57e-31	3.1e-29
Dnajc28	24.8852	-1.22406	0.408552	-2.9961	0.00273454	0.0072526
Rapgef3	166.854	-1.22717	0.174028	-7.05158	1.77e-12	1.83e-11
Tnks1bp1	259.038	-1.23433	0.129471	-9.53364	1.52e-21	3.1e-20
Mical1	1259.23	-1.23555	0.103648	-11.9207	9.23e-33	3.74e-31
Dusp1	32.1492	-1.23565	0.369026	-3.3484	0.000812784	0.00242982
Kcne3	232.283	-1.23783	0.142277	-8.70012	3.32e-18	5.58e-17
Qsox1	123.09	-1.24377	0.160648	-7.74222	9.77e-15	1.23e-13
Tnik	632.593	-1.24383	0.0934055	-13.3165	1.86e-40	1.19e-38
1700029J07Rik	19.1723	-1.24614	0.387872	-3.21275	0.00131468	0.00375452
Ift172	702.767	-1.24739	0.0851173	-14.655	1.25e-48	1.14e-46
Grik5	135.301	-1.24871	0.158234	-7.89156	2.98e-15	3.96e-14
Dok2	223.763	-1.2489	0.138581	-9.01212	2.02e-19	3.67e-18
Ppp3cc	168.757	-1.25004	0.154195	-8.1069	5.19e-16	7.37e-15
Lancl1	353.775	-1.25182	0.113161	-11.0622	1.91e-28	6.02e-27
Srcrb4d	54.8356	-1.2521	0.270226	-4.63354	3.59e-06	1.66e-05
Chd3	1224.46	-1.2535	0.0788895	-15.8894	7.51e-57	9.36e-55
Tnfrsf18	17.5893	-1.2552	0.427396	-2.93686	0.00331559	0.00865345
Nlgn2	294.742	-1.25593	0.136438	-9.20514	3.41e-20	6.51e-19
Ankrd13d	57.6465	-1.25668	0.25117	-5.0033	5.64e-07	2.95e-06
Errfi1	100.129	-1.25702	0.197581	-6.36206	1.99e-10	1.65e-09
Prkca	898.81	-1.25742	0.0939055	-13.3903	6.89e-41	4.49e-39
Alpk3	53.9904	-1.25835	0.241293	-5.21504	1.84e-07	1.03e-06
Mrgpre	142.889	-1.2626	0.183527	-6.87965	6e-12	5.87e-11
Tpm4	2075.46	-1.26398	0.109778	-11.514	1.12e-30	4e-29
2310035K24Rik	67.2226	-1.27171	0.275241	-4.62033	3.83e-06	1.75e-05
Aldh18a1	3282.57	-1.27228	0.0719812	-17.6752	6.51e-70	1.17e-67
Gsn	1251.33	-1.2758	0.127805	-9.98235	1.82e-23	4.23e-22
Capn5	668.093	-1.27713	0.0861042	-14.8324	9.05e-50	8.84e-48
Gimap9	431.606	-1.28055	0.110819	-11.5554	6.93e-31	2.55e-29
Rag1	181.973	-1.2836	0.279661	-4.58984	4.44e-06	2.01e-05
Sned1	35.6226	-1.2844	0.311779	-4.11959	3.8e-05	0.00014743
Slc8a1	86.1479	-1.28535	0.302191	-4.25345	2.11e-05	8.5e-05
Scrn1	58.9413	-1.28546	0.244554	-5.25633	1.47e-07	8.38e-07
Prkce	330.033	-1.2865	0.124364	-10.3446	4.43e-25	1.13e-23
Acacb	67.7771	-1.28663	0.212795	-6.04633	1.48e-09	1.1e-08
Phldb3	304.719	-1.28688	0.118115	-10.8952	1.22e-27	3.62e-26
Hexim2	67.1342	-1.28904	0.237437	-5.42897	5.67e-08	3.42e-07
Ing4	442.193	-1.29028	0.10027	-12.8681	6.81e-38	3.73e-36
Cass4	50.166	-1.29029	0.278083	-4.63994	3.49e-06	1.61e-05
Ccdc64	52.9474	-1.29049	0.274855	-4.69515	2.66e-06	1.25e-05
A430110N23Rik	36.6373	-1.29193	0.301309	-4.28773	1.81e-05	7.38e-05
H2afv	733.546	-1.29619	0.0866258	-14.9631	1.28e-50	1.28e-48
Sdsl	129.614	-1.29623	0.17088	-7.5856	3.31e-14	4.01e-13
Mfsd4	27.9004	-1.29704	0.380743	-3.40661	0.000657747	0.00200478
Agpat3	102.924	-1.29851	0.230911	-5.62343	1.87e-08	1.21e-07
Pim1	540.412	-1.30085	0.134371	-9.68107	3.63e-22	7.76e-21
1700113H08Rik	22.4981	-1.30153	0.414915	-3.13686	0.00170769	0.00475552
Jmy	570.854	-1.30173	0.130784	-9.95327	2.44e-23	5.61e-22
Rasa4	399.668	-1.30355	0.178155	-7.31693	2.54e-13	2.84e-12
Smpd1	668.505	-1.30466	0.0803239	-16.2424	2.53e-59	3.4e-57
Gem	37.588	-1.3047	0.340419	-3.83265	0.000126771	0.000445742
Poln	40.2505	-1.30547	0.274855	-4.74966	2.04e-06	9.81e-06
Zscan2	122.872	-1.30579	0.175999	-7.41931	1.18e-13	1.36e-12
Carns1	95.3056	-1.30888	0.205751	-6.36146	2e-10	1.66e-09
Nrgn	1701.57	-1.30917	0.102931	-12.7189	4.64e-37	2.39e-35
Msrb3	33.6353	-1.30925	0.323368	-4.04879	5.15e-05	0.00019506
Meis1	490.068	-1.30998	0.102218	-12.8156	1.34e-37	7.14e-36
Klf11	128.473	-1.31072	0.202236	-6.48112	9.1e-11	7.82e-10
BC029214	143.358	-1.31114	0.166002	-7.89836	2.83e-15	3.76e-14
Il1r1	118.117	-1.31185	0.265505	-4.94098	7.77e-07	4e-06
Cebpg	913.762	-1.31209	0.145836	-8.99706	2.32e-19	4.17e-18
Sh3d19	450.901	-1.31294	0.0943312	-13.9184	4.9e-44	3.62e-42
Slfn8	206.695	-1.31385	0.207972	-6.31744	2.66e-10	2.17e-09
Zfp874a	51.4753	-1.3144	0.253703	-5.18088	2.21e-07	1.22e-06
Gimap6	412.038	-1.31479	0.1138	-11.5535	7.08e-31	2.59e-29
Col5a3	73.6904	-1.31549	0.218805	-6.01218	1.83e-09	1.35e-08
Qrfp	177.961	-1.31657	0.16972	-7.75734	8.67e-15	1.1e-13
Myl4	69.1973	-1.31803	0.308921	-4.26657	1.99e-05	8.04e-05
Tnni3k	17.534	-1.31813	0.455981	-2.89075	0.0038432	0.00984598
Aldh1b1	329.041	-1.32018	0.132982	-9.92756	3.16e-23	7.17e-22
Hddc3	34.7225	-1.32485	0.304055	-4.35726	1.32e-05	5.51e-05
Pkd1l2	110.12	-1.32679	0.204624	-6.48405	8.93e-11	7.68e-10
Ahr	137.758	-1.32839	0.221447	-5.99869	1.99e-09	1.46e-08
Snx32	50.2948	-1.33265	0.265894	-5.01195	5.39e-07	2.83e-06
Inhba	23.9238	-1.33304	0.385815	-3.45514	0.000550006	0.00170537
Rnf157	155.585	-1.33466	0.143827	-9.27962	1.7e-20	3.29e-19
Fam49a	147.612	-1.33725	0.187814	-7.12006	1.08e-12	1.14e-11
Tbc1d30	24.7918	-1.33777	0.397398	-3.36633	0.000761761	0.00229141
Atp8a2	90.6332	-1.338	0.201288	-6.64721	2.99e-11	2.7e-10
Zbtb20	46.2111	-1.33824	0.308858	-4.33288	1.47e-05	6.11e-05
Cdon	118.534	-1.33992	0.189314	-7.07778	1.46e-12	1.53e-11
4921531C22Rik	31.892	-1.34214	0.326702	-4.10815	3.99e-05	0.000154101
Zhx2	127.169	-1.34238	0.172925	-7.76281	8.31e-15	1.06e-13
Phactr1	29.6215	-1.34514	0.446107	-3.01527	0.00256746	0.00687071
Pvrl2	63.5097	-1.34548	0.276693	-4.86271	1.16e-06	5.79e-06
Rag2	554.307	-1.34548	0.10529	-12.7788	2.15e-37	1.14e-35
Herpud1	873.915	-1.3468	0.0818344	-16.4576	7.4e-61	1.09e-58
Enpp6	39.4387	-1.34694	0.364709	-3.69318	0.000221464	0.000740136
Irf5	314.997	-1.34854	0.158666	-8.4992	1.91e-17	3.04e-16
E430018J23Rik	45.6048	-1.34941	0.277282	-4.86656	1.14e-06	5.69e-06
Rgs8	750.217	-1.3554	0.127761	-10.6089	2.71e-26	7.35e-25
Ltbp3	203.233	-1.35739	0.142517	-9.52443	1.66e-21	3.38e-20
Galnt14	65.9668	-1.35804	0.232076	-5.85171	4.87e-09	3.4e-08
2310015A10Rik	81.7045	-1.3596	0.245684	-5.53393	3.13e-08	1.95e-07
Slc2a5	242.174	-1.36041	0.122833	-11.0753	1.65e-28	5.21e-27
Neurl3	510.103	-1.36123	0.117011	-11.6334	2.79e-31	1.05e-29
Diras2	61.8608	-1.36271	0.242365	-5.62257	1.88e-08	1.22e-07
Ifi47	147.403	-1.36477	0.2046	-6.67044	2.55e-11	2.32e-10
Plscr1	286.611	-1.36574	0.135287	-10.0951	5.8e-24	1.39e-22
Ick	334.297	-1.36723	0.118947	-11.4945	1.41e-30	4.99e-29
Nudt8	105.518	-1.36783	0.184333	-7.42042	1.17e-13	1.35e-12
Mxd4	666.466	-1.37023	0.0997534	-13.7361	6.17e-43	4.44e-41
Trp53i13	66.852	-1.37944	0.229445	-6.01207	1.83e-09	1.35e-08
Cnrip1	39.8492	-1.37968	0.374686	-3.68224	0.000231195	0.00076932
Fam135b	43.0079	-1.38006	0.305295	-4.52042	6.17e-06	2.72e-05
Rhbdl3	29.3082	-1.38114	0.331817	-4.16236	3.15e-05	0.00012401
1700003F12Rik	90.6497	-1.38166	0.21194	-6.51909	7.07e-11	6.13e-10
Arhgef40	148.613	-1.38337	0.174634	-7.92155	2.35e-15	3.16e-14
Sec14l2	27.6038	-1.38474	0.339795	-4.07523	4.6e-05	0.000175537
Ift81	98.5247	-1.39007	0.25517	-5.44764	5.1e-08	3.1e-07
C77080	228.724	-1.39028	0.200982	-6.91743	4.6e-12	4.56e-11
Rgnef	326.659	-1.39243	0.152644	-9.12206	7.37e-20	1.37e-18
Plekhm3	365.422	-1.39703	0.127222	-10.981	4.71e-28	1.45e-26
Cpn1	13.329	-1.40074	0.47948	-2.92138	0.00348482	0.00904884
Tfdp2	764.879	-1.40389	0.120578	-11.643	2.49e-31	9.38e-30
Irf7	359.022	-1.40651	0.308289	-4.56231	5.06e-06	2.27e-05
Tnfsf12	54.4197	-1.40721	0.322054	-4.36947	1.25e-05	5.23e-05
Tns1	390.438	-1.40776	0.106995	-13.1573	1.55e-39	9.28e-38
Pkdcc	21.361	-1.41668	0.416682	-3.3999	0.000674115	0.00204942
Cetn4	22.9899	-1.41815	0.371416	-3.81822	0.00013442	0.000470111
Gstp1	197.173	-1.41844	0.149529	-9.48604	2.4e-21	4.85e-20
Cd72	355.214	-1.42007	0.112168	-12.6602	9.83e-37	4.97e-35
Spry4	640.313	-1.42414	0.114925	-12.3919	2.89e-35	1.4e-33
Rin1	235.34	-1.42717	0.134105	-10.6422	1.9e-26	5.22e-25
Abcg1	426.699	-1.43196	0.129763	-11.0352	2.59e-28	8.08e-27
Clstn3	42.6845	-1.43491	0.289591	-4.95496	7.23e-07	3.74e-06
Leprotl1	824.904	-1.43508	0.1175	-12.2134	2.63e-34	1.18e-32
Gimap4	24.2035	-1.43823	0.402678	-3.57166	0.000354724	0.00113898
Ikzf2	447.402	-1.44193	0.195955	-7.35845	1.86e-13	2.1e-12
S1pr4	70.2273	-1.44333	0.274105	-5.26562	1.4e-07	7.99e-07
Fzd4	173.074	-1.44336	0.149109	-9.67985	3.67e-22	7.85e-21
Cmtm8	35.2197	-1.44625	0.356446	-4.05741	4.96e-05	0.000188543
Axl	193.327	-1.44641	0.348816	-4.14662	3.37e-05	0.000132163
Rora	42.0809	-1.45147	0.311918	-4.65338	3.27e-06	1.52e-05
Nhlrc1	36.5452	-1.45274	0.323818	-4.48628	7.25e-06	3.16e-05
Cd5	19.5216	-1.45283	0.436886	-3.32543	0.000882833	0.00261475
Asb5	24.1293	-1.45561	0.393521	-3.69895	0.00021649	0.000724753
Ppp1r13b	213.908	-1.45973	0.150458	-9.70189	2.96e-22	6.37e-21
Hyi	78.9588	-1.45993	0.209146	-6.98045	2.94e-12	2.98e-11
C630004H02Rik	187.074	-1.4672	0.162049	-9.05407	1.38e-19	2.53e-18
Cd200r1	487.658	-1.46845	0.102421	-14.3374	1.28e-46	1.12e-44
Cbx2	334.985	-1.4701	0.136797	-10.7466	6.15e-27	1.76e-25
Inpp5k	283.771	-1.47042	0.130986	-11.2258	3.05e-29	1e-27
Sec1	25.249	-1.47548	0.366634	-4.02439	5.71e-05	0.000214384
Lamc1	2566.08	-1.48134	0.131584	-11.2577	2.12e-29	7e-28
Siae	889.563	-1.48493	0.0881833	-16.8391	1.26e-63	2.04e-61
Itih5	597.411	-1.48563	0.105664	-14.0599	6.7e-45	5.25e-43
Plxdc1	43.3867	-1.48674	0.491093	-3.02741	0.00246661	0.00661705
Satb1	934.211	-1.48811	0.0820163	-18.144	1.43e-73	3.02e-71
Itga6	3321.85	-1.49142	0.0634714	-23.4975	4.32e-122	2.46e-119
Tcam1	153.589	-1.49463	0.139114	-10.744	6.33e-27	1.8e-25
Gtpbp2	895.578	-1.49672	0.0995857	-15.0294	4.71e-51	4.78e-49
Mab21l1	56.6397	-1.49677	0.261124	-5.73201	9.92e-09	6.67e-08
Osbpl5	359.526	-1.49695	0.142668	-10.4926	9.35e-26	2.46e-24
Dnajc6	999.107	-1.49813	0.0971003	-15.4287	1.05e-53	1.16e-51
Twist1	210.609	-1.49844	0.138324	-10.8328	2.41e-27	7.08e-26
Hdhd3	19.4226	-1.50019	0.384045	-3.90628	9.37e-05	0.000336764
Nkg7	71.2654	-1.50124	0.293212	-5.11998	3.06e-07	1.66e-06
Ltbp4	26.6024	-1.50198	0.365053	-4.11441	3.88e-05	0.0001506
Kif21b	1133.91	-1.5028	0.0779083	-19.2893	6.61e-83	1.78e-80
Tmem59l	57.5266	-1.50382	0.247033	-6.08752	1.15e-09	8.67e-09
Oasl1	283.489	-1.50408	0.250672	-6.00019	1.97e-09	1.45e-08
Nfe2	935.513	-1.50535	0.100796	-14.9347	1.96e-50	1.95e-48
A430105I19Rik	35.4875	-1.50669	0.331038	-4.55141	5.33e-06	2.38e-05
Spred3	61.1107	-1.50826	0.280253	-5.38179	7.37e-08	4.37e-07
Mtap7	235.628	-1.51027	0.128063	-11.7932	4.23e-32	1.66e-30
Metrnl	168.533	-1.51158	0.201605	-7.49774	6.49e-14	7.69e-13
2610307P16Rik	43.3485	-1.51196	0.304485	-4.96565	6.85e-07	3.55e-06
1700012B09Rik	33.555	-1.51257	0.396229	-3.81741	0.000134861	0.00047118
Slc2a8	76.3202	-1.51283	0.200578	-7.54237	4.62e-14	5.51e-13
Ralgps1	68.1062	-1.51513	0.239587	-6.32391	2.55e-10	2.08e-09
Cyp2d22	21.9651	-1.51848	0.438921	-3.45957	0.000541043	0.00167957
Rpusd3	33.644	-1.51961	0.316944	-4.79457	1.63e-06	7.96e-06
Sqstm1	3019.66	-1.52036	0.0560926	-27.1045	8.72e-162	1.04e-158
Mettl7a1	254.881	-1.52518	0.15194	-10.038	1.04e-23	2.43e-22
Rad9b	22.3551	-1.52659	0.407699	-3.7444	0.000180826	0.000615636
Sardh	198.672	-1.53203	0.166356	-9.20935	3.28e-20	6.27e-19
H2-Q6	418.25	-1.53246	0.112411	-13.6326	2.56e-42	1.78e-40
Myl6b	98.8296	-1.53252	0.206989	-7.40389	1.32e-13	1.52e-12
Plekhh3	38.2523	-1.5367	0.399598	-3.84563	0.000120245	0.00042439
Gm996	83.7909	-1.5445	0.196071	-7.87724	3.35e-15	4.41e-14
Gm11110	28.8683	-1.54619	0.449309	-3.44126	0.000579003	0.00178598
Ifi27l1	366.394	-1.54626	0.126514	-12.2221	2.37e-34	1.07e-32
Ccpg1	442.447	-1.54916	0.131315	-11.7973	4.03e-32	1.59e-30
Gimap1	238.469	-1.5505	0.137372	-11.2869	1.52e-29	5.08e-28
Dact3	13.1484	-1.55299	0.519693	-2.98829	0.00280541	0.00741952
Ptgs2	76.1345	-1.55369	0.293681	-5.29038	1.22e-07	7.06e-07
Rbpms2	132.312	-1.55517	0.151439	-10.2693	9.69e-25	2.44e-23
Slc9a9	487.145	-1.55688	0.111667	-13.9421	3.51e-44	2.61e-42
Hhat	20.0004	-1.5589	0.440123	-3.54196	0.000397161	0.00126224
Usp18	130.113	-1.56179	0.431711	-3.61767	0.000297268	0.000969953
Dip2a	207.32	-1.56239	0.177942	-8.78033	1.63e-18	2.82e-17
Rtn4rl2	35.9322	-1.56339	0.299804	-5.21472	1.84e-07	1.03e-06
Zcwpw1	184.166	-1.56801	0.154419	-10.1542	3.17e-24	7.74e-23
Lmna	32.8272	-1.5725	0.436129	-3.60558	0.000311455	0.00101212
Ptrf	10.8201	-1.57499	0.524318	-3.00388	0.00266564	0.00709718
Zfp467	39.0698	-1.57701	0.377694	-4.17538	2.97e-05	0.000117578
Serinc5	641.354	-1.57774	0.0980731	-16.0874	3.13e-58	4.14e-56
Odz4	571.865	-1.57913	0.138493	-11.4022	4.08e-30	1.4e-28
Reep6	172.448	-1.58324	0.153694	-10.3012	6.96e-25	1.77e-23
Arhgap33	160.911	-1.58351	0.200069	-7.91479	2.48e-15	3.32e-14
Vangl2	45.9219	-1.58564	0.339912	-4.66485	3.09e-06	1.44e-05
Txnip	3153.67	-1.58654	0.0969481	-16.3649	3.41e-60	4.85e-58
Echdc3	71.9046	-1.58754	0.226548	-7.00753	2.43e-12	2.47e-11
Lbh	216.424	-1.58875	0.146794	-10.823	2.68e-27	7.81e-26
Fam43a	63.0647	-1.59002	0.237606	-6.69183	2.2e-11	2.02e-10
Asb10	88.6057	-1.59294	0.208234	-7.64976	2.01e-14	2.49e-13
Myo1h	15.5953	-1.59314	0.478098	-3.33225	0.000861467	0.0025604
Esrrg	52.2744	-1.59567	0.277395	-5.75233	8.8e-09	5.95e-08
Rab38	493.588	-1.59646	0.130666	-12.2179	2.5e-34	1.12e-32
2810408A11Rik	20.689	-1.59684	0.410173	-3.8931	9.9e-05	0.000354376
Pink1	492.784	-1.60768	0.0975634	-16.4783	5.25e-61	7.9e-59
Ptprcap	390.456	-1.60937	0.142625	-11.2839	1.58e-29	5.22e-28
Gata2	730.298	-1.61016	0.1086	-14.8266	9.86e-50	9.47e-48
Acad12	40.7997	-1.61035	0.285139	-5.6476	1.63e-08	1.07e-07
Hip1	362.449	-1.61149	0.157778	-10.2137	1.72e-24	4.29e-23
Ntn5	27.0449	-1.61207	0.318605	-5.05976	4.2e-07	2.24e-06
Hrh2	62.6672	-1.61254	0.267196	-6.03506	1.59e-09	1.18e-08
Myh7b	236.47	-1.61822	0.124103	-13.0393	7.31e-39	4.2e-37
Ifi204	329.694	-1.62073	0.29889	-5.42251	5.88e-08	3.53e-07
Ahnak	2258.41	-1.62452	0.244993	-6.63086	3.34e-11	3.01e-10
Grik4	9.81731	-1.62612	0.553438	-2.93821	0.00330116	0.00861921
Slc1a4	294.352	-1.62667	0.140599	-11.5695	5.88e-31	2.19e-29
Mllt3	871.016	-1.62669	0.155979	-10.4289	1.83e-25	4.75e-24
Cp	12.0408	-1.62687	0.546657	-2.97604	0.00291996	0.00768985
Ecm1	82.907	-1.62934	0.265667	-6.133	8.62e-10	6.65e-09
Pde3b	47.5394	-1.63186	0.287609	-5.67387	1.4e-08	9.22e-08
Trim67	105.799	-1.63651	0.205768	-7.95319	1.82e-15	2.49e-14
Nynrin	235.721	-1.63747	0.15125	-10.8262	2.59e-27	7.56e-26
Gm16515	270.062	-1.63781	0.130458	-12.5543	3.77e-36	1.88e-34
Clec4e	1614.14	-1.63832	0.0875098	-18.7216	3.3e-78	7.72e-76
Stk40	609.771	-1.6384	0.0999052	-16.3996	1.93e-60	2.8e-58
Rasgrp4	90.954	-1.6389	0.318182	-5.15085	2.59e-07	1.42e-06
Reck	77.8762	-1.64006	0.246048	-6.66563	2.64e-11	2.39e-10
Disc1	52.8231	-1.64059	0.427833	-3.83465	0.000125745	0.000442372
Ndrg1	1058.29	-1.64306	0.100461	-16.3553	3.99e-60	5.55e-58
Xaf1	75.8429	-1.64827	0.45707	-3.60616	0.000310765	0.00101022
Rasd1	15.0293	-1.65179	0.495861	-3.33115	0.000864883	0.00256856
Tgm2	95.3695	-1.6586	0.217779	-7.61596	2.62e-14	3.2e-13
Cela1	77.4742	-1.66103	0.23226	-7.1516	8.58e-13	9.14e-12
Galnt6	1753.63	-1.66162	0.0861434	-19.2889	6.65e-83	1.78e-80
Fignl2	21.2996	-1.66557	0.469807	-3.54521	0.000392301	0.001248
Fam83h	61.625	-1.6669	0.251656	-6.62374	3.5e-11	3.15e-10
Pck2	2058.68	-1.66974	0.060448	-27.6227	5.94e-168	8.64e-165
B4galnt4	22.9087	-1.66982	0.4295	-3.88782	0.000101149	0.000361475
Tecpr1	294.221	-1.67141	0.153703	-10.8743	1.53e-27	4.53e-26
Sesn2	389.616	-1.67305	0.128537	-13.0161	9.9e-39	5.64e-37
Adc	19.9454	-1.6752	0.419207	-3.99612	6.44e-05	0.000239115
Rtn4r	62.8665	-1.67838	0.263703	-6.36465	1.96e-10	1.63e-09
Ddx58	269.516	-1.68331	0.180544	-9.32353	1.13e-20	2.2e-19
Adcy3	67.0095	-1.68634	0.250873	-6.72186	1.79e-11	1.67e-10
Jhdm1d	361.26	-1.68834	0.199911	-8.44544	3.03e-17	4.74e-16
Irs2	396.207	-1.69651	0.137632	-12.3264	6.53e-35	3.11e-33
Slc27a1	192.75	-1.69667	0.215885	-7.85912	3.87e-15	5.09e-14
Prkd2	230.463	-1.69768	0.134404	-12.6312	1.42e-36	7.11e-35
Lax1	10.5261	-1.69873	0.553129	-3.07113	0.00213247	0.00579787
Nes	72.1629	-1.69891	0.249303	-6.81463	9.45e-12	8.99e-11
Tmem132a	569.821	-1.70059	0.119327	-14.2515	4.39e-46	3.61e-44
Plod2	350.638	-1.70895	0.288696	-5.91954	3.23e-09	2.31e-08
Rnf144a	776.277	-1.70951	0.0924632	-18.4885	2.56e-76	5.77e-74
Fos	282.371	-1.71006	0.353394	-4.83897	1.31e-06	6.47e-06
Klf6	490.472	-1.7103	0.133353	-12.8253	1.18e-37	6.37e-36
Rnf180	132.859	-1.71138	0.168299	-10.1687	2.74e-24	6.71e-23
E130304F04Rik	37.9922	-1.71383	0.354127	-4.83959	1.3e-06	6.46e-06
Gpr174	180.609	-1.71482	0.239253	-7.16741	7.64e-13	8.2e-12
Ddit3	1426.09	-1.7152	0.0963693	-17.7982	7.29e-71	1.36e-68
Arhgef17	47.5411	-1.71685	0.289791	-5.92444	3.13e-09	2.24e-08
Il1r2	41.8111	-1.71983	0.44972	-3.82421	0.00013119	0.000460456
Fut8	3530.77	-1.72448	0.106129	-16.2489	2.28e-59	3.1e-57
Rrad	17.3069	-1.72644	0.512773	-3.36687	0.000760263	0.00228828
Acot2	330.592	-1.73068	0.133748	-12.9399	2.68e-38	1.49e-36
Aqp9	148.767	-1.73255	0.159805	-10.8416	2.19e-27	6.44e-26
Cyp2j6	142.754	-1.73332	0.189901	-9.12748	7.01e-20	1.31e-18
Zbtb4	74.3847	-1.73394	0.245295	-7.06879	1.56e-12	1.62e-11
Ptprn	25.1491	-1.73462	0.438704	-3.95398	7.69e-05	0.000280813
B3gnt7	642.012	-1.73498	0.158603	-10.9391	7.49e-28	2.28e-26
Aebp1	1201.81	-1.7397	0.128115	-13.5792	5.32e-42	3.59e-40
Gpt2	387.655	-1.74093	0.108682	-16.0186	9.47e-58	1.23e-55
Tcp11l2	238.152	-1.74269	0.137938	-12.6339	1.37e-36	6.89e-35
Vpreb3	22.2753	-1.74708	0.394712	-4.42621	9.59e-06	4.1e-05
Zfpm1	577.844	-1.74723	0.0958617	-18.2265	3.18e-74	7.05e-72
Col15a1	37.9246	-1.74843	0.29566	-5.91365	3.35e-09	2.38e-08
Siglec5	477.096	-1.75011	0.110054	-15.9022	6.11e-57	7.7e-55
Hbp1	763.146	-1.75087	0.0895047	-19.5617	3.28e-85	9.98e-83
Brdt	24.8394	-1.75476	0.374579	-4.68462	2.8e-06	1.32e-05
Sorcs2	84.2523	-1.75487	0.210519	-8.33595	7.69e-17	1.17e-15
Cdc42bpb	13.5685	-1.7589	0.509793	-3.45021	0.000560143	0.00173428
Fam100a	609.1	-1.7605	0.0990611	-17.7719	1.17e-70	2.15e-68
Adcy6	189.057	-1.76343	0.15342	-11.4941	1.41e-30	5e-29
Rilpl1	44.2801	-1.76575	0.319122	-5.53315	3.15e-08	1.96e-07
Nlrp10	23.6869	-1.76863	0.448224	-3.94587	7.95e-05	0.000289202
Paqr3	151.195	-1.76945	0.21491	-8.23343	1.82e-16	2.66e-15
Gm16197	57.4278	-1.77424	0.249691	-7.10575	1.2e-12	1.25e-11
Angpt1	1336.11	-1.77504	0.275965	-6.43213	1.26e-10	1.07e-09
Numbl	45.637	-1.777	0.319124	-5.56838	2.57e-08	1.63e-07
Epb4.1l1	114.302	-1.77795	0.22104	-8.04356	8.73e-16	1.22e-14
Chst1	216.48	-1.78123	0.215981	-8.2472	1.62e-16	2.39e-15
Gm129	80.9414	-1.78414	0.233793	-7.63128	2.32e-14	2.85e-13
Isg20	41.4445	-1.78904	0.375084	-4.76972	1.84e-06	8.94e-06
Ralgds	256.653	-1.79083	0.196409	-9.11785	7.66e-20	1.43e-18
Ttbk1	20.9728	-1.79515	0.402582	-4.45909	8.23e-06	3.56e-05
Rasal1	37.4954	-1.79757	0.351188	-5.11855	3.08e-07	1.67e-06
Rsad2	132.277	-1.7996	0.332704	-5.40901	6.34e-08	3.8e-07
Tnk1	46.1766	-1.80266	0.291417	-6.18586	6.18e-10	4.84e-09
Ltb	21.9549	-1.80583	0.392135	-4.60511	4.12e-06	1.87e-05
Cd244	478.74	-1.81246	0.109528	-16.5479	1.66e-61	2.55e-59
Tspan13	697.417	-1.81295	0.117746	-15.3971	1.71e-53	1.84e-51
Fcgr1	389.429	-1.8153	0.189056	-9.60191	7.85e-22	1.64e-20
Plxnb2	3009.01	-1.81704	0.0811033	-22.4041	3.59e-111	1.88e-108
Agpat9	32.7685	-1.82133	0.359841	-5.06147	4.16e-07	2.22e-06
Mmp13	100.117	-1.82215	0.344943	-5.28246	1.27e-07	7.34e-07
Rab4a	101.337	-1.82628	0.211654	-8.62861	6.21e-18	1.02e-16
Itga9	972.894	-1.82896	0.0902948	-20.2554	3.18e-91	1.1e-88
Bbc3	111.488	-1.82945	0.189379	-9.66026	4.45e-22	9.42e-21
Psd3	755.226	-1.83245	0.161389	-11.3542	7.06e-30	2.38e-28
Pdgfrb	563.005	-1.83386	0.123657	-14.8302	9.34e-50	9.06e-48
Dock6	75.0506	-1.83465	0.292093	-6.28106	3.36e-10	2.71e-09
Wdr45	228.505	-1.83849	0.137353	-13.3851	7.39e-41	4.79e-39
Slc41a3	147.431	-1.84161	0.166234	-11.0785	1.6e-28	5.05e-27
Trim30d	103.005	-1.84235	0.366039	-5.03322	4.82e-07	2.55e-06
Bcas1	338.799	-1.84382	0.145016	-12.7146	4.91e-37	2.52e-35
Abtb1	397.166	-1.8444	0.115402	-15.9824	1.69e-57	2.17e-55
Itga2	17.2203	-1.84487	0.586132	-3.14753	0.00164657	0.0046049
Mamdc2	450.648	-1.84573	0.294265	-6.27235	3.56e-10	2.86e-09
8430408G22Rik	191.127	-1.8487	0.144587	-12.7861	1.96e-37	1.04e-35
X99384	59.4347	-1.8487	0.340906	-5.42291	5.86e-08	3.52e-07
Btnl9	13.8698	-1.85007	0.548721	-3.3716	0.000747335	0.00225579
Mfge8	452.286	-1.85239	0.125169	-14.7992	1.48e-49	1.41e-47
Hspg2	438.747	-1.85261	0.172257	-10.7549	5.62e-27	1.61e-25
Acot11	394.848	-1.85282	0.123039	-15.0588	3.02e-51	3.09e-49
B430319G15Rik	11.4033	-1.85441	0.621848	-2.9821	0.00286281	0.00755758
Col23a1	18.8364	-1.85473	0.40794	-4.54658	5.45e-06	2.43e-05
Slc46a3	80.7707	-1.86046	0.234417	-7.93655	2.08e-15	2.82e-14
Slc11a1	439.975	-1.86049	0.282969	-6.57488	4.87e-11	4.28e-10
Itgb7	872.565	-1.86073	0.154134	-12.0722	1.48e-33	6.3e-32
2010300C02Rik	12.0186	-1.86585	0.612312	-3.04722	0.00230966	0.00623786
Emilin2	4906.46	-1.87053	0.0922667	-20.2731	2.22e-91	7.87e-89
Disp2	118.322	-1.87155	0.40248	-4.65006	3.32e-06	1.54e-05
Lrrn4	44.1451	-1.87452	0.345528	-5.42509	5.79e-08	3.49e-07
Lat2	1940.55	-1.87573	0.0840949	-22.3049	3.31e-110	1.67e-107
Dyrk4	15.3641	-1.87578	0.460741	-4.07122	4.68e-05	0.000178535
Mxra8	46.3828	-1.8759	0.295719	-6.34353	2.25e-10	1.85e-09
Egfl7	364.741	-1.88149	0.186787	-10.0729	7.28e-24	1.72e-22
Nqo1	12.7758	-1.88327	0.546801	-3.44416	0.000572831	0.00176986
Dpf3	15.2226	-1.88499	0.506492	-3.72165	0.000197924	0.000667599
Hnf1b	38.4629	-1.89558	0.309627	-6.12214	9.23e-10	7.07e-09
Mmp11	72.2417	-1.89617	0.237702	-7.97711	1.5e-15	2.07e-14
Paqr8	21.2797	-1.89624	0.398545	-4.75792	1.96e-06	9.45e-06
Nrp1	1983.29	-1.89694	0.0903443	-20.9968	7.01e-98	2.87e-95
H2-Ob	151.18	-1.89967	0.188976	-10.0525	8.96e-24	2.11e-22
Tspan9	73.5958	-1.90187	0.248932	-7.64011	2.17e-14	2.68e-13
Apbb1	8.68147	-1.90273	0.631669	-3.01222	0.00259345	0.00692608
Kif5a	436.186	-1.90984	0.129586	-14.738	3.68e-49	3.39e-47
Trim66	290.421	-1.91301	0.117581	-16.2698	1.62e-59	2.23e-57
Col4a1	24.4189	-1.91697	0.354883	-5.40169	6.6e-08	3.95e-07
Glis2	71.4127	-1.92169	0.242866	-7.91252	2.52e-15	3.38e-14
Abcb4	102.762	-1.92304	0.218967	-8.78234	1.6e-18	2.77e-17
Flt3l	41.8417	-1.92314	0.314188	-6.12098	9.3e-10	7.11e-09
Bcas3	278.846	-1.92428	0.128071	-15.0251	5.03e-51	5.06e-49
S1pr1	117.283	-1.9257	0.179878	-10.7056	9.58e-27	2.68e-25
Gdf15	34.9145	-1.93261	0.306151	-6.31258	2.74e-10	2.23e-09
Speg	145.033	-1.93276	0.192058	-10.0634	8.02e-24	1.9e-22
Elfn2	385.118	-1.93654	0.124673	-15.5329	2.08e-54	2.36e-52
Best1	24.4973	-1.93823	0.442769	-4.37752	1.2e-05	5.06e-05
Krt80	209.775	-1.93837	0.155266	-12.4842	9.11e-36	4.5e-34
Abca1	403.452	-1.94177	0.140836	-13.7875	3.03e-43	2.19e-41
Gsta4	84.8967	-1.942	0.216624	-8.96483	3.11e-19	5.55e-18
Clec2i	86.6493	-1.94954	0.213171	-9.14546	5.94e-20	1.11e-18
Scn8a	18.9878	-1.95132	0.51367	-3.79879	0.000145403	0.000504579
Ivl	25.056	-1.95612	0.373447	-5.238	1.62e-07	9.15e-07
Scin	22.1157	-1.95986	0.437127	-4.4835	7.34e-06	3.2e-05
Dnahc1	16.2218	-1.96025	0.514066	-3.81322	0.000137166	0.000478564
Myo6	14.6295	-1.96148	0.626408	-3.13131	0.00174028	0.00483572
Fam176b	19.1158	-1.96204	0.47741	-4.10977	3.96e-05	0.000153206
Fyn	311.17	-1.96506	0.118073	-16.6427	3.42e-62	5.39e-60
Tmc8	35.1378	-1.96958	0.361441	-5.44925	5.06e-08	3.07e-07
Rab37	280.751	-1.97083	0.14766	-13.3471	1.23e-40	7.95e-39
Trpv4	25.782	-1.97612	0.452021	-4.37174	1.23e-05	5.18e-05
Ypel1	27.2548	-1.98008	0.479032	-4.1335	3.57e-05	0.000139358
Pde7b	58.8133	-1.98145	0.251847	-7.86765	3.61e-15	4.76e-14
Sh3bp4	17.2732	-1.98384	0.674181	-2.94259	0.00325478	0.00851171
2210403K04Rik	58.1895	-1.98397	0.33812	-5.86764	4.42e-09	3.11e-08
Pycr1	127.07	-1.98738	0.185624	-10.7065	9.49e-27	2.66e-25
AI464131	69.1752	-1.99342	0.238094	-8.37239	5.65e-17	8.69e-16
Kif19a	42.3437	-1.99821	0.323177	-6.18301	6.29e-10	4.92e-09
Slc15a3	983.55	-2.00042	0.150498	-13.2919	2.58e-40	1.63e-38
Fbxl20	606.098	-2.00092	0.0934568	-21.4101	1.08e-101	4.86e-99
Tyro3	8.29479	-2.00336	0.657469	-3.04708	0.00231079	0.00623866
Ffar2	150.369	-2.01306	0.261997	-7.68355	1.55e-14	1.93e-13
Gm5918	29.9962	-2.01674	0.373869	-5.39426	6.88e-08	4.1e-07
Unc13a	83.7728	-2.02663	0.231736	-8.74543	2.22e-18	3.8e-17
Aqp1	18.2265	-2.0312	0.445125	-4.56322	5.04e-06	2.26e-05
Cpne5	30.6736	-2.03519	0.344553	-5.90674	3.49e-09	2.47e-08
Myo1e	126.18	-2.03905	0.207269	-9.83768	7.75e-23	1.73e-21
Phf21b	9.29025	-2.03999	0.701623	-2.90753	0.00364292	0.00939723
Prmt2	48.8299	-2.04398	0.290736	-7.03038	2.06e-12	2.12e-11
Efhd1	7.21248	-2.04661	0.663062	-3.08661	0.00202455	0.00553088
Ddah2	46.51	-2.05247	0.34024	-6.03242	1.62e-09	1.2e-08
Rap1gap2	69.6058	-2.0548	0.284005	-7.23511	4.65e-13	5.08e-12
Cln8	122.376	-2.06067	0.214518	-9.60607	7.54e-22	1.57e-20
Ankrd37	30.5989	-2.06122	0.372233	-5.53744	3.07e-08	1.92e-07
Ephb2	253.208	-2.06185	0.169354	-12.1748	4.23e-34	1.86e-32
Adamtsl5	44.7708	-2.06372	0.311655	-6.62182	3.55e-11	3.19e-10
Gpr56	5542.29	-2.06379	0.0566614	-36.4232	1.83e-290	2.4e-286
Phyhd1	53.4649	-2.06478	0.273422	-7.55164	4.3e-14	5.15e-13
Prg3	392.18	-2.06937	0.157505	-13.1384	1.98e-39	1.17e-37
Map1lc3a	37.6756	-2.07958	0.315037	-6.60107	4.08e-11	3.62e-10
1190007F08Rik	13.5258	-2.0834	0.482968	-4.31374	1.61e-05	6.61e-05
F2r	20.2762	-2.08706	0.515749	-4.04667	5.2e-05	0.000196661
Fosl1	57.2097	-2.08932	0.252888	-8.26185	1.43e-16	2.13e-15
Soat2	258.843	-2.091	0.133094	-15.7108	1.28e-55	1.52e-53
Afap1l1	351.21	-2.09839	0.136473	-15.3759	2.38e-53	2.51e-51
Fzd5	581.475	-2.09883	0.10213	-20.5505	7.62e-94	2.93e-91
Tha1	64.6949	-2.09928	0.264228	-7.94496	1.94e-15	2.64e-14
Tmem71	503.024	-2.10071	0.143071	-14.683	8.29e-49	7.59e-47
Slc45a3	916.747	-2.10402	0.136539	-15.4096	1.41e-53	1.53e-51
Letm2	16.2056	-2.10597	0.529941	-3.97397	7.07e-05	0.000260716
Vamp5	120.241	-2.10623	0.182306	-11.5533	7.11e-31	2.59e-29
Ephb4	61.0232	-2.10635	0.288068	-7.31198	2.63e-13	2.94e-12
Ccdc135	21.652	-2.10761	0.460005	-4.58172	4.61e-06	2.08e-05
Igfbp6	14.5597	-2.11379	0.595771	-3.54798	0.000388195	0.0012369
B230118H07Rik	10.4744	-2.11921	0.641351	-3.3043	0.000952153	0.00280042
Maml2	37.1393	-2.12357	0.687993	-3.08661	0.00202453	0.00553088
2610109H07Rik	25.5561	-2.1422	0.386045	-5.54909	2.87e-08	1.81e-07
Itgax	92.6988	-2.1468	0.231203	-9.28535	1.61e-20	3.12e-19
Cacna1d	189.403	-2.15149	0.178894	-12.0266	2.57e-33	1.07e-31
Serpinb6b	24.5797	-2.15169	0.494316	-4.35286	1.34e-05	5.61e-05
Cuedc1	234.738	-2.15778	0.138087	-15.6263	4.82e-55	5.69e-53
Slc39a4	14.413	-2.15786	0.706028	-3.05633	0.00224062	0.00606297
Ypel2	38.4463	-2.15828	0.374573	-5.76199	8.31e-09	5.63e-08
H1fx	536.106	-2.15856	0.12073	-17.8792	1.71e-71	3.35e-69
Rltpr	129.791	-2.15975	0.18866	-11.4479	2.41e-30	8.44e-29
Inadl	91.2001	-2.15982	0.219087	-9.85827	6.31e-23	1.42e-21
Nol3	14.4273	-2.16342	0.601893	-3.59436	0.000325189	0.00105292
Ccng2	358.005	-2.16561	0.138718	-15.6116	6.07e-55	7.1e-53
Hlf	4591.99	-2.16582	0.0731295	-29.6162	9.23e-193	2.42e-189
Slc7a7	342.466	-2.16782	0.115244	-18.8107	6.18e-79	1.5e-76
Ypel3	127.194	-2.19008	0.203904	-10.7407	6.55e-27	1.86e-25
Acy3	73.3711	-2.19438	0.268158	-8.18315	2.77e-16	4e-15
Csgalnact1	379.67	-2.20043	0.121067	-18.1754	8.09e-74	1.77e-71
Smagp	49.9296	-2.20143	0.301425	-7.3034	2.81e-13	3.12e-12
Miat	16.5042	-2.21143	0.461009	-4.79692	1.61e-06	7.87e-06
Tmem8b	110.982	-2.2158	0.200473	-11.0528	2.12e-28	6.67e-27
Gimap8	61.4129	-2.21591	0.284597	-7.78614	6.91e-15	8.84e-14
Gm1631	13.5366	-2.22279	0.57678	-3.85378	0.000116306	0.000411154
Zan	41.6074	-2.24642	0.324088	-6.93152	4.16e-12	4.15e-11
Filip1	7.1665	-2.24721	0.770096	-2.9181	0.00352174	0.0091278
Ppp1r16b	105.197	-2.24753	0.194375	-11.5628	6.36e-31	2.35e-29
Tmem146	21.7305	-2.25015	0.461975	-4.87071	1.11e-06	5.59e-06
Pdcd1lg2	12.0837	-2.2555	0.621815	-3.62729	0.000286408	0.000936621
Fam198b	284.72	-2.25554	0.215378	-10.4724	1.16e-25	3.03e-24
1600016N20Rik	12.1964	-2.25938	0.551458	-4.09709	4.18e-05	0.000161029
Ndufa4l2	146.735	-2.26566	0.481296	-4.70741	2.51e-06	1.18e-05
Flrt2	50.7258	-2.26783	0.339851	-6.67301	2.51e-11	2.29e-10
Alox15	61.8736	-2.27375	0.272061	-8.3575	6.41e-17	9.81e-16
Wnt6	28.3216	-2.27897	0.399232	-5.70837	1.14e-08	7.63e-08
Atoh8	22.4812	-2.28037	0.455633	-5.00485	5.59e-07	2.93e-06
Lck	35.0544	-2.28244	0.358103	-6.3737	1.85e-10	1.54e-09
S100a6	331.064	-2.28589	0.216535	-10.5567	4.73e-26	1.26e-24
Plcl1	29.9646	-2.28602	0.462363	-4.9442	7.65e-07	3.94e-06
Des	15.1859	-2.28809	0.531745	-4.30298	1.69e-05	6.92e-05
Oit3	17.8188	-2.2943	0.668577	-3.43162	0.000599983	0.00184504
Shisa2	491.916	-2.29559	0.118238	-19.415	5.77e-84	1.68e-81
Rpl3l	18.3031	-2.2967	0.494675	-4.64284	3.44e-06	1.59e-05
Slc28a3	26.7207	-2.29734	0.351061	-6.544	5.99e-11	5.21e-10
Zeb1	80.7692	-2.29924	0.307765	-7.47076	7.97e-14	9.36e-13
Pcx	324.615	-2.29957	0.120493	-19.0847	3.39e-81	8.87e-79
F2rl3	136.927	-2.30297	0.200565	-11.4824	1.62e-30	5.71e-29
Bcmo1	46.0903	-2.30319	0.325538	-7.07504	1.49e-12	1.55e-11
Gstm7	8.88738	-2.30458	0.779591	-2.95614	0.00311519	0.0081695
4930583H14Rik	79.7722	-2.30769	0.276239	-8.35394	6.6e-17	1.01e-15
Plvap	12.262	-2.30869	0.728555	-3.16887	0.00153035	0.00430337
Neo1	25.0204	-2.30947	0.41887	-5.51357	3.52e-08	2.18e-07
St3gal6	73.6096	-2.3107	0.332912	-6.94087	3.9e-12	3.9e-11
Cntd1	19.409	-2.31688	0.437973	-5.29	1.22e-07	7.07e-07
Slc52a3	16.4238	-2.32011	0.508867	-4.55937	5.13e-06	2.3e-05
4930528F23Rik	15.7323	-2.32587	0.523986	-4.43881	9.05e-06	3.89e-05
Chd5	38.5572	-2.32614	0.31451	-7.39609	1.4e-13	1.61e-12
Zfp831	68.2642	-2.32648	0.298495	-7.79404	6.49e-15	8.33e-14
Aldh1l2	183.956	-2.33112	0.211538	-11.0198	3.07e-28	9.49e-27
4930486L24Rik	34.2006	-2.33499	0.368508	-6.33634	2.35e-10	1.93e-09
Thrb	14.8721	-2.33578	0.574629	-4.06485	4.81e-05	0.000183161
Spns2	1119.49	-2.35415	0.0915084	-25.726	5.98e-146	6.02e-143
Capn2	598.65	-2.36104	0.158148	-14.9293	2.12e-50	2.09e-48
Fam129a	883.319	-2.36205	0.109667	-21.5384	6.8e-103	3.18e-100
Grin1	13.0701	-2.36611	0.66333	-3.56702	0.000361067	0.00115821
Tarm1	149.098	-2.36624	0.501717	-4.71628	2.4e-06	1.14e-05
Dyrk1b	178.586	-2.36813	0.165481	-14.3106	1.88e-46	1.61e-44
Gcet2	25.6247	-2.37034	0.375235	-6.31696	2.67e-10	2.17e-09
Inpp4b	83.2746	-2.37354	0.270691	-8.76843	1.81e-18	3.12e-17
Arhgef25	39.7385	-2.37594	0.330202	-7.19542	6.23e-13	6.74e-12
Wbscr27	75.6622	-2.38011	0.27262	-8.73053	2.53e-18	4.31e-17
Calcoco1	269.586	-2.38311	0.154225	-15.4522	7.29e-54	8.16e-52
Plekhh2	51.9333	-2.38438	0.344712	-6.91702	4.61e-12	4.57e-11
F3	15.9006	-2.39218	0.55418	-4.31661	1.58e-05	6.53e-05
Als2	1950.45	-2.3934	0.0759244	-31.5234	4.15e-218	2.72e-214
Klhl24	1191.33	-2.39429	0.139178	-17.2031	2.52e-66	4.23e-64
Gcgr	7.02068	-2.39432	0.713997	-3.35339	0.000798267	0.00239297
Hnf4a	12.3041	-2.39717	0.607395	-3.94664	7.93e-05	0.000288457
Car6	11.9892	-2.39722	0.547631	-4.37743	1.2e-05	5.06e-05
Havcr2	67.1971	-2.39939	0.391357	-6.13094	8.74e-10	6.73e-09
Akr1b7	9.04486	-2.40293	0.61681	-3.89574	9.79e-05	0.000351015
Prdm1	36.9963	-2.40545	0.41247	-5.8318	5.48e-09	3.81e-08
Nab2	166.671	-2.40851	0.275548	-8.74078	2.32e-18	3.94e-17
Trpm2	309.393	-2.42203	0.201126	-12.0424	2.13e-33	8.96e-32
Gm7609	24.2146	-2.42608	0.467162	-5.19323	2.07e-07	1.15e-06
Myh13	28.157	-2.4325	0.366093	-6.64449	3.04e-11	2.75e-10
BC055004	158.765	-2.4343	0.21312	-11.4222	3.24e-30	1.13e-28
Mast4	106.245	-2.43475	0.254676	-9.56019	1.18e-21	2.41e-20
Sytl1	67.52	-2.43912	0.237698	-10.2614	1.05e-24	2.64e-23
Il6	81.0961	-2.44588	0.27317	-8.9537	3.44e-19	6.12e-18
Chrnb1	66.2701	-2.4465	0.269636	-9.07334	1.15e-19	2.12e-18
Epha4	29.8892	-2.44951	0.444762	-5.50746	3.64e-08	2.25e-07
Il17rb	145.774	-2.45465	0.218716	-11.223	3.14e-29	1.03e-27
P2ry10	34.7769	-2.45592	0.387244	-6.34204	2.27e-10	1.86e-09
4930503B20Rik	16.9533	-2.47462	0.521212	-4.74781	2.06e-06	9.87e-06
Pou6f1	28.79	-2.47795	0.385957	-6.42029	1.36e-10	1.15e-09
Padi2	95.9829	-2.4809	0.21799	-11.3808	5.21e-30	1.77e-28
Slc35d3	44.1104	-2.50283	0.363005	-6.89476	5.4e-12	5.3e-11
Tlr12	62.1984	-2.51072	0.442367	-5.67565	1.38e-08	9.13e-08
Btnl2	25.6439	-2.51091	0.398788	-6.29636	3.05e-10	2.47e-09
Tnni1	36.0728	-2.51474	0.355598	-7.07186	1.53e-12	1.59e-11
Cmklr1	11.3525	-2.51802	0.669076	-3.76342	0.000167606	0.000574209
Fhl4	8.57328	-2.52519	0.677051	-3.72969	0.000191716	0.000648998
Hpn	143.309	-2.52892	0.216943	-11.657	2.11e-31	7.99e-30
Smpd3	46.4884	-2.53095	0.28787	-8.79201	1.47e-18	2.55e-17
Gpr161	61.4848	-2.54053	0.295434	-8.59931	8.02e-18	1.31e-16
Ccdc28a	55.9213	-2.54819	0.294909	-8.64058	5.59e-18	9.25e-17
Tnxb	40.3465	-2.55808	0.41747	-6.12757	8.92e-10	6.86e-09
1110017F19Rik	31.0097	-2.55904	0.365108	-7.00899	2.4e-12	2.45e-11
Arhgap6	592.678	-2.56126	0.108141	-23.6846	5.2e-124	3.1e-121
Slc6a9	188.627	-2.56947	0.184966	-13.8916	7.12e-44	5.24e-42
Fam186b	7.9393	-2.57093	0.691239	-3.7193	0.000199773	0.00067314
Aim1	89.9787	-2.5784	0.565122	-4.56256	5.05e-06	2.27e-05
C030037D09Rik	6.6634	-2.58079	0.830087	-3.10906	0.00187686	0.00516728
Coro6	8.20179	-2.58547	0.829968	-3.11515	0.00183853	0.00507532
Gab1	16.3381	-2.60025	0.593901	-4.37826	1.2e-05	5.05e-05
Rtp4	229.65	-2.60615	0.226306	-11.516	1.1e-30	3.93e-29
Gm3925	19.5194	-2.60811	0.477641	-5.46041	4.75e-08	2.9e-07
Fads3	18.2371	-2.61622	0.662959	-3.94628	7.94e-05	0.00028878
Gcnt2	201.348	-2.62899	0.230203	-11.4203	3.31e-30	1.14e-28
Trp53inp1	190.936	-2.62937	0.206509	-12.7324	3.9e-37	2.03e-35
Endou	50.8918	-2.6338	0.323722	-8.13601	4.09e-16	5.84e-15
Ctla2b	122.245	-2.64887	0.22898	-11.5682	5.97e-31	2.22e-29
Sv2c	5.23111	-2.64908	0.857894	-3.08788	0.00201588	0.00551294
Arpp21	8.18845	-2.65295	0.898687	-2.95203	0.00315694	0.00827734
Camk2a	130.957	-2.65355	0.217086	-12.2235	2.33e-34	1.06e-32
Ttc39b	325.402	-2.65988	0.131084	-20.2915	1.53e-91	5.57e-89
Ppp1r15a	443.654	-2.66378	0.153415	-17.3632	1.57e-67	2.74e-65
Padi4	33.2406	-2.6742	0.453335	-5.89894	3.66e-09	2.59e-08
A930001N09Rik	347.77	-2.67515	0.218048	-12.2686	1.34e-34	6.2e-33
Aff3	836.991	-2.68692	0.0965208	-27.8377	1.52e-170	2.48e-167
Dusp4	107.269	-2.6908	0.252868	-10.6411	1.92e-26	5.26e-25
Tcf7l1	6.7733	-2.70115	0.783724	-3.44655	0.000567789	0.00175552
Cox6a2	305.872	-2.71795	0.153788	-17.6733	6.73e-70	1.19e-67
Pear1	138.101	-2.73094	0.212339	-12.8612	7.44e-38	4.02e-36
2610035D17Rik	33.0927	-2.73876	0.401699	-6.81793	9.24e-12	8.8e-11
Trpm4	45.6634	-2.73882	0.340512	-8.04324	8.75e-16	1.23e-14
Cd200r2	9.01236	-2.74257	0.745249	-3.68008	0.000233161	0.000775071
Ttc25	123.874	-2.74403	0.200777	-13.667	1.6e-42	1.14e-40
Nipal3	380.718	-2.76489	0.130644	-21.1635	2.07e-99	8.75e-97
Atp1b1	80.9071	-2.77138	0.234662	-11.8101	3.46e-32	1.37e-30
Trib2	473.331	-2.77347	0.143402	-19.3405	2.45e-83	6.83e-81
Megf11	35.8203	-2.77923	0.364095	-7.63326	2.29e-14	2.81e-13
Bend6	15.099	-2.78403	0.531062	-5.24239	1.59e-07	8.95e-07
Cyp2j9	25.4212	-2.7867	0.512564	-5.43678	5.43e-08	3.28e-07
Egr1	271.942	-2.79167	0.2101	-13.2873	2.74e-40	1.72e-38
Clnk	24.4376	-2.79195	0.421658	-6.62135	3.56e-11	3.19e-10
Gpr171	298.511	-2.792	0.173873	-16.0577	5.05e-58	6.61e-56
Etv5	350.109	-2.79433	0.169754	-16.461	6.99e-61	1.04e-58
Tfcp2l1	5.91009	-2.82011	0.837376	-3.36779	0.000757733	0.00228178
Lgals3bp	292.807	-2.8334	0.279945	-10.1213	4.44e-24	1.08e-22
Fbp1	57.699	-2.83652	0.343054	-8.26844	1.36e-16	2.02e-15
2210020M01Rik	57.5452	-2.84925	0.3061	-9.30824	1.3e-20	2.53e-19
Dbn1	202.306	-2.85029	0.243276	-11.7163	1.05e-31	4.03e-30
Glyat	10.9811	-2.85086	0.609638	-4.67632	2.92e-06	1.37e-05
Ccr7	8.92155	-2.85305	0.795275	-3.58751	0.000333855	0.00107778
Cyp11a1	7.24113	-2.86176	0.708927	-4.03674	5.42e-05	0.000204575
Slc22a3	727.191	-2.87135	0.119997	-23.9284	1.55e-126	9.67e-124
Trim62	5.6017	-2.89429	0.999999	-2.89429	0.00380017	0.0097586
Pfpl	10.639	-2.90423	0.758433	-3.82925	0.000128536	0.000451583
Il12rb1	59.382	-2.90832	0.26954	-10.7899	3.84e-27	1.11e-25
Angptl6	112.76	-2.90939	0.203406	-14.3034	2.09e-46	1.76e-44
AI646023	4.32088	-2.92608	1.00723	-2.90507	0.00367165	0.00946204
Gfra1	329.315	-2.9324	0.180545	-16.2419	2.55e-59	3.4e-57
Fam69b	34.4699	-2.93867	0.490299	-5.99362	2.05e-09	1.5e-08
Gas6	921.632	-2.94665	0.157088	-18.7579	1.67e-78	3.97e-76
Six5	72.8666	-2.94974	0.255355	-11.5515	7.25e-31	2.64e-29
Mdga1	110.073	-3.00256	0.286206	-10.4909	9.51e-26	2.5e-24
Tecta	7.39916	-3.00556	0.77004	-3.90311	9.5e-05	0.000340856
Lat	32.5284	-3.02615	0.379808	-7.96757	1.62e-15	2.23e-14
Accn4	32.2567	-3.02895	0.404256	-7.49264	6.75e-14	7.97e-13
Phlda3	21.7426	-3.03011	0.471935	-6.42062	1.36e-10	1.15e-09
Podnl1	8.06493	-3.04989	0.829611	-3.67629	0.000236648	0.000785268
Frmpd1	12.2527	-3.05103	0.718914	-4.24394	2.2e-05	8.84e-05
Mc5r	35.7698	-3.07907	0.571262	-5.38994	7.05e-08	4.19e-07
Trib3	821.217	-3.07964	0.127157	-24.2191	1.4e-129	9.16e-127
Hs3st6	17.483	-3.08539	0.58727	-5.25379	1.49e-07	8.48e-07
Pdgfb	5.90148	-3.09313	0.949365	-3.25811	0.00112158	0.00324264
Thy1	339.496	-3.09897	0.159849	-19.3869	9.96e-84	2.84e-81
Sema3b	19.4531	-3.11355	0.519557	-5.99271	2.06e-09	1.51e-08
Rgs1	179.634	-3.13314	0.201019	-15.5863	9.02e-55	1.05e-52
Rgs9	4.86193	-3.13749	1.01301	-3.09721	0.00195353	0.00535809
Plscr4	20.7744	-3.13992	0.471638	-6.65747	2.79e-11	2.53e-10
Hecw2	7.16725	-3.16205	0.873727	-3.61903	0.000295706	0.000965338
Trim10	5.33888	-3.17324	0.958051	-3.31218	0.000925725	0.00273005
Fam167a	36.0281	-3.1904	0.437554	-7.29143	3.07e-13	3.4e-12
Dock3	11.2925	-3.1928	0.639309	-4.99415	5.91e-07	3.08e-06
Odf3b	12.0839	-3.22194	0.673468	-4.7841	1.72e-06	8.36e-06
Clic5	14.5189	-3.22794	0.617425	-5.22807	1.71e-07	9.62e-07
Dapk2	10.6574	-3.23521	0.66937	-4.83322	1.34e-06	6.64e-06
Dnahc17	31.5107	-3.24461	0.462931	-7.00884	2.4e-12	2.45e-11
Slamf9	26.0817	-3.2474	0.452584	-7.17525	7.22e-13	7.75e-12
Emp1	81.3577	-3.28016	0.804466	-4.07744	4.55e-05	0.000173982
Ect2l	5.06879	-3.2873	1.08381	-3.0331	0.00242054	0.00650412
Vipr1	24.1826	-3.29019	0.519147	-6.33769	2.33e-10	1.91e-09
Tesc	19.6329	-3.3021	0.516442	-6.39395	1.62e-10	1.35e-09
Lrrc32	5.45552	-3.31913	1.05198	-3.15514	0.00160421	0.004497
Nrxn1	20.5058	-3.33899	0.627783	-5.3187	1.05e-07	6.09e-07
Htra3	11.0579	-3.34162	0.672373	-4.96989	6.7e-07	3.47e-06
Adam8	394.617	-3.34221	0.247925	-13.4807	2.03e-41	1.34e-39
Crip1	99.8417	-3.34676	0.36848	-9.08261	1.06e-19	1.95e-18
Cd200r4	317.476	-3.34963	0.180018	-18.6072	2.81e-77	6.45e-75
Gnb4	138.841	-3.35139	0.265161	-12.6391	1.29e-36	6.47e-35
Tnfrsf13c	25.0879	-3.35959	0.512609	-6.5539	5.61e-11	4.88e-10
Chac1	84.2494	-3.37845	0.236479	-14.2865	2.66e-46	2.22e-44
Nupr1	41.4612	-3.38301	0.41183	-8.21459	2.13e-16	3.11e-15
Ptgds	31.5349	-3.38713	0.404768	-8.36808	5.86e-17	8.99e-16
Itga8	28.4859	-3.39897	0.597242	-5.69111	1.26e-08	8.38e-08
Nmnat2	8.97579	-3.40702	0.717275	-4.74995	2.03e-06	9.79e-06
Il18r1	4.68399	-3.42223	1.06676	-3.20807	0.00133627	0.003812
Sh2d2a	14.312	-3.45654	0.640337	-5.398	6.74e-08	4.03e-07
Etv4	128.441	-3.47983	0.273069	-12.7434	3.39e-37	1.77e-35
Myct1	5.67971	-3.48301	1.17289	-2.96961	0.00298181	0.00784486
Csmd1	10.4736	-3.48418	1.12733	-3.09064	0.00199723	0.00546536
Kcnh2	15.065	-3.48941	0.605292	-5.76484	8.17e-09	5.55e-08
8430423G03Rik	4.86339	-3.51032	1.04404	-3.36226	0.000773067	0.00232275
Fam59b	27.0192	-3.51158	0.511459	-6.86581	6.61e-12	6.43e-11
Slc2a3	206.641	-3.52341	0.246942	-14.2681	3.46e-46	2.86e-44
Extl1	66.0158	-3.53378	0.332447	-10.6296	2.17e-26	5.95e-25
Adamtsl4	36.7886	-3.53695	0.45416	-7.7879	6.81e-15	8.73e-14
Dntt	93.8673	-3.55338	0.350207	-10.1465	3.43e-24	8.34e-23
Eya2	14.6866	-3.55748	0.622029	-5.71916	1.07e-08	7.17e-08
Il5ra	9.14	-3.55959	0.995657	-3.57512	0.000350066	0.00112508
Cd248	11.1897	-3.56014	0.693508	-5.13353	2.84e-07	1.55e-06
Kcnma1	30.9915	-3.56733	0.427429	-8.34603	7.06e-17	1.08e-15
Kirrel2	5.23579	-3.57022	1.01181	-3.52854	0.000417852	0.0013235
Flrt1	41.2975	-3.58365	0.380896	-9.40848	5.03e-21	1e-19
Dmwd	207.589	-3.58736	0.17856	-20.0905	8.93e-90	2.85e-87
Fbxo32	40.1503	-3.63068	0.485905	-7.472	7.9e-14	9.28e-13
Mapk11	5.98474	-3.63416	0.999989	-3.6342	0.000278841	0.000914164
Gm4961	4.8207	-3.63908	1.07039	-3.39976	0.000674455	0.00204998
Spnb1	126.656	-3.68349	0.225045	-16.3678	3.25e-60	4.67e-58
Prune2	528.567	-3.70077	0.134554	-27.5039	1.58e-166	2.07e-163
Mdfi	8.12161	-3.70526	0.959984	-3.85971	0.000113524	0.000401968
Rgs9bp	5.96335	-3.72295	1.04102	-3.57624	0.000348574	0.00112088
Kbtbd11	15.8257	-3.72506	1.10476	-3.37184	0.000746687	0.00225435
Adora2a	51.8573	-3.74719	0.340509	-11.0047	3.63e-28	1.12e-26
Shank3	24.286	-3.75493	0.920729	-4.07821	4.54e-05	0.000173657
Jag2	60.0894	-3.76779	0.410389	-9.18102	4.27e-20	8.09e-19
Sgsh	75.3243	-3.77288	0.310636	-12.1457	6.05e-34	2.65e-32
Lamc2	18.3236	-3.77909	0.575762	-6.56364	5.25e-11	4.59e-10
Foxn4	4.21951	-3.78242	1.23243	-3.06906	0.00214731	0.0058346
Cd9	157.157	-3.78976	0.347571	-10.9035	1.11e-27	3.31e-26
Prf1	11.3749	-3.79063	0.79429	-4.77236	1.82e-06	8.83e-06
Glt8d2	6.51742	-3.80661	1.00477	-3.78854	0.000151536	0.000524369
Lama5	198.54	-3.81785	0.189239	-20.1748	1.63e-90	5.34e-88
Cpa3	1407.28	-3.8181	0.152813	-24.9855	8.78e-138	7.66e-135
Ccr1l1	5.14895	-3.81815	1.187	-3.21664	0.00129703	0.00371138
Zcchc24	51.5508	-3.82008	0.41329	-9.24311	2.39e-20	4.6e-19
Tle2	6.1103	-3.82046	1.00555	-3.79935	0.000145075	0.000503743
Itga2b	250.289	-3.833	0.189541	-20.2226	6.2e-91	2.08e-88
Acox2	20.1737	-3.84683	0.562263	-6.84169	7.83e-12	7.53e-11
Slc26a11	26.3499	-3.88734	0.533918	-7.28079	3.32e-13	3.66e-12
Ctla2a	664.304	-3.89049	0.136532	-28.4951	1.35e-178	2.94e-175
Acsbg1	141.786	-3.93903	0.217739	-18.0906	3.78e-73	7.73e-71
Taf7l	4.75736	-3.94023	1.12403	-3.50546	0.000455812	0.00143506
Gna14	23.4801	-3.94408	0.793768	-4.96881	6.74e-07	3.49e-06
Gstt1	3.89179	-3.94562	1.22308	-3.22597	0.00125546	0.00360031
Wnt10a	18.8338	-3.94955	0.574424	-6.87567	6.17e-12	6.02e-11
4933430H15Rik	10.4139	-3.95699	0.786962	-5.02819	4.95e-07	2.62e-06
Clu	283.81	-3.97186	0.235855	-16.8403	1.24e-63	2.02e-61
Prg2	321.627	-3.98201	0.195092	-20.4109	1.34e-92	5.01e-90
Sspo	8.33168	-4.03229	0.903875	-4.46111	8.15e-06	3.53e-05
Dok7	7.31915	-4.04043	0.952631	-4.24134	2.22e-05	8.94e-05
Mpl	4.72032	-4.0443	1.22799	-3.29343	0.000989718	0.0028953
Avil	128.495	-4.04671	0.46935	-8.62196	6.58e-18	1.08e-16
Kcnv2	3.83277	-4.04976	1.28073	-3.16206	0.00156656	0.00439804
F2rl2	10.5361	-4.05468	0.944762	-4.29175	1.77e-05	7.26e-05
Pkhd1l1	3.84322	-4.05499	1.27178	-3.18844	0.00143041	0.00405088
Klc3	8.07849	-4.06415	0.979516	-4.14914	3.34e-05	0.00013087
Pigr	4.84867	-4.07791	1.15705	-3.52441	0.000424423	0.00134301
Myl2	3.93157	-4.07924	1.41303	-2.88688	0.00389077	0.00995618
Islr	51.3511	-4.12827	0.385044	-10.7216	8.06e-27	2.27e-25
Cpm	6.11628	-4.13993	1.19933	-3.45187	0.000556716	0.00172413
Nlrc3	85.6205	-4.20378	0.399736	-10.5164	7.26e-26	1.92e-24
Maf	15.14	-4.22236	1.27275	-3.3175	0.000908258	0.0026852
Adamtsl3	4.07552	-4.23282	1.31948	-3.20795	0.00133683	0.00381278
Itk	13.9083	-4.24698	0.816831	-5.19934	2e-07	1.12e-06
Gsdmc	2.57164	-4.31766	1.48107	-2.91524	0.0035542	0.009201
Gata1	3.18301	-4.31865	1.47972	-2.91856	0.00351647	0.00911595
Slc18a2	879.352	-4.33439	0.138918	-31.2011	1.03e-213	4.5e-210
Adm2	6.16599	-4.34901	1.05148	-4.13609	3.53e-05	0.000137918
Fibcd1	4.02091	-4.35979	1.39891	-3.11657	0.00182968	0.00505548
Txk	8.99802	-4.39584	1.12353	-3.91253	9.13e-05	0.000328639
Adamts14	16.661	-4.39649	0.704143	-6.24375	4.27e-10	3.39e-09
Sla2	17.0484	-4.46651	0.726373	-6.14905	7.79e-10	6.05e-09
Sytl3	3.06332	-4.46961	1.43755	-3.10918	0.00187607	0.00516619
Prkg2	25.197	-4.47511	0.558666	-8.01035	1.14e-15	1.59e-14
Pglyrp2	12.6778	-4.4951	1.10547	-4.06624	4.78e-05	0.000182122
2610034M16Rik	2.6494	-4.49565	1.49383	-3.00948	0.00261697	0.00698321
Plekha7	37.6182	-4.58556	0.773756	-5.92637	3.1e-09	2.22e-08
Inhbe	3.08033	-4.65978	1.41467	-3.29389	0.000988111	0.00289125
Il9r	3.21222	-4.66606	1.44951	-3.21907	0.00128609	0.0036841
Igsf5	78.7227	-4.67383	0.469393	-9.95717	2.35e-23	5.41e-22
Gm4827	2.54076	-4.7164	1.50409	-3.13572	0.00171432	0.00477297
Grhl2	3.80866	-4.73624	1.45468	-3.25586	0.00113051	0.00326485
Il1rl1	18.0065	-4.76913	0.679735	-7.01616	2.28e-12	2.33e-11
4921513I03Rik	2.13928	-4.78116	1.47209	-3.24787	0.00116273	0.00335125
Sdc4	34.5244	-4.82128	0.770998	-6.2533	4.02e-10	3.2e-09
Edn3	3.40654	-4.91387	1.43049	-3.43509	0.000592349	0.00182456
Cd200r3	27.5403	-4.91925	1.22825	-4.00508	6.2e-05	0.000230689
Nxph4	5.04564	-4.93495	1.37363	-3.59263	0.000327354	0.00105889
Lgals2	3.54518	-4.94276	1.38969	-3.55673	0.000375506	0.00119953
Rab19	71.2794	-4.94876	1.21149	-4.08487	4.41e-05	0.000169098
Ano1	17.7639	-5.04289	0.814277	-6.19309	5.9e-10	4.63e-09
Mycn	22.0841	-5.08296	0.749317	-6.78346	1.17e-11	1.11e-10
Dgki	4.65961	-5.12877	1.3766	-3.72567	0.0001948	0.000658078
Olfr1362	1.96406	-5.21307	1.70519	-3.05718	0.00223429	0.00604834
Slco3a1	11.449	-5.31198	1.77191	-2.99788	0.00271864	0.00721642
Gm766	2.78374	-5.34525	1.46408	-3.65092	0.000261305	0.000860977
Cxcl13	2.27842	-5.42927	1.63797	-3.31463	0.000917642	0.00271049
Ptprf	230.882	-5.46142	0.265074	-20.6034	2.56e-94	1.02e-91
Mfi2	5.50625	-5.49452	1.38915	-3.95532	7.64e-05	0.000279396
Cadm4	3.23567	-5.58178	1.49714	-3.72829	0.000192783	0.000652275
Nmur1	3.19855	-5.69883	1.40459	-4.0573	4.96e-05	0.000188579
Apbb2	14.6654	-5.70353	1.08092	-5.27657	1.32e-07	7.55e-07
Sox5	11.4146	-5.95754	1.28073	-4.65169	3.29e-06	1.53e-05
Pdcd1	4.3769	-6.09528	1.35572	-4.49598	6.93e-06	3.04e-05
Fgf3	52.4872	-6.17155	0.69525	-8.87673	6.89e-19	1.21e-17
Elfn1	8.34541	-6.46472	1.29402	-4.99584	5.86e-07	3.06e-06
Scn1b	11.4944	-6.75373	1.24997	-5.40309	6.55e-08	3.92e-07
BC021614	12.4133	-7.07392	1.25273	-5.64681	1.63e-08	1.07e-07
