# Supplementary material for: Perturbing LSD1 and WNT rewires transcription to synergistically induce AML differentiation
Source: Nature. 2025 Apr 16;642(8067):508–18. doi: 10.1038/s41586-025-08915-1 (PMC12158781; doi:10.1038/s41586-025-08915-1)
Supplement: Supplementary file 4 — Gene expression signatures used in study. [file 41586_2025_8915_MOESM4_ESM.xlsx]

## Sheet: Brown_up
Brown_myeloid_cell_development_up
ABCD2
ABHD5
ACKR1
ACTN1
ALCAM
ANPEP
ANTXR2
ANXA4
ANXA5
AOAH
ARHGEF3
ATP6V1B2
ATP6V1E1
BBLN
BCL2A1
BOLL
C2
C3
C5AR1
CAMP
CAP1
CAPG
CAPN3
CCDC125
CCL23
CCND2
CCR1
CCR2
CD33
CD44
CD52
CD68
CD80
CEACAM1
CEACAM7
CEBPD
CLDN1
CLEC4A
CLEC4C
CLEC5A
CLEC6A
CNDP2
CNN2
CPD
CPNE3
CSF2RA
CSTA
CTSS
CYBB
DAB2
DEGS1
DGAT2
DOP1B
DSTN
EDAR
EDIL3
EGR1
EMCN
EREG
ESYT2
F10
FCGR1A
FCGR2A
FGR
FHAD1
FPR1
FPR2
G6PD
GLIPR2
GLRX
GNS
GP5
GRINA
GRN
GSN
GSTM1
GYG1
HCK
HEBP1
HEXB
HLX
ID2
IL1B
IL1R2
IL1RN
IL4I1
IQGAP1
ITGAM
ITGAX
ITGB2
JUNB
KLHDC4
LALBA
LASP1
LCN2
LILRA6
LILRB4
LYZL2
MAPK3
MCEMP1
MCL1
MMP8
MPEG1
MSRB1
MXD1
MYO1B
NEAT1
NFAM1
NOS1
NPC1
NQO1
NXPE4
OLR1
PGD
PIK3CB
PLA2G2E
PLAUR
PLG
PLGRKT
PLK3
PSTPIP2
PYGL
PZP
QSOX1
RACK1
REN
RNASE4
RPE
RPL13
RPS17
S100A11
S100A6
SAT1
SCARB2
SEPTIN5
SERPINC1
SGMS2
SIGLEC9
SIRPA
SLC15A3
SLC30A6
SLC31A2
SLC6A6
SLFN12L
SOAT1
SP100
SPACA7
STOM
TCL1A
TECPR1
TEX101
TGFBI
TIFAB
TLR2
TNF
TNFRSF1A
TNNT3
TP53INP1
TREM2
TRPM2
TYROBP
UGT2B28
UPP1
VSIR
WFDC21P
XDH
ZYX

## Sheet: Brown_down
Brown_myeloid_cell_development_down
AASDHPPT
ADGRG1
AHCY
AKR1C4
ANKRD10
APEX1
AQP9
BIN1
BZW2
C1QBP
C21orf62
CALR
CBFA2T3
CCT6A
CD48
CDH17
CDK4
CLEC10A
CPA3
CSGALNACT2
CYP11A1
DIS3
EIF4E
EMX2
ERH
F2R
F2RL3
F9
FAM20A
FBXW4
FCER1A
FKBP4
FUT7
FUT8
GART
GAS5
GATA2
GNAL
GTPBP4
HLA-DQA1
HLA-DRA
HLA-DRB5
HMGN1
HSPD1
HSPH1
IDE
IFITM3
IKZF2
IKZF4
IVNS1ABP
KCNK5
LAMA5
MAT1A
MBOAT2
MEP1B
MFNG
MGAT5
MSH2
NARS1
NCL
NME1
NOLC1
NOP16
NOP56
NOP58
NPL
NPM1
NRGN
NRIP1
NSUN2
NT5C3A
NT5C3B
NUTF2
ODC1
OSBPL3
P2RY10
PAPSS2
PARP8
PAXBP1
PC
PDIA5
PGRMC1
POLR1B
PPAN
PPEF2
PPP1R14B
PSAT1
PTPN9
RAB27B
RCL1
RCOR2
RGS5
RIF1
RIPOR1
RPL23
RUVBL2
SEPTIN1
SERPINA3
SF3B3
SHMT2
SINHCAF
SLC16A1
SLC1A5
SLC22A3
SLC7A5
SLC7A8
SMARCC1
SNHG5
SOD1
SOX4
SPINT2
SPNS2
SRSF7
SSR3
ST6GAL1
ST7
STC2
SYTL3
TASP1
TESPA1
TF
TIMM8A
TMEM97
TMTC2
TNFSF11
TRBV10-2
TRIM28
TRIM37
TXK
UTP4
WDR43
XPOT
ZFAS1

## Sheet: Sykes_up
Sykes_top_200_genes_120h_-E2_terminal_differentiation_up
GPNMB
LYZ1
CLEC4A1
MS4A4C
C1QC
C1QB
I830012O16RIK
CD74
GP49A
C3AR1
RIN2
BST1
AI607873
CYBB
RETNLG
LTF
LILRB4
STFA3
TLR13
SIGLEC1
S100A9
ZBP1
SLFN1
STFA2
NGP
IFIT3
SLFN2
MMP9
S100A8
GM5431
OLFM4
CHIL1
FPR2
TREM2
SIRPB1C
PILRA
SLAMF7
APOC2
MS4A7
DPEP2
STFA2L1
CLEC4N
C5AR1
TLR8
FPR1
OASL2
ADGRE4
SIRPB1B
C1QA
CEACAM10
CSF1R
ATP6V0D2
KLRA2
CCL5
TLR7
CAMP
GM5483
DDX60
CLEC4A2
ISG15
OAS1G
LILRA6
IRF7
BC100530
CARD11
PILRB2
MNDA
GM14446
IFI27L2A
WFDC17
CHIL3
A530064D06RIK
IIGP1
OAS3
CD14
SDC3
C3
43891
EGFP
GBP2
GM15931
STFA1
I830127L07RIK
KLK1B11
PHF11D
OAS2
MS4A4A
GM5150
ASPRV1
TRIM30C
ATF3
IRG1
2010005H15RIK
ANKRD22
IFIT1
PHF11B
FBLIM1
GM9733
MS4A14
HCAR2
PILRB1
LSP1
MX1
SLFN5
PHF11A
IFITM6
PIRA2
CCL6
IL10RA
SCIMP
AIF1
PIRB
RNASE6
CTSS
SIRPB1A
ITGB2L
TLR1
WFDC21
KLRA17
FRMD4B
KLRK1
CCR1
LY6G
GBP9
PIK3R5
RSAD2
GM4955
MAF
GM14548
TLR9
AHNAK2
SAA3
IFI204
MGST1
BC117090
DHRS9
4930438A08RIK
MOGAT2
FCGR4
ARHGAP22
PYDC4
9830107B12RIK
LY6C2
LGALS3
GPR183
EAR2
P2RY6
GPR18
H2-T24
LY6A
GM15448
CCL7
GM21188
PLA2G7
IFI205
GM15922
SLFN4
IL1F9
AMICA1
E230025N22RIK
AIM1
CYP2C69
PTGER2
USP18
CLEC7A
IL1RN
TRIM30B
PLEKHG1
CLEC4A3
KCNK13
ADGRE1
ITGAM
CD36
MMP8
1110002J07RIK
GM5416
CEACAM19
NXPE4
PYHIN1
MERTK
EGR3
PTPRO
GM1966
PADI4
ARL5C
TGM2
CCL24
SCRG1
CD300LF
TNIP3
PRKCH
MSR1
CREB5
MAP3K9
VNN3
EVL
MCEMP1
CD200R2
GM4951
IL1B

## Sheet: Sykes_down
Sykes_top_200_genes_120h_-E2_terminal_differentiation_down
P2RX3
MYB
PTPRN
LIMCH1
PMEPA1
FOSL1
MYH6
ITGA2
EPHA7
LRFN4
CHEK1
KBTBD11
PAK6
MYBL2
L2HGDH
BZW2
TWIST1
BDH1
EXO1
ZC3HAV1L
ATP2B4
ANGPTL4
SMCO4
ACER2
FBXL2
TNNI1
PCBD1
4930520O04RIK
SIX4
COLQ
PTPRM
GCGR
THRB
EFR3B
SLC35D3
FLT3
1700113H08RIK
SPRY1
IL12A
BAG2
CTNNAL1
CTSG
TMEM108
TRAF4
MYH13
ARHGAP32
TCAM1
LRGUK
ORC1
AUNIP
TMEM59L
KLHL23
SHMT1
CBX6
CD248
TNK1
PKD1L3
NKG7
GPC3
GM16341
GCSAM
LIN28B
MPO
KLRA1
BHLHB9
HMGB3
S1PR3
MAP9
NMNAT2
GFRA2
MPL
ALKBH2
GM15658
CEP97
PRKCA
NRARP
GM15581
DCTD
NHSL1
2610318N02RIK
5730559C18RIK
PLOD2
ARPP21
KLHL3
BICD1
RSPH9
PDLIM1
MYCN
MEI4
CAR2
GDF11
PAQR5
MPP4
GRRP1
CD34
F2RL3
CTXN3
ELFN2
KCNQ5
GPR161
CHL1
ZAN
SLC30A2
SH2D5
BHLHA15
SHANK3
PRRG4
VPREB3
WNT10A
ARMCX4
ASB10
DMWD
E130012A19RIK
IGSF5
AQP1
RTN4R
CLNK
MC5R
GIMAP1
ADCY6
GNA14
ADGRG1
SAPCD2
B230118H07RIK
FZD9
DBN1
ADGRL4
HLF
SLC2A5
MAP7D2
RGS8
RGS7BP
SAMD4
TMEM132A
ART4
TCF7
SORCS2
SOX12
GIMAP8
BZRAP1
ITGA9
ABLIM1
MYO16
PHLDA3
SPNS2
6030408B16RIK
RANGRF
DNTT
CAR3
GIMAP5
2310075C17RIK
COL26A1
INHBB
TRIB2
RCOR2
MMP11
FGF3
ANGPT1
PTPRF
GCNT4
EPHB4
SCRN1
MZB1
SERPINF1
MYL4
MCPT8
MUC13
EPHB2
THY1
CTLA2A
AUTS2
SLC18A2
EMID1
HSPG2
QRFP
ASIC4
ETV4
RTN4RL2
CNN3
PLEKHA7
TNNT2
MEX3A
PPP1R14C
4933440M02RIK
DNAJC6
HMGCLL1
SOX4
NEFH
BCAT1
8430408G22RIK
SPRY4
SLC45A3
EBF1
MYH7B
IGLL1
RAG1
GPR12
SLC22A3
RAG2
AEBP1

## Sheet: Harris_LSC_down
Harris_LSC_down
ACTR2
ADD3
AKNA
AMPD3
ANXA1
ANXA7
AP1G2
AP2A2
APH1B
APOBEC1
ARHGAP30
ARPC2
ATOSA
ATP13A2
ATP7A
B4GALT1
BCL10
BMF
BST1
BTG1
C16orf54
C1orf54
C5AR1
C6orf120
CALCRL
CAMTA2
CCDC9
CCM2
CCNL1
CCNL2
CCR2
CD244
CD300A
CD300LD
CD300LF
CD80
CDC14B
CDC14C
CDC42
CDK9
CFLAR
CKAP4
CLEC4D
CLEC4E
CLEC7A
CLN3
COL1A1
CORO1B
CPEB2
CREB3
CRISPLD2
CSF1R
CSK
CSNK1G1
CTDSP2
CTSB
CWC22
CYBB
CYLD
CYP4F3
CYP4F8
DEGS1
DGAT2
DNAJB14
EIF5A2
EPS8
EPSTI1
EVI2A
FAM76A
FDFT1
FKBP15
FPR1
FTH1
FTL
FYB1
FYCO1
GCNT2
GDI2
GNS
GPNMB
GPR18
GPR35
GPR65
GRN
H2AC18
H2AC19
H3-5
HAAO
HAPSTR1
HCFC1R1
HCK
HERC4
HERPUD2
IFITM1
IFITM2
IFITM3
IFNAR1
IFNAR2
IFT122
IKZF1
IL13RA1
IL6ST
INPP5D
IQGAP1
IRF5
ITGAL
ITGB2
ITGB5
KCNH3
KIAA0232
KIAA0513
KIF3B
KLF13
KLF3
LCN2
LEPROT
LILRA1
LILRA2
LILRA4
LILRA5
LILRA6
LILRB1
LILRB2
LILRB3
LILRB4
LILRB5
LITAF
LMO4
LRPAP1
LRRFIP1
LSP1
LTF
LY6S
LYN
MAF1
MALT1
MAP3K1
MAP3K8
MAP3K9
MAPK13
MAPK7
MCL1
MFSD6L
MIER1
MKNK1
MKRN1
MLXIP
MMP8
MPEG1
MPP7
MPPE1
MSN
MVD
MYADM
MYH9
MYO9B
NADK
NAPSA
NEK9
NF1
NFKBIZ
NIPA2
NISCH
NPC2
NR3C1
NUPR1
OLFM4
OTOA
PAG1
PCMTD2
PDE4B
PFKFB4
PHF20L1
PICALM
PIK3AP1
PITPNA
PLCG2
PLCL2
PLD4
PNPLA8
PNRC1
POLB
PPP4R1
PRAM1
PSME1
PSME2
PTGER4
PTPN1
PTPRC
RAB8B
RAF1
RALGPS1
RASSF5
RELB
RFFL
RIN2
RIPK1
RNASE2
RNASE3
RNF141
RNH1
RRBP1
RSC1A1
RTN4
SAMD8
SAMD9L
SAMSN1
SAT1
SCAND1
SENP6
SF3B1
SFXN5
SH3BGRL
SH3BP5
SH3GLB1
SIK3
SKIL
SLA
SLAMF9
SLC11A1
SLC12A6
SLC12A9
SLC15A3
SLC25A28
SLC31A2
SLC44A1
SLFN12
SLFN12L
SMAD4
SNAPC3
SNRK
SNX10
SPIRE1
SQSTM1
SRPRA
SSH2
ST3GAL5
STARD3
STARD5
STK10
STX17
SYNJ1
SYTL3
SZT2
TBC1D14
TBC1D23
TCP11L2
TGM2
THEMIS2
TLR2
TM2D2
TM9SF2
TMEM106A
TMEM140
TMEM154
TMEM19
TMEM71
TMOD3
TMSB10
TNFAIP8L2
TNRC6A
TOR1AIP1
TP53INP1
TP53INP2
TPD52
TPM4
TPST2
TREX1
TRIO
TRPS1
TSEN34
TTC14
TTC7A
UBE2H
UBE2J2
UBP1
UNC93B1
USP7
VAMP4
VPS37C
VPS54
WIPF1
XDH
XPO6
YPEL3
YWHAZ
ZBP1
ZBTB20
ZC3H11A
ZC3H11B
ZC3H11C
ZFP36L1
ZNF263
ZNF513

## Sheet: Somervaille_LSC_up
Somervaille_LSC_up
1110004E09RIK
1110007M04RIK
1110058L19RIK
1500003O22RIK
1500011K16RIK
1700020C11RIK
1700029F09RIK
1700065O13RIK
2310003L22RIK
2310008M10RIK
2410018G20RIK
2410022L05RIK
2600001M11RIK
2810002O09RIK
2810410M20RIK
4632404H22RIK
4732479N06RIK
4930519L02RIK
4930579G24RIK
4933439F18RIK
9230114K14RIK
AASDHPPT
ACP6
AGPAT5
AKR7A5
ANGPTL4
ARD1
ATAD3A
ATP5B
ATPBD1C
BCAS2
CACYBP
CAD
CALU
CBX5
CCDC6
CCT7
CCT8
CDC16
CDC73
CDK2AP1
CENPP
CETN2
CHCHD4
CKS2
CLNS1A
COASY
COQ9
CTPS
D10ERTD322E
D16ERTD472E
D5WSU178E
D6WSU176E
DCUN1D5
DDX19A
DGCR6
DKC1
DLAT
DRG1
DTD1
DTYMK
DUT
DYNLRB1
E2F6
EBNA1BP2
EEF1E1
EIF1AY
ENOPH1
ENY2
ETFA
ETFB
EXOSC7
EXOSC8
FARSB
FIGNL1
FTSJ1
GALNT2
GEMIN6
GSPT1
GTF2F2
HDAC2
HMGB3
HSDL2
HTRA2
IDH3A
ILF2
ILKAP
IMP3
IPP
KDELR2
KRTCAP2
L7RN6
LYAR
METAP2
MKI67IP
MRPL18
MRPL35
MRPL39
MRPL41
MRPL44
MRPL45
MRPL50
MRPL51
MRPS16
MTF1
MTF2
MTX2
MYB
NARS2
NDUFA9
NDUFB2
NDUFC1
NOL5
NSBP1
NUDT19
NUDT3
NUDT5
OCRL
ORC2L
PA2G4
PCBD2
PDCD2
PDE6D
PEBP1
PHKB
POLR2H
POLR3K
PPAT
PPP1R3E
PRKRIR
PSME3
PTPRS
PTTG1
PXMP2
RAD1
RBM14
RFC4
RPS27L
RRP15
RRS1
RSBN1
RWDD4A
SEPHS1
SERBP1
SERF1
SFXN1
SIP1
SLC16A1
SLC25A37
SLC35A1
SMYD2
SNRPA1
SSBP3
ST13
STRBP
SUCLG1
SUCLG2
TASP1
TIMM17B
TIMM8A1
TMED5
TMEM180
TMEM186
TMEM69
TNFSF5IP1
TRIM37
TRIM45
TTC4
TXNDC13
TXNRD1
UBQLN4
USP14
UTP11L
UTP18
VKORC1
WDR36
WDR61
XPOT
XRCC6
ZADH1

## Sheet: Somervaille_LSC_down
Somervaille_LSC_down
1100001G20RIK
1110032A13RIK
1110032O16RIK
1110059P08RIK
1190002A17RIK
1600012H06RIK
1810013L24RIK
1810053B01RIK
2010305B15RIK
2210403K04RIK
2310021P13RIK
2610024E20RIK
2900064B18RIK
3100003L13RIK
3100004P22RIK
3110043O21RIK
36951
4631422O05RIK
4833428C12RIK
4921513D23RIK
4930420K17RIK
4930445K14RIK
5430404G13RIK
6330416G13RIK
6430548M08RIK
9130409I23RIK
9330151L19RIK
9530028C05
9630025H16RIK
9930033D15RIK
A130014A01RIK
A130090K04RIK
A230072C01RIK
A430061O12RIK
A530088I07RIK
A630001G21RIK
A930001N09RIK
ACTR2
ADD3
AI447881
AI467606
AI481105
AI607873
AKNA
AMPD3
ANXA1
ANXA7
AP1G2
AP2A2
APOB48R
APOBEC1
ARHGAP30
ARPC2
ATP13A2
ATP7A
AU024582
AW322671
AW550831
B4GALT1
B630005N14RIK
BB220380
BC008163
BC013712
BC024997
BC028528
BC031353
BC033915
BC059842
BCL10
BMF
BST1
BTG1
C030046G05
C130098B18RIK
C330006P03RIK
C5AR1
C730026J16
CALCRL
CAMTA2
CCDC88
CCDC9
CCM2
CCNL1
CCNL2
CCR2
CD300A
CD300D
CD300LF
CD80
CD99
CDC14B
CDC2L1
CDC42
CDK9
CENTA2
CFLAR
CKAP4
CLEC4D
CLEC4E
CLEC7A
CLN3
COL1A1
CORO1B
CPEB2
CREB3
CRISPLD2
CSF1R
CSK
CSNK1G1
CTDSP2
CTSB
CYBB
CYLD
CYP4F16
CYP4F18
D030022P07RIK
D5ERTD579E
D930001B02
D930015E06RIK
DDI2
DEFCR-RS2
DGAT2
DNAJB14
E030016H06RIK
E030031F02RIK
E030047P09RIK
EAR2
EG619719
EG635504
EG667823
EIF5A2
EPS8
EPSTI1
ETOHD2
EVI2A
FDFT1
FKBP15
FPR1
FPR-RS2
FTH1
FYB
FYCO1
GCNT2
GDI2
GM1070
GNS
GOLPH2
GPNMB
GPR18
GPR35
GPR65
GPRK6
GRN
H2-L
HAAO
HCFC1R1
HCK
HERC4
HERPUD2
HIAT1
HIST1H2BC
HIST3H2A
IFITM6
IFNAR1
IFNAR2
IFT122
IKZF1
IL13RA1
IL6ST
INPP5D
IQGAP1
IRF5
ITGB2L
ITGB5
KBTBD10
KCNH3
KIF3B
KLF13
KLF3
KLRA2
KRT42
LARP5
LCN2
LEPROT
LITAF
LMO4
LRPAP1
LRRFIP1
LSP1
LTF
LY6I
LYZS
MAF1
MALT1
MAP3K8
MAP3K9
MAPK13
MAPK7
MCL1
MIER1
MKNK1
MKRN1
MLL3
MLL5
MLXIP
MMP8
MPP7
MPPE1
MSN
MTVR2
MVD
MYADM
MYH9
MYO9B
NADK
NAPSA
NEK9
NF1
NFKBIZ
NIPA2
NISCH
NPC2
NR3C1
NUPR1
OLFM4
OTOA
OTTMUSG00000000971
PAG1
PCMTD2
PCQAP
PDE4B
PFKFB4
PHF20L1
PHLPP
PICALM
PIK3AP1
PILRA
PIRA2
PITPNA
PLCG2
PLCL2
PLD4
PNPLA8
PNRC1
POLB
PPP4R1
PRAM1
PREI4
PRR13
PSME1
PSME2
PTGER4
PTPLAD2
PTPN1
PTPRC
RAB8B
RAF1
RALGPS1
RASSF5
RELB
RFFL
RIN2
RIPK1
RNF141
RNH1
RRBP1
RTN4
SAMD8
SAMD9L
SAMSN1
SAT1
SCAND1
SENP6
SF3B1
SFXN5
SH3BGRL
SH3BP5
SH3GLB1
SKIL
SLA
SLAMF9
SLC11A1
SLC12A6
SLC12A9
SLC15A3
SLC25A28
SLC31A2
SLC37A3
SLC44A1
SLFN1
SMAD4
SMAP1L
SMEK2
SNAPC3
SNRK
SNX10
SPIRE1
SQSTM1
SRPR
SSH2
ST3GAL5
STARD3
STARD5
STK10
STX17
SYNJ1
SYTL3
TBC1D14
TBC1D23
TCP11L2
TGM2
TLR13
TLR2
TM2D2
TM9SF2
TMEM106A
TMEM140
TMEM154
TMEM19
TMEM49
TMEM71
TMOD3
TMSB10
TNFAIP8L2
TNRC6A
TOR1AIP1
TPD52
TPM4
TPST2
TREX1
TRIO
TRP53INP1
TRP53INP2
TRPS1
TSEN34
TTC14
TTC7
UBE2H
UBE2J2
UBP1
UNC93B1
USP7
VAMP4
VPS37C
VPS54
WHSC1L1
WIPF1
XDH
XPO6
YPEL3
YWHAZ
ZBP1
ZBTB20
ZC3H11A
ZFP263
ZFP36L1
ZFP513

## Sheet: Hallmark_WNT_Bcat
Hallmark_WNT_B-Catenin_signaling
ADAM17
AXIN1
AXIN2
CCND2
CSNK1E
CTNNB1
CUL1
DKK1
DKK4
DLL1
DVL2
FRAT1
FZD1
FZD8
GNAI1
HDAC11
HDAC2
HDAC5
HEY1
HEY2
JAG1
JAG2
KAT2A
LEF1
MAML1
MYC
NCOR2
NCSTN
NKD1
NOTCH1
NOTCH4
NUMB
PPARD
PSEN2
PTCH1
RBPJ
SKP2
TCF7
TP53
WNT1
WNT5B
WNT6
