# Supplementary material for: Perturbing LSD1 and WNT rewires transcription to synergistically induce AML differentiation
Source: Nature. 2025 Apr 16;642(8067):508–18. doi: 10.1038/s41586-025-08915-1 (PMC12158781; doi:10.1038/s41586-025-08915-1)
Supplement: Supplementary file 5 — Combo synergy genes. [file 41586_2025_8915_MOESM5_ESM.xlsx]

## Sheet: ER-HoxA9_synergy_up
Gene	log2FoldChange_combo_vs_veh
Atp6v0d2	10.5049
Slfn1	9.2752
Irg1	8.9584
Cd74	8.67856
D14Ertd668e	8.46045
I830012O16Rik	8.45224
Cd36	8.44086
Phf11	8.39992
C3ar1	8.39974
Cfb	8.32863
Gm5431	8.27991
Fpr2	8.11156
Slamf7	8.05648
5430437J10Rik	8.03888
Zbp1	7.88766
C1qb	7.8687
Aif1	7.83398
Ifi205	7.79843
P2ry6	7.60443
C1qc	7.55468
A430084P05Rik	7.49865
1300002K09Rik	7.39694
Ifit3	7.25121
Oasl2	7.10918
Ccl22	7.06107
Card11	6.97115
Tm4sf19	6.97043
Lipn	6.87165
Ccl7	6.83238
Rnase6	6.78451
Serpinb9b	6.73787
Adap2	6.70713
Lilra6	6.675
Cxcr3	6.61284
Galnt9	6.59072
Iigp1	6.57042
Ocstamp	6.53828
Mx1	6.52701
Rhov	6.50536
Gbp5	6.48006
Ptpro	6.46945
Gbgt1	6.43694
Cd40	6.36871
Cttnbp2nl	6.32468
Ly6a	6.3044
Oas3	6.2275
Ccl2	6.19343
Gm12250	6.14719
Ip6k3	6.08569
2010005H15Rik	5.94184
Tgtp2	5.8768
Arhgap12	5.86685
Gm8369	5.85731
Oas2	5.81279
Fam20c	5.72442
Naip1	5.71239
Gpr119	5.70979
Sdc3	5.7031
4933432I03Rik	5.68197
Gm11545	5.66892
Ifi44	5.6216
Gm5086	5.5851
Fcna	5.55245
Tlr3	5.54549
Dcstamp	5.53989
Isg15	5.5312
Gbp2	5.50276
C5ar1	5.48627
Dpep3	5.48139
Ddx60	5.4789
Cd302	5.41467
Sirpb1a	5.41453
Psd2	5.409
Ifit1	5.3991
Expi	5.38752
Oas1g	5.34006
Gm5150	5.31693
Kcnk13	5.31027
Saa3	5.30689
Il7r	5.29466
Gm10485	5.27771
AU022793	5.25333
Irf7	5.24555
Ms4a7	5.19316
Ly6c1	5.17966
Cxcl10	5.16721
A230028O05Rik	5.15643
Slc37a2	5.07288
Tcea3	5.06922
Tal2	5.04905
Kcnab1	5.04257
Gm14446	5.02612
Egr3	5.00013
Lilrb3	4.97105
P2ry12	4.96561
Tnip3	4.91406
Cd300lg	4.89046
Nlrp1c-ps	4.86709
Ccl24	4.83588
Slfn5	4.81905
Treml4	4.80069
Lrg1	4.75849
Usp18	4.71367
Lnx1	4.66491
Arhgef37	4.64109
Il1a	4.62648
Kynu	4.62305
Rnd3	4.60548
Akr1b8	4.6038
Ptger2	4.56916
Dhrs9	4.54824
Gpr68	4.49469
H2-T24	4.48945
Rusc2	4.48141
Klra2	4.4141
Fap	4.40496
Arhgap22	4.37842
Mx2	4.32817
Olfr433	4.31064
Ube2l6	4.30442
Mfsd6l	4.25249
Trim30b	4.22409
BC147527	4.16155
Cx3cr1	4.14975
Bcl2a1b	4.04971
Rab3c	4.02565
Cxcl2	3.98144
Pira2	3.93841
Gbp9	3.93776
Xaf1	3.89827
P2ry13	3.89089
Oas1a	3.87068
Serpinb11	3.84222
Tlr5	3.82759
Cpvl	3.82312
Lgals3	3.81354
Oasl1	3.81267
Ly6i	3.81153
Rnf128	3.75111
Vwf	3.71695
Map3k8	3.6993
Rhoc	3.69438
LOC622070	3.68163
Il1b	3.66693
Slc6a8	3.59159
Fmn1	3.58687
Grk5	3.58261
Parp12	3.52519
Pyhin1	3.50963
Ahnak	3.4586
Dhx58	3.38185
Trim30d	3.37531
Slc36a2	3.36653
Dennd2a	3.35219
Tmcc3	3.3439
Raet1d	3.34292
Ctse	3.31004
Btg2	3.2495
Dram1	3.19907
Tnf	3.19678
Lgals3bp	3.18734
Ifitm6	3.18545
Rsad2	3.17005
Tnfaip3	3.16471
Gpr15	3.15624
Mmp13	3.15348
Gatsl2	3.14778
Adora2b	3.10902
E230008N13Rik	3.09454
Trim30a	3.08572
Fam46c	3.08059
Spint1	3.05743
Pion	3.05547
Aplnr	3.04955
Car5b	3.04669
Cd300lf	3.04348
Pydc3	3.03794
Csf1	3.03208
Ifitm3	3.02172
Plxdc1	2.93391
Sag	2.91
Casp4	2.89201
Tppp3	2.88051
LOC545261	2.85429
Plk2	2.85421
Cd86	2.78933
Dbndd2	2.7434
Gadd45g	2.71469
Maf	2.71016
Gbp6	2.70879
Cd109	2.69474
Ctsb	2.66612
Lcat	2.65288
Nlrp1b	2.6312
Itgb7	2.6302
Fcgr1	2.61727
Tubb2a	2.58438
Aox1	2.56482
A430107O13Rik	2.53732
Sgtb	2.52491
A530032D15Rik	2.49846
Sp100	2.49419
Tnni2	2.43563
Nostrin	2.42023
Irgm2	2.35373
Kif1a	2.35074
Arl5c	2.3479
Irf9	2.34444
Bst2	2.33684
Hmox1	2.32379
Nod2	2.31701
Tnfsf10	2.29972
E2f2	2.29553
Cd276	2.276
Tmem171	2.26833
Cacng8	2.26759
Stat1	2.2562
Muc1	2.22557
Slfn4	2.20228
2010002M12Rik	2.19197
Igtp	2.18452
Tor3a	2.18428
Slc2a6	2.1834
Hck	2.17814
Ifi35	2.15317
Socs1	2.14905
A130040M12Rik	2.13994
Shisa5	2.1392
Sh3bp2	2.13707
Prr15	2.11372
Ddx58	2.11267
1600010M07Rik	2.10106
Samhd1	2.09762
Rtp4	2.07798
Adam8	2.05593
C1galt1c1	2.04455
Oas1b	2.02688
B430306N03Rik	2.01492
Rasgrp4	1.99489
Ccr5	1.98495
Havcr2	1.98488
Aph1c	1.98418
Btbd17	1.96831
Wwc1	1.96537
Prkch	1.95708
Ptprj	1.95101
Trim34a	1.93071
Fas	1.93054
Il1r2	1.92944
Zfp36	1.91942
2200002J24Rik	1.91573
Scamp5	1.91125
Grn	1.90464
Rassf4	1.8921
C130026I21Rik	1.88969
Pld3	1.88702
Gdpd5	1.88235
2310028H24Rik	1.88159
Oit3	1.87581
Myoz1	1.86426
Dpp7	1.86234
St3gal5	1.86215
Ctsc	1.86051
Slc12a9	1.84104
Parp9	1.83971
Naaa	1.83438
Igf2bp2	1.83274
Lmna	1.83188
Nfkbia	1.82859
Klf2	1.82313
Evi2a	1.80778
Irf5	1.80576
Batf2	1.80417
Cd28	1.79943
Dusp3	1.79751
F10	1.79397
Aig1	1.78806
Csf2rb2	1.78673
Cstb	1.77894
Plaur	1.77615
Slc8a1	1.76765
Cd274	1.76277
Tnfrsf1b	1.75956
Fgf1	1.7455
Anxa4	1.73544
A630033H20Rik	1.73081
Abcc3	1.72946
AF251705	1.72321
C1rl	1.71517
Mitf	1.70982
Gm11202	1.69681
Nrg4	1.6954
Csf2ra	1.68702
Anxa5	1.6837
Trafd1	1.68141
4930471M23Rik	1.67916
S1pr2	1.67445
Nckipsd	1.65705
Ap1s2	1.6564
Cfp	1.65123
Trex1	1.64857
Rogdi	1.64376
Kif5c	1.64356
Sumf1	1.64153
1810034E14Rik	1.6311
Nfam1	1.62646
Smoc1	1.62159
D730005E14Rik	1.61982
S100a6	1.60712
Fgr	1.60591
Psmb10	1.60372
Ly6e	1.60185
4933430I17Rik	1.58924

## Sheet: ER-HoxA9_synergy_down
Gene	log2FoldChange_combo_vs_veh
Gpr12	-6.44761
Inhbb	-6.32688
Lrguk	-6.03176
Myh6	-5.99523
Ctxn3	-5.85564
Cabp1	-5.52309
Cd27	-5.51722
Il28ra	-5.43157
Ddx25	-5.40885
Prss34	-5.35346
Gypa	-5.27222
Thsd7a	-5.21918
Fgfr1	-5.12443
Fam171a1	-5.10854
Rnase11	-5.05662
Fut1	-5.01597
Plscr2	-4.99397
2900041M22Rik	-4.98199
Ybx2	-4.93683
Svop	-4.87643
Epor	-4.75277
Card10	-4.67182
Igf2r	-4.65914
4921506M07Rik	-4.65476
Insrr	-4.61337
Spats1	-4.5957
Pex5l	-4.57606
Scrn1	-4.54781
Cfc1	-4.54205
Camk2n1	-4.54022
Fam71b	-4.53839
Espn	-4.5134
Ell3	-4.47781
Serpinb7	-4.45914
Igll1	-4.4147
Ets1	-4.37773
Emp2	-4.23361
Twist1	-4.05594
Tmem132d	-4.01827
Ebf1	-4.00143
Dlg2	-3.94909
Hmgcll1	-3.94087
Gm5111	-3.9394
Rbms3	-3.92938
Adcy1	-3.90917
Ccdc48	-3.84411
Ecel1	-3.82372
Slc28a2	-3.77605
Styk1	-3.76576
Slco2b1	-3.71133
Emid1	-3.69611
Mpp2	-3.69579
Tcf7	-3.68371
Gpr133	-3.64439
Sit1	-3.63749
Ltbp1	-3.61566
Rbpms2	-3.60971
Armcx1	-3.59812
E030011O05Rik	-3.56594
Dnajc6	-3.5627
Chl1	-3.46323
Mpp4	-3.43193
Ptprm	-3.41418
Paqr5	-3.40175
Zfp507	-3.38157
Ehd2	-3.36266
Grrp1	-3.36206
Obscn	-3.3601
Rag1	-3.33527
2610307P16Rik	-3.31982
Qrfp	-3.30775
6430571L13Rik	-3.29239
Kpna7	-3.26701
Mrvi1	-3.25089
Cd72	-3.23315
Spry4	-3.20472
Lrtm2	-3.18796
Vit	-3.18068
Nrxn2	-3.15063
Crim1	-3.11649
Gimap5	-3.1007
P2rx3	-3.08754
6430598A04Rik	-3.06339
Mrgpra9	-3.05073
Rapgef3	-3.04194
Art4	-3.0336
Gimap1	-3.02545
Mtap7d2	-3.02385
Nrgn	-3.0059
Lgr6	-2.99172
Xrcc5	-2.99023
Rgs8	-2.98896
Gcnt4	-2.9437
Kcnb1	-2.93807
Prkca	-2.92668
Ltbp4	-2.91131
1700003F12Rik	-2.89315
Gabbr1	-2.88238
Tead4	-2.87253
Fam135b	-2.84452
Slc2a5	-2.83793
Hip1r	-2.83361
Bhlhe41	-2.80319
1700113H08Rik	-2.79934
45170	-2.78933
Ppp1r14c	-2.78533
Dlc1	-2.76859
Tnnt2	-2.74443
H2-Q6	-2.73984
Cxxc5	-2.73016
Pacsin1	-2.72968
Gimap4	-2.70591
Mtap9	-2.70211
Ppp1r9a	-2.68644
Gp9	-2.67225
Tcam1	-2.65171
Mtap7	-2.6499
Zbtb16	-2.6488
Bcan	-2.64718
Prr7	-2.64356
Hes2	-2.64115
Gm1337	-2.64065
Tmem59l	-2.6324
Pard6g	-2.6248
Baiap3	-2.59653
Nedd4	-2.59543
Gm6277	-2.59191
Cox7a1	-2.58497
Foxa1	-2.57139
Bahcc1	-2.56928
1190005I06Rik	-2.56818
Col18a1	-2.55558
Ednra	-2.55442
Rbpms	-2.54211
Itih5	-2.52765
Parvb	-2.52472
Enpp6	-2.51839
Fbln1	-2.49998
Fam132b	-2.48226
Prrg4	-2.46655
Mmp14	-2.46436
Socs2	-2.46038
Gimap6	-2.43214
Car2	-2.42714
4930588N13Rik	-2.4176
Lrrc48	-2.4116
Rhbdl3	-2.39225
Arvcf	-2.37347
Scml4	-2.37243
Pcdhgb7	-2.36209
Rad9b	-2.36173
Lzts2	-2.35657
Sigirr	-2.35338
Agap1	-2.31186
Garnl3	-2.31023
5730559C18Rik	-2.30972
Sema3g	-2.29082
Meis1	-2.2831
Dusp6	-2.27915
Rab6b	-2.27341
Tet1	-2.2526
1600029D21Rik	-2.25055
Fbxo44	-2.23415
Rag2	-2.22972
Cables1	-2.22289
Pmepa1	-2.22117
6030408B16Rik	-2.22073
Mapt	-2.20431
Gdf11	-2.1918
9530077C05Rik	-2.17811
Gimap9	-2.16792
Nrtn	-2.16113
A930003A15Rik	-2.15832
Eps8l2	-2.14815
Arhgap33	-2.11712
Dok2	-2.11519
Hdac11	-2.09863
Gm996	-2.09753
Tfdp2	-2.09281
Arhgap32	-2.08403
Poln	-2.07535
Apln	-2.07383
Shroom2	-2.06408
Klra1	-2.06387
Zcwpw1	-2.05499
Pde10a	-2.05227
Cmtm8	-2.04238
Faah	-2.02969
Per3	-2.02729
Nefh	-2.02145
Col4a5	-2.01938
Qsox1	-2.01455
Kit	-2.00824
Sned1	-2.00639
Mab21l1	-2.00543
Peg13	-2.00474
Epb4.1l5	-2.00349
F8	-1.98511
Hexim2	-1.96765
Tinagl1	-1.96406
4921507P07Rik	-1.95997
Pdlim7	-1.95424
Prkce	-1.94576
Socs5	-1.94027
Carns1	-1.93264
Nebl	-1.93053
Usp11	-1.92228
Cyp2d22	-1.92195
Tert	-1.9197
Tbc1d10c	-1.91793
Dusp8	-1.91106
Jmy	-1.90178
Nr1d2	-1.89815
Prelid2	-1.89635
Parp16	-1.89504
Cbx2	-1.88725
Zbtb20	-1.88704
Atp8a2	-1.88638
St14	-1.88529
Rgs7bp	-1.87848
Prx	-1.87319
Plxna3	-1.86663
Itgad	-1.85796
D17H6S56E-3	-1.8457
Alpk3	-1.83735
1700029J07Rik	-1.83306
Pcdhb19	-1.82948
Slc30a2	-1.82917
Abcg1	-1.82703
Mei4	-1.82657
2010317E24Rik	-1.82487
Phf15	-1.81816
Igf1r	-1.80511
Nkg7	-1.79893
Hif3a	-1.79608
Rora	-1.79582
Zfp654	-1.79481
Lrrc1	-1.76554
Zscan2	-1.76242
Emid2	-1.76166
Tst	-1.76013
Kank3	-1.76009
Ero1l	-1.75742
Mterfd3	-1.75657
Eltd1	-1.75492
Enpp4	-1.748
Gpc3	-1.74279
Slc9a3r2	-1.73966
Hyi	-1.73337
2900006K08Rik	-1.72936
Rnf157	-1.71991
Efcab5	-1.71009
Zhx2	-1.70837
Dpy19l3	-1.70667
Cul7	-1.70628
Tnik	-1.69905
Hyal3	-1.69474
4930509E16Rik	-1.69111
D630045J12Rik	-1.68711
Syngr4	-1.68635
Slc9a9	-1.683
Ralgps2	-1.68219
Spa17	-1.67605
Bicd1	-1.67408
Ttc26	-1.67206
Hgf	-1.66247
Slc2a8	-1.66189
Trpa1	-1.64994
Fert2	-1.64896
Mt2	-1.64488
Cnnm2	-1.64459
Msrb3	-1.63952
Pard6b	-1.6384
Ccbl1	-1.63626
Fam57b	-1.63272
Hoxa9	-1.63235
Myo16	-1.62744
Limch1	-1.62731
Macrod1	-1.62606
Ick	-1.62512
St3gal1	-1.61698
Tm7sf2	-1.60898
Cep97	-1.60463
Adamtsl2	-1.60208
Prss36	-1.60143
Pcbd1	-1.59653
Rhobtb1	-1.5953
Kdm5b	-1.5944
Yipf2	-1.59423
Layn	-1.59309
Grik5	-1.59294
Cass4	-1.58995
Slc7a11	-1.58871
Msi2	-1.58754

## Sheet: THP1_synergy_up
Gene	log2FoldChange_combo_vs_veh
IFITM1	5.76998
TRIM31	5.05966
CXCL11	4.45295
USP18	3.98102
TCN2	3.97247
EXOC3L1	3.30819
C19orf66	3.16031
UBE2L6	3.11954
STAT1	3.07156
SP110	3.01577
MX2	2.89372
GBP4	2.85348
SPATS2L	2.82557
TRAF1	2.68629
NPR3	2.61343
TRIM5	2.56118
XAF1	2.33487
TMEM158	2.25246
LOC100419583	2.24969
LY6E	2.18692
TRANK1	2.16337
ENO2	2.14112
BLVRA	2.13035
APOL2	2.11831
MIR210HG	2.11548
S100A10	2.10514
PML	2.071
FCRLB	2.01601
CSRNP1	1.95718
UBA7	1.94675
TOR1B	1.94107
PFKFB4	1.92166
CCDC88B	1.88578
IL1RN	1.8199
TRIM21	1.80744
NAPA	1.72031
LACTB	1.65907
CNP	1.65863
PNPT1	1.60835
IFITM2	1.60483
DDAH2	1.59215
LILRB1	2.3371
TNFSF10	2.31376
TNNT1	1.88693
APOBEC3A	8.14221
SEMA6B	2.43852
IER5L	1.80346
KRT36	6.13528
PHF11	2.79382
PSMB9	2.88675
LOC100506388	6.08933
REN	6.38149
GRINA	1.66688
ANXA2	1.79516
SMOX	1.73316
STAT2	2.57494
LMNA	1.63109
P2RY6	2.27505
SOD2	1.77044
DDX60L	2.87019
BST2	2.26827
TCAF2	3.16163
TAP1	3.96537
METRNL	1.59331
CMPK2	5.79616
NCOA7	1.84532
SERTAD1	2.18694
DTX3L	2.56262
GLIPR1	1.89367
BCAR1	2.05236
DHX58	3.59792
ALDOC	1.71605
P4HA1	1.85361
RNF213	3.01129
SNAI1	2.41567
PARP14	4.27015
DDX58	4.50648
SLC1A3	1.74607
GSN	2.58913
CASP1	1.94685
ISG20	6.14146
GPBAR1	2.27935
SLC6A8	1.94225
KMO	2.68051
ETV7	6.03706
TMEM150B	3.08282
GPI	1.78264
MUC1	2.64109
STS	3.17606
GNA15	2.16384
RPGRIP1	2.83328
RELB	2.0341
TYMP	3.52763
BNIP3	1.64843
ME1	1.68027
MYZAP	2.85635
SCO2	2.34068
USP30-AS1	6.18492
SLC2A3	2.60385
EIF2AK2	3.22054
RASL11A	2.09264
PLSCR1	3.1784
AGRN	2.51338
IFI35	3.55072
MYD88	2.38798
HSPA1B	2.04114
RASSF7	1.61226
STC1	2.43769
FZD4	2.2143
RRAS	1.83964
CCDC109B	2.45055
THEMIS2	2.01947
SOCS1	3.45651
PECAM1	1.95043
RAB8B	2.02785
ATF3	1.64212
MMP9	3.3364
ANXA2P2	1.69843
P4HA2	1.91207
MX1	3.01212
MITF	2.48581
SAMD9	3.7703
APOL1	3.91263
PSAP	1.62392
LYZ	1.72082
GMPR	5.23771
RTP4	5.43075
ASB2	2.31186
LRP1	2.45044
DUSP6	1.88176
ANGPTL4	4.51811
PKM	1.90453
PHLDA2	2.17833
MAN1A1	2.3069
FAM129B	2.39858
TPM4	2.13975
WIPI1	1.91308
HERC5	4.7211
CFH	5.43288
NFKB2	2.15716
GLRX	2.15364
FAM46A	2.47168
TCIRG1	1.88076
GALNT12	3.00127
MFI2	1.78305
CTSS	2.27992
FGD2	4.22752
NT5DC2	1.78199
LAMB3	1.90341
SEMA4B	2.20601
CTSD	1.89302
NAGK	1.92522
IDO1	6.7131
UPP1	2.14914
TNFAIP8L3	3.45089
TGFA	2.0314
HELZ2	4.39749
ITPR2	1.89495
TIMP1	2.2161
GCNT1	2.2616
CEBPE	2.32105
NAPSB	6.36862
RGS2	2.52626
PANDAR	3.30532
MVP	3.048
GBP3	3.05874
LGALS1	2.34338
BATF2	4.65924
ITGB7	4.50682
HFE	3.28183
CYTIP	3.75148
S100A4	2.49151
IGFBP5	2.84389
OLR1	5.18273
NRIR	6.27227
SERPINE1	4.29534
SEPT4	4.61031
TBX15	2.93558
LILRB3	3.78432
FLT1	3.43031
TLDC2	2.95747
IFIH1	4.7284
SERPING1	6.27173
ARHGAP22	4.17168
CCNA1	4.58338
EPHB2	4.996
CCL4L2	6.96246
CD274	5.84775
CD69	7.58292
CCL13	8.63652

## Sheet: THP1_synergy_down
Gene	log2FoldChange_combo_vs_veh
LPCAT1	-1.59526
EDEM3	-1.59706
CTH	-1.75488
COL18A1	-1.75573
MCU	-1.75912
CDK6	-1.81161
TRHDE	-1.82082
RAB37	-1.84114
NCAM1	-1.84803
PRAM1	-1.87276
TSPAN32	-1.96374
FAM101B	-1.98408
TESC	-2.01185
KIAA1462	-2.01822
FOXD1	-2.03418
ADAMTS2	-2.46033
UNC5B	-2.82281
KBTBD11	-3.0914
