# Supplementary material for: Perturbing LSD1 and WNT rewires transcription to synergistically induce AML differentiation
Source: Nature. 2025 Apr 16;642(8067):508–18. doi: 10.1038/s41586-025-08915-1 (PMC12158781; doi:10.1038/s41586-025-08915-1)
Supplement: Supplementary file 6 — ER-HoxA9 ATAC-seq peaks-d1. [file 41586_2025_8915_MOESM6_ESM.xlsx]

## Sheet: ATAC_Combo_d1_r1
chr1	4571870	4572070
chr1	4785546	4785911
chr1	4857444	4857918
chr1	6214503	6215054
chr1	6214503	6215054
chr1	6467048	6467345
chr1	7088501	7089245
chr1	7155712	7155912
chr1	7397980	7398408
chr1	9545116	9545543
chr1	9700226	9700523
chr1	9748138	9748722
chr1	9943994	9944277
chr1	10039777	10040269
chr1	10232974	10233200
chr1	10318309	10318509
chr1	13267548	13267748
chr1	13372352	13372721
chr1	13589671	13590187
chr1	13647931	13648131
chr1	13660351	13660699
chr1	15805399	15805818
chr1	16104336	16104566
chr1	16104595	16105084
chr1	16619117	16619619
chr1	16656778	16657290
chr1	16665094	16665477
chr1	16688333	16688533
chr1	20820089	20820536
chr1	21014564	21014802
chr1	21079338	21079802
chr1	21960938	21961141
chr1	23383174	23383574
chr1	23433709	23433996
chr1	23922302	23922518
chr1	24612586	24612919
chr1	24612953	24613284
chr1	24678357	24678823
chr1	26964494	26964694
chr1	28053982	28054299
chr1	30873627	30874087
chr1	30949673	30950259
chr1	31509627	31509827
chr1	33669631	33669928
chr1	33814424	33814725
chr1	33903653	33903853
chr1	34439275	34439974
chr1	34439275	34439974
chr1	34472612	34472867
chr1	34472869	34473101
chr1	34485846	34486068
chr1	34573306	34573506
chr1	34867324	34867524
chr1	34877720	34877920
chr1	35938955	35939160
chr1	36052699	36052914
chr1	36068116	36068350
chr1	36129207	36129443
chr1	36243963	36244470
chr1	36264195	36264481
chr1	36273333	36273651
chr1	36307644	36308112
chr1	36326119	36326398
chr1	36403240	36403440
chr1	36445196	36445429
chr1	36471238	36471669
chr1	36511608	36512007
chr1	36547079	36547570
chr1	36556672	36556889
chr1	36566489	36566689
chr1	36684174	36684377
chr1	36691309	36691689
chr1	36709840	36710253
chr1	36939545	36939758
chr1	36939761	36940058
chr1	37429873	37430383
chr1	37486530	37486730
chr1	37491788	37492038
chr1	37541005	37541327
chr1	37585821	37586106
chr1	37864821	37865484
chr1	37864821	37865484
chr1	37872314	37872514
chr1	37890294	37890504
chr1	37997075	37997523
chr1	38130063	38130263
chr1	38987465	38987856
chr1	39367634	39367973
chr1	39478447	39478799
chr1	39535518	39535928
chr1	39577239	39577618
chr1	39614461	39614668
chr1	39680618	39680818
chr1	39714236	39714462
chr1	39730155	39730355
chr1	39736196	39736503
chr1	39754639	39754966
chr1	39761946	39762146
chr1	39895474	39895837
chr1	39896597	39897015
chr1	39936499	39936734
chr1	39944542	39944742
chr1	40051268	40051498
chr1	40213401	40213669
chr1	40294854	40295054
chr1	40790662	40790862
chr1	42798559	42798884
chr1	42851006	42851412
chr1	43098410	43098983
chr1	43521044	43521244
chr1	43559207	43559475
chr1	43827684	43828137
chr1	43933593	43934169
chr1	44102294	44102675
chr1	44147712	44148077
chr1	45795291	45795659
chr1	45868880	45869080
chr1	46853298	46853969
chr1	46921723	46921923
chr1	51478180	51478698
chr1	51509109	51509369
chr1	51584945	51585175
chr1	51594026	51594226
chr1	52113598	52114021
chr1	52119154	52119629
chr1	52232813	52233582
chr1	52630447	52630871
chr1	52722735	52722976
chr1	52817438	52817831
chr1	52844729	52845149
chr1	53296765	53297344
chr1	53313534	53313734
chr1	53352550	53352870
chr1	53784827	53785346
chr1	53851402	53851680
chr1	53941674	53941885
chr1	54250497	54250991
chr1	54523753	54523956
chr1	54798435	54798759
chr1	54841904	54842104
chr1	54912319	54912541
chr1	55027276	55027749
chr1	55052494	55053056
chr1	55087479	55088196
chr1	55088239	55088453
chr1	55130915	55131382
chr1	55210120	55210522
chr1	55236960	55237349
chr1	55405714	55405928
chr1	55808791	55809040
chr1	57377428	57377694
chr1	57406618	57406844
chr1	57969991	57970356
chr1	57995813	57996306
chr1	58296470	58296671
chr1	58392715	58393189
chr1	58392715	58393189
chr1	58423783	58424138
chr1	58504743	58505221
chr1	58586214	58586449
chr1	58603801	58604054
chr1	58652905	58653105
chr1	58712580	58712795
chr1	58795343	58795753
chr1	58802392	58802683
chr1	58973301	58973781
chr1	59120040	59120240
chr1	59162774	59163124
chr1	59237173	59237504
chr1	59481703	59481903
chr1	59481936	59482295
chr1	59670675	59671027
chr1	59684869	59685069
chr1	59763357	59763592
chr1	59912747	59913129
chr1	60098054	60098383
chr1	60180210	60180738
chr1	60343117	60343682
chr1	60566573	60566849
chr1	62483140	62483340
chr1	62703221	62703430
chr1	62703507	62703878
chr1	62724673	62724873
chr1	62747728	62748042
chr1	62798236	62798436
chr1	63114483	63114806
chr1	63176704	63177008
chr1	63177057	63177359
chr1	63730554	63730778
chr1	64121585	64122299
chr1	64121585	64122299
chr1	64301483	64301772
chr1	64446099	64446299
chr1	64529962	64530237
chr1	64532600	64533119
chr1	64617050	64617414
chr1	64690494	64691107
chr1	64737421	64737673
chr1	64737725	64738087
chr1	64797265	64797594
chr1	65178114	65178550
chr1	65179020	65179391
chr1	65186459	65186877
chr1	66700640	66700999
chr1	66815973	66816262
chr1	66817520	66817764
chr1	66834678	66834878
chr1	66862842	66863533
chr1	66862842	66863533
chr1	67038622	67039002
chr1	67237653	67237853
chr1	68973815	68974127
chr1	69759618	69759861
chr1	71102407	71102607
chr1	71102849	71103334
chr1	71249193	71249469
chr1	71556870	71557315
chr1	71731031	71731357
chr1	71912471	71912848
chr1	71938512	71938927
chr1	72144381	72144825
chr1	72226301	72227302
chr1	72244263	72244802
chr1	72255067	72255643
chr1	72255682	72255955
chr1	72284161	72284499
chr1	72307290	72307569
chr1	72582992	72583381
chr1	72711038	72711338
chr1	72870198	72870502
chr1	74001594	74001803
chr1	74236302	74236633
chr1	74248829	74249153
chr1	74284589	74285093
chr1	74295781	74296039
chr1	74332263	74332712
chr1	74368306	74368568
chr1	74375020	74375220
chr1	74386855	74387155
chr1	74391406	74391755
chr1	74397277	74397728
chr1	74505679	74506030
chr1	74506199	74506609
chr1	74587783	74588429
chr1	74661645	74662180
chr1	74758533	74758733
chr1	74773107	74773486
chr1	74816642	74816842
chr1	75124547	75124849
chr1	75124890	75125272
chr1	75142520	75142934
chr1	75142938	75143147
chr1	75168559	75168804
chr1	75168950	75169150
chr1	75180348	75180563
chr1	75191864	75192319
chr1	75213274	75213543
chr1	75219151	75219415
chr1	75230677	75230877
chr1	75236347	75236614
chr1	75317301	75317977
chr1	75479156	75479427
chr1	75479434	75479674
chr1	75521349	75521647
chr1	75559559	75559759
chr1	76607853	76608202
chr1	78488770	78488993
chr1	78488995	78489245
chr1	78537552	78537800
chr1	78651603	78651803
chr1	78657630	78658150
chr1	79761582	79761804
chr1	79775935	79776423
chr1	80340821	80341169
chr1	80408565	80408799
chr1	80646766	80646966
chr1	80757423	80757683
chr1	82316412	82316755
chr1	82316789	82317033
chr1	82444589	82444789
chr1	82724713	82725027
chr1	82839275	82839501
chr1	84839389	84839670
chr1	84924142	84924363
chr1	85703672	85703999
chr1	85793314	85793521
chr1	85859350	85859606
chr1	86059515	86059715
chr1	86064258	86064494
chr1	86064522	86064722
chr1	86154496	86154897
chr1	86228697	86228934
chr1	86229547	86229747
chr1	86303134	86303334
chr1	86359070	86359789
chr1	86380968	86381371
chr1	86434405	86434796
chr1	86442485	86442685
chr1	86470688	86471145
chr1	86487295	86487862
chr1	86503990	86504608
chr1	86509461	86509806
chr1	86526466	86526873
chr1	86567456	86567656
chr1	86582342	86582635
chr1	87098656	87098856
chr1	87213781	87214330
chr1	87326676	87327059
chr1	87626447	87626761
chr1	87640560	87640826
chr1	87650722	87651072
chr1	87755704	87756184
chr1	87900995	87901215
chr1	88094563	88095153
chr1	88277372	88277844
chr1	88587373	88587767
chr1	88701861	88702311
chr1	88705861	88706075
chr1	89069609	89069809
chr1	89235357	89235795
chr1	89302482	89302852
chr1	89555678	89555988
chr1	89644179	89644453
chr1	89931060	89931461
chr1	90117570	90117770
chr1	90221991	90222384
chr1	90244758	90244958
chr1	90335340	90335540
chr1	90603254	90603624
chr1	90975068	90975361
chr1	91052809	91053392
chr1	91080384	91080682
chr1	91239324	91239581
chr1	91250029	91250497
chr1	91298154	91298542
chr1	91413068	91413496
chr1	91459147	91459775
chr1	91494373	91494708
chr1	91540260	91540861
chr1	92034399	92034599
chr1	92079804	92080067
chr1	92137308	92137517
chr1	92180196	92180987
chr1	92180196	92180987
chr1	92372661	92373001
chr1	92473667	92473893
chr1	92648232	92648448
chr1	92648826	92649037
chr1	92755248	92755533
chr1	92802422	92802622
chr1	92802624	92802824
chr1	92906763	92907106
chr1	92934296	92934864
chr1	92972916	92973176
chr1	93029402	93029675
chr1	93071521	93071795
chr1	93235606	93235840
chr1	93342676	93342964
chr1	93343415	93343789
chr1	93445574	93445819
chr1	93478191	93478597
chr1	93478734	93479118
chr1	93511746	93512116
chr1	93635282	93636020
chr1	93635282	93636020
chr1	93668677	93668998
chr1	93801809	93802153
chr1	93803639	93804086
chr1	93825049	93825409
chr1	94035009	94035650
chr1	95313435	95314185
chr1	95313435	95314185
chr1	95450950	95451160
chr1	95657249	95657555
chr1	95667420	95667806
chr1	97660949	97661296
chr1	97661526	97661736
chr1	97769792	97770255
chr1	98095391	98095745
chr1	100079966	100080293
chr1	101675216	101675418
chr1	105663594	105663918
chr1	105965285	105965485
chr1	105980785	105981101
chr1	105990171	105990707
chr1	106171285	106171827
chr1	106407992	106408209
chr1	106714102	106714461
chr1	106759368	106759942
chr1	106796516	106796860
chr1	106818469	106818669
chr1	106901406	106901677
chr1	107582985	107583250
chr1	111864669	111865162
chr1	111915246	111915503
chr1	114326613	114326814
chr1	118311120	118311521
chr1	118320802	118321003
chr1	118321623	118322008
chr1	118389191	118389573
chr1	118428443	118428692
chr1	118907959	118908159
chr1	119443708	119443908
chr1	119504640	119505063
chr1	119525996	119526219
chr1	119526246	119526678
chr1	119648872	119649092
chr1	119837306	119837812
chr1	120073583	120073908
chr1	120099554	120099889
chr1	120120930	120121397
chr1	120265057	120265578
chr1	121327722	121328189
chr1	121430697	121431231
chr1	121567839	121568209
chr1	122357065	122357267
chr1	125435349	125435981
chr1	125435349	125435981
chr1	125560312	125560624
chr1	125560777	125560977
chr1	125560985	125561185
chr1	127204864	127205131
chr1	127205148	127205367
chr1	127773867	127774309
chr1	127868651	127869144
chr1	128102659	128103408
chr1	128102659	128103408
chr1	128243959	128244339
chr1	128359468	128359884
chr1	128417178	128417578
chr1	128436032	128436271
chr1	128590923	128591134
chr1	128592292	128592492
chr1	128614939	128615239
chr1	128712860	128713166
chr1	128833317	128833517
chr1	129298778	129298978
chr1	130715593	130715989
chr1	130798023	130798223
chr1	131084290	131084492
chr1	131096886	131097167
chr1	131097597	131097913
chr1	131103799	131104108
chr1	131137939	131138161
chr1	131138164	131138567
chr1	131200088	131200337
chr1	131492532	131492777
chr1	131527361	131528201
chr1	131565993	131566387
chr1	131658095	131658349
chr1	131734749	131734949
chr1	131827837	131828206
chr1	131867057	131867387
chr1	131910239	131910510
chr1	132139661	132139896
chr1	132319320	132319520
chr1	132341761	132342018
chr1	132417286	132417696
chr1	132938976	132939186
chr1	133025253	133025578
chr1	133034002	133034264
chr1	133130928	133131597
chr1	133609972	133610533
chr1	133661235	133661576
chr1	133800933	133801555
chr1	133856285	133856485
chr1	134079005	134079251
chr1	134092973	134093259
chr1	134151749	134151987
chr1	134196400	134196714
chr1	134294000	134294207
chr1	134302837	134303103
chr1	134323379	134323579
chr1	134332911	134333111
chr1	134361709	134362180
chr1	134405790	134406142
chr1	134415192	134415764
chr1	134455369	134455661
chr1	134494479	134495026
chr1	134494479	134495026
chr1	134556911	134557164
chr1	134650623	134650823
chr1	134701420	134701620
chr1	134955659	134956227
chr1	134962352	134962783
chr1	135106007	135106273
chr1	135131067	135131383
chr1	135147428	135147748
chr1	135313679	135313974
chr1	135360255	135360463
chr1	135430416	135430735
chr1	135544869	135545069
chr1	135659717	135659917
chr1	135687854	135688232
chr1	135729048	135729291
chr1	135752975	135753287
chr1	135841099	135841299
chr1	136131081	136131440
chr1	136140043	136140308
chr1	136140313	136140519
chr1	136345836	136346306
chr1	136415076	136415651
chr1	136415076	136415651
chr1	136466142	136466506
chr1	136624628	136625040
chr1	136685206	136685406
chr1	137751736	137752062
chr1	137806745	137807142
chr1	137898355	137898703
chr1	138136393	138136792
chr1	138145683	138145894
chr1	138162847	138163102
chr1	138175198	138175399
chr1	138192127	138192484
chr1	138343488	138343881
chr1	138619185	138619507
chr1	138619635	138619844
chr1	138912242	138912651
chr1	139421881	139422399
chr1	139454510	139454876
chr1	142104773	142104985
chr1	142456988	142457188
chr1	143702702	143702938
chr1	143776830	143777437
chr1	143916503	143916868
chr1	144003942	144004415
chr1	144006572	144006908
chr1	144200632	144200843
chr1	144330452	144330886
chr1	148983469	148983677
chr1	149947059	149947334
chr1	150164904	150165208
chr1	150392697	150393470
chr1	150392697	150393470
chr1	150596843	150597043
chr1	151250785	151251145
chr1	151344210	151344622
chr1	151428322	151428760
chr1	151625303	151625503
chr1	151754907	151755476
chr1	152015608	152015859
chr1	152386606	152386819
chr1	152528822	152529118
chr1	152766246	152766770
chr1	152798180	152798489
chr1	152807671	152807979
chr1	152902769	152903497
chr1	152902769	152903497
chr1	152902769	152903497
chr1	153414156	153414688
chr1	153475564	153475764
chr1	153487528	153487872
chr1	153899789	153900635
chr1	153899789	153900635
chr1	154786281	154786554
chr1	155027566	155027779
chr1	155050175	155050481
chr1	155083162	155083452
chr1	155091441	155091641
chr1	155099108	155099840
chr1	155158418	155158905
chr1	155224242	155224469
chr1	155417222	155417650
chr1	155558030	155558238
chr1	155973089	155973695
chr1	156035567	156036314
chr1	156040669	156040985
chr1	156408083	156408383
chr1	156420656	156420925
chr1	156421088	156421297
chr1	156459792	156460000
chr1	156474216	156474578
chr1	156558492	156558860
chr1	156615687	156615954
chr1	156674251	156674476
chr1	156674545	156674746
chr1	156718991	156719293
chr1	156938822	156939088
chr1	156996543	156996779
chr1	157039100	157039471
chr1	157076336	157076599
chr1	157285439	157285639
chr1	157412060	157412836
chr1	157412060	157412836
chr1	157469374	157469638
chr1	159186804	159187259
chr1	159231942	159232307
chr1	159735177	159735453
chr1	159812809	159813177
chr1	160044396	160044678
chr1	160079258	160079680
chr1	160194837	160195387
chr1	160212711	160213257
chr1	160233955	160234348
chr1	160906064	160906592
chr1	161034883	161035644
chr1	161034883	161035644
chr1	161070605	161071102
chr1	161131372	161131590
chr1	161139538	161139792
chr1	161251206	161251733
chr1	161482298	161482570
chr1	161876593	161877125
chr1	161877177	161877418
chr1	162548423	162548684
chr1	162570406	162570864
chr1	162570406	162570864
chr1	162734391	162734591
chr1	162740199	162740701
chr1	163383476	163383713
chr1	163403549	163403845
chr1	163403871	163404082
chr1	163779365	163779807
chr1	163903561	163903909
chr1	163929740	163930289
chr1	163994719	163994985
chr1	164135345	164135747
chr1	164248505	164249027
chr1	164275508	164275802
chr1	164307164	164307793
chr1	164307164	164307793
chr1	164440295	164440495
chr1	164458756	164459001
chr1	164485585	164485869
chr1	165194191	165194686
chr1	165236599	165237263
chr1	165460458	165460739
chr1	165460877	165461385
chr1	165634291	165634800
chr1	165642236	165642445
chr1	165691509	165691779
chr1	165763615	165763960
chr1	165771632	165771832
chr1	166002780	166003166
chr1	166003236	166003465
chr1	166378926	166379301
chr1	167246373	167246612
chr1	167308521	167308842
chr1	167350012	167350438
chr1	167370007	167370236
chr1	167394102	167394500
chr1	168432367	168432699
chr1	169531381	169531739
chr1	169919296	169919496
chr1	169940798	169940998
chr1	169969121	169969608
chr1	170174711	170175281
chr1	170215211	170215527
chr1	170709575	170709840
chr1	170868527	170868811
chr1	170885356	170885617
chr1	170996835	170997051
chr1	170998268	170998509
chr1	171033771	171034131
chr1	171102262	171102626
chr1	171102779	171103155
chr1	171113979	171114179
chr1	171122977	171123248
chr1	171150434	171150750
chr1	171196124	171196387
chr1	171222370	171222819
chr1	171247005	171247450
chr1	171270154	171270437
chr1	171281134	171281444
chr1	171287797	171288105
chr1	171329114	171329577
chr1	171388782	171389243
chr1	171411068	171411472
chr1	171470893	171471268
chr1	171501863	171502452
chr1	171502486	171503199
chr1	171532945	171533145
chr1	171849430	171849857
chr1	172082596	172082968
chr1	172147857	172148275
chr1	172311245	172311820
chr1	172349855	172350055
chr1	172376172	172376722
chr1	172423487	172423687
chr1	172481942	172482261
chr1	172500114	172500340
chr1	172501815	172502041
chr1	172513030	172513263
chr1	172513922	172514370
chr1	172525430	172525744
chr1	172550669	172550921
chr1	172632512	172632735
chr1	172632750	172633358
chr1	173409419	173409619
chr1	173419033	173419233
chr1	173420423	173420650
chr1	174652870	174653070
chr1	175162326	175162526
chr1	175625479	175625797
chr1	175692562	175693059
chr1	175923885	175924099
chr1	176505374	176505574
chr1	176814035	176814477
chr1	176814035	176814477
chr1	176814545	176814966
chr1	176827528	176827750
chr1	177188813	177189047
chr1	177258402	177258956
chr1	177427998	177428208
chr1	177441594	177442233
chr1	177489700	177490022
chr1	177495037	177495237
chr1	177609281	177609604
chr1	177702945	177703177
chr1	177796434	177796952
chr1	177796434	177796952
chr1	177802581	177802786
chr1	177983191	177983391
chr1	178146538	178146755
chr1	178187259	178187749
chr1	178318633	178319235
chr1	178318633	178319235
chr1	178337562	178338035
chr1	178368925	178369248
chr1	178393203	178393500
chr1	178405539	178405782
chr1	178406032	178406593
chr1	179046352	179046612
chr1	179517707	179517907
chr1	179517951	179518152
chr1	179546136	179546532
chr1	179668218	179668475
chr1	179704288	179704498
chr1	179803493	179804021
chr1	179842600	179842869
chr1	180109146	180109352
chr1	180195919	180196278
chr1	180256118	180256494
chr1	180268662	180268862
chr1	180330325	180330525
chr1	180365196	180365534
chr1	180387467	180387832
chr1	180431939	180432233
chr1	180541210	180541616
chr1	180568771	180569056
chr1	180641182	180641688
chr1	180725706	180726217
chr1	180726245	180726475
chr1	180763937	180764191
chr1	180777556	180778431
chr1	180777556	180778431
chr1	180813243	180813697
chr1	180835266	180835473
chr1	180850427	180851225
chr1	180873975	180874204
chr1	180888687	180889019
chr1	180904045	180904293
chr1	180942272	180942534
chr1	181144026	181144496
chr1	181211830	181212164
chr1	181232481	181232681
chr1	181256762	181257192
chr1	181372465	181372665
chr1	181842017	181842227
chr1	181842236	181842769
chr1	181853133	181853341
chr1	181860650	181861096
chr1	181881630	181881950
chr1	181888842	181889062
chr1	182108457	182108796
chr1	182124534	182125020
chr1	182125065	182125308
chr1	182282454	182282922
chr1	182283269	182283509
chr1	182341565	182341765
chr1	182408772	182409321
chr1	182489751	182490077
chr1	182528289	182528762
chr1	182908415	182908651
chr1	182928678	182928878
chr1	182951344	182951572
chr1	182983073	182983273
chr1	183147458	183147658
chr1	183264073	183264414
chr1	183296881	183297182
chr1	183299137	183299456
chr1	183369444	183369810
chr1	183388754	183389147
chr1	184034087	184034574
chr1	184478048	184478325
chr1	184732588	184732848
chr1	184793575	184793775
chr1	184845696	184846072
chr1	185203913	185204282
chr1	185328836	185329279
chr1	185331982	185332208
chr1	185362703	185363448
chr1	185857023	185857276
chr1	186749231	186749492
chr1	187215346	187215668
chr1	187864166	187864366
chr1	187904886	187905207
chr1	188936791	188937012
chr1	189007580	189007969
chr1	189688005	189688453
chr1	190316406	190316612
chr1	190777806	190778037
chr1	190928361	190928845
chr1	191026040	191026490
chr1	191126002	191126278
chr1	191182453	191182653
chr1	191183077	191183629
chr1	191224302	191224673
chr1	191277572	191278110
chr1	191325638	191326073
chr1	191397049	191397414
chr1	191397458	191397743
chr1	191420952	191421217
chr1	191575445	191575843
chr1	191575989	191576192
chr1	191661008	191661278
chr1	191718077	191718308
chr1	191821333	191821641
chr1	191906510	191907035
chr1	191989955	191990258
chr1	192092471	192092777
chr1	192136531	192136930
chr1	192745529	192746361
chr1	193008164	193008364
chr1	193129912	193130496
chr1	193160327	193160594
chr1	193173348	193173867
chr1	193191793	193192033
chr1	193201466	193201737
chr1	193242352	193242646
chr1	193494092	193494292
chr1	194927969	194928247
chr1	194976241	194976446
chr1	195130992	195131437
chr1	195241540	195241813
chr10	3281107	3281422
chr10	3336768	3337303
chr10	3740281	3740530
chr10	3972982	3973306
chr10	3973690	3974048
chr10	3982092	3982292
chr10	4041117	4041317
chr10	4386637	4387293
chr10	4432350	4432864
chr10	4972231	4972431
chr10	5194922	5195123
chr10	5805297	5806202
chr10	5805297	5806202
chr10	5823764	5824644
chr10	5823764	5824644
chr10	6753457	6753657
chr10	6916669	6916869
chr10	7063058	7063271
chr10	7064223	7064473
chr10	7076281	7076492
chr10	7118468	7118721
chr10	7211985	7212451
chr10	7473476	7473733
chr10	7589565	7589859
chr10	7662882	7663439
chr10	7662882	7663439
chr10	7681425	7681625
chr10	7681684	7681976
chr10	7725743	7726225
chr10	7780803	7781060
chr10	7792669	7793055
chr10	7841800	7842005
chr10	7956154	7956792
chr10	8213939	8214260
chr10	8617415	8617615
chr10	8767508	8767708
chr10	9081892	9082207
chr10	9901982	9902311
chr10	9907409	9907678
chr10	10355618	10355818
chr10	10457074	10457274
chr10	10472302	10472502
chr10	10558102	10558360
chr10	11149163	11149616
chr10	11280700	11281352
chr10	12868248	12868448
chr10	12919376	12919576
chr10	12922509	12922709
chr10	12964221	12964421
chr10	13008298	13008614
chr10	13193025	13193342
chr10	13473946	13474146
chr10	13500903	13501241
chr10	13964582	13965136
chr10	13982880	13983386
chr10	13998854	13999121
chr10	14705366	14705751
chr10	16652521	16652750
chr10	16770577	16770777
chr10	16996903	16997113
chr10	17722263	17722507
chr10	17723006	17723766
chr10	17723006	17723766
chr10	17772450	17772875
chr10	17939962	17940162
chr10	17947872	17948196
chr10	18022678	18022983
chr10	18055367	18055648
chr10	18234870	18235394
chr10	18234870	18235394
chr10	18430243	18430451
chr10	19015172	19015631
chr10	19062250	19062473
chr10	19094430	19094630
chr10	19506588	19506788
chr10	19591617	19592160
chr10	19613289	19613530
chr10	19691864	19692178
chr10	19907246	19907743
chr10	19915341	19915550
chr10	19933798	19934443
chr10	19933798	19934443
chr10	20077312	20077535
chr10	20104640	20104922
chr10	20311912	20312649
chr10	20311912	20312649
chr10	20347628	20348044
chr10	20361926	20362183
chr10	20505393	20505863
chr10	20828389	20828589
chr10	20835231	20835477
chr10	20850258	20850477
chr10	20924807	20925007
chr10	20952139	20952772
chr10	20952139	20952772
chr10	21083568	21083936
chr10	21160805	21161183
chr10	21228579	21228787
chr10	21235307	21235533
chr10	21295866	21296148
chr10	21296153	21296360
chr10	21994400	21994839
chr10	22058643	22058859
chr10	22070288	22070488
chr10	22148519	22148999
chr10	22163758	22163966
chr10	22223485	22223817
chr10	22302508	22302708
chr10	22306531	22306737
chr10	22731284	22731983
chr10	22731284	22731983
chr10	23786798	23787510
chr10	24149130	24149482
chr10	24622636	24622845
chr10	24869765	24870157
chr10	25118652	25118852
chr10	25119068	25119347
chr10	25331716	25332076
chr10	25359698	25360052
chr10	26772297	26772497
chr10	26799588	26800004
chr10	26995994	26996300
chr10	27520852	27521052
chr10	28594009	28594211
chr10	29361938	29362141
chr10	29503910	29504110
chr10	30200240	30200769
chr10	30600507	30600848
chr10	30618094	30618628
chr10	30729530	30729741
chr10	30803287	30803518
chr10	30810940	30811264
chr10	31313061	31313284
chr10	34019392	34019994
chr10	34281975	34282295
chr10	34297262	34297536
chr10	34359854	34360081
chr10	34699199	34699409
chr10	35446624	35447014
chr10	36410687	36410975
chr10	36974447	36974685
chr10	39133892	39134092
chr10	39171128	39171427
chr10	39220294	39220522
chr10	39369463	39369890
chr10	39731763	39732088
chr10	39898921	39899377
chr10	39960048	39960474
chr10	40141783	40142587
chr10	40141783	40142587
chr10	40152430	40152673
chr10	40212559	40212767
chr10	40246908	40247245
chr10	40258424	40259148
chr10	40276024	40276269
chr10	40302068	40302470
chr10	40348538	40348919
chr10	40349065	40349389
chr10	40372405	40372612
chr10	40883300	40883552
chr10	41303160	41303393
chr10	41450194	41450594
chr10	41490265	41490606
chr10	41518771	41518981
chr10	41519001	41519250
chr10	41519369	41519666
chr10	41763548	41763748
chr10	41809617	41809817
chr10	41809857	41810295
chr10	41887197	41887399
chr10	42031110	42031369
chr10	42277515	42278019
chr10	42278026	42278264
chr10	42478272	42478712
chr10	42501851	42502404
chr10	42678756	42679202
chr10	42761402	42761827
chr10	42761839	42762039
chr10	43034782	43035049
chr10	43221281	43221618
chr10	43479838	43480074
chr10	43540784	43541170
chr10	43641146	43641346
chr10	43667996	43668250
chr10	43856478	43856678
chr10	43930105	43930336
chr10	44268153	44268612
chr10	44458874	44459089
chr10	44529455	44529655
chr10	44539087	44539287
chr10	44702080	44702409
chr10	45066687	45066917
chr10	45066929	45067129
chr10	45577673	45577996
chr10	50592524	50593038
chr10	52381989	52382410
chr10	52417221	52417573
chr10	53379756	53379989
chr10	53596688	53597093
chr10	53629321	53629630
chr10	53629633	53629848
chr10	53641576	53641776
chr10	53713664	53713864
chr10	54075559	54075923
chr10	56228652	56229045
chr10	56598199	56598555
chr10	57486084	57486582
chr10	57532139	57532694
chr10	58255265	58255645
chr10	58323064	58323706
chr10	58446377	58447264
chr10	58497756	58498327
chr10	58497756	58498327
chr10	59221443	59221991
chr10	59323078	59323703
chr10	59564737	59564991
chr10	59577921	59578375
chr10	59616537	59616850
chr10	59702339	59702762
chr10	59825485	59825848
chr10	59879362	59879701
chr10	59899564	59899968
chr10	59909438	59909913
chr10	59943595	59944046
chr10	59951585	59952141
chr10	59980818	59981089
chr10	60002642	60003280
chr10	60002642	60003280
chr10	60252663	60252883
chr10	60262412	60262615
chr10	60277510	60278067
chr10	60277510	60278067
chr10	60346714	60347096
chr10	60347232	60347449
chr10	60752721	60752991
chr10	60934350	60934697
chr10	60970550	60970750
chr10	61175913	61176113
chr10	61187106	61187345
chr10	61199635	61199943
chr10	61277941	61278307
chr10	61452716	61453027
chr10	61475533	61475954
chr10	61492144	61492383
chr10	61648222	61648618
chr10	61680030	61680409
chr10	61695378	61695711
chr10	61751716	61752142
chr10	61763754	61763976
chr10	61980548	61980764
chr10	62183081	62183445
chr10	62340097	62340450
chr10	62340451	62340651
chr10	62486836	62487121
chr10	62543448	62543921
chr10	62549801	62550075
chr10	62578089	62578689
chr10	62590292	62590521
chr10	62602156	62602356
chr10	62651062	62651587
chr10	62792193	62792697
chr10	62920490	62920798
chr10	62980419	62980619
chr10	63023770	63024414
chr10	63243550	63244039
chr10	63338903	63339103
chr10	63429409	63429762
chr10	63590656	63590856
chr10	66336428	66336628
chr10	66814369	66814765
chr10	66864194	66864834
chr10	66899748	66899965
chr10	67185700	67186053
chr10	67285349	67285559
chr10	67344659	67344859
chr10	67537498	67537906
chr10	67695937	67696191
chr10	67804629	67804945
chr10	67979497	67979748
chr10	67984694	67984894
chr10	68283080	68283423
chr10	69211630	69211926
chr10	69212925	69213175
chr10	69352736	69353176
chr10	70097023	70097223
chr10	71237908	71238209
chr10	71344676	71345100
chr10	71347572	71348105
chr10	71347572	71348105
chr10	72654627	72654999
chr10	74966877	74967219
chr10	75036918	75037314
chr10	75055732	75055991
chr10	75060157	75060427
chr10	75105154	75105387
chr10	75146088	75146392
chr10	75211918	75212454
chr10	75326599	75326903
chr10	75448900	75449100
chr10	75517042	75517242
chr10	75517249	75517534
chr10	75517726	75517952
chr10	75591613	75591821
chr10	75739139	75739339
chr10	75764183	75764571
chr10	75773318	75773608
chr10	75781039	75781578
chr10	75828488	75828773
chr10	75837244	75837660
chr10	75860142	75860398
chr10	75893099	75893539
chr10	75935637	75936029
chr10	75944289	75944489
chr10	76032401	76032850
chr10	76237773	76238236
chr10	76258155	76258355
chr10	76307671	76307871
chr10	76345263	76345700
chr10	76442216	76442546
chr10	76442632	76443080
chr10	76468757	76469011
chr10	76513250	76513450
chr10	76531316	76531753
chr10	77056803	77057003
chr10	77221235	77221494
chr10	77258934	77259448
chr10	77271064	77271267
chr10	77515604	77516013
chr10	77550882	77551210
chr10	77581449	77581938
chr10	77606146	77606366
chr10	77606461	77606769
chr10	77622086	77622631
chr10	77864488	77864741
chr10	77970486	77970886
chr10	77978407	77978790
chr10	78009291	78009513
chr10	78009654	78009963
chr10	78054633	78054833
chr10	78069563	78069784
chr10	78087210	78087507
chr10	78169630	78170020
chr10	78185119	78185379
chr10	78244569	78244923
chr10	78264841	78265139
chr10	78298071	78298369
chr10	78364247	78364554
chr10	78392248	78392448
chr10	78412804	78413262
chr10	78464800	78465212
chr10	78574241	78574553
chr10	78574913	78575204
chr10	79097454	79097834
chr10	79595328	79595528
chr10	79681540	79682175
chr10	79704199	79704619
chr10	79746528	79746837
chr10	79766822	79767350
chr10	79780178	79780627
chr10	79854082	79855093
chr10	79854082	79855093
chr10	79877867	79878185
chr10	79908606	79909037
chr10	79916871	79917080
chr10	79926867	79927095
chr10	79936931	79937441
chr10	79959757	79960309
chr10	79984895	79985336
chr10	79996275	79996585
chr10	80016472	80016758
chr10	80024262	80024498
chr10	80053334	80053781
chr10	80071060	80071291
chr10	80075338	80075660
chr10	80115332	80115854
chr10	80141286	80141642
chr10	80142148	80142423
chr10	80148926	80149204
chr10	80149352	80149792
chr10	80159749	80160105
chr10	80165058	80165372
chr10	80167607	80168352
chr10	80226338	80226724
chr10	80248963	80249554
chr10	80261590	80261974
chr10	80264677	80265089
chr10	80282200	80282447
chr10	80292245	80292602
chr10	80329690	80330151
chr10	80340108	80340377
chr10	80343066	80343327
chr10	80350323	80350532
chr10	80398742	80399188
chr10	80399451	80399953
chr10	80406793	80407025
chr10	80433840	80434269
chr10	80475264	80475466
chr10	80535183	80535383
chr10	80539061	80539305
chr10	80561661	80561861
chr10	80569736	80569992
chr10	80577255	80577557
chr10	80590147	80590717
chr10	80602754	80603411
chr10	80602754	80603411
chr10	80621964	80622714
chr10	80621964	80622714
chr10	80656505	80656741
chr10	80676009	80676623
chr10	80678102	80678510
chr10	80692219	80692434
chr10	80695143	80695611
chr10	80701744	80702410
chr10	80702451	80702720
chr10	80742194	80742623
chr10	80751534	80751833
chr10	80797891	80798347
chr10	80797891	80798347
chr10	80798412	80798897
chr10	80826156	80826699
chr10	80855082	80855473
chr10	80900718	80901224
chr10	80929728	80930604
chr10	80929728	80930604
chr10	80988194	80988403
chr10	80999921	81000153
chr10	81014818	81015217
chr10	81037056	81037614
chr10	81060205	81060486
chr10	81069725	81070224
chr10	81105749	81106354
chr10	81105749	81106354
chr10	81134352	81134590
chr10	81137358	81137794
chr10	81162065	81162620
chr10	81167621	81168036
chr10	81176348	81176844
chr10	81182668	81183155
chr10	81233021	81233368
chr10	81266553	81267060
chr10	81266553	81267060
chr10	81292544	81293058
chr10	81320524	81321255
chr10	81350249	81350790
chr10	81356456	81356656
chr10	81357323	81357725
chr10	81378525	81378904
chr10	81384157	81384766
chr10	81407592	81407901
chr10	81408911	81409155
chr10	81432904	81433291
chr10	81464504	81464782
chr10	81496294	81496618
chr10	81519591	81519869
chr10	81545128	81545596
chr10	81571583	81571849
chr10	81600685	81601215
chr10	81606038	81606459
chr10	81633448	81633902
chr10	81643436	81643901
chr10	82629565	82630002
chr10	82763866	82764317
chr10	82858971	82859388
chr10	82889541	82889753
chr10	82900098	82900345
chr10	82984884	82985314
chr10	83004386	83004707
chr10	83533955	83534274
chr10	83543807	83544062
chr10	83544098	83544298
chr10	83648424	83648868
chr10	84576434	84576973
chr10	84576434	84576973
chr10	84622153	84622414
chr10	84774636	84774926
chr10	84816063	84816413
chr10	84903540	84903758
chr10	84916958	84917702
chr10	85102219	85102664
chr10	85127911	85128268
chr10	85184852	85185610
chr10	85184852	85185610
chr10	85386663	85386933
chr10	85871965	85872165
chr10	85916804	85917288
chr10	85957674	85957883
chr10	86705356	86706223
chr10	86705356	86706223
chr10	86727743	86727948
chr10	86778430	86779094
chr10	86990690	86990945
chr10	87257885	87258096
chr10	87421228	87421428
chr10	88146748	88147022
chr10	88201033	88201322
chr10	88304449	88304696
chr10	88357057	88357376
chr10	88503874	88504077
chr10	88730945	88731145
chr10	88731229	88731448
chr10	88826720	88826920
chr10	89443809	89444099
chr10	89686182	89686436
chr10	89732223	89732471
chr10	90983050	90983383
chr10	91062373	91062573
chr10	91082602	91083077
chr10	91123612	91124232
chr10	91170646	91170846
chr10	91171515	91172022
chr10	91181360	91181846
chr10	91181979	91182179
chr10	92722137	92722612
chr10	93070471	93070887
chr10	93124026	93124617
chr10	93124026	93124617
chr10	93160498	93160745
chr10	93160805	93161082
chr10	93261391	93261600
chr10	93310915	93311115
chr10	93335864	93336125
chr10	93336156	93336384
chr10	93453201	93453526
chr10	93539769	93540133
chr10	93589498	93589855
chr10	93594046	93594269
chr10	93833640	93833840
chr10	94035711	94036190
chr10	94105138	94105365
chr10	94147873	94148421
chr10	94198884	94199141
chr10	94378383	94378741
chr10	94426343	94426630
chr10	94688161	94688734
chr10	94688161	94688734
chr10	94828533	94828860
chr10	95075177	95075522
chr10	95144944	95145144
chr10	95191973	95192275
chr10	95324008	95324210
chr10	95416696	95417094
chr10	95514617	95515272
chr10	95940420	95940785
chr10	95986926	95987308
chr10	96001041	96001242
chr10	96015612	96016075
chr10	96150517	96150748
chr10	96616525	96617560
chr10	96616525	96617560
chr10	96751568	96751875
chr10	97160316	97160546
chr10	98744336	98744537
chr10	98914127	98914427
chr10	98914446	98914891
chr10	98914904	98915106
chr10	99107273	99107633
chr10	99150181	99150381
chr10	99169420	99169656
chr10	99190878	99191078
chr10	99229327	99229527
chr10	99241856	99242168
chr10	99261451	99261660
chr10	99261662	99261931
chr10	99262941	99263390
chr10	99268745	99269095
chr10	99270529	99270729
chr10	99430806	99431012
chr10	99441038	99441435
chr10	99459884	99460254
chr10	99581186	99581403
chr10	100487232	100487656
chr10	100642023	100642380
chr10	105841008	105841592
chr10	107216099	107216299
chr10	107932477	107932711
chr10	107948105	107948369
chr10	108161696	108162365
chr10	108161696	108162365
chr10	108191540	108191807
chr10	108634288	108634488
chr10	109968986	109969186
chr10	110745176	110745641
chr10	110975933	110976133
chr10	111009871	111010117
chr10	111010145	111010372
chr10	111103132	111103478
chr10	111119373	111119583
chr10	111164403	111165167
chr10	111298451	111298821
chr10	111473008	111473447
chr10	111506387	111506844
chr10	111972573	111972853
chr10	111997003	111997274
chr10	112002601	112002930
chr10	112139872	112140154
chr10	115315272	115315707
chr10	115362261	115362684
chr10	115384378	115385131
chr10	115384378	115385131
chr10	116135341	116135541
chr10	116581683	116582169
chr10	116950478	116950687
chr10	117063244	117063665
chr10	117063839	117064064
chr10	117148271	117148707
chr10	117224071	117224604
chr10	117224071	117224604
chr10	117301791	117302050
chr10	117376723	117377142
chr10	117435461	117435703
chr10	117483242	117483442
chr10	117688273	117688490
chr10	117710017	117710267
chr10	117710580	117710844
chr10	117746239	117746607
chr10	117792495	117793066
chr10	117845874	117846404
chr10	117845874	117846404
chr10	117860863	117861294
chr10	118103220	118103730
chr10	118121185	118121400
chr10	118122014	118122214
chr10	118141458	118141966
chr10	118869744	118870037
chr10	119239932	119240595
chr10	120112813	120113214
chr10	120201485	120201721
chr10	120208693	120208924
chr10	120226892	120227211
chr10	120674356	120674611
chr10	120686148	120686503
chr10	120882377	120882724
chr10	121268944	121269191
chr10	121290077	121290302
chr10	121364885	121365179
chr10	121374787	121374992
chr10	121476463	121476677
chr10	121507384	121507584
chr10	121586689	121587092
chr10	121625923	121626251
chr10	121626316	121626729
chr10	121739557	121740051
chr10	121739557	121740051
chr10	121796150	121796545
chr10	121878004	121878204
chr10	121905113	121905331
chr10	121961545	121961814
chr10	121972432	121972754
chr10	122054615	122054842
chr10	122096923	122097518
chr10	122569796	122570150
chr10	122678606	122678856
chr10	122678867	122679158
chr10	122794411	122794699
chr10	122800414	122800614
chr10	122985516	122985849
chr10	123076306	123076608
chr10	123196425	123196681
chr10	123196828	123197123
chr10	126478180	126478380
chr10	126905565	126905870
chr10	126919097	126919308
chr10	126978410	126978715
chr10	127041776	127042242
chr10	127063243	127063614
chr10	127063646	127063846
chr10	127070150	127070371
chr10	127121057	127121471
chr10	127136528	127136877
chr10	127164963	127165341
chr10	127211431	127211816
chr10	127250943	127251227
chr10	127266186	127266443
chr10	127290546	127291229
chr10	127311473	127311930
chr10	127324587	127324787
chr10	127338946	127339151
chr10	127380206	127380444
chr10	127481453	127481724
chr10	127512885	127513201
chr10	127522274	127522491
chr10	127621613	127621955
chr10	127642830	127643030
chr10	127666812	127667013
chr10	127676702	127677250
chr10	128008296	128008575
chr10	128035340	128035727
chr10	128058615	128059150
chr10	128082981	128083394
chr10	128149575	128149775
chr10	128211712	128211976
chr10	128231715	128232153
chr10	128259088	128259288
chr10	128270296	128270625
chr10	128298223	128298542
chr10	128303124	128303449
chr10	128310181	128310405
chr10	128322328	128322529
chr10	128337540	128337933
chr10	128344934	128345147
chr10	128368560	128368798
chr10	128368828	128369212
chr10	128409668	128410089
chr10	128411374	128411859
chr10	128493763	128494046
chr10	128498612	128498996
chr10	128505283	128505483
chr10	128525548	128526312
chr10	128525548	128526312
chr10	128535998	128536198
chr10	128547653	128548012
chr10	128548918	128549416
chr10	128565900	128566494
chr10	128626606	128626953
chr10	128695705	128696630
chr10	128695705	128696630
chr10	128704596	128704840
chr10	128747784	128748062
chr10	128748065	128748277
chr10	128779492	128779751
chr10	128805236	128805707
chr10	128821565	128821992
chr10	128922953	128923606
chr10	130314529	130314826
chr10	130322670	130322870
chr11	3105238	3105831
chr11	3105238	3105831
chr11	3193184	3193621
chr11	3202234	3202689
chr11	3202234	3202689
chr11	3266221	3266643
chr11	3289829	3290035
chr11	3290059	3290259
chr11	3332239	3332639
chr11	3387199	3387408
chr11	3408978	3409433
chr11	3452168	3452566
chr11	3514473	3514930
chr11	3535428	3535654
chr11	3539200	3539509
chr11	3648887	3649412
chr11	3738841	3739125
chr11	3894934	3895307
chr11	3913717	3914385
chr11	3963872	3964137
chr11	4096499	4096930
chr11	4148738	4148991
chr11	4160166	4160423
chr11	4186472	4186906
chr11	4195705	4195994
chr11	4217984	4218309
chr11	4232806	4233006
chr11	4261192	4261440
chr11	4294529	4294790
chr11	4299810	4300010
chr11	4333220	4333420
chr11	4637472	4637797
chr11	4704561	4704761
chr11	4729667	4729968
chr11	4843522	4843722
chr11	4849389	4849822
chr11	4895232	4895432
chr11	4973562	4973763
chr11	5098962	5099485
chr11	5098962	5099485
chr11	5114964	5115192
chr11	5150876	5151076
chr11	5369325	5369525
chr11	5444882	5445225
chr11	5485376	5485576
chr11	5502453	5502713
chr11	5520630	5521104
chr11	5542084	5542479
chr11	5761928	5762593
chr11	5761928	5762593
chr11	5788356	5788931
chr11	5788356	5788931
chr11	5837619	5838210
chr11	5837619	5838210
chr11	5878240	5878568
chr11	5955673	5955873
chr11	6000441	6000663
chr11	6011889	6012121
chr11	6200072	6200303
chr11	6267614	6268001
chr11	6274752	6275070
chr11	6291504	6292055
chr11	6291504	6292055
chr11	6365866	6366186
chr11	6388961	6389507
chr11	6388961	6389507
chr11	6415639	6416136
chr11	6415639	6416136
chr11	6444315	6444827
chr11	6497589	6497883
chr11	6520844	6521093
chr11	6528624	6529035
chr11	6546353	6546655
chr11	6546675	6546942
chr11	6560923	6561195
chr11	6625898	6626204
chr11	6679734	6679934
chr11	6695358	6695564
chr11	7145269	7145520
chr11	7759124	7759356
chr11	9373171	9373421
chr11	9531763	9531977
chr11	11461655	11462374
chr11	11461655	11462374
chr11	11564283	11564689
chr11	11569536	11569741
chr11	11808705	11809239
chr11	11880146	11880392
chr11	16951087	16951533
chr11	16956612	16956818
chr11	17005022	17005285
chr11	17008637	17008889
chr11	17158901	17159111
chr11	17159149	17159564
chr11	17211430	17211744
chr11	17257507	17257772
chr11	17953649	17954068
chr11	18883548	18883748
chr11	18924965	18925292
chr11	19018824	19019113
chr11	19020433	19020741
chr11	19920135	19920611
chr11	19920135	19920611
chr11	19925450	19925917
chr11	19925450	19925917
chr11	19972429	19972629
chr11	20112220	20112494
chr11	20112777	20113176
chr11	20193187	20193387
chr11	20200811	20201449
chr11	20249297	20249730
chr11	20332611	20333398
chr11	20332611	20333398
chr11	20477516	20477862
chr11	20542627	20543312
chr11	20631602	20631866
chr11	20631896	20632440
chr11	20631896	20632440
chr11	20741533	20741976
chr11	21091028	21091413
chr11	21225103	21225349
chr11	21370366	21370803
chr11	21433696	21433896
chr11	21571723	21572304
chr11	22584822	22585108
chr11	22617588	22617852
chr11	22665986	22666380
chr11	22693156	22693356
chr11	22693490	22693690
chr11	22859470	22859943
chr11	22871985	22872210
chr11	22891369	22891569
chr11	22981948	22982413
chr11	22990313	22990767
chr11	23007643	23007925
chr11	23255405	23256144
chr11	23255405	23256144
chr11	23305778	23305978
chr11	23305994	23306481
chr11	23497543	23497797
chr11	23497803	23498390
chr11	23633551	23633939
chr11	23770637	23770837
chr11	23771158	23771535
chr11	23895198	23895398
chr11	26387296	26387500
chr11	26593466	26593920
chr11	28067600	28067800
chr11	28086782	28086982
chr11	29172688	29173141
chr11	29247198	29247586
chr11	29373511	29373819
chr11	29500103	29500303
chr11	29526296	29526496
chr11	29547783	29548018
chr11	29548025	29548354
chr11	29692624	29693095
chr11	30025935	30026308
chr11	30166253	30166722
chr11	30198170	30198487
chr11	30771570	30771858
chr11	30954290	30954561
chr11	31671725	31672046
chr11	31870534	31870974
chr11	31949561	31949762
chr11	32205099	32205567
chr11	32267471	32267728
chr11	32454911	32455482
chr11	32454911	32455482
chr11	32532995	32533269
chr11	32542898	32543114
chr11	32558762	32559027
chr11	32565278	32565495
chr11	32642230	32642929
chr11	32642230	32642929
chr11	33162934	33163408
chr11	34010757	34011008
chr11	34031384	34031659
chr11	34064015	34064387
chr11	34072421	34072794
chr11	34833585	34833785
chr11	35769258	35769635
chr11	35834374	35834714
chr11	40402354	40402650
chr11	40692647	40692856
chr11	40733377	40733776
chr11	40755161	40755585
chr11	43385203	43385521
chr11	43411499	43411699
chr11	43426065	43426335
chr11	43433844	43434044
chr11	43643113	43643384
chr11	43681589	43682023
chr11	43747865	43748241
chr11	44395636	44395884
chr11	44470454	44470812
chr11	44617051	44617385
chr11	45160856	45161214
chr11	45883573	45883778
chr11	45926605	45926863
chr11	45944632	45945198
chr11	46286945	46287211
chr11	46311982	46312182
chr11	46436769	46437220
chr11	46628744	46628944
chr11	48064027	48064227
chr11	48186515	48186715
chr11	48800187	48800409
chr11	48816962	48817651
chr11	48816962	48817651
chr11	48834333	48834533
chr11	48838214	48838436
chr11	48853623	48853879
chr11	48856552	48857006
chr11	48871389	48871633
chr11	49203321	49203741
chr11	49243673	49244073
chr11	49244267	49244498
chr11	49250419	49250687
chr11	49712639	49712928
chr11	49846400	49847069
chr11	50024831	50025122
chr11	50134159	50134437
chr11	50174605	50174907
chr11	50210325	50210873
chr11	50224870	50225385
chr11	50236694	50236987
chr11	50292190	50292622
chr11	50325542	50326048
chr11	50377420	50378198
chr11	50430747	50430958
chr11	50430975	50431185
chr11	51215360	51215560
chr11	51262754	51263264
chr11	51328640	51328843
chr11	51539610	51539916
chr11	51584545	51584965
chr11	51606612	51607091
chr11	51615673	51615937
chr11	51619474	51619806
chr11	51637928	51638207
chr11	51644229	51644654
chr11	51688521	51689245
chr11	51756255	51756744
chr11	51911552	51911835
chr11	51931775	51932075
chr11	51961099	51961322
chr11	51967462	51967743
chr11	52004058	52004385
chr11	52071884	52072084
chr11	52080030	52080358
chr11	52098446	52098858
chr11	52231769	52232377
chr11	52360539	52361079
chr11	52360539	52361079
chr11	52800759	52800959
chr11	53300247	53300769
chr11	53324584	53324784
chr11	53350572	53351031
chr11	53430687	53431321
chr11	53567187	53567683
chr11	53737131	53737331
chr11	53763624	53764139
chr11	53769810	53770466
chr11	53769810	53770466
chr11	53794783	53795184
chr11	53891680	53892181
chr11	53979951	53980198
chr11	53980205	53980577
chr11	54028053	54028337
chr11	54091758	54091958
chr11	54155969	54156251
chr11	54437777	54437979
chr11	54522569	54523216
chr11	54703383	54703591
chr11	54787534	54787903
chr11	54801865	54802088
chr11	54860463	54860930
chr11	54866163	54866532
chr11	54884991	54885191
chr11	54955736	54955939
chr11	54955953	54956313
chr11	55023164	55023467
chr11	55033098	55033583
chr11	55039756	55040016
chr11	55077276	55077476
chr11	55084758	55084958
chr11	55097834	55098264
chr11	55113598	55113814
chr11	55131094	55131319
chr11	55204167	55204577
chr11	55240597	55241043
chr11	55461012	55461477
chr11	55469109	55469810
chr11	57232201	57232401
chr11	57518401	57518731
chr11	57784006	57784223
chr11	57801423	57801699
chr11	57895679	57895905
chr11	57962530	57962781
chr11	58103880	58104215
chr11	58214812	58215072
chr11	58301921	58302681
chr11	58301921	58302681
chr11	58322936	58323587
chr11	58322936	58323587
chr11	58330533	58330841
chr11	58846964	58847237
chr11	58867161	58867361
chr11	58903906	58904297
chr11	58928049	58928641
chr11	58954501	58954989
chr11	58955049	58955249
chr11	58960039	58960270
chr11	59163291	59163947
chr11	59163291	59163947
chr11	59191660	59192013
chr11	59202342	59202542
chr11	59208234	59208434
chr11	59227863	59228098
chr11	59228103	59228535
chr11	59302802	59303016
chr11	59384544	59384744
chr11	59472333	59472659
chr11	59525272	59525508
chr11	59526596	59527073
chr11	59541391	59541592
chr11	59624320	59624564
chr11	59662255	59662478
chr11	59778610	59778871
chr11	59839215	59839466
chr11	59839663	59839882
chr11	59880031	59880238
chr11	59885317	59885632
chr11	59941383	59941702
chr11	59948001	59948323
chr11	59964838	59965038
chr11	60046159	60046688
chr11	60105526	60105841
chr11	60115231	60115554
chr11	60175319	60175585
chr11	60176699	60176899
chr11	60189573	60189900
chr11	60210275	60210646
chr11	60222729	60223160
chr11	60352735	60353457
chr11	60352735	60353457
chr11	60417012	60417378
chr11	60537607	60538308
chr11	60728314	60728528
chr11	60777249	60777555
chr11	60787607	60787961
chr11	60811101	60811375
chr11	60830490	60830706
chr11	60878743	60879179
chr11	60913636	60914077
chr11	60931793	60932248
chr11	60935273	60935664
chr11	61042878	61043078
chr11	61059474	61059838
chr11	61160111	61160318
chr11	61174901	61175538
chr11	61266781	61267478
chr11	61266781	61267478
chr11	61602785	61603079
chr11	61761906	61762215
chr11	61854846	61855225
chr11	61930011	61930393
chr11	61989859	61990059
chr11	62004937	62005137
chr11	62281262	62281598
chr11	62457260	62457460
chr11	62551032	62551277
chr11	62551338	62551649
chr11	62575841	62576041
chr11	62602615	62603295
chr11	62609160	62609392
chr11	62648668	62648958
chr11	62675808	62676062
chr11	62756774	62757137
chr11	62820133	62820581
chr11	62879229	62879516
chr11	62929881	62930105
chr11	64079331	64079728
chr11	64366333	64366533
chr11	64516853	64517075
chr11	64978740	64979274
chr11	65788237	65788510
chr11	67024850	67025274
chr11	67052337	67052792
chr11	67506810	67507014
chr11	67588532	67588818
chr11	67588849	67589325
chr11	67949559	67949759
chr11	67989418	67989619
chr11	68451488	68451688
chr11	68498673	68498883
chr11	68499298	68499519
chr11	68852583	68853443
chr11	68852583	68853443
chr11	68863648	68863888
chr11	68864948	68865204
chr11	68871847	68872062
chr11	68901320	68901800
chr11	68939603	68939879
chr11	68967676	68968214
chr11	68967676	68968214
chr11	69015836	69016197
chr11	69040906	69041296
chr11	69059395	69059797
chr11	69062832	69063207
chr11	69073391	69074056
chr11	69078918	69079202
chr11	69094707	69095405
chr11	69094707	69095405
chr11	69098685	69099008
chr11	69110541	69110816
chr11	69118767	69118991
chr11	69124237	69124488
chr11	69125151	69125360
chr11	69323763	69324147
chr11	69366426	69366830
chr11	69395374	69395584
chr11	69395623	69395853
chr11	69395983	69396299
chr11	69408565	69408932
chr11	69409465	69409667
chr11	69417899	69418297
chr11	69418891	69419210
chr11	69546477	69546677
chr11	69579261	69579503
chr11	69581319	69581622
chr11	69605930	69606172
chr11	69632466	69633081
chr11	69662300	69662765
chr11	69662300	69662765
chr11	69671938	69672718
chr11	69681860	69682079
chr11	69757774	69758312
chr11	69758448	69758831
[truncated: 12,490 more rows]

## Sheet: ATAC_Combo_d1_r2
chr1	3059493	3059886
chr1	3445810	3446288
chr1	3451613	3451993
chr1	4414660	4415036
chr1	4417874	4418263
chr1	4426891	4427230
chr1	4427386	4427664
chr1	4571758	4572029
chr1	4785375	4786064
chr1	4807559	4808259
chr1	4857408	4858176
chr1	4857408	4858176
chr1	4906925	4907202
chr1	5082766	5083574
chr1	5656868	5657389
chr1	5915377	5915577
chr1	5970114	5970371
chr1	6214263	6215249
chr1	6214263	6215249
chr1	6406424	6406684
chr1	6454297	6454573
chr1	6466943	6467408
chr1	6760445	6760646
chr1	6760667	6760893
chr1	6969828	6970181
chr1	7088519	7089279
chr1	7206388	7206588
chr1	7397574	7398491
chr1	7397574	7398491
chr1	7824028	7824382
chr1	9545088	9545567
chr1	9700161	9700893
chr1	9700161	9700893
chr1	9731349	9731610
chr1	9748102	9748727
chr1	9772794	9773266
chr1	9799000	9799206
chr1	9805920	9806242
chr1	9857587	9857961
chr1	9859023	9859358
chr1	9893172	9893378
chr1	9943716	9944328
chr1	9991884	9992180
chr1	10007277	10007559
chr1	10037808	10038311
chr1	10037808	10038311
chr1	10039523	10040297
chr1	10039523	10040297
chr1	10232765	10233474
chr1	10280041	10280532
chr1	10325850	10326165
chr1	10880083	10880696
chr1	10880083	10880696
chr1	13052105	13052480
chr1	13154564	13154764
chr1	13162323	13162939
chr1	13188520	13188781
chr1	13267490	13267864
chr1	13372322	13373221
chr1	13372322	13373221
chr1	13372322	13373221
chr1	13373997	13374197
chr1	13513748	13514190
chr1	13531550	13531761
chr1	13589374	13589579
chr1	13589654	13590193
chr1	13593228	13593428
chr1	13600505	13600705
chr1	13647844	13648216
chr1	13659820	13660792
chr1	13659820	13660792
chr1	13659820	13660792
chr1	13789305	13789505
chr1	14143883	14144196
chr1	14222458	14222905
chr1	14278736	14278936
chr1	14595975	14596303
chr1	14918847	14919047
chr1	14924874	14925269
chr1	15805329	15806126
chr1	15805329	15806126
chr1	16104270	16104567
chr1	16104588	16105144
chr1	16105220	16105556
chr1	16105586	16105957
chr1	16228274	16228497
chr1	16433537	16433737
chr1	16519170	16519454
chr1	16570837	16571212
chr1	16617737	16618049
chr1	16618957	16619613
chr1	16656478	16657336
chr1	16664975	16665567
chr1	16664975	16665567
chr1	16688172	16689062
chr1	16688172	16689062
chr1	16747180	16747441
chr1	16798311	16798636
chr1	17163647	17163847
chr1	17449265	17449615
chr1	17608199	17608405
chr1	17608419	17608717
chr1	19179126	19179326
chr1	20820094	20820620
chr1	20890381	20890922
chr1	20890981	20891187
chr1	20933584	20933809
chr1	21014448	21014958
chr1	21025172	21025574
chr1	21031733	21032034
chr1	21068608	21068815
chr1	21079203	21079816
chr1	21166232	21166528
chr1	21218415	21218946
chr1	21218415	21218946
chr1	21344403	21344603
chr1	21461150	21461350
chr1	21554780	21555093
chr1	21567268	21567552
chr1	21960398	21960791
chr1	21960882	21961103
chr1	21961139	21961575
chr1	22737472	22737843
chr1	23062045	23062254
chr1	23383060	23383626
chr1	23433598	23434042
chr1	23792878	23793078
chr1	23921713	23922599
chr1	23921713	23922599
chr1	23921713	23922599
chr1	24005452	24005936
chr1	24378501	24378703
chr1	24549066	24549361
chr1	24553517	24553749
chr1	24612587	24612919
chr1	24612949	24613286
chr1	24633821	24634073
chr1	24678173	24678836
chr1	26687447	26687647
chr1	27592460	27592759
chr1	28048016	28048295
chr1	28053933	28054367
chr1	30584047	30584247
chr1	30873014	30874226
chr1	30873014	30874226
chr1	30920917	30921153
chr1	30921299	30921517
chr1	30949263	30949524
chr1	30949532	30950325
chr1	30949532	30950325
chr1	31616250	31616799
chr1	31616250	31616799
chr1	33503022	33503222
chr1	33531917	33532239
chr1	33578737	33579041
chr1	33669629	33670006
chr1	33670214	33670598
chr1	33732986	33733360
chr1	33739352	33739623
chr1	33757897	33758184
chr1	33813852	33814061
chr1	33814084	33814763
chr1	33814084	33814763
chr1	33883440	33883722
chr1	33898353	33898655
chr1	33903597	33904068
chr1	33966441	33966681
chr1	34061187	34061395
chr1	34289264	34289568
chr1	34290194	34290700
chr1	34439214	34440216
chr1	34439214	34440216
chr1	34459579	34459839
chr1	34460146	34460446
chr1	34462811	34463150
chr1	34472548	34472951
chr1	34472957	34473328
chr1	34485374	34486140
chr1	34485374	34486140
chr1	34511067	34511397
chr1	34563241	34563557
chr1	34564428	34564691
chr1	34573382	34573582
chr1	34579531	34579851
chr1	34602414	34602629
chr1	34642560	34642790
chr1	34801552	34801863
chr1	34827989	34828347
chr1	34839353	34839562
chr1	34842661	34843247
chr1	34842661	34843247
chr1	34849780	34850310
chr1	34858711	34858967
chr1	34867243	34867580
chr1	35813680	35813908
chr1	35972247	35972447
chr1	36052595	36052981
chr1	36064964	36065264
chr1	36068057	36068544
chr1	36129122	36129560
chr1	36130283	36130704
chr1	36131195	36131397
chr1	36160287	36160597
chr1	36162651	36163102
chr1	36173031	36173257
chr1	36178246	36178594
chr1	36243945	36244518
chr1	36252885	36253312
chr1	36261923	36262548
chr1	36264095	36264584
chr1	36270769	36270980
chr1	36272565	36272841
chr1	36273117	36273677
chr1	36281847	36282282
chr1	36293563	36293763
chr1	36296334	36296823
chr1	36296334	36296823
chr1	36307471	36308393
chr1	36307471	36308393
chr1	36309640	36309902
chr1	36324164	36324380
chr1	36325880	36326434
chr1	36368994	36369351
chr1	36445125	36445543
chr1	36471118	36471794
chr1	36501392	36501596
chr1	36511389	36512068
chr1	36547029	36547570
chr1	36554633	36554869
chr1	36556610	36556962
chr1	36557479	36557874
chr1	36566454	36566783
chr1	36569433	36569633
chr1	36571625	36571991
chr1	36591388	36591784
chr1	36684135	36684454
chr1	36691229	36691866
chr1	36709242	36709442
chr1	36709842	36710314
chr1	36737281	36737642
chr1	36744695	36744909
chr1	36784517	36784971
chr1	36836478	36836967
chr1	36874904	36875463
chr1	36914545	36914820
chr1	36939501	36940146
chr1	36939501	36940146
chr1	36988338	36988601
chr1	37250766	37250966
chr1	37299543	37300264
chr1	37300725	37301026
chr1	37318631	37318982
chr1	37322830	37323030
chr1	37344275	37344515
chr1	37344620	37344824
chr1	37407243	37407538
chr1	37419421	37419813
chr1	37429785	37430395
chr1	37474129	37474435
chr1	37479050	37479343
chr1	37486443	37486781
chr1	37491616	37492067
chr1	37524731	37525163
chr1	37540972	37541359
chr1	37546777	37547068
chr1	37585717	37586509
chr1	37585717	37586509
chr1	37624202	37624581
chr1	37639214	37639490
chr1	37690755	37690955
chr1	37864702	37865504
chr1	37864702	37865504
chr1	37872106	37872361
chr1	37884522	37884722
chr1	37890197	37890655
chr1	37931828	37932188
chr1	37996842	37997533
chr1	37996842	37997533
chr1	37997823	37998248
chr1	38049499	38049873
chr1	38129511	38130309
chr1	38129511	38130309
chr1	38437769	38437979
chr1	38495394	38495708
chr1	38627035	38627235
chr1	38627439	38627647
chr1	38664883	38665187
chr1	38694169	38694479
chr1	38767908	38768173
chr1	38769970	38770170
chr1	38787540	38787822
chr1	38987433	38988125
chr1	38987433	38988125
chr1	39001196	39001482
chr1	39010626	39010932
chr1	39078629	39078888
chr1	39089808	39090178
chr1	39105575	39105793
chr1	39367595	39368032
chr1	39394103	39394321
chr1	39396368	39396737
chr1	39408859	39409059
chr1	39417932	39418222
chr1	39428253	39428594
chr1	39469003	39469394
chr1	39478296	39478958
chr1	39478296	39478958
chr1	39487439	39487799
chr1	39503322	39503559
chr1	39525666	39526161
chr1	39530288	39530546
chr1	39535448	39536255
chr1	39535448	39536255
chr1	39577058	39577759
chr1	39578511	39578913
chr1	39579224	39579449
chr1	39608479	39608766
chr1	39614306	39615149
chr1	39614306	39615149
chr1	39636693	39636951
chr1	39680706	39680906
chr1	39685901	39686148
chr1	39713912	39714453
chr1	39729876	39730282
chr1	39734403	39734694
chr1	39736127	39736641
chr1	39754532	39755067
chr1	39761173	39761722
chr1	39761173	39761722
chr1	39762018	39762333
chr1	39847104	39847332
chr1	39859247	39859589
chr1	39864640	39864840
chr1	39868034	39868245
chr1	39870054	39870254
chr1	39895479	39895973
chr1	39896543	39897061
chr1	39922722	39923002
chr1	39936438	39936829
chr1	39944443	39944643
chr1	39969081	39969335
chr1	40027278	40027557
chr1	40037907	40038107
chr1	40045738	40046097
chr1	40051209	40051580
chr1	40059149	40059591
chr1	40084501	40084759
chr1	40085826	40086103
chr1	40115367	40115567
chr1	40116436	40116701
chr1	40213391	40213732
chr1	40224705	40225158
chr1	40230315	40230761
chr1	40240469	40240884
chr1	40250441	40250783
chr1	40294764	40295185
chr1	40321893	40322117
chr1	40356033	40356433
chr1	40380124	40380575
chr1	40473606	40474021
chr1	40475666	40475925
chr1	40501471	40501981
chr1	40502066	40502325
chr1	40515169	40515490
chr1	40524399	40524606
chr1	40790294	40790879
chr1	40790294	40790879
chr1	40841006	40841206
chr1	42850985	42851622
chr1	43092352	43092924
chr1	43098324	43099050
chr1	43139676	43139938
chr1	43264524	43264775
chr1	43445396	43445885
chr1	43446092	43446496
chr1	43456960	43457397
chr1	43465050	43465250
chr1	43500060	43500514
chr1	43506701	43506901
chr1	43520776	43521370
chr1	43811043	43811252
chr1	43827226	43828205
chr1	43899040	43899240
chr1	43933441	43934351
chr1	44041887	44042121
chr1	44102074	44102756
chr1	44118573	44119063
chr1	44119846	44120137
chr1	44122291	44122583
chr1	44147676	44148214
chr1	45314001	45314256
chr1	45795020	45795851
chr1	45795020	45795851
chr1	45825225	45825489
chr1	45868645	45869119
chr1	46852850	46853128
chr1	46853135	46854232
chr1	46853135	46854232
chr1	46921591	46921947
chr1	50900068	50900619
chr1	50900068	50900619
chr1	50935349	50935549
chr1	50940724	50940959
chr1	50962393	50962593
chr1	51334052	51334257
chr1	51459098	51459347
chr1	51477887	51478735
chr1	51509040	51509416
chr1	51529745	51530038
chr1	51539659	51539923
chr1	51584832	51585357
chr1	51593735	51594362
chr1	51597042	51597251
chr1	51671346	51671715
chr1	51789397	51789629
chr1	51805110	51805348
chr1	51930590	51931102
chr1	51934401	51934914
chr1	52004175	52004394
chr1	52008477	52008756
chr1	52012756	52013032
chr1	52021972	52022472
chr1	52113592	52114106
chr1	52119147	52119713
chr1	52232811	52233619
chr1	52302652	52302888
chr1	52456688	52456888
chr1	52499944	52500158
chr1	52500354	52500646
chr1	52500853	52501053
chr1	52511786	52511986
chr1	52578529	52578965
chr1	52578529	52578965
chr1	52630457	52631226
chr1	52648223	52648423
chr1	52653360	52653717
chr1	52655121	52655617
chr1	52676839	52677039
chr1	52703097	52703493
chr1	52708835	52709087
chr1	52712180	52712470
chr1	52722580	52722979
chr1	52726723	52727003
chr1	52729113	52729347
chr1	52748326	52748578
chr1	52800328	52800748
chr1	52817387	52817952
chr1	52844675	52845226
chr1	52854105	52854334
chr1	52960253	52960487
chr1	52963227	52963456
chr1	53296753	53297387
chr1	53313451	53313759
chr1	53352500	53352994
chr1	53773954	53774317
chr1	53784741	53785442
chr1	53818148	53818413
chr1	53823652	53824211
chr1	53850815	53851263
chr1	53851352	53851729
chr1	53856742	53857168
chr1	53909192	53909485
chr1	53910248	53910600
chr1	53940250	53940621
chr1	54129036	54129464
chr1	54250471	54251088
chr1	54438692	54439175
chr1	54500664	54500895
chr1	54523616	54524074
chr1	54585461	54585665
chr1	54647410	54647670
chr1	54666039	54666261
chr1	54798422	54798823
chr1	54837680	54838198
chr1	54841748	54842188
chr1	54888495	54889083
chr1	54896811	54897011
chr1	54907286	54907486
chr1	54912295	54912683
chr1	54913621	54913868
chr1	54920217	54920437
chr1	54925546	54926185
chr1	54925546	54926185
chr1	54926189	54926676
chr1	54933723	54933980
chr1	55026909	55027779
chr1	55028952	55029165
chr1	55052353	55053331
chr1	55058540	55058740
chr1	55087349	55088527
chr1	55130862	55131823
chr1	55210120	55210645
chr1	55215475	55215762
chr1	55236922	55237443
chr1	55383227	55383439
chr1	55405589	55406089
chr1	55419002	55419297
chr1	55436535	55436942
chr1	55488346	55488546
chr1	55507152	55507395
chr1	55528646	55529169
chr1	55739040	55739348
chr1	55960352	55960552
chr1	57377348	57377907
chr1	57406362	57407038
chr1	57406362	57407038
chr1	57428982	57429241
chr1	57472238	57472550
chr1	57594833	57595096
chr1	57969821	57970356
chr1	57995757	57996314
chr1	58029565	58030037
chr1	58031213	58031510
chr1	58215502	58215755
chr1	58296357	58296623
chr1	58303697	58304002
chr1	58359581	58359855
chr1	58392600	58393524
chr1	58392600	58393524
chr1	58392600	58393524
chr1	58423396	58424289
chr1	58445096	58445769
chr1	58445096	58445769
chr1	58504581	58505280
chr1	58586171	58586920
chr1	58586171	58586920
chr1	58603746	58604108
chr1	58613854	58614069
chr1	58618304	58618611
chr1	58620903	58621139
chr1	58652543	58652934
chr1	58677649	58677881
chr1	58712218	58712418
chr1	58712446	58712873
chr1	58743232	58743617
chr1	58761513	58761761
chr1	58795276	58795743
chr1	58797421	58797621
chr1	58802309	58802734
chr1	58973147	58973959
chr1	59119749	59120449
chr1	59119749	59120449
chr1	59162977	59163477
chr1	59171943	59172143
chr1	59173133	59173338
chr1	59237056	59237520
chr1	59237623	59237824
chr1	59238008	59238218
chr1	59316001	59316392
chr1	59475669	59475942
chr1	59481592	59482318
chr1	59482393	59482664
chr1	59571470	59571716
chr1	59593550	59593853
chr1	59613866	59614099
chr1	59670018	59670240
chr1	59670615	59671183
chr1	59684790	59685301
chr1	59763149	59764226
chr1	59763149	59764226
chr1	59830330	59830574
chr1	59895466	59895807
chr1	59912659	59913196
chr1	60070690	60071047
chr1	60097616	60098615
chr1	60097616	60098615
chr1	60097616	60098615
chr1	60180132	60180868
chr1	60343071	60343697
chr1	60409194	60409862
chr1	60409194	60409862
chr1	60566297	60566947
chr1	60566961	60567180
chr1	60569300	60569537
chr1	60579784	60580300
chr1	60598949	60599647
chr1	60598949	60599647
chr1	60600672	60600964
chr1	60641622	60641876
chr1	60745604	60746026
chr1	60863010	60863503
chr1	60865265	60865476
chr1	60916180	60916546
chr1	60916557	60916781
chr1	60937325	60937644
chr1	60960578	60960805
chr1	60961189	60961408
chr1	62141703	62141917
chr1	62148833	62149273
chr1	62229189	62229652
chr1	62241936	62242221
chr1	62483114	62483356
chr1	62701135	62701417
chr1	62703112	62703898
chr1	62703112	62703898
chr1	62724579	62725414
chr1	62724579	62725414
chr1	62747709	62748111
chr1	62773800	62774000
chr1	62774384	62774615
chr1	63114196	63114836
chr1	63114196	63114836
chr1	63121963	63122395
chr1	63126266	63126533
chr1	63176612	63177523
chr1	63176612	63177523
chr1	63181039	63181372
chr1	63659675	63659914
chr1	63730230	63730465
chr1	63730469	63730790
chr1	64078411	64078713
chr1	64078786	64079229
chr1	64104638	64105086
chr1	64121544	64122425
chr1	64121544	64122425
chr1	64189481	64189845
chr1	64301393	64301807
chr1	64302836	64303266
chr1	64302836	64303266
chr1	64338516	64339005
chr1	64446145	64446353
chr1	64446752	64447014
chr1	64482080	64482543
chr1	64518486	64518773
chr1	64529804	64530302
chr1	64532556	64533238
chr1	64617002	64617531
chr1	64617679	64617924
chr1	64690439	64691126
chr1	64717449	64717795
chr1	64737278	64738106
chr1	64737278	64738106
chr1	64753163	64753507
chr1	64797220	64797632
chr1	64876393	64876633
chr1	64925677	64926043
chr1	64949284	64949689
chr1	64956541	64957084
chr1	64986093	64986472
chr1	65010227	65010457
chr1	65089128	65089338
chr1	65090376	65090794
chr1	65112757	65113062
chr1	65113530	65113903
chr1	65178087	65179462
chr1	65178087	65179462
chr1	65178087	65179462
chr1	65186331	65186897
chr1	66174988	66175302
chr1	66279282	66279536
chr1	66279622	66279956
chr1	66650037	66650237
chr1	66700612	66701221
chr1	66815810	66816433
chr1	66816847	66817222
chr1	66817458	66817889
chr1	66841858	66842415
chr1	66862684	66863526
chr1	66862684	66863526
chr1	66895783	66895997
chr1	66896176	66896455
chr1	67003750	67003957
chr1	67038713	67039082
chr1	67061514	67061799
chr1	67397952	67398152
chr1	68973582	68974109
chr1	69019377	69019620
chr1	69241800	69242130
chr1	69342219	69342421
chr1	69364229	69364451
chr1	69440914	69441233
chr1	69496045	69496431
chr1	69507610	69507921
chr1	69513648	69513919
chr1	69517929	69518135
chr1	69607143	69607348
chr1	69654958	69655194
chr1	69687114	69687417
chr1	69687496	69688012
chr1	69689047	69689339
chr1	69759579	69759913
chr1	69790324	69790576
chr1	69830634	69830912
chr1	71102638	71103395
chr1	71115861	71116131
chr1	71556803	71557488
chr1	71728969	71729310
chr1	71730983	71731359
chr1	71742114	71742375
chr1	71798743	71798967
chr1	71893570	71893926
chr1	71912309	71912950
chr1	71938177	71939085
chr1	71949513	71949782
chr1	71953045	71953264
chr1	71956951	71957268
chr1	71974732	71975099
chr1	72106713	72106953
chr1	72107124	72107436
chr1	72123670	72123938
chr1	72141965	72142165
chr1	72144374	72144958
chr1	72196090	72196504
chr1	72210960	72211160
chr1	72211959	72212460
chr1	72211959	72212460
chr1	72220040	72220300
chr1	72226175	72227334
chr1	72237005	72237363
chr1	72243745	72245240
chr1	72243745	72245240
chr1	72254645	72256036
chr1	72254645	72256036
chr1	72283959	72284504
chr1	72307246	72307668
chr1	72320785	72321100
chr1	72428492	72429030
chr1	72429169	72429545
chr1	72582978	72583609
chr1	72711025	72711479
chr1	72854887	72855264
chr1	72870220	72870528
chr1	72871088	72871369
chr1	72877906	72878117
chr1	73826384	73826630
chr1	73901570	73901908
chr1	73921089	73921362
chr1	73996354	73996570
chr1	74034652	74034896
chr1	74125209	74125585
chr1	74130978	74131209
chr1	74133985	74134185
chr1	74151120	74151419
chr1	74155537	74155795
chr1	74159674	74159985
chr1	74167147	74167559
chr1	74178603	74178981
chr1	74196102	74196306
chr1	74227294	74227643
chr1	74236226	74236713
chr1	74236982	74237250
chr1	74248783	74249218
chr1	74284570	74285142
chr1	74295508	74296066
chr1	74304076	74304276
chr1	74313416	74313616
chr1	74332205	74332813
chr1	74361889	74362236
chr1	74368157	74368640
chr1	74374951	74375293
chr1	74376288	74376757
chr1	74386626	74387290
chr1	74391294	74391755
chr1	74397233	74397802
chr1	74438020	74438456
chr1	74505561	74506490
chr1	74505561	74506490
chr1	74587688	74588475
chr1	74601030	74601597
chr1	74661415	74662152
chr1	74714075	74714275
chr1	74748800	74749064
chr1	74759925	74760125
chr1	74763195	74763395
chr1	74773070	74773543
chr1	74782036	74782423
chr1	74787890	74788226
chr1	74800508	74800859
chr1	74803111	74803511
chr1	74808138	74808465
chr1	74816582	74817384
chr1	74816582	74817384
chr1	75000567	75000769
chr1	75124510	75125358
chr1	75124510	75125358
chr1	75124510	75125358
chr1	75141488	75142000
chr1	75142325	75143231
chr1	75142325	75143231
chr1	75142325	75143231
chr1	75168478	75169161
chr1	75168478	75169161
chr1	75179340	75179540
chr1	75179913	75180649
chr1	75179913	75180649
chr1	75187911	75188272
chr1	75191837	75192294
chr1	75192552	75192771
chr1	75210618	75210984
chr1	75213143	75213545
chr1	75218301	75219441
chr1	75218301	75219441
chr1	75218301	75219441
chr1	75218301	75219441
chr1	75230366	75230959
chr1	75230366	75230959
chr1	75234707	75234925
chr1	75236206	75237045
chr1	75236206	75237045
chr1	75248180	75248505
chr1	75251688	75251944
chr1	75254333	75254583
chr1	75255502	75255768
chr1	75317254	75318060
chr1	75361846	75362086
chr1	75398798	75399124
chr1	75413799	75413999
chr1	75435766	75436130
chr1	75445832	75446106
chr1	75449820	75450090
chr1	75467662	75467913
chr1	75478591	75478877
chr1	75479038	75479724
chr1	75479038	75479724
chr1	75521250	75521900
chr1	75521250	75521900
chr1	75559494	75559871
chr1	76404165	76404365
chr1	76540533	76540973
chr1	76550887	76551245
chr1	77515079	77515342
chr1	77516324	77516535
chr1	78488548	78489315
chr1	78488548	78489315
chr1	78537522	78537914
chr1	78657519	78658241
chr1	78702971	78703171
chr1	78724533	78724755
chr1	79561187	79561524
chr1	79581512	79581819
chr1	79671762	79672335
chr1	79711084	79711846
chr1	79711084	79711846
chr1	79741127	79741426
chr1	79761558	79761925
chr1	79775854	79776444
chr1	79778077	79778384
chr1	80091471	80091691
chr1	80340214	80341308
chr1	80340214	80341308
chr1	80340214	80341308
chr1	80384171	80384560
chr1	80401958	80402327
chr1	80408609	80408843
chr1	80454158	80454376
chr1	80637147	80637499
chr1	80646646	80646966
chr1	80659499	80659751
chr1	80659881	80660081
chr1	80665217	80665591
chr1	80756878	80757240
chr1	80758146	80758724
chr1	80758146	80758724
chr1	80785122	80785561
chr1	81111804	81112004
chr1	82316211	82317053
chr1	82724673	82725264
chr1	82724673	82725264
chr1	82796164	82796406
chr1	82798997	82799222
chr1	82816101	82816354
chr1	82839210	82839553
chr1	84350336	84350656
chr1	84406863	84407256
chr1	84839252	84839711
chr1	84839717	84840225
chr1	84839717	84840225
chr1	84915026	84915412
chr1	84924178	84924669
chr1	84935394	84936087
chr1	84935394	84936087
chr1	85703296	85704111
chr1	85703296	85704111
chr1	85732567	85733003
chr1	85735723	85736104
chr1	85736539	85736768
chr1	85751441	85751917
chr1	85758219	85758468
chr1	85763330	85763709
chr1	85779527	85779746
chr1	85779777	85780158
chr1	85793163	85794061
chr1	85793163	85794061
chr1	85793163	85794061
chr1	85838153	85838353
chr1	85853374	85853612
chr1	85894398	85894654
chr1	85895401	85895786
chr1	85960865	85961340
chr1	86038290	86038709
chr1	86048210	86048571
chr1	86059406	86059786
chr1	86064219	86064987
chr1	86064219	86064987
chr1	86148484	86148716
chr1	86154444	86154948
chr1	86178855	86179210
chr1	86186665	86186865
chr1	86190920	86191229
chr1	86214202	86214562
chr1	86215350	86215610
chr1	86216546	86216755
chr1	86228581	86229144
chr1	86229446	86229910
chr1	86233840	86234128
chr1	86263482	86264207
chr1	86263482	86264207
chr1	86301244	86302016
chr1	86301244	86302016
chr1	86303018	86303349
chr1	86307319	86307534
chr1	86349770	86350028
chr1	86358793	86359789
chr1	86380903	86381421
chr1	86389353	86389553
chr1	86398418	86398728
chr1	86399423	86399673
chr1	86407032	86407350
chr1	86430048	86430397
chr1	86434302	86434871
chr1	86440280	86440497
chr1	86440536	86440823
chr1	86442060	86443054
chr1	86442060	86443054
chr1	86442060	86443054
chr1	86470555	86471287
chr1	86472221	86472502
chr1	86479070	86479479
chr1	86487183	86487942
chr1	86492270	86492617
chr1	86492766	86493079
chr1	86501685	86501893
chr1	86503501	86503757
chr1	86503792	86504661
chr1	86509387	86509828
chr1	86511181	86511424
chr1	86525253	86525579
chr1	86526291	86527293
chr1	86528151	86528404
chr1	86532409	86532728
chr1	86571439	86571751
chr1	86582249	86583120
chr1	86582249	86583120
chr1	86703664	86704050
chr1	87042148	87042349
chr1	87071992	87072192
chr1	87098506	87098940
chr1	87111834	87112276
chr1	87149379	87149889
chr1	87174380	87174618
chr1	87175798	87176119
chr1	87180925	87181233
chr1	87190497	87190861
chr1	87213702	87214421
chr1	87213702	87214421
chr1	87246276	87246509
chr1	87281731	87282068
chr1	87315904	87316141
chr1	87326635	87327375
chr1	87607512	87608139
chr1	87608394	87608746
chr1	87620131	87620719
chr1	87625397	87625608
chr1	87626333	87626809
chr1	87637334	87637891
chr1	87638180	87638492
chr1	87640320	87640805
chr1	87650522	87651247
chr1	87650522	87651247
chr1	87658015	87658451
chr1	87659253	87659627
chr1	87755702	87756421
chr1	87828221	87828707
chr1	87829855	87830261
chr1	87849394	87849717
chr1	87852855	87853276
chr1	87900862	87901405
chr1	87960071	87960561
chr1	87961574	87961839
chr1	88008189	88008451
chr1	88094273	88094864
chr1	88094273	88094864
chr1	88094884	88095260
chr1	88103050	88103288
chr1	88133971	88134245
chr1	88134513	88134868
chr1	88158528	88158755
chr1	88260303	88260518
chr1	88277116	88277858
chr1	88277116	88277858
chr1	88284964	88285180
chr1	88290007	88290234
chr1	88424674	88424893
chr1	88456731	88457021
chr1	88462569	88462769
chr1	88474666	88474949
chr1	88509944	88510176
chr1	88562389	88562662
chr1	88567280	88567603
chr1	88587323	88587888
chr1	88654782	88655087
chr1	88655243	88655487
chr1	88701632	88702637
chr1	88701632	88702637
chr1	88701632	88702637
chr1	88705832	88706137
chr1	88745294	88745579
chr1	89069540	89069788
chr1	89069975	89070464
chr1	89235270	89235811
chr1	89302367	89302980
chr1	89454468	89455005
chr1	89457144	89457387
chr1	89463191	89463398
chr1	89495146	89495430
chr1	89523214	89523442
chr1	89524483	89524727
chr1	89555518	89556010
chr1	89574999	89575328
chr1	89575527	89575842
chr1	89580017	89580264
chr1	89580955	89581476
chr1	89602804	89603252
chr1	89607488	89607735
chr1	89610067	89610460
chr1	89619969	89620273
chr1	89644132	89644531
chr1	89742396	89742748
chr1	89902240	89902450
chr1	89930298	89930661
chr1	89930968	89931476
chr1	89940318	89940753
chr1	90153435	90153688
chr1	90203858	90204133
chr1	90215872	90216252
chr1	90221881	90222420
chr1	90227790	90228210
chr1	90228418	90228703
chr1	90234486	90235022
chr1	90245613	90245852
chr1	90257694	90257916
chr1	90288860	90289508
chr1	90289691	90289891
chr1	90368755	90368955
chr1	90592945	90593150
chr1	90603204	90603783
chr1	90906398	90906656
chr1	90956746	90956981
chr1	90973290	90973565
chr1	90974945	90975352
chr1	91023988	91024307
chr1	91034215	91034436
chr1	91034568	91034999
chr1	91041569	91041921
chr1	91052644	91053445
chr1	91056468	91056754
chr1	91062394	91062717
chr1	91065215	91065459
chr1	91080225	91080784
chr1	91098829	91099203
chr1	91179117	91179426
chr1	91179917	91180124
chr1	91187281	91187823
chr1	91216487	91216801
chr1	91219830	91220213
chr1	91220364	91220716
chr1	91235452	91235714
chr1	91239178	91239450
chr1	91249932	91250574
chr1	91297923	91298640
chr1	91332891	91333123
chr1	91345656	91345965
chr1	91366247	91366532
chr1	91398642	91399094
chr1	91413025	91413637
chr1	91436589	91436828
chr1	91456415	91456807
chr1	91458204	91458576
chr1	91459096	91459827
chr1	91483368	91483674
chr1	91494304	91494774
chr1	91523840	91524085
chr1	91540252	91540896
chr1	91563230	91563589
chr1	91718772	91718981
chr1	91874722	91874937
chr1	92034269	92034676
chr1	92052262	92052581
chr1	92061733	92061987
chr1	92080223	92080497
chr1	92137242	92137540
chr1	92180099	92181081
chr1	92180099	92181081
chr1	92225285	92225738
chr1	92331574	92331941
chr1	92371637	92371948
chr1	92372581	92373089
chr1	92383766	92384245
chr1	92394304	92394563
chr1	92405256	92405786
chr1	92473668	92474095
chr1	92641744	92642173
chr1	92647846	92648481
chr1	92647846	92648481
chr1	92648792	92649105
chr1	92659288	92659756
chr1	92675860	92676887
chr1	92675860	92676887
chr1	92699223	92699510
chr1	92708268	92708479
chr1	92742344	92742724
chr1	92755161	92755571
chr1	92774898	92775165
chr1	92799659	92800044
chr1	92802310	92802860
chr1	92831469	92831983
chr1	92895184	92895417
chr1	92906752	92907171
chr1	92907236	92907618
chr1	92920944	92921182
chr1	92934209	92934910
chr1	92934209	92934910
chr1	92956676	92956931
chr1	92971965	92972447
chr1	92972871	92973260
chr1	92981083	92981499
chr1	93014490	93014810
chr1	93029410	93029794
chr1	93038947	93039192
chr1	93071361	93071942
chr1	93115066	93115438
chr1	93125266	93125625
chr1	93165361	93165713
chr1	93165968	93166168
chr1	93174495	93174704
chr1	93235509	93236528
chr1	93235509	93236528
chr1	93291004	93291351
chr1	93305590	93305993
chr1	93342629	93343045
chr1	93343074	93343276
chr1	93343382	93343831
chr1	93444804	93445854
chr1	93444804	93445854
chr1	93477933	93479279
chr1	93477933	93479279
chr1	93511556	93512257
chr1	93635217	93636139
chr1	93667746	93668010
chr1	93668666	93669143
chr1	93680184	93680655
chr1	93691846	93692254
chr1	93753968	93754168
chr1	93754512	93755339
chr1	93754512	93755339
chr1	93801727	93802153
chr1	93803485	93804478
chr1	93803485	93804478
chr1	93825040	93825720
chr1	93825040	93825720
chr1	94034890	94035708
chr1	94034890	94035708
chr1	94051147	94051476
chr1	94056073	94056293
chr1	94078368	94078655
chr1	94079109	94079467
chr1	94487016	94487397
chr1	94884924	94885144
chr1	95313407	95314293
chr1	95313407	95314293
chr1	95339591	95340070
chr1	95399824	95400024
chr1	95450728	95451368
chr1	95468814	95469131
chr1	95590108	95590451
chr1	95657195	95657679
chr1	95667403	95667936
chr1	95674121	95674441
chr1	95748983	95749289
chr1	95762292	95762588
chr1	96216132	96216332
chr1	96519402	96519673
chr1	97580373	97580613
chr1	97659416	97659906
chr1	97660741	97661277
chr1	97660741	97661277
chr1	97661923	97662292
chr1	97672805	97673225
chr1	97688843	97689109
chr1	97769583	97769783
chr1	97769792	97770589
chr1	97769792	97770589
chr1	97802660	97802870
chr1	98027977	98028177
chr1	98029011	98029339
chr1	98094820	98095033
chr1	98095226	98095907
chr1	98129997	98130243
chr1	98589300	98589551
chr1	98591106	98591357
chr1	99811764	99812430
chr1	100079842	100080244
chr1	100100460	100100760
chr1	101902137	101902472
chr1	102357931	102358226
chr1	104997935	104998202
chr1	105170170	105170451
chr1	105170992	105171381
chr1	105257200	105257597
chr1	105434978	105435385
chr1	105663063	105663438
chr1	105663539	105664039
chr1	105787002	105787378
chr1	105891114	105891434
chr1	105965153	105965586
chr1	105980828	105981429
chr1	105990128	105990778
chr1	105993908	105994131
chr1	106151805	106152191
chr1	106152865	106153065
chr1	106162629	106162930
chr1	106171224	106171849
chr1	106231324	106231721
chr1	106316881	106317386
chr1	106395553	106395832
chr1	106407913	106408411
chr1	106459693	106459981
chr1	106511672	106512091
chr1	106515587	106515992
chr1	106526826	106527154
chr1	106540109	106540597
chr1	106549087	106549427
chr1	106555420	106555836
chr1	106581759	106582115
chr1	106627267	106627708
chr1	106628381	106628608
chr1	106695604	106696127
chr1	106713725	106714540
chr1	106759328	106760030
chr1	106796266	106796916
chr1	106796266	106796916
chr1	106815330	106815580
chr1	106818465	106818665
chr1	106822008	106822371
chr1	106883888	106884196
chr1	106901283	106901791
chr1	106932008	106932408
chr1	107350542	107350742
chr1	107381444	107381884
chr1	107389690	107390205
chr1	107481539	107481788
chr1	107496840	107497223
chr1	107502063	107502372
chr1	107525681	107525891
chr1	107582840	107583270
chr1	107583840	107584240
chr1	107589842	107590341
chr1	108259412	108259659
chr1	111864103	111865223
chr1	111864103	111865223
chr1	112378732	112379067
chr1	112379938	112380208
chr1	112451636	112451969
chr1	114673865	114674402
chr1	114710847	114711157
chr1	114754428	114754628
chr1	114757805	114758022
chr1	114788000	114788358
chr1	118311026	118311584
chr1	118321576	118322008
chr1	118388801	118389575
chr1	118388801	118389575
chr1	118428393	118428765
chr1	118458799	118459337
chr1	118459370	118459570
chr1	118498438	118498638
chr1	118525353	118525723
chr1	118627780	118628040
chr1	118759506	118759864
chr1	119033985	119034204
chr1	119093801	119094067
chr1	119119976	119120216
chr1	119120292	119120518
chr1	119124850	119125170
chr1	119416259	119416485
chr1	119421807	119422182
chr1	119458290	119458560
chr1	119476992	119477192
chr1	119492140	119492588
chr1	119504408	119505080
chr1	119525950	119526689
chr1	119525950	119526689
chr1	119534385	119534762
chr1	119548735	119548942
chr1	119648507	119648858
chr1	119837261	119837877
chr1	119895086	119895318
chr1	119912932	119913373
chr1	119997071	119997359
chr1	120033086	120033436
chr1	120073583	120073967
chr1	120075518	120075890
chr1	120080709	120080931
chr1	120093623	120094020
chr1	120099487	120099919
chr1	120100514	120100965
chr1	120112514	120112794
chr1	120120669	120121392
chr1	120136286	120136619
chr1	120197280	120197562
chr1	120264878	120265638
chr1	120264878	120265638
chr1	120293824	120294172
chr1	121327654	121328447
chr1	121327654	121328447
chr1	121430682	121431446
chr1	121453873	121454190
chr1	121478335	121478664
chr1	121501435	121501655
chr1	121567568	121568193
chr1	122357065	122357328
chr1	125241717	125242085
chr1	125434656	125435006
chr1	125435312	125436091
chr1	125435312	125436091
chr1	125441678	125442038
chr1	125466612	125467088
chr1	125473274	125473527
chr1	125519167	125519367
chr1	125560190	125561181
chr1	125560190	125561181
chr1	125607454	125607746
chr1	126931821	126932057
chr1	127204792	127205416
chr1	127204792	127205416
chr1	127239850	127240346
chr1	127242897	127243108
chr1	127291834	127292034
chr1	127500307	127500507
chr1	127542883	127543083
chr1	127773788	127774492
chr1	127827328	127827629
chr1	127836761	127836974
chr1	127868583	127869152
chr1	127868583	127869152
chr1	128004388	128004729
chr1	128016103	128016473
chr1	128102374	128103491
chr1	128102374	128103491
chr1	128102374	128103491
chr1	128243952	128244664
chr1	128314762	128315044
chr1	128323102	128323372
chr1	128359297	128359971
chr1	128386552	128386767
chr1	128416815	128417609
chr1	128435722	128435922
chr1	128435938	128436377
chr1	128447221	128447882
chr1	128447221	128447882
chr1	128463566	128464022
chr1	128548940	128549194
chr1	128570195	128570592
chr1	128590738	128591486
chr1	128590738	128591486
chr1	128591995	128592739
chr1	128591995	128592739
chr1	128608260	128608477
chr1	128614639	128615726
chr1	128614639	128615726
chr1	128704980	128705578
chr1	128712794	128713249
chr1	128722033	128722432
chr1	128724539	128724997
chr1	128746585	128746856
chr1	128747456	128747700
chr1	128786876	128787265
chr1	128787280	128787556
chr1	128825004	128825204
chr1	128825440	128825652
chr1	128832653	128833462
chr1	128832653	128833462
chr1	129324494	129324794
chr1	129324867	129325098
chr1	129919455	129919709
chr1	130372217	130372483
chr1	130548063	130548263
chr1	130634087	130634318
chr1	130715539	130716137
chr1	130717364	130717787
chr1	130740891	130741203
chr1	130741217	130741572
chr1	130987591	130987806
chr1	131025768	131026262
chr1	131060539	131060865
chr1	131084196	131084793
chr1	131086915	131087254
chr1	131089854	131090058
chr1	131096765	131097303
chr1	131097548	131098021
chr1	131103687	131104333
chr1	131110440	131110810
chr1	131110872	131111072
chr1	131116016	131116216
chr1	131126307	131126640
chr1	131135218	131135425
chr1	131137941	131138784
chr1	131137941	131138784
chr1	131146370	131146682
chr1	131152981	131153322
chr1	131184308	131184679
chr1	131199972	131200509
chr1	131204475	131204803
chr1	131236117	131236483
chr1	131270296	131270554
chr1	131276865	131277163
chr1	131384501	131384849
chr1	131461040	131461317
chr1	131470730	131470953
chr1	131473816	131474115
chr1	131492410	131492904
chr1	131511170	131511436
chr1	131526445	131526717
chr1	131527237	131528371
chr1	131527237	131528371
chr1	131555193	131555512
chr1	131565968	131566513
chr1	131613438	131613689
chr1	131657900	131658443
chr1	131672516	131672716
chr1	131691514	131691730
chr1	131702610	131702810
chr1	131734696	131734950
chr1	131734984	131735184
chr1	131738867	131739115
chr1	131749689	131750051
chr1	131754968	131755288
chr1	131761575	131761837
chr1	131827478	131828132
chr1	131827478	131828132
chr1	131828159	131828362
chr1	131867062	131867551
chr1	131910226	131910610
chr1	131910644	131910849
chr1	131910979	131911280
chr1	131937730	131937959
chr1	131942653	131943105
chr1	131948127	131948477
chr1	131962573	131962896
chr1	131981682	131981990
chr1	131982995	131983232
chr1	132007297	132008431
chr1	132007297	132008431
chr1	132054290	132054792
chr1	132067899	132068102
chr1	132095614	132095949
chr1	132121285	132121489
chr1	132139581	132139896
chr1	132143202	132143402
chr1	132149502	132149803
chr1	132150150	132150492
chr1	132155812	132156113
chr1	132165951	132166159
chr1	132264655	132264949
chr1	132312082	132312282
chr1	132315886	132316248
chr1	132317485	132317685
chr1	132318527	132318793
chr1	132319195	132319650
chr1	132341644	132342146
chr1	132355892	132356141
chr1	132370743	132371187
chr1	132381996	132382274
chr1	132384425	132384625
chr1	132384663	132385042
chr1	132391510	132391960
chr1	132417217	132417978
chr1	132417217	132417978
chr1	132476861	132477251
chr1	132477274	132477576
chr1	132520807	132521115
chr1	132525896	132526145
chr1	132767532	132767835
chr1	133012355	133012684
chr1	133025073	133025674
chr1	133033763	133034435
chr1	133033763	133034435
chr1	133039421	133039819
chr1	133045980	133046407
chr1	133070239	133070506
chr1	133073366	133073597
chr1	133076930	133077190
chr1	133087666	133087961
chr1	133118227	133118524
chr1	133120073	133120390
chr1	133130911	133131704
chr1	133145996	133146298
chr1	133177539	133177745
chr1	133382115	133382347
chr1	133609929	133610578
chr1	133661082	133661618
chr1	133685779	133686182
chr1	133689962	133690218
chr1	133694826	133695324
chr1	133777721	133778023
chr1	133779073	133779342
chr1	133800912	133801597
chr1	133815737	133816067
chr1	133816176	133816436
chr1	133821208	133821512
chr1	133856099	133856590
chr1	133863712	133864018
chr1	133886433	133886765
chr1	134065386	134065620
chr1	134078793	134079498
chr1	134092903	134093378
chr1	134111051	134111251
chr1	134151709	134151987
chr1	134189134	134189379
chr1	134196213	134196781
chr1	134222141	134222423
chr1	134232939	134233387
chr1	134244218	134244554
chr1	134294231	134294587
chr1	134302703	134303180
chr1	134322695	134322914
chr1	134332799	134333115
chr1	134361643	134362202
chr1	134368844	134369079
chr1	134405626	134406417
chr1	134405626	134406417
chr1	134415140	134415897
chr1	134415140	134415897
chr1	134420076	134420441
chr1	134435437	134435701
chr1	134455323	134455869
chr1	134457875	134458075
chr1	134494373	134495252
chr1	134518602	134518987
chr1	134556540	134557288
chr1	134556540	134557288
chr1	134560048	134560373
chr1	134638618	134638827
chr1	134651732	134651937
chr1	134679470	134679945
chr1	134719745	134720335
chr1	134719745	134720335
chr1	134725208	134725531
chr1	134747611	134747811
chr1	134790872	134791350
chr1	134955617	134956227
chr1	134962286	134962773
chr1	134992228	134992552
chr1	135063491	135063733
chr1	135064240	135064514
chr1	135106071	135106271
chr1	135110164	135110369
chr1	135112694	135112982
chr1	135131044	135131440
chr1	135132479	135133272
chr1	135132479	135133272
chr1	135132479	135133272
chr1	135146616	135147014
chr1	135147018	135148043
chr1	135147018	135148043
chr1	135154467	135154754
chr1	135167490	135167846
chr1	135224072	135224321
chr1	135234085	135234285
chr1	135256361	135256576
chr1	135265940	135266231
chr1	135268080	135268423
chr1	135282583	135282913
chr1	135283470	135283744
chr1	135283913	135284291
chr1	135313405	135314026
chr1	135357525	135357743
chr1	135368240	135368549
chr1	135368947	135369151
chr1	135375044	135375453
chr1	135430340	135430899
chr1	135516977	135517218
chr1	135540378	135540656
chr1	135544823	135545044
chr1	135575422	135575749
chr1	135593446	135593806
chr1	135594150	135594366
chr1	135619968	135620376
chr1	135619968	135620376
chr1	135631469	135631915
chr1	135659155	135659355
chr1	135659382	135659991
chr1	135670519	135670825
chr1	135687792	135688501
chr1	135699390	135699731
chr1	135700586	135700941
chr1	135711194	135711394
chr1	135714426	135714790
chr1	135719568	135719777
chr1	135726012	135726252
chr1	135728966	135729458
chr1	135752822	135753326
chr1	135766023	135766292
chr1	135766294	135766615
chr1	135778953	135779449
chr1	135778953	135779449
chr1	135787867	135788143
chr1	135789883	135790134
chr1	135811316	135811591
chr1	135828998	135829259
chr1	135841084	135841395
chr1	135847209	135847597
chr1	135882799	135883014
chr1	135944874	135945075
chr1	136017858	136018127
chr1	136118879	136119242
chr1	136131045	136131582
chr1	136135025	136135407
chr1	136139961	136140569
chr1	136139961	136140569
chr1	136170214	136170414
chr1	136175288	136175488
chr1	136234119	136234471
chr1	136234481	136234681
chr1	136249752	136250050
chr1	136255269	136255588
chr1	136345592	136346353
chr1	136364790	136365058
chr1	136414926	136415705
chr1	136414926	136415705
chr1	136466073	136466552
chr1	136550978	136551183
chr1	136578391	136578600
chr1	136618681	136618987
chr1	136624555	136625103
chr1	136683621	136684012
chr1	136685181	136685656
chr1	136726210	136726410
chr1	136739634	136739834
chr1	137324025	137324225
chr1	137549769	137550006
chr1	137751332	137752082
chr1	137751332	137752082
chr1	137806461	137807232
chr1	137806461	137807232
chr1	137865053	137865356
chr1	137898306	137898838
chr1	137900282	137900517
chr1	137999324	137999595
chr1	138039184	138039659
chr1	138044640	138044843
chr1	138125322	138125615
chr1	138136355	138136824
chr1	138145547	138145965
chr1	138158892	138159334
chr1	138175117	138175495
chr1	138191967	138192562
chr1	138210726	138210937
chr1	138237331	138237663
chr1	138248179	138248379
chr1	138343525	138343767
chr1	138348495	138348834
chr1	138480837	138481068
chr1	138617992	138618290
chr1	138619038	138619893
chr1	138619038	138619893
chr1	138752383	138752625
chr1	138785868	138786466
chr1	138822303	138822503
chr1	138831322	138831605
chr1	138856462	138856695
chr1	138856703	138857027
chr1	138912141	138912711
chr1	138928819	138929121
chr1	138962711	138962924
chr1	138963157	138963407
chr1	138967500	138967789
chr1	138973524	138973774
chr1	138976000	138976284
chr1	139003578	139003878
chr1	139015180	139015460
chr1	139302530	139302881
chr1	139340545	139340762
chr1	139421829	139422653
chr1	139443175	139443375
chr1	139454347	139455274
chr1	139454347	139455274
chr1	141884405	141884812
chr1	142742371	142742614
chr1	143702354	143702554
chr1	143702597	143703306
chr1	143731024	143731245
chr1	143739433	143739790
chr1	143740101	143740406
chr1	143776953	143777480
chr1	143777559	143778124
chr1	143788890	143789095
chr1	143803615	143803939
chr1	143814005	143814224
chr1	143916492	143917134
chr1	143918476	143918688
chr1	143941472	143941820
chr1	143946989	143947196
chr1	143988748	143989117
chr1	144003810	144004471
chr1	144006510	144006923
chr1	144076089	144076305
chr1	144086170	144086434
chr1	144185044	144185572
chr1	144200536	144200931
chr1	144248966	144249401
chr1	144308038	144308238
chr1	144330308	144330878
chr1	144406678	144407019
chr1	144431607	144431807
chr1	144766251	144766503
chr1	144775302	144775692
chr1	146316816	146317181
chr1	146337111	146337468
chr1	148903116	148903457
chr1	148904152	148904402
chr1	149129795	149130114
chr1	149940235	149940890
chr1	149946977	149947412
chr1	149954047	149954358
chr1	149960879	149961838
chr1	149960879	149961838
chr1	149960879	149961838
chr1	150099578	150100267
chr1	150143663	150143904
chr1	150145066	150145406
chr1	150164816	150165312
chr1	150167222	150167499
chr1	150174291	150174495
chr1	150392652	150393672
chr1	150392652	150393672
chr1	150470012	150470398
chr1	150496907	150497116
chr1	150497807	150498061
chr1	150591358	150591590
chr1	150759609	150759975
chr1	151078981	151079292
chr1	151095688	151096454
chr1	151095688	151096454
chr1	151103055	151103421
chr1	151103675	151103964
chr1	151250658	151251274
chr1	151287528	151287952
chr1	151344145	151345369
chr1	151344145	151345369
chr1	151422245	151422448
chr1	151428241	151428908
chr1	151457180	151457442
chr1	151500658	151501246
chr1	151564458	151564704
chr1	151571283	151571583
chr1	151572001	151572354
chr1	151620753	151621087
chr1	151625330	151625581
chr1	151671191	151671391
chr1	151689562	151689870
chr1	151706177	151706430
chr1	151709635	151709868
chr1	151717633	151717922
chr1	151754884	151755669
chr1	151926167	151926415
chr1	151948183	151948439
chr1	151999735	152000004
chr1	152015603	152016037
chr1	152019220	152019557
chr1	152034728	152035107
chr1	152084714	152084962
chr1	152090050	152090583
chr1	152254001	152254208
chr1	152261042	152261251
chr1	152290856	152291147
chr1	152386255	152386861
chr1	152460859	152461059
chr1	152511280	152511543
chr1	152528742	152529279
chr1	152540473	152540961
chr1	152581097	152581533
chr1	152585510	152585710
chr1	152596984	152597184
chr1	152599342	152599698
chr1	152606276	152606498
chr1	152612827	152613102
chr1	152625011	152625314
chr1	152682458	152682905
chr1	152687983	152688183
chr1	152720997	152721211
chr1	152746565	152746765
chr1	152749361	152749661
chr1	152766171	152766781
chr1	152768181	152768444
chr1	152779105	152779343
chr1	152790207	152790534
chr1	152798138	152798565
chr1	152807545	152808032
chr1	152815223	152815508
chr1	152902716	152903523
chr1	152902716	152903523
chr1	152904556	152904851
chr1	153085201	153085639
chr1	153092257	153092530
chr1	153101605	153101834
chr1	153122813	153123018
chr1	153140789	153141247
chr1	153173343	153173703
chr1	153197242	153197638
chr1	153332015	153332288
chr1	153332337	153333263
chr1	153332337	153333263
chr1	153332337	153333263
chr1	153413999	153414790
chr1	153415113	153415314
chr1	153431709	153432053
chr1	153433848	153434103
chr1	153451296	153451496
chr1	153487311	153487922
chr1	153550878	153551137
chr1	153556980	153557189
chr1	153559293	153559551
chr1	153585735	153586103
chr1	153588016	153588245
chr1	153602623	153602973
chr1	153602984	153603249
chr1	153635158	153635387
chr1	153709450	153709821
chr1	153746840	153747040
chr1	153748590	153748872
chr1	153749127	153749575
chr1	153768540	153768778
chr1	153785646	153785945
chr1	153803544	153803809
chr1	153846924	153847234
chr1	153899688	153900696
chr1	153953839	153954151
chr1	154032662	154033058
chr1	154076785	154077311
chr1	154076785	154077311
chr1	154117823	154118354
chr1	154118642	154118943
chr1	154181065	154181265
chr1	154256896	154257198
chr1	154281509	154281709
chr1	154617807	154618043
chr1	154786241	154786585
chr1	154866176	154866376
chr1	155006596	155006931
chr1	155027628	155027911
chr1	155028708	155029035
chr1	155049038	155049247
chr1	155050189	155050591
chr1	155059501	155059981
chr1	155062127	155062347
chr1	155070555	155071040
chr1	155074911	155075171
chr1	155083105	155083857
chr1	155091300	155091693
chr1	155098817	155099892
chr1	155138806	155139138
chr1	155140141	155140429
chr1	155145637	155145985
chr1	155146709	155147032
chr1	155147287	155147530
chr1	155158408	155159281
chr1	155158408	155159281
chr1	155192608	155193157
chr1	155202540	155202852
chr1	155218224	155218470
chr1	155223040	155223457
chr1	155224108	155224528
chr1	155281534	155281855
chr1	155412778	155413117
chr1	155416880	155417697
chr1	155416880	155417697
chr1	155425821	155426081
chr1	155447348	155447623
chr1	155476236	155476660
chr1	155537316	155537541
chr1	155557991	155558621
chr1	155564831	155565109
chr1	155812697	155813226
chr1	155863007	155863281
chr1	155972869	155973069
chr1	155973071	155973806
chr1	155973071	155973806
chr1	156025238	156025443
chr1	156035386	156036726
chr1	156035386	156036726
chr1	156040677	156041033
chr1	156085881	156086163
chr1	156229569	156229769
chr1	156241095	156241411
chr1	156241843	156242063
chr1	156285322	156285872
chr1	156288659	156288859
chr1	156289018	156289549
chr1	156308569	156308906
chr1	156402512	156402766
chr1	156407963	156408450
chr1	156420578	156421314
chr1	156420578	156421314
chr1	156437276	156437667
chr1	156459612	156460001
chr1	156474013	156474597
chr1	156558480	156558999
chr1	156559033	156559233
chr1	156615378	156615945
chr1	156660761	156660972
chr1	156674183	156674834
chr1	156674183	156674834
chr1	156710809	156711106
chr1	156718849	156719354
chr1	156741964	156742170
chr1	156752430	156752653
chr1	156754599	156755043
chr1	156921600	156922139
chr1	156938743	156939150
chr1	156939737	156939947
chr1	156978209	156978409
chr1	156986297	156986941
chr1	156986297	156986941
chr1	156996480	156996825
chr1	157001085	157001372
chr1	157017539	157017833
chr1	157038990	157039538
chr1	157075048	157075424
chr1	157076329	157076616
chr1	157077137	157077391
chr1	157411815	157412868
chr1	157411815	157412868
chr1	157411815	157412868
chr1	157446436	157446667
chr1	157458329	157458647
chr1	157536560	157536831
chr1	157537729	157537929
chr1	157553098	157553369
chr1	158670230	158670471
chr1	158953608	158953852
chr1	159186771	159187323
chr1	159225443	159225743
chr1	159231727	159232402
chr1	159231727	159232402
chr1	159232433	159232638
chr1	159390070	159390270
chr1	159583763	159583963
chr1	159596677	159597063
chr1	159675584	159675792
chr1	159686409	159686862
chr1	159735010	159735527
chr1	159812751	159813165
chr1	159889269	159889753
chr1	159911100	159911330
chr1	159997462	159997687
chr1	160003609	160003809
chr1	160025632	160025903
chr1	160034273	160034474
chr1	160044278	160044755
chr1	160079161	160079757
chr1	160194804	160195399
chr1	160212658	160213461
chr1	160233863	160234342
chr1	160245958	160246360
chr1	160263121	160263330
chr1	160268334	160268688
chr1	160280664	160280919
chr1	160293548	160293834
chr1	160307009	160307310
chr1	160309065	160309354
chr1	160339405	160339621
chr1	160905994	160906701
chr1	160906717	160906917
chr1	161027359	161027559
chr1	161034469	161034748
chr1	161034830	161035684
chr1	161070309	161071053
chr1	161131136	161131690
chr1	161170773	161170985
chr1	161180722	161180982
chr1	161195544	161195796
chr1	161195841	161196285
chr1	161250967	161251718
chr1	161250967	161251718
chr1	161268156	161268440
chr1	161286754	161287024
chr1	161295631	161295831
chr1	161482221	161482610
chr1	161520231	161520455
chr1	161713003	161713311
chr1	161728696	161728896
chr1	161734861	161735338
chr1	161748168	161748414
chr1	161766600	161766957
chr1	161767229	161767493
chr1	161863822	161864093
chr1	161876515	161877436
chr1	161876515	161877436
chr1	161897287	161897585
[truncated: 42,434 more rows]

## Sheet: ATAC_GSK-LSD1_d1_r1
chr1	3059543	3059833
chr1	3445752	3446278
chr1	3451615	3452042
chr1	4417897	4418248
chr1	4426830	4427238
chr1	4571757	4571975
chr1	4785384	4785942
chr1	4807441	4808164
chr1	4857396	4857926
chr1	4858068	4858306
chr1	5082943	5083586
chr1	5656991	5657360
chr1	6214263	6215118
chr1	6214263	6215118
chr1	6466976	6467410
chr1	6760461	6761051
chr1	6969631	6970241
chr1	7088536	7089292
chr1	7395556	7395792
chr1	7397604	7398485
chr1	7455002	7455202
chr1	7824021	7824377
chr1	9545090	9545539
chr1	9700190	9700920
chr1	9700190	9700920
chr1	9748103	9748739
chr1	9797774	9798228
chr1	9797774	9798228
chr1	9805842	9806191
chr1	9857577	9857865
chr1	9943799	9944344
chr1	9990037	9990254
chr1	10007313	10007530
chr1	10037798	10038311
chr1	10037798	10038311
chr1	10039660	10040291
chr1	10039660	10040291
chr1	10232762	10233317
chr1	10254467	10254861
chr1	10280188	10280429
chr1	10325820	10326164
chr1	10880094	10880703
chr1	10880094	10880703
chr1	13154503	13154816
chr1	13162310	13162893
chr1	13188531	13188799
chr1	13206897	13207356
chr1	13256305	13256516
chr1	13267414	13267824
chr1	13342425	13342625
chr1	13372338	13372962
chr1	13420501	13420737
chr1	13426511	13426731
chr1	13513761	13514163
chr1	13529366	13529566
chr1	13531571	13531771
chr1	13589700	13590156
chr1	13593189	13593478
chr1	13600427	13600774
chr1	13601487	13601725
chr1	13613755	13614010
chr1	13647797	13648199
chr1	13659860	13660757
chr1	13659860	13660757
chr1	13789278	13789559
chr1	14222377	14222876
chr1	14596071	14596320
chr1	14918864	14919160
chr1	14924837	14925254
chr1	15805388	15806121
chr1	15805388	15806121
chr1	16104274	16104576
chr1	16104584	16105145
chr1	16105216	16105526
chr1	16105581	16105907
chr1	16220238	16220463
chr1	16345159	16345449
chr1	16570840	16571176
chr1	16617739	16618039
chr1	16618649	16619594
chr1	16618649	16619594
chr1	16642217	16642577
chr1	16656538	16657351
chr1	16665021	16665654
chr1	16665021	16665654
chr1	16688114	16689011
chr1	16688114	16689011
chr1	16747100	16747581
chr1	16784481	16784754
chr1	16798301	16798657
chr1	17123449	17123649
chr1	17449331	17449700
chr1	17608065	17608289
chr1	17608419	17608665
chr1	20820079	20820552
chr1	20890373	20890686
chr1	20890990	20891192
chr1	20933515	20933761
chr1	20995601	20995827
chr1	21008875	21009127
chr1	21014514	21014927
chr1	21025269	21025569
chr1	21031665	21031995
chr1	21068546	21068820
chr1	21079271	21079844
chr1	21166239	21166598
chr1	21218436	21218946
chr1	21218436	21218946
chr1	21554676	21554987
chr1	21960408	21960771
chr1	21961329	21961548
chr1	23345704	23345924
chr1	23383069	23383685
chr1	23433598	23434006
chr1	23555845	23556144
chr1	23827443	23827643
chr1	23921722	23921957
chr1	23921959	23922520
chr1	23983244	23983444
chr1	24005340	24005860
chr1	24549083	24549533
chr1	24553494	24553727
chr1	24572573	24572993
chr1	24612587	24612919
chr1	24612949	24613284
chr1	24678185	24678835
chr1	26688094	26688294
chr1	28048035	28048291
chr1	28053979	28054356
chr1	30583917	30584180
chr1	30584924	30585155
chr1	30873469	30874181
chr1	30920886	30921086
chr1	30949260	30950333
chr1	30949260	30950333
chr1	30949260	30950333
chr1	31050040	31050264
chr1	31050332	31050611
chr1	31058166	31058393
chr1	31616234	31616532
chr1	31616558	31616799
chr1	33447240	33447449
chr1	33531932	33532276
chr1	33578654	33578874
chr1	33669639	33669964
chr1	33670306	33670595
chr1	33733128	33733390
chr1	33738593	33738952
chr1	33738975	33739175
chr1	33739372	33739656
chr1	33814043	33814716
chr1	33883414	33883717
chr1	33898339	33898810
chr1	33903623	33903985
chr1	33909224	33909534
chr1	33966425	33966680
chr1	34060533	34060914
chr1	34164690	34164920
chr1	34218432	34218685
chr1	34290292	34290745
chr1	34439222	34440098
chr1	34439222	34440098
chr1	34459573	34459903
chr1	34472615	34473312
chr1	34472615	34473312
chr1	34485356	34485556
chr1	34485612	34485812
chr1	34485837	34486194
chr1	34510576	34511006
chr1	34511114	34511385
chr1	34563237	34563495
chr1	34564371	34564683
chr1	34573297	34573605
chr1	34587802	34588058
chr1	34642554	34642784
chr1	34663840	34664040
chr1	34801586	34801850
chr1	34802343	34802653
chr1	34827908	34828300
chr1	34842852	34843240
chr1	34849877	34850077
chr1	34850110	34850310
chr1	34851643	34851843
chr1	34858728	34858931
chr1	34867289	34867581
chr1	35813664	35814029
chr1	36052656	36053010
chr1	36064996	36065215
chr1	36068086	36068475
chr1	36129154	36129558
chr1	36130309	36130714
chr1	36131192	36131438
chr1	36149472	36149731
chr1	36160255	36160550
chr1	36162704	36163088
chr1	36173047	36173247
chr1	36178210	36178602
chr1	36180109	36180309
chr1	36243937	36244523
chr1	36252917	36253140
chr1	36262011	36262556
chr1	36264095	36264574
chr1	36272608	36272841
chr1	36273110	36273694
chr1	36279288	36279488
chr1	36281893	36282199
chr1	36296445	36296861
chr1	36307207	36307446
chr1	36307485	36308381
chr1	36307485	36308381
chr1	36325861	36326418
chr1	36368833	36369351
chr1	36445092	36445500
chr1	36471183	36471681
chr1	36511670	36512089
chr1	36534520	36534797
chr1	36546989	36547579
chr1	36556562	36556908
chr1	36564188	36564495
chr1	36566471	36566766
chr1	36569320	36569648
chr1	36571560	36572005
chr1	36596141	36596396
chr1	36684148	36684441
chr1	36691244	36691870
chr1	36709573	36710280
chr1	36709573	36710280
chr1	36737338	36737618
chr1	36746533	36746734
chr1	36784712	36784973
chr1	36797516	36797806
chr1	36836487	36836940
chr1	36874864	36875261
chr1	36939506	36940118
chr1	36939506	36940118
chr1	37299613	37300425
chr1	37300718	37300918
chr1	37318572	37318889
chr1	37344553	37344843
chr1	37401803	37402007
chr1	37407149	37407616
chr1	37419456	37419703
chr1	37429820	37430429
chr1	37478535	37478735
chr1	37479075	37479353
chr1	37486434	37486741
chr1	37491640	37492075
chr1	37524806	37525017
chr1	37540976	37541471
chr1	37561830	37562349
chr1	37585704	37586531
chr1	37624240	37624545
chr1	37639223	37639423
chr1	37665570	37665852
chr1	37696865	37697257
chr1	37864748	37865510
chr1	37864748	37865510
chr1	37872058	37872324
chr1	37890248	37890697
chr1	37996842	37997535
chr1	37997874	37998248
chr1	38012226	38012436
chr1	38129533	38130300
chr1	38129533	38130300
chr1	38131230	38131430
chr1	38185599	38185799
chr1	38403777	38404029
chr1	38428729	38429134
chr1	38437770	38438016
chr1	38439959	38440159
chr1	38495457	38495657
chr1	38664912	38665112
chr1	38694067	38694734
chr1	38767909	38768185
chr1	38787529	38787732
chr1	38987435	38988126
chr1	38987435	38988126
chr1	39001187	39001418
chr1	39078586	39078862
chr1	39089788	39090208
chr1	39105610	39105919
chr1	39367594	39368022
chr1	39396380	39396742
chr1	39417919	39418119
chr1	39428255	39428642
chr1	39455627	39455827
chr1	39469009	39469396
chr1	39478355	39478555
chr1	39478611	39478967
chr1	39482295	39482670
chr1	39487522	39487745
chr1	39525775	39526129
chr1	39530324	39530525
chr1	39535452	39536277
chr1	39535452	39536277
chr1	39577010	39577764
chr1	39578569	39578820
chr1	39602586	39602809
chr1	39614317	39614701
chr1	39636311	39636511
chr1	39708903	39709118
chr1	39713897	39714477
chr1	39719223	39719480
chr1	39729894	39730282
chr1	39734400	39734714
chr1	39735600	39735809
chr1	39736139	39736669
chr1	39754373	39755055
chr1	39761181	39761723
chr1	39761181	39761723
chr1	39762021	39762333
chr1	39847173	39847374
chr1	39868045	39868245
chr1	39895512	39895879
chr1	39896548	39897076
chr1	39936358	39936800
chr1	40008019	40008269
chr1	40027291	40027521
chr1	40045660	40046091
chr1	40051213	40051573
chr1	40084492	40084780
chr1	40085824	40086099
chr1	40115380	40115580
chr1	40116561	40116761
chr1	40213365	40213731
chr1	40224770	40225198
chr1	40230303	40230718
chr1	40271007	40271497
chr1	40283979	40284287
chr1	40284552	40284752
chr1	40294849	40295212
chr1	40355497	40355743
chr1	40355953	40356241
chr1	40356248	40356457
chr1	40380138	40380355
chr1	40501571	40501867
chr1	40502041	40502285
chr1	40515188	40515425
chr1	40524219	40524622
chr1	40658061	40658285
chr1	40790376	40790869
chr1	40844688	40844888
chr1	42850989	42851602
chr1	43092314	43092546
chr1	43098356	43099058
chr1	43139690	43139937
chr1	43241280	43241500
chr1	43445573	43445921
chr1	43446124	43446345
chr1	43457090	43457367
chr1	43465056	43465256
chr1	43500119	43500514
chr1	43520717	43521432
chr1	43520717	43521432
chr1	43827230	43828205
chr1	43827230	43828205
chr1	43898951	43899233
chr1	43933444	43934371
chr1	44041863	44042063
chr1	44102063	44102784
chr1	44118680	44118993
chr1	44119850	44120120
chr1	44122262	44122589
chr1	44147707	44148213
chr1	45314062	45314262
chr1	45795063	45795851
chr1	45795063	45795851
chr1	45824564	45824764
chr1	45868742	45869061
chr1	45917225	45917448
chr1	46853182	46854244
chr1	46853182	46854244
chr1	46853182	46854244
chr1	46921640	46921912
chr1	47277832	47278042
chr1	50900068	50900587
chr1	50900068	50900587
chr1	50935075	50935679
chr1	50935075	50935679
chr1	50940740	50940974
chr1	50962376	50962579
chr1	51334025	51334268
chr1	51466432	51466696
chr1	51477897	51478738
chr1	51509064	51509419
chr1	51529689	51529954
chr1	51539721	51539921
chr1	51584729	51585342
chr1	51593846	51594317
chr1	51615599	51615814
chr1	51644485	51644693
chr1	51671278	51671513
chr1	51930656	51930967
chr1	51934432	51934914
chr1	52012784	52013087
chr1	52022016	52022349
chr1	52113494	52114098
chr1	52119101	52119715
chr1	52213377	52213577
chr1	52232550	52233599
chr1	52232550	52233599
chr1	52500399	52500603
chr1	52630493	52630998
chr1	52653403	52653714
chr1	52655142	52655610
chr1	52676689	52677051
chr1	52694573	52694819
chr1	52703092	52703469
chr1	52708658	52709115
chr1	52722574	52722957
chr1	52726642	52727031
chr1	52729092	52729357
chr1	52748359	52748568
chr1	52753883	52754087
chr1	52765240	52765440
chr1	52800328	52800666
chr1	52817372	52817915
chr1	52844717	52845226
chr1	52951599	52951824
chr1	53296783	53297392
chr1	53313549	53313841
chr1	53352537	53352986
chr1	53773990	53774242
chr1	53784669	53785375
chr1	53784669	53785375
chr1	53791389	53791610
chr1	53818150	53818443
chr1	53823653	53824147
chr1	53838214	53838466
chr1	53845401	53845601
chr1	53845886	53846086
chr1	53850839	53851251
chr1	53851352	53851720
chr1	53856742	53857125
chr1	53909202	53909402
chr1	53910254	53910530
chr1	53940194	53940649
chr1	53945870	53946210
chr1	53977923	53978149
chr1	54128938	54129452
chr1	54250479	54251129
chr1	54438851	54439170
chr1	54523703	54524069
chr1	54569202	54569410
chr1	54647333	54647719
chr1	54771457	54771679
chr1	54798462	54798780
chr1	54837706	54838137
chr1	54841765	54842160
chr1	54888386	54889157
chr1	54888386	54889157
chr1	54912269	54912690
chr1	54913488	54913863
chr1	54925592	54925891
chr1	54926049	54926599
chr1	55027053	55027740
chr1	55028894	55029171
chr1	55052417	55053353
chr1	55087434	55088546
chr1	55087434	55088546
chr1	55130863	55131836
chr1	55130863	55131836
chr1	55162062	55162317
chr1	55210181	55210582
chr1	55215484	55215750
chr1	55236958	55237556
chr1	55383174	55383466
chr1	55405572	55406419
chr1	55405572	55406419
chr1	55419037	55419345
chr1	55488355	55488654
chr1	55507135	55507410
chr1	55528768	55529222
chr1	55739023	55739305
chr1	57370487	57370744
chr1	57377350	57377969
chr1	57406365	57407073
chr1	57429041	57429241
chr1	57472268	57472564
chr1	57574622	57574856
chr1	57576478	57576703
chr1	57583724	57583978
chr1	57594729	57595114
chr1	57810298	57810558
chr1	57969899	57970327
chr1	57995744	57996329
chr1	58029578	58029976
chr1	58031290	58031501
chr1	58296392	58296724
chr1	58303692	58303994
chr1	58359629	58359861
chr1	58392589	58393274
chr1	58392589	58393274
chr1	58423369	58423573
chr1	58423592	58424260
chr1	58445123	58445784
chr1	58504616	58505266
chr1	58586186	58586478
chr1	58613845	58614047
chr1	58712466	58712876
chr1	58743258	58743623
chr1	58761387	58761640
chr1	58795274	58795710
chr1	58797372	58797632
chr1	58802349	58802733
chr1	58956331	58956531
chr1	58973262	58973951
chr1	59119766	59119977
chr1	59119985	59120487
chr1	59162970	59163399
chr1	59173048	59173357
chr1	59236879	59237541
chr1	59238008	59238210
chr1	59316021	59316296
chr1	59475741	59475941
chr1	59481812	59482682
chr1	59481812	59482682
chr1	59584724	59584941
chr1	59613920	59614122
chr1	59623385	59623645
chr1	59670612	59671131
chr1	59684785	59685317
chr1	59762681	59762984
chr1	59763147	59763671
chr1	59895466	59895806
chr1	59912659	59913241
chr1	60070740	60071059
chr1	60097600	60098671
chr1	60097600	60098671
chr1	60097600	60098671
chr1	60180137	60180743
chr1	60180744	60180948
chr1	60343073	60343712
chr1	60409202	60409862
chr1	60409202	60409862
chr1	60566224	60566930
chr1	60566224	60566930
chr1	60579743	60580221
chr1	60598947	60599204
chr1	60599218	60599684
chr1	60600713	60600966
chr1	60627447	60627723
chr1	60658467	60658811
chr1	60744492	60744692
chr1	60746256	60746479
chr1	60863015	60863346
chr1	60911706	60911906
chr1	60916611	60916826
chr1	60937388	60937643
chr1	62148799	62149187
chr1	62229258	62229515
chr1	62482999	62483460
chr1	62678801	62679001
chr1	62701109	62701404
chr1	62703140	62703799
chr1	62703140	62703799
chr1	62724525	62725274
chr1	62724525	62725274
chr1	62747773	62748077
chr1	62751343	62751543
chr1	62774394	62774662
chr1	63114322	63114868
chr1	63121975	63122469
chr1	63130026	63130232
chr1	63176621	63177272
chr1	63176621	63177272
chr1	63181069	63181382
chr1	63730547	63730766
chr1	63763211	63763411
chr1	63763451	63763730
chr1	64078411	64079216
chr1	64078411	64079216
chr1	64104714	64105022
chr1	64121554	64122412
chr1	64121554	64122412
chr1	64189447	64189852
chr1	64295585	64295821
chr1	64302775	64303200
chr1	64338615	64338886
chr1	64446098	64446395
chr1	64482066	64482551
chr1	64518496	64518768
chr1	64529819	64530303
chr1	64532574	64533174
chr1	64617020	64617639
chr1	64617644	64617849
chr1	64690450	64691046
chr1	64717440	64717823
chr1	64736972	64737172
chr1	64737411	64738094
chr1	64737411	64738094
chr1	64753168	64753455
chr1	64797199	64797591
chr1	64866259	64866533
chr1	64876311	64876583
chr1	64925663	64926049
chr1	64949432	64949632
chr1	64956668	64956961
chr1	64986237	64986452
chr1	65090406	65090721
chr1	65113523	65113858
chr1	65178133	65178654
chr1	65178953	65179446
chr1	65186430	65186976
chr1	66174965	66175374
chr1	66279756	66279965
chr1	66650079	66650384
chr1	66700639	66701230
chr1	66700639	66701230
chr1	66815880	66816471
chr1	66817229	66817450
chr1	66817458	66817743
chr1	66841957	66842341
chr1	66845757	66846011
chr1	66862717	66863138
chr1	66863153	66863509
chr1	66895765	66896028
chr1	67003675	67003936
chr1	67038682	67039063
chr1	67061600	67061800
chr1	68973746	68974102
chr1	69241907	69242107
chr1	69440991	69441316
chr1	69496063	69496460
chr1	69507484	69507864
chr1	69513132	69513378
chr1	69513622	69513951
chr1	69654975	69655256
chr1	69687135	69687346
chr1	69687472	69687763
chr1	69689014	69689313
chr1	69759621	69759952
chr1	69775686	69775886
chr1	71014919	71015128
chr1	71102704	71103357
chr1	71556777	71557438
chr1	71728982	71729315
chr1	71730273	71730555
chr1	71730981	71731357
chr1	71900599	71900929
chr1	71912358	71912910
chr1	71938193	71938993
chr1	71956947	71957363
chr1	71974721	71975101
chr1	72019063	72019266
chr1	72107084	72107375
chr1	72144431	72144853
chr1	72196127	72196448
chr1	72212107	72212466
chr1	72214510	72214860
chr1	72226188	72227279
chr1	72227632	72227835
chr1	72237234	72237434
chr1	72243728	72245232
chr1	72243728	72245232
chr1	72243728	72245232
chr1	72254898	72256057
chr1	72284084	72284515
chr1	72307251	72307645
chr1	72359542	72359751
chr1	72428597	72428850
chr1	72429244	72429585
chr1	72583002	72583401
chr1	72711024	72711502
chr1	72868952	72869166
chr1	72871083	72871366
chr1	73826396	73826652
chr1	73901639	73901839
chr1	73999158	73999402
chr1	74001496	74001775
chr1	74007508	74007708
chr1	74034703	74034948
chr1	74044487	74044713
chr1	74055624	74055843
chr1	74077409	74077662
chr1	74125211	74125611
chr1	74133981	74134286
chr1	74151184	74151420
chr1	74159654	74160020
chr1	74167135	74167501
chr1	74227381	74227715
chr1	74236235	74236698
chr1	74248790	74249216
chr1	74284553	74285113
chr1	74295435	74296119
chr1	74303756	74304276
chr1	74332234	74332766
chr1	74361996	74362196
chr1	74368279	74368677
chr1	74373458	74373688
chr1	74374985	74375336
chr1	74376320	74376778
chr1	74386837	74387241
chr1	74389841	74390326
chr1	74391329	74391801
chr1	74397243	74397844
chr1	74437977	74438417
chr1	74505647	74506509
chr1	74505647	74506509
chr1	74587718	74588506
chr1	74601205	74601594
chr1	74661415	74662152
chr1	74759925	74760141
chr1	74763185	74763386
chr1	74773072	74773556
chr1	74782020	74782406
chr1	74787919	74788167
chr1	74788617	74788885
chr1	74800476	74800997
chr1	74803099	74803445
chr1	74808160	74808450
chr1	74816853	74817277
chr1	75124543	75125361
chr1	75124543	75125361
chr1	75124543	75125361
chr1	75141538	75142018
chr1	75142359	75143244
chr1	75142359	75143244
chr1	75168480	75169173
chr1	75168480	75169173
chr1	75179213	75179526
chr1	75179866	75180571
chr1	75179866	75180571
chr1	75187908	75188254
chr1	75191822	75192320
chr1	75210636	75210978
chr1	75213135	75213605
chr1	75218734	75219427
chr1	75218734	75219427
chr1	75230355	75230959
chr1	75230355	75230959
chr1	75234701	75234901
chr1	75236319	75237034
chr1	75236319	75237034
chr1	75251683	75251910
chr1	75255472	75255894
chr1	75317244	75318043
chr1	75398777	75399074
chr1	75400172	75400495
chr1	75435870	75436073
chr1	75445840	75446076
chr1	75447658	75447938
chr1	75449782	75450075
chr1	75467679	75467944
chr1	75477295	75477504
chr1	75477509	75477775
chr1	75478932	75479682
chr1	75521338	75521845
chr1	75524718	75525104
chr1	75559532	75559809
chr1	76404012	76404354
chr1	76540528	76540946
chr1	76850050	76850254
chr1	77043894	77044096
chr1	77044242	77044442
chr1	77515089	77515289
chr1	77978819	77979028
chr1	78187212	78187428
chr1	78488545	78489303
chr1	78488545	78489303
chr1	78537512	78537928
chr1	78657554	78658174
chr1	78702908	78703257
chr1	78724524	78724789
chr1	79581360	79581750
chr1	79671301	79671583
chr1	79671878	79672314
chr1	79684150	79684350
chr1	79711031	79711385
chr1	79711484	79711921
chr1	79741018	79741416
chr1	79761653	79761964
chr1	79761982	79762298
chr1	79775909	79776451
chr1	79778105	79778384
chr1	80340606	80341277
chr1	80340606	80341277
chr1	80362544	80362807
chr1	80401979	80402261
chr1	80408572	80408882
chr1	80418734	80419030
chr1	80637188	80637491
chr1	80646714	80646975
chr1	80659893	80660093
chr1	80665204	80665573
chr1	80665807	80666007
chr1	80756839	80757168
chr1	80757418	80757665
chr1	82316323	82317123
chr1	82316323	82317123
chr1	82724715	82725027
chr1	82725033	82725253
chr1	82761821	82762104
chr1	82798350	82798568
chr1	82839208	82839562
chr1	82975777	82975977
chr1	83076251	83076479
chr1	84406896	84407256
chr1	84839311	84840192
chr1	84839311	84840192
chr1	84885313	84885550
chr1	84915047	84915420
chr1	84924142	84924456
chr1	84935742	84936140
chr1	85600777	85600982
chr1	85703319	85704040
chr1	85703319	85704040
chr1	85732577	85732998
chr1	85735702	85736104
chr1	85736544	85736770
chr1	85751396	85751928
chr1	85763334	85763773
chr1	85779606	85780120
chr1	85793355	85794018
chr1	85793355	85794018
chr1	85838144	85838344
chr1	85894446	85894753
chr1	85895411	85895728
chr1	85901759	85902071
chr1	85919614	85919945
chr1	85977899	85978099
chr1	86038585	86038785
chr1	86048204	86048600
chr1	86059443	86059738
chr1	86064249	86064779
chr1	86064249	86064779
chr1	86147669	86147925
chr1	86148269	86148703
chr1	86154484	86154933
chr1	86178901	86179248
chr1	86186805	86187005
chr1	86190872	86191226
chr1	86214244	86214561
chr1	86217718	86217959
chr1	86228611	86229117
chr1	86229445	86230048
chr1	86229445	86230048
chr1	86233887	86234134
chr1	86263488	86264217
chr1	86263488	86264217
chr1	86301167	86301479
chr1	86303018	86303468
chr1	86358895	86359751
chr1	86380990	86381356
chr1	86389345	86389606
chr1	86398348	86398675
chr1	86415653	86415858
chr1	86430057	86430379
chr1	86434400	86434861
chr1	86440240	86440440
chr1	86440538	86440815
chr1	86442044	86443024
chr1	86442044	86443024
chr1	86470555	86471217
chr1	86479156	86479497
chr1	86487223	86487894
chr1	86492280	86492642
chr1	86503449	86503715
chr1	86503874	86504652
chr1	86509383	86509808
chr1	86511113	86511396
chr1	86525253	86525543
chr1	86526294	86527282
chr1	86532451	86532839
chr1	86571452	86571766
chr1	86582441	86583046
chr1	86582441	86583046
chr1	86675301	86675501
chr1	86703515	86703933
chr1	87028838	87029232
chr1	87071864	87072155
chr1	87098638	87098908
chr1	87112044	87112280
chr1	87143863	87144063
chr1	87149475	87149763
chr1	87175810	87176110
chr1	87180951	87181276
chr1	87190592	87190818
chr1	87213711	87214416
chr1	87213711	87214416
chr1	87246263	87246487
chr1	87326637	87327347
chr1	87468380	87468580
chr1	87607461	87608121
chr1	87620081	87620594
chr1	87621417	87621639
chr1	87626322	87626809
chr1	87637348	87637891
chr1	87638215	87638551
chr1	87640326	87640839
chr1	87650527	87651130
chr1	87658022	87658440
chr1	87659261	87659535
chr1	87755704	87756306
chr1	87828219	87828706
chr1	87829845	87830266
chr1	87849408	87849715
chr1	87853076	87853483
chr1	87900873	87901413
chr1	87925382	87925655
chr1	87933164	87933495
chr1	87961504	87961871
chr1	88094280	88095218
chr1	88094280	88095218
chr1	88102977	88103351
chr1	88133970	88134307
chr1	88134548	88134856
chr1	88158411	88158771
chr1	88260226	88260468
chr1	88262344	88262590
chr1	88277110	88277871
chr1	88290034	88290234
chr1	88318663	88318863
chr1	88433576	88433835
chr1	88456778	88457001
chr1	88474675	88474875
chr1	88474891	88475091
chr1	88556537	88556737
chr1	88562407	88562658
chr1	88587337	88587872
chr1	88654806	88655087
chr1	88701857	88702618
chr1	88705841	88706130
chr1	89069967	89070464
chr1	89108147	89108384
chr1	89235037	89235237
chr1	89235285	89235786
chr1	89302564	89302948
chr1	89454486	89455104
chr1	89495197	89495505
chr1	89524446	89524683
chr1	89555448	89556051
chr1	89558144	89558413
chr1	89563430	89563766
chr1	89575387	89575816
chr1	89581123	89581495
chr1	89602749	89603268
chr1	89644060	89644545
chr1	89660848	89661096
chr1	89742413	89742759
chr1	89786757	89787204
chr1	89902201	89902529
chr1	89931017	89931436
chr1	89939341	89939574
chr1	89940145	89940744
chr1	90153287	90153722
chr1	90203817	90204267
chr1	90215919	90216243
chr1	90221931	90222426
chr1	90225633	90225939
chr1	90228398	90228713
chr1	90234551	90235019
chr1	90288839	90289278
chr1	90289536	90289928
chr1	90311097	90311340
chr1	90368732	90368965
chr1	90603234	90603649
chr1	90906477	90906677
chr1	90915028	90915228
chr1	90956824	90957033
chr1	90974905	90975361
chr1	91023948	91024354
chr1	91034635	91034905
chr1	91041495	91042015
chr1	91052657	91053275
chr1	91062306	91062747
chr1	91065099	91065415
chr1	91080247	91080740
chr1	91098924	91099141
chr1	91179127	91179447
chr1	91179859	91180119
chr1	91187379	91187854
chr1	91207481	91207681
chr1	91216069	91216305
chr1	91216417	91216796
chr1	91235477	91235726
chr1	91239214	91239414
chr1	91249937	91250545
chr1	91257932	91258132
chr1	91297879	91298564
chr1	91345555	91345972
chr1	91398424	91399111
chr1	91413007	91413597
chr1	91414080	91414395
chr1	91456317	91456807
chr1	91458267	91458531
chr1	91459101	91459874
chr1	91494355	91494770
chr1	91540233	91540913
chr1	91563249	91563555
chr1	91564033	91564334
chr1	91935730	91935950
chr1	92034259	92034622
chr1	92052363	92052602
chr1	92080213	92080504
chr1	92082926	92083262
chr1	92137125	92137491
chr1	92180115	92181018
chr1	92180115	92181018
chr1	92225262	92225651
chr1	92371643	92371845
chr1	92372489	92373107
chr1	92383827	92384239
chr1	92394271	92394616
chr1	92473663	92474006
chr1	92474049	92474253
chr1	92640439	92640728
chr1	92641787	92642174
chr1	92647864	92648575
chr1	92647864	92648575
chr1	92648806	92649105
chr1	92659360	92659756
chr1	92675859	92676834
chr1	92675859	92676834
chr1	92699226	92699763
chr1	92742316	92742670
chr1	92755146	92755606
chr1	92799721	92800096
chr1	92802365	92802791
chr1	92831194	92831394
chr1	92831624	92831969
chr1	92906767	92907158
chr1	92907293	92907625
chr1	92934207	92934881
chr1	92934207	92934881
chr1	92956724	92956931
chr1	92972028	92972428
chr1	92972860	92973287
chr1	92981143	92981532
chr1	93029396	93029792
chr1	93038840	93039113
chr1	93071433	93071874
chr1	93115108	93115439
chr1	93125232	93125525
chr1	93145071	93145314
chr1	93165407	93165663
chr1	93235516	93236181
chr1	93236183	93236482
chr1	93305781	93305981
chr1	93342576	93343045
chr1	93343397	93343833
chr1	93444859	93445082
chr1	93445095	93445844
chr1	93445095	93445844
chr1	93445095	93445844
chr1	93477964	93479287
chr1	93477964	93479287
chr1	93511617	93512247
chr1	93635150	93636037
chr1	93635150	93636037
chr1	93667755	93668071
chr1	93668713	93669322
chr1	93680193	93680670
chr1	93691971	93692269
chr1	93694893	93695194
chr1	93746292	93746603
chr1	93754505	93755368
chr1	93754505	93755368
chr1	93801709	93802165
chr1	93803648	93804138
chr1	93804162	93804451
chr1	93825057	93825708
chr1	93825057	93825708
chr1	94034894	94035705
chr1	94034894	94035705
chr1	94051134	94051482
chr1	94079173	94079419
chr1	95313405	95314278
chr1	95313405	95314278
chr1	95339537	95340026
chr1	95450883	95451373
chr1	95468152	95468477
chr1	95573216	95573477
chr1	95590104	95590438
chr1	95657222	95657683
chr1	95667449	95667896
chr1	95674104	95674383
chr1	95747373	95747620
chr1	95748913	95749298
chr1	95762343	95762615
chr1	96519472	96519677
chr1	97580328	97580528
chr1	97659519	97659796
chr1	97660686	97661344
chr1	97672780	97673179
chr1	97769930	97770683
chr1	97769930	97770683
chr1	98094759	98095039
chr1	98095376	98095932
chr1	98129949	98130366
chr1	98589684	98589884
chr1	98591077	98591342
chr1	99812026	99812328
chr1	100079867	100080361
chr1	101902076	101902465
chr1	101902780	101903005
chr1	104997790	104998193
chr1	105170972	105171410
chr1	105179403	105179775
chr1	105191169	105191453
chr1	105257219	105257597
chr1	105435026	105435386
chr1	105663079	105663360
chr1	105663545	105664048
chr1	105787086	105787305
chr1	105891092	105891366
chr1	105906608	105906808
chr1	105965247	105965566
chr1	105980815	105981510
chr1	105990137	105990754
chr1	106036982	106037300
chr1	106151805	106152191
chr1	106162596	106162924
chr1	106171226	106171822
chr1	106231374	106231734
chr1	106289782	106289982
chr1	106316895	106317410
chr1	106395564	106395815
chr1	106400920	106401262
chr1	106407930	106408303
chr1	106511665	106511932
chr1	106515650	106515993
chr1	106540218	106540515
chr1	106549147	106549375
chr1	106555512	106555720
chr1	106581854	106582115
chr1	106627283	106627667
chr1	106628288	106628558
chr1	106695681	106696130
chr1	106714200	106714782
chr1	106759335	106760115
chr1	106796481	106796914
chr1	106815385	106815694
chr1	106821941	106822345
chr1	106822352	106822552
chr1	106883822	106884169
chr1	106901302	106901795
chr1	106932010	106932297
chr1	106933748	106933960
chr1	106942099	106942299
chr1	107346088	107346292
chr1	107381472	107381838
chr1	107389810	107390152
chr1	107422545	107422745
chr1	107481526	107481777
chr1	107496814	107497149
chr1	107525717	107525940
chr1	107582919	107583270
chr1	107583863	107584169
chr1	107589827	107590116
chr1	108259383	108259746
chr1	111864048	111864286
chr1	111864353	111865181
chr1	112379943	112380199
chr1	112451713	112451996
chr1	114673916	114674349
chr1	114710802	114711229
chr1	114788155	114788381
chr1	116121609	116122009
chr1	118311077	118311663
chr1	118320747	118321022
chr1	118321576	118322010
chr1	118388797	118389098
chr1	118389126	118389658
chr1	118428432	118428696
chr1	118458831	118459574
chr1	118458831	118459574
chr1	118525476	118525676
chr1	118627776	118628154
chr1	118759689	118759889
chr1	119093802	119094055
chr1	119096901	119097184
chr1	119124818	119125158
chr1	119416238	119416438
chr1	119458345	119458545
chr1	119476996	119477416
chr1	119492103	119492556
chr1	119504423	119505070
chr1	119526016	119526666
chr1	119526016	119526666
chr1	119534344	119534773
chr1	119648573	119649123
chr1	119648573	119649123
chr1	119837351	119837905
chr1	119912972	119913363
chr1	120016340	120016559
chr1	120033121	120033386
chr1	120055597	120055797
chr1	120073642	120073968
chr1	120075491	120075877
chr1	120099480	120099926
chr1	120100530	120100982
chr1	120120737	120121325
chr1	120136314	120136601
chr1	120197245	120197531
chr1	120258806	120259083
chr1	120264888	120265701
chr1	120264888	120265701
chr1	120293782	120294168
chr1	120586567	120586767
chr1	121327648	121328426
chr1	121327648	121328426
chr1	121430672	121431216
chr1	121430672	121431216
chr1	121441154	121441354
chr1	121453853	121454161
chr1	121478246	121478713
chr1	121501400	121501753
chr1	121567612	121568222
chr1	121567612	121568222
chr1	122357062	122357328
chr1	124383525	124383793
chr1	125241762	125242106
chr1	125426481	125426691
chr1	125435346	125436107
chr1	125435346	125436107
chr1	125441740	125441983
chr1	125466586	125467115
chr1	125467896	125468140
chr1	125473264	125473606
chr1	125519230	125519511
chr1	125560267	125561211
chr1	125560267	125561211
chr1	125561361	125561615
chr1	125607471	125607715
chr1	125663131	125663359
chr1	126862551	126862754
chr1	127204792	127205417
chr1	127204792	127205417
chr1	127207251	127207514
chr1	127239876	127240334
chr1	127242713	127243184
chr1	127242713	127243184
chr1	127500794	127501021
chr1	127773788	127774484
chr1	127850105	127850443
chr1	127868634	127869149
chr1	127868634	127869149
chr1	127981171	127981452
chr1	128004455	128004786
chr1	128016185	128016480
chr1	128102567	128103422
chr1	128102567	128103422
chr1	128243902	128244579
chr1	128314738	128315012
chr1	128359265	128359962
chr1	128386632	128386879
chr1	128416734	128416934
chr1	128416947	128417589
chr1	128436023	128436364
chr1	128447266	128447847
chr1	128447266	128447847
chr1	128561178	128561498
chr1	128569954	128570357
chr1	128590750	128591414
chr1	128590750	128591414
chr1	128592129	128592771
chr1	128614653	128614853
chr1	128614858	128615714
chr1	128614858	128615714
chr1	128623142	128623394
chr1	128704980	128705515
chr1	128711305	128711514
chr1	128712721	128713243
chr1	128722126	128722326
chr1	128746661	128746906
chr1	128786851	128787554
chr1	128786851	128787554
chr1	128824314	128824538
chr1	128825010	128825264
chr1	128833089	128833476
chr1	129107202	129107555
chr1	129324462	129324777
chr1	130350341	130350541
chr1	130634044	130634253
chr1	130715501	130716195
chr1	130740871	130741214
chr1	130847174	130847491
chr1	130987482	130987796
chr1	131025705	131026189
chr1	131053205	131053565
chr1	131079889	131080134
chr1	131084247	131084633
chr1	131086856	131087239
chr1	131096789	131097475
chr1	131097616	131097997
chr1	131103727	131104238
chr1	131110472	131110739
chr1	131126141	131126655
chr1	131135209	131135482
chr1	131137932	131138593
chr1	131146426	131146724
chr1	131152990	131153380
chr1	131199972	131200437
chr1	131245304	131245531
chr1	131384478	131384801
chr1	131470674	131470953
chr1	131473850	131474120
chr1	131492438	131492786
chr1	131527281	131528358
chr1	131527281	131528358
chr1	131565985	131566511
chr1	131657915	131658425
chr1	131672418	131672716
chr1	131690462	131690818
chr1	131691337	131691708
chr1	131702484	131702741
chr1	131703528	131703752
chr1	131734698	131735024
chr1	131738834	131739150
chr1	131749734	131750051
chr1	131761516	131761720
chr1	131827514	131827725
chr1	131827726	131828202
chr1	131867064	131867440
chr1	131910230	131910628
chr1	131910969	131911242
chr1	131942699	131943155
chr1	131948039	131948477
chr1	131962545	131962745
chr1	131981695	131981968
chr1	132007280	132008431
chr1	132007280	132008431
chr1	132054431	132054775
chr1	132067624	132068090
chr1	132095526	132096030
chr1	132125942	132126342
chr1	132133556	132133912
chr1	132139671	132139921
chr1	132143107	132143511
chr1	132146135	132146439
chr1	132150251	132150509
chr1	132157452	132157655
chr1	132246267	132246566
chr1	132312151	132312387
chr1	132315912	132316269
chr1	132317445	132317645
chr1	132318507	132318885
chr1	132319242	132319555
chr1	132341672	132342129
chr1	132343263	132343475
chr1	132370763	132371214
chr1	132382038	132382259
chr1	132384735	132384985
chr1	132391687	132391984
chr1	132417226	132417945
chr1	132417226	132417945
chr1	132477008	132477531
chr1	132477008	132477531
chr1	132520829	132521029
chr1	132609142	132609375
chr1	133012357	133012684
chr1	133025082	133025729
chr1	133033753	133034329
chr1	133039491	133039893
chr1	133046017	133046246
chr1	133073325	133073688
chr1	133076924	133077212
chr1	133087619	133087988
chr1	133118261	133118468
chr1	133120136	133120336
chr1	133130928	133131728
chr1	133177480	133177680
chr1	133380764	133380977
chr1	133609922	133610571
chr1	133661255	133661634
chr1	133685869	133686105
chr1	133694728	133695313
chr1	133777714	133777939
chr1	133800907	133801616
chr1	133815716	133816061
chr1	133816123	133816417
chr1	133821171	133821520
chr1	133855246	133855469
chr1	133856108	133856534
chr1	133863803	133864126
chr1	133887240	133887527
chr1	133896389	133896614
chr1	134078967	134079461
chr1	134092893	134093519
chr1	134151689	134151987
chr1	134196178	134196761
chr1	134222237	134222505
chr1	134222578	134222923
chr1	134232973	134233417
chr1	134244235	134244518
chr1	134294255	134294569
chr1	134302456	134302672
chr1	134302703	134303159
chr1	134332722	134333115
chr1	134361638	134362210
chr1	134405678	134406451
chr1	134415131	134415868
chr1	134420178	134420533
chr1	134455305	134455841
chr1	134494444	134495245
chr1	134518520	134518968
chr1	134556672	134557282
chr1	134560057	134560410
chr1	134679405	134679856
chr1	134719713	134720246
chr1	134719713	134720246
chr1	134725252	134725541
chr1	134747566	134747867
chr1	134955590	134956214
chr1	134962344	134962730
chr1	134992323	134992523
chr1	135064209	135064528
chr1	135095256	135095498
chr1	135106059	135106295
chr1	135112653	135113003
chr1	135131025	135131419
chr1	135132480	135132826
chr1	135146605	135146837
chr1	135147117	135147956
chr1	135154425	135154739
chr1	135167512	135167941
chr1	135224090	135224441
chr1	135259158	135259390
chr1	135265981	135266189
chr1	135267973	135268413
chr1	135282661	135282930
chr1	135283879	135284246
chr1	135313507	135313992
chr1	135356997	135357260
chr1	135368297	135368531
chr1	135368934	135369315
chr1	135374957	135375591
chr1	135430300	135430780
chr1	135516898	135517289
chr1	135523179	135523379
chr1	135540415	135540620
chr1	135544844	135545112
chr1	135575409	135575860
chr1	135593487	135593863
chr1	135593946	135594378
chr1	135619370	135619589
chr1	135620000	135620294
chr1	135626322	135626522
chr1	135631486	135631937
chr1	135633492	135633765
chr1	135659392	135660003
chr1	135670475	135670775
chr1	135686805	135687121
chr1	135687803	135688502
chr1	135699260	135699686
chr1	135700668	135700941
chr1	135714335	135714750
chr1	135719582	135719839
chr1	135728927	135729413
chr1	135752846	135753319
chr1	135766016	135766662
chr1	135766016	135766662
chr1	135778952	135779454
chr1	135811323	135811601
chr1	135813726	135813926
chr1	135829032	135829269
chr1	135847182	135847446
chr1	135865613	135865813
chr1	136116245	136116460
chr1	136118871	136119175
chr1	136131079	136131602
chr1	136135036	136135380
chr1	136140031	136140569
chr1	136140031	136140569
chr1	136234059	136234384
chr1	136255201	136255506
chr1	136263387	136263747
chr1	136345668	136346363
chr1	136364790	136365059
chr1	136415043	136415691
chr1	136415043	136415691
chr1	136450506	136450830
chr1	136458998	136459198
chr1	136466112	136466511
chr1	136618681	136618894
chr1	136624538	136625103
chr1	136683631	136684018
chr1	136685188	136685679
chr1	136707410	136707610
chr1	137330769	137330979
chr1	137751348	137752100
chr1	137751348	137752100
chr1	137806739	137807223
chr1	137865071	137865388
chr1	137898292	137898771
chr1	137999324	137999620
chr1	138029821	138030025
chr1	138039171	138039558
chr1	138044620	138044820
chr1	138136358	138136818
chr1	138145628	138145973
chr1	138158940	138159280
chr1	138175176	138175495
chr1	138191933	138192553
chr1	138343511	138343802
chr1	138384255	138384455
chr1	138480780	138481037
chr1	138618044	138618244
chr1	138619100	138619873
chr1	138619100	138619873
chr1	138785849	138786352
chr1	138831343	138831626
chr1	138856462	138856662
chr1	138856708	138857001
chr1	138912188	138912711
chr1	138962640	138962840
chr1	138967487	138967787
chr1	138975951	138976298
chr1	138982296	138982664
chr1	139302633	139302833
chr1	139421889	139422663
chr1	139454358	139455072
chr1	141884388	141884770
chr1	143466069	143466430
chr1	143702612	143703279
chr1	143739407	143739837
chr1	143740098	143740300
chr1	143776960	143777479
chr1	143777727	143778118
chr1	143803656	143803979
chr1	143813882	143814231
chr1	143916356	143917156
chr1	143988755	143989150
chr1	144003897	144004470
chr1	144006519	144006904
chr1	144184939	144185666
chr1	144184939	144185666
chr1	144200533	144200955
chr1	144248908	144249317
chr1	144330255	144330930
chr1	144766252	144766512
chr1	144775303	144775681
chr1	146316809	146317204
chr1	146807797	146808055
chr1	148808770	148809038
chr1	148903174	148903457
chr1	149129787	149130012
chr1	149758552	149758761
chr1	149911161	149911394
chr1	149940233	149940844
chr1	149947018	149947417
chr1	149961131	149961422
chr1	150099622	150100352
chr1	150145110	150145330
chr1	150164804	150165313
chr1	150167258	150167494
chr1	150174276	150174565
chr1	150392688	150393728
chr1	150392688	150393728
chr1	150470056	150470280
chr1	150496915	150497115
chr1	150759460	150759824
chr1	151079025	151079259
chr1	151095793	151095993
chr1	151096044	151096438
chr1	151103693	151104002
chr1	151250702	151251235
chr1	151264872	151265114
chr1	151287445	151287958
chr1	151344193	151345167
chr1	151344193	151345167
chr1	151344193	151345167
chr1	151428253	151428961
chr1	151500647	151501354
chr1	151500647	151501354
chr1	151571322	151571588
chr1	151572003	151572282
chr1	151620721	151621065
chr1	151685133	151685333
chr1	151689582	151689871
chr1	151706124	151706462
chr1	151717597	151717940
chr1	151754904	151755564
chr1	151953471	151953883
chr1	151958522	151958810
chr1	151999651	152000016
chr1	152015594	152016021
chr1	152019235	152019590
chr1	152084768	152084968
chr1	152090137	152090465
chr1	152253976	152254266
chr1	152386477	152386796
chr1	152520926	152521126
chr1	152525042	152525261
chr1	152528742	152529137
chr1	152536514	152536898
chr1	152581255	152581481
chr1	152585506	152585729
chr1	152599340	152599646
chr1	152612782	152613126
chr1	152749318	152749622
chr1	152749763	152749963
chr1	152766195	152766808
chr1	152768188	152768407
chr1	152779122	152779376
chr1	152790217	152790493
chr1	152798137	152798527
chr1	152807592	152808032
chr1	152815285	152815527
chr1	152902709	152903523
chr1	152902709	152903523
chr1	152904564	152904844
chr1	153085101	153085654
chr1	153121292	153121638
chr1	153173363	153173697
chr1	153197303	153197806
chr1	153304889	153305140
chr1	153332635	153332979
chr1	153333035	153333310
chr1	153414061	153414722
chr1	153431727	153432095
chr1	153487346	153487932
chr1	153501839	153502048
chr1	153559312	153559558
chr1	153585823	153586073
chr1	153602696	153603176
chr1	153623025	153623290
chr1	153700807	153701007
chr1	153709466	153709829
chr1	153746806	153747038
chr1	153748618	153748836
chr1	153749223	153749540
chr1	153768528	153768821
chr1	153785667	153785888
chr1	153803558	153803758
chr1	153846989	153847234
chr1	153899687	153900695
chr1	153899687	153900695
chr1	153980913	153981155
chr1	154034193	154034449
chr1	154076276	154076602
chr1	154097741	154097941
chr1	154178437	154178649
chr1	154786241	154786558
chr1	155006612	155006816
chr1	155027633	155027852
chr1	155028704	155029032
chr1	155050184	155050652
chr1	155059491	155059954
chr1	155070644	155070999
chr1	155083142	155083837
chr1	155083142	155083837
chr1	155091370	155091749
chr1	155098715	155099871
chr1	155108431	155108695
chr1	155138828	155139159
chr1	155140164	155140367
chr1	155145664	155145982
chr1	155146740	155147017
chr1	155147278	155147542
chr1	155158427	155158962
chr1	155159000	155159228
chr1	155192707	155193109
chr1	155202513	155202803
chr1	155223040	155223396
chr1	155223998	155224518
chr1	155412778	155413067
chr1	155416859	155417071
chr1	155417285	155417650
chr1	155447310	155447609
chr1	155476194	155476591
chr1	155558042	155558403
chr1	155564799	155565117
chr1	155576488	155576726
chr1	155784715	155785078
chr1	155812788	155812999
chr1	155972830	155973059
chr1	155973071	155973806
chr1	155973071	155973806
chr1	156028322	156028708
chr1	156035492	156036699
chr1	156035492	156036699
chr1	156040676	156041033
chr1	156217457	156217715
chr1	156241108	156241441
chr1	156284273	156284482
chr1	156285517	156285863
chr1	156289229	156289549
chr1	156308596	156308927
chr1	156407986	156408387
chr1	156420633	156421052
chr1	156421061	156421292
chr1	156437324	156437565
chr1	156459799	156460077
chr1	156473999	156474596
chr1	156558607	156559007
chr1	156615424	156615960
chr1	156660585	156660869
chr1	156674227	156674514
chr1	156674527	156674770
chr1	156710834	156711202
chr1	156718334	156718790
chr1	156718843	156719307
chr1	156752464	156752672
chr1	156921588	156921904
chr1	156938770	156939397
chr1	156939752	156939957
chr1	156964294	156964554
chr1	156986280	156986559
chr1	156991122	156991476
chr1	156996492	156996825
chr1	157001059	157001323
chr1	157017524	157017870
chr1	157039016	157039492
chr1	157063811	157064059
chr1	157075048	157075360
chr1	157076336	157076603
chr1	157232455	157232699
chr1	157248099	157248407
chr1	157411788	157412846
chr1	157411788	157412846
chr1	157411788	157412846
chr1	157458338	157458654
chr1	157553109	157553360
chr1	159186783	159187316
chr1	159225515	159225753
chr1	159231716	159232400
chr1	159231716	159232400
chr1	159390141	159390435
chr1	159596629	159597079
chr1	159686447	159686838
chr1	159734969	159735537
chr1	159812714	159813098
chr1	159889480	159889810
chr1	159911080	159911307
chr1	159922941	159923207
chr1	160034207	160034467
chr1	160044347	160044700
chr1	160062067	160062279
chr1	160079197	160079683
chr1	160081138	160081380
chr1	160194878	160195420
chr1	160212685	160213444
chr1	160212685	160213444
chr1	160233804	160234343
chr1	160246031	160246313
chr1	160268378	160268637
chr1	160307282	160307562
chr1	160309053	160309253
chr1	160906032	160906626
chr1	161034849	161035635
chr1	161070517	161071049
chr1	161083112	161083317
chr1	161131139	161131712
chr1	161195606	161195814
chr1	161196042	161196299
chr1	161250963	161251681
chr1	161250963	161251681
chr1	161482205	161482594
chr1	161712973	161713283
chr1	161734884	161735279
chr1	161736940	161737185
chr1	161748175	161748376
chr1	161766595	161767003
chr1	161767109	161767502
chr1	161798927	161799206
chr1	161876581	161877397
chr1	161876581	161877397
chr1	161894166	161894414
chr1	161897237	161897552
chr1	161918633	161919102
chr1	161968908	161969318
chr1	161976445	161976771
chr1	162006195	162006427
chr1	162548383	162548943
chr1	162563315	162563515
chr1	162565016	162565450
chr1	162570293	162570871
chr1	162625337	162625717
chr1	162665218	162665449
chr1	162739996	162740702
chr1	163150525	163150751
chr1	163319754	163320016
chr1	163337788	163338045
chr1	163403485	163403853
chr1	163403879	163404096
chr1	163443849	163444203
chr1	163779287	163779805
chr1	163929637	163929869
chr1	163929870	163930151
chr1	163994485	163995093
chr1	164002147	164002500
chr1	164061876	164062197
chr1	164087799	164088225
chr1	164135229	164135835
chr1	164136021	164136311
chr1	164139562	164139815
chr1	164149532	164149732
chr1	164248500	164249376
chr1	164248500	164249376
chr1	164275430	164275869
chr1	164307141	164307867
chr1	164307141	164307867
chr1	164366828	164367070
chr1	164440227	164440581
chr1	164458227	164458572
chr1	164458658	164459045
chr1	164870775	164871108
chr1	164898828	164899028
chr1	164899091	164899291
chr1	164933940	164934140
chr1	164957054	164957352
chr1	164960125	164960330
chr1	164966149	164966411
chr1	165020981	165021485
chr1	165120410	165120610
chr1	165132590	165132790
chr1	165133289	165133669
chr1	165161080	165161434
chr1	165193875	165194702
chr1	165215878	165216089
chr1	165236598	165237285
chr1	165281826	165282112
chr1	165460332	165461400
chr1	165460332	165461400
chr1	165583652	165583872
chr1	165634195	165634828
chr1	165641454	165641762
chr1	165641887	165642194
chr1	165642218	165642703
chr1	165642218	165642703
chr1	165651144	165651535
chr1	165658688	165658888
chr1	165681431	165681725
chr1	165691458	165691861
chr1	165700484	165700808
chr1	165709648	165709976
chr1	165717827	165718158
chr1	165736234	165736451
chr1	165763520	165764331
chr1	165763520	165764331
chr1	165771423	165771939
chr1	165780636	165780873
chr1	165781483	165781771
chr1	165845416	165845674
chr1	165848926	165849159
chr1	166002539	166003560
chr1	166002539	166003560
chr1	166043734	166044000
chr1	166132511	166132711
chr1	166138180	166138633
chr1	166154202	166154508
chr1	166204283	166204483
chr1	166266965	166267296
chr1	166319235	166319478
chr1	166339100	166339489
chr1	166360203	166360527
chr1	166378833	166379529
chr1	166379994	166380268
chr1	166409272	166409644
chr1	166409678	166410075
chr1	166429064	166429271
chr1	166429851	166430418
chr1	166429851	166430418
chr1	166521124	166521349
chr1	166531602	166531802
chr1	166793162	166793362
chr1	166819523	166819893
chr1	166856101	166856324
chr1	167206851	167207065
chr1	167242166	167242515
chr1	167246364	167246620
chr1	167247022	167247407
chr1	167268470	167268689
chr1	167284306	167285272
chr1	167284306	167285272
chr1	167288681	167289016
chr1	167308224	167308875
chr1	167308224	167308875
chr1	167337260	167337460
chr1	167337482	167337912
chr1	167349804	167350358
chr1	167369959	167370234
chr1	167393745	167394537
chr1	167393745	167394537
chr1	167393745	167394537
chr1	167637066	167637356
chr1	167644906	167645147
chr1	167896374	167896583
chr1	168432316	168432726
chr1	168950976	168951303
chr1	169024496	169024932
chr1	169459473	169459673
chr1	169531361	169531745
chr1	169602069	169602269
chr1	169674190	169674419
chr1	169682908	169683478
chr1	169968939	169969570
chr1	170035676	170035920
chr1	170136429	170136763
chr1	170174710	170175367
chr1	170215161	170215555
chr1	170255578	170255884
chr1	170277001	170277358
chr1	170282427	170282655
chr1	170535112	170535569
chr1	170554936	170555318
chr1	170589743	170590011
chr1	170613261	170613574
chr1	170632434	170632713
chr1	170644279	170644859
chr1	170702288	170702626
chr1	170703080	170703365
chr1	170709419	170709927
chr1	170795790	170796054
chr1	170853631	170853992
chr1	170863102	170863403
chr1	170867721	170867943
chr1	170868527	170868894
chr1	170885273	170885622
chr1	170950821	170951139
chr1	170959748	170960158
chr1	170998163	170998628
chr1	171006909	171007199
chr1	171017593	171017851
chr1	171033833	171034103
chr1	171037938	171038235
chr1	171038304	171038713
chr1	171038304	171038713
chr1	171044279	171044867
chr1	171044279	171044867
chr1	171044873	171045120
chr1	171059241	171059622
chr1	171060331	171060531
chr1	171102156	171102489
chr1	171102595	171103167
chr1	171102595	171103167
chr1	171111043	171111768
chr1	171111043	171111768
chr1	171113816	171114212
chr1	171122963	171123301
chr1	171150434	171150771
chr1	171184404	171184625
chr1	171196110	171196499
chr1	171222334	171222896
chr1	171231830	171232196
chr1	171234174	171234574
chr1	171246995	171247482
chr1	171258870	171259388
chr1	171260524	171260843
chr1	171268366	171268588
chr1	171270141	171270427
chr1	171280933	171281688
chr1	171287804	171288150
chr1	171294654	171295062
chr1	171328895	171329600
chr1	171375623	171376082
chr1	171380006	171380244
chr1	171382192	171382512
chr1	171388709	171389242
chr1	171390184	171390449
chr1	171410954	171411758
chr1	171470893	171471297
chr1	171479096	171479296
chr1	171501551	171503581
chr1	171501551	171503581
chr1	171501551	171503581
chr1	171501551	171503581
chr1	171558930	171559290
chr1	171561289	171561489
chr1	171561880	171562109
chr1	171564336	171564590
chr1	171607339	171607546
chr1	171619040	171619388
chr1	171631443	171631799
chr1	171660504	171660704
chr1	171672941	171673166
chr1	171762094	171762337
chr1	171826072	171826277
chr1	171849440	171849913
chr1	171921218	171921418
chr1	172082395	172083114
chr1	172147847	172148498
chr1	172217164	172217502
chr1	172240929	172241174
chr1	172277204	172277561
chr1	172306179	172306582
chr1	172310106	172310391
chr1	172311208	172311826
chr1	172335934	172336178
chr1	172376180	172376739
chr1	172423391	172423633
chr1	172430864	172431151
chr1	172475245	172475570
chr1	172481906	172482321
chr1	172493475	172493969
chr1	172496057	172496275
chr1	172499775	172500001
chr1	172500008	172500613
chr1	172500989	172501349
chr1	172501697	172502088
chr1	172512952	172513380
chr1	172513792	172514370
chr1	172525251	172525765
chr1	172526763	172527058
chr1	172528763	172529028
chr1	172530629	172530867
chr1	172550532	172551004
chr1	172594564	172594764
[truncated: 38,513 more rows]

## Sheet: ATAC_GSK-LSD1_d1_r2
chr1	3059557	3059870
chr1	3445818	3446298
chr1	3451461	3452011
chr1	4414735	4415079
chr1	4417904	4418312
chr1	4426766	4427188
chr1	4571523	4572010
chr1	4785353	4785903
chr1	4807493	4808227
chr1	4857384	4857933
chr1	4857934	4858354
chr1	4857934	4858354
chr1	5082936	5083515
chr1	5082936	5083515
chr1	5656996	5657360
chr1	5915391	5915601
chr1	6214295	6215344
chr1	6214295	6215344
chr1	6454280	6454570
chr1	6467001	6467410
chr1	6760434	6761050
chr1	6969595	6970245
chr1	7088511	7089298
chr1	7206395	7206610
chr1	7206658	7206884
chr1	7397576	7398491
chr1	7397576	7398491
chr1	7455043	7455260
chr1	7543580	7543794
chr1	7737419	7737699
chr1	7824010	7824380
chr1	9545026	9545596
chr1	9573273	9573473
chr1	9700161	9700936
chr1	9700161	9700936
chr1	9748103	9748750
chr1	9772794	9773047
chr1	9773155	9773355
chr1	9798364	9798714
chr1	9799004	9799247
chr1	9805867	9806248
chr1	9823883	9824083
chr1	9857629	9857962
chr1	9859011	9859317
chr1	9943755	9944330
chr1	9991848	9992228
chr1	10037813	10038316
chr1	10037813	10038316
chr1	10039640	10040309
chr1	10039640	10040309
chr1	10232792	10233346
chr1	10254536	10254776
chr1	10325493	10325697
chr1	10325825	10326128
chr1	10880099	10880718
chr1	10880099	10880718
chr1	13154516	13154816
chr1	13162223	13162694
chr1	13188514	13188793
chr1	13206926	13207280
chr1	13267537	13267864
chr1	13301564	13301894
chr1	13372328	13373193
chr1	13372328	13373193
chr1	13372328	13373193
chr1	13374272	13374616
chr1	13513753	13514209
chr1	13529413	13529658
chr1	13531576	13531817
chr1	13589355	13589588
chr1	13589605	13590144
chr1	13593155	13593454
chr1	13600376	13600712
chr1	13601441	13601758
chr1	13613799	13614028
chr1	13647821	13648266
chr1	13659918	13660777
chr1	13659918	13660777
chr1	13789309	13789509
chr1	14222456	14222881
chr1	14595959	14596360
chr1	14740112	14740344
chr1	14924853	14925268
chr1	15805354	15806193
chr1	15805354	15806193
chr1	15850790	15851076
chr1	16104272	16104567
chr1	16104588	16105545
chr1	16104588	16105545
chr1	16104588	16105545
chr1	16105550	16105929
chr1	16228450	16228685
chr1	16268828	16269054
chr1	16540444	16540644
chr1	16617721	16618048
chr1	16618994	16619619
chr1	16642272	16642651
chr1	16656467	16657496
chr1	16656467	16657496
chr1	16665026	16665710
chr1	16688107	16689009
chr1	16688107	16689009
chr1	16747165	16747621
chr1	16798291	16798669
chr1	17449321	17449721
chr1	17608074	17608274
chr1	17608412	17608721
chr1	20820084	20820622
chr1	20890373	20890703
chr1	20890969	20891243
chr1	20933508	20933825
chr1	20939136	20939395
chr1	20986382	20986582
chr1	20989804	20990046
chr1	21008894	21009142
chr1	21014427	21014856
chr1	21025133	21025570
chr1	21031766	21031975
chr1	21068541	21068815
chr1	21079135	21079879
chr1	21094817	21095169
chr1	21166285	21166580
chr1	21218412	21218921
chr1	21218412	21218921
chr1	21411267	21411489
chr1	21554654	21555056
chr1	21960378	21960801
chr1	21961237	21961597
chr1	21962080	21962280
chr1	22737612	22737852
chr1	23383173	23383708
chr1	23399598	23399841
chr1	23433598	23434032
chr1	23792845	23793097
chr1	23921707	23922168
chr1	23922208	23922519
chr1	24005441	24005861
chr1	24549006	24549475
chr1	24553547	24553795
chr1	24572507	24572968
chr1	24612587	24612919
chr1	24612949	24613286
chr1	24633849	24634054
chr1	24678187	24678895
chr1	28048038	28048301
chr1	28053994	28054352
chr1	30584955	30585155
chr1	30873487	30874285
chr1	30921409	30921625
chr1	30949565	30950315
chr1	30949565	30950315
chr1	31050151	31050643
chr1	31222664	31222906
chr1	31616236	31616811
chr1	31616236	31616811
chr1	33531996	33532267
chr1	33669658	33669928
chr1	33670177	33670610
chr1	33733092	33733399
chr1	33738506	33739065
chr1	33738506	33739065
chr1	33739414	33739618
chr1	33814119	33814726
chr1	33883377	33883641
chr1	33898340	33898718
chr1	33903653	33903996
chr1	33909223	33909561
chr1	33964694	33964940
chr1	34060671	34060871
chr1	34164688	34164900
chr1	34251194	34251394
chr1	34289267	34289593
chr1	34290258	34290687
chr1	34439223	34440195
chr1	34439223	34440195
chr1	34459598	34459901
chr1	34462846	34463128
chr1	34472536	34472865
chr1	34472933	34473421
chr1	34485455	34486180
chr1	34485455	34486180
chr1	34510547	34511006
chr1	34511099	34511375
chr1	34518353	34518553
chr1	34563278	34563663
chr1	34563692	34563927
chr1	34564312	34564856
chr1	34573297	34573532
chr1	34579488	34579807
chr1	34587797	34588092
chr1	34801547	34802061
chr1	34801547	34802061
chr1	34827944	34828347
chr1	34839350	34839552
chr1	34842910	34843278
chr1	34849808	34850298
chr1	34858705	34858956
chr1	34867243	34867565
chr1	34891678	34891911
chr1	34897038	34897238
chr1	35813680	35813951
chr1	35890665	35890918
chr1	36052607	36053034
chr1	36064987	36065253
chr1	36068076	36068563
chr1	36129163	36129529
chr1	36130283	36130749
chr1	36149504	36149727
chr1	36160210	36160558
chr1	36162661	36163071
chr1	36173004	36173341
chr1	36173453	36173780
chr1	36178212	36178603
chr1	36243958	36244515
chr1	36252859	36253157
chr1	36261915	36262560
chr1	36264100	36264574
chr1	36271667	36271890
chr1	36272596	36272832
chr1	36273266	36273718
chr1	36281879	36282188
chr1	36293579	36293829
chr1	36296528	36296877
chr1	36307261	36308411
chr1	36307261	36308411
chr1	36309640	36309861
chr1	36325866	36326388
chr1	36368831	36369351
chr1	36412752	36413010
chr1	36445114	36445524
chr1	36446538	36446755
chr1	36471099	36471636
chr1	36511565	36512045
chr1	36546979	36547596
chr1	36554560	36554862
chr1	36556557	36556898
chr1	36564148	36564536
chr1	36566445	36566743
chr1	36569338	36569629
chr1	36571526	36572019
chr1	36591452	36591808
chr1	36684155	36684441
chr1	36691251	36691663
chr1	36709371	36709593
chr1	36709613	36710265
chr1	36737198	36737609
chr1	36797581	36797827
chr1	36836595	36836987
chr1	36874925	36875454
chr1	36939499	36940146
chr1	36939499	36940146
chr1	37029165	37029385
chr1	37299574	37300440
chr1	37299574	37300440
chr1	37318584	37318871
chr1	37322832	37323110
chr1	37401771	37402016
chr1	37407193	37407596
chr1	37419489	37419825
chr1	37429770	37430383
chr1	37473915	37474115
chr1	37474132	37474437
chr1	37479054	37479358
chr1	37486443	37486751
chr1	37491670	37492232
chr1	37540954	37541372
chr1	37546702	37547019
chr1	37561927	37562294
chr1	37585704	37586509
chr1	37585704	37586509
chr1	37624039	37624547
chr1	37639181	37639485
chr1	37665566	37665839
chr1	37696938	37697266
chr1	37864572	37865510
chr1	37864572	37865510
chr1	37890135	37890711
chr1	37903244	37903569
chr1	37996837	37997516
chr1	37996837	37997516
chr1	37997787	37998243
chr1	38129594	38130304
chr1	38129594	38130304
chr1	38428798	38429193
chr1	38437770	38438083
chr1	38557697	38557927
chr1	38630736	38631079
chr1	38664859	38665169
chr1	38694051	38694584
chr1	38722243	38722443
chr1	38777517	38777784
chr1	38787478	38787805
chr1	38987433	38988118
chr1	39001233	39001472
chr1	39010527	39010967
chr1	39010527	39010967
chr1	39078621	39078940
chr1	39089702	39090187
chr1	39105584	39105869
chr1	39144374	39144584
chr1	39367594	39368045
chr1	39394186	39394503
chr1	39396376	39396743
chr1	39428089	39428636
chr1	39468993	39469367
chr1	39478279	39479055
chr1	39478279	39479055
chr1	39482448	39482670
chr1	39487416	39487848
chr1	39503265	39503568
chr1	39525722	39526138
chr1	39527529	39527766
chr1	39530346	39530546
chr1	39535446	39536244
chr1	39545697	39545904
chr1	39577200	39577750
chr1	39578569	39578840
chr1	39602515	39602721
chr1	39614283	39615155
chr1	39614283	39615155
chr1	39636200	39636476
chr1	39636719	39637039
chr1	39685899	39686141
chr1	39713811	39714490
chr1	39729891	39730281
chr1	39734339	39734692
chr1	39735536	39735810
chr1	39735946	39736648
chr1	39754307	39755006
chr1	39761217	39761722
chr1	39761217	39761722
chr1	39761741	39761941
chr1	39762046	39762328
chr1	39868038	39868293
chr1	39870031	39870231
chr1	39895454	39895893
chr1	39896526	39897073
chr1	39900614	39900849
chr1	39922756	39923155
chr1	39936415	39936839
chr1	39944476	39944676
chr1	39969092	39969362
chr1	40027250	40027543
chr1	40045741	40046054
chr1	40051177	40051580
chr1	40059164	40059403
chr1	40084496	40084771
chr1	40085826	40086098
chr1	40115376	40115577
chr1	40116447	40116786
chr1	40213401	40213805
chr1	40224739	40225198
chr1	40230286	40230754
chr1	40250469	40250712
chr1	40265572	40265781
chr1	40270951	40271527
chr1	40284011	40284400
chr1	40294760	40295208
chr1	40321884	40322242
chr1	40355939	40356428
chr1	40380115	40380406
chr1	40381071	40381349
chr1	40470047	40470247
chr1	40473733	40474020
chr1	40475730	40475958
chr1	40501574	40501950
chr1	40502083	40502306
chr1	40504564	40504912
chr1	40514643	40514920
chr1	40515157	40515578
chr1	40524372	40524572
chr1	40790302	40790885
chr1	40841181	40841396
chr1	42850959	42851627
chr1	43070753	43071028
chr1	43092321	43093038
chr1	43098302	43099048
chr1	43139688	43139958
chr1	43241277	43241600
chr1	43445575	43446035
chr1	43446125	43446423
chr1	43457048	43457319
chr1	43500121	43500498
chr1	43520702	43521371
chr1	43520702	43521371
chr1	43827234	43828211
chr1	43827234	43828211
chr1	43899083	43899283
chr1	43933425	43934372
chr1	44041904	44042104
chr1	44102063	44102756
chr1	44118548	44119063
chr1	44119763	44120168
chr1	44122270	44122562
chr1	44147696	44148312
chr1	45431989	45432189
chr1	45795015	45795891
chr1	45795015	45795891
chr1	45868900	45869109
chr1	46852852	46854246
chr1	46852852	46854246
chr1	46852852	46854246
chr1	46921609	46921935
chr1	50900068	50900624
chr1	50900068	50900624
chr1	50935077	50935798
chr1	50935077	50935798
chr1	51466487	51466687
chr1	51477890	51478747
chr1	51509085	51509430
chr1	51529733	51530110
chr1	51584781	51585401
chr1	51593846	51594262
chr1	51671356	51671678
chr1	51930682	51930949
chr1	51934439	51934961
chr1	52004194	52004401
chr1	52008488	52008697
chr1	52012809	52013131
chr1	52022016	52022452
chr1	52113630	52114106
chr1	52119106	52119657
chr1	52141585	52141807
chr1	52166748	52166948
chr1	52232440	52232765
chr1	52232782	52233572
chr1	52499895	52500129
chr1	52500412	52500612
chr1	52578292	52578521
chr1	52578558	52578761
chr1	52630476	52631003
chr1	52653416	52653717
chr1	52655151	52655587
chr1	52694492	52694721
chr1	52703097	52703470
chr1	52708761	52709168
chr1	52722575	52722979
chr1	52726786	52727377
chr1	52726786	52727377
chr1	52800321	52800738
chr1	52816998	52817212
chr1	52817372	52817944
chr1	52844682	52845259
chr1	52952521	52952828
chr1	52955258	52955461
chr1	52963178	52963456
chr1	53296714	53297387
chr1	53313485	53313784
chr1	53352490	53352998
chr1	53773980	53774318
chr1	53784678	53785419
chr1	53818155	53818404
chr1	53823718	53824252
chr1	53850803	53851289
chr1	53851352	53851729
chr1	53856693	53857124
chr1	53890433	53890641
chr1	53909188	53909482
chr1	53910398	53910605
chr1	53940205	53940645
chr1	53945849	53946185
chr1	53977905	53978125
chr1	54128990	54129457
chr1	54250465	54251060
chr1	54438869	54439175
chr1	54523696	54524064
chr1	54585136	54585686
chr1	54647397	54647652
chr1	54798405	54798790
chr1	54837706	54838103
chr1	54841729	54842188
chr1	54888401	54889034
chr1	54906528	54906753
chr1	54912254	54912694
chr1	54913627	54913864
chr1	54925555	54925856
chr1	54926012	54926697
chr1	54934989	54935258
chr1	55027048	55027766
chr1	55028920	55029185
chr1	55052426	55053300
chr1	55058529	55058800
chr1	55087478	55088535
chr1	55130863	55131659
chr1	55210110	55210557
chr1	55215478	55215684
chr1	55236929	55237458
chr1	55405547	55406247
chr1	55418934	55419311
chr1	55488364	55488607
chr1	55507106	55507328
chr1	55525180	55525402
chr1	55528748	55529319
chr1	55738994	55739377
chr1	55808783	55808983
chr1	57377342	57377909
chr1	57406349	57407057
chr1	57406349	57407057
chr1	57428964	57429177
chr1	57429818	57430056
chr1	57472267	57472542
chr1	57574599	57574820
chr1	57594808	57595165
chr1	57969836	57970325
chr1	57995768	57996359
chr1	58029548	58030069
chr1	58031248	58031502
chr1	58296368	58296679
chr1	58303613	58303978
chr1	58304457	58304657
chr1	58311254	58311513
chr1	58359579	58359847
chr1	58392590	58393293
chr1	58392590	58393293
chr1	58423512	58424291
chr1	58445134	58445761
chr1	58504607	58505268
chr1	58586141	58586781
chr1	58586141	58586781
chr1	58603815	58604052
chr1	58618355	58618630
chr1	58677708	58677909
chr1	58711633	58711857
chr1	58712456	58712871
chr1	58713196	58713396
chr1	58727150	58727350
chr1	58742454	58742754
chr1	58743188	58743611
chr1	58761504	58761725
chr1	58773375	58773608
chr1	58795266	58795726
chr1	58797362	58797620
chr1	58802307	58802929
chr1	58973157	58973980
chr1	59119739	59120546
chr1	59119739	59120546
chr1	59142889	59143089
chr1	59162970	59163411
chr1	59173085	59173357
chr1	59236941	59237530
chr1	59316069	59316316
chr1	59475693	59476013
chr1	59481719	59482649
chr1	59481719	59482649
chr1	59565902	59566120
chr1	59593565	59593853
chr1	59613844	59614149
chr1	59670617	59671198
chr1	59684786	59685328
chr1	59763118	59763696
chr1	59895478	59895857
chr1	59912688	59913186
chr1	60070676	60070982
chr1	60097617	60098691
chr1	60097617	60098691
chr1	60180130	60180978
chr1	60343088	60343712
chr1	60409039	60409531
chr1	60409535	60409903
chr1	60566209	60567013
chr1	60566209	60567013
chr1	60569283	60569530
chr1	60579714	60580237
chr1	60598979	60599221
chr1	60599259	60599701
chr1	60600696	60600979
chr1	60658483	60658758
chr1	60745685	60745973
chr1	60746197	60746489
chr1	60860651	60860927
chr1	60863047	60863374
chr1	60868495	60868695
chr1	60916535	60916845
chr1	60920543	60920829
chr1	60937434	60937634
chr1	60960566	60960814
chr1	60961204	60961404
chr1	61376533	61376733
chr1	62041720	62042079
chr1	62051527	62051754
chr1	62148834	62149260
chr1	62229360	62229589
chr1	62307142	62307485
chr1	62483057	62483367
chr1	62701152	62701459
chr1	62703111	62703791
chr1	62703111	62703791
chr1	62724669	62725392
chr1	62724669	62725392
chr1	62747765	62748171
chr1	62774363	62774653
chr1	63114213	63114818
chr1	63121953	63122405
chr1	63126218	63126418
chr1	63176622	63177488
chr1	63176622	63177488
chr1	63181075	63181362
chr1	63658099	63658305
chr1	63730255	63730466
chr1	63730475	63730824
chr1	63763202	63763402
chr1	64078400	64079187
chr1	64078400	64079187
chr1	64104682	64104971
chr1	64121554	64122423
chr1	64121554	64122423
chr1	64189423	64189811
chr1	64295493	64295762
chr1	64301518	64301771
chr1	64302902	64303271
chr1	64338657	64338907
chr1	64446116	64446358
chr1	64448193	64448393
chr1	64448561	64448795
chr1	64481868	64482546
chr1	64508595	64508828
chr1	64518498	64518773
chr1	64529817	64530307
chr1	64532555	64533174
chr1	64617032	64617617
chr1	64617669	64617933
chr1	64690331	64691092
chr1	64717540	64717929
chr1	64737207	64738107
chr1	64737207	64738107
chr1	64753193	64753467
chr1	64797187	64797613
chr1	64866267	64866533
chr1	64867697	64868010
chr1	64876345	64876600
chr1	64925670	64926050
chr1	64949354	64949611
chr1	64956650	64957093
chr1	64970730	64970930
chr1	64986199	64986408
chr1	65010191	65010484
chr1	65088666	65088866
chr1	65090353	65090777
chr1	65112516	65112716
chr1	65112758	65113075
chr1	65113585	65113884
chr1	65178106	65179411
chr1	65178106	65179411
chr1	65186342	65186923
chr1	66174986	66175351
chr1	66650039	66650285
chr1	66700595	66701229
chr1	66700595	66701229
chr1	66815819	66816449
chr1	66817017	66817330
chr1	66817508	66818038
chr1	66841877	66842388
chr1	66862713	66863550
chr1	66862713	66863550
chr1	66895211	66895425
chr1	67003727	67003927
chr1	67038706	67039068
chr1	67061514	67061767
chr1	68973746	68974129
chr1	69138965	69139184
chr1	69241830	69242090
chr1	69440928	69441150
chr1	69496063	69496459
chr1	69507593	69507926
chr1	69513551	69513976
chr1	69654973	69655187
chr1	69687102	69687375
chr1	69687450	69688025
chr1	69687450	69688025
chr1	69689013	69689332
chr1	69759566	69759892
chr1	71037119	71037345
chr1	71102369	71102622
chr1	71102656	71103362
chr1	71556792	71557498
chr1	71728982	71729268
chr1	71730275	71730643
chr1	71730952	71731365
chr1	71912367	71912915
chr1	71938075	71938287
chr1	71938308	71939114
chr1	71949526	71949760
chr1	71956971	71957365
chr1	71974723	71975112
chr1	72107086	72107404
chr1	72123701	72123934
chr1	72144379	72144912
chr1	72196172	72196482
chr1	72212102	72212447
chr1	72214572	72214864
chr1	72220050	72220261
chr1	72225855	72226057
chr1	72226166	72227236
chr1	72237025	72237327
chr1	72243703	72245306
chr1	72243703	72245306
chr1	72243703	72245306
chr1	72254894	72256034
chr1	72284084	72284504
chr1	72307199	72307586
chr1	72320769	72321100
chr1	72428537	72428948
chr1	72429162	72429609
chr1	72582916	72583621
chr1	72582916	72583621
chr1	72711038	72711479
chr1	72718899	72719122
chr1	72854980	72855217
chr1	72868890	72869303
chr1	72870183	72870491
chr1	72871099	72871345
chr1	72877933	72878155
chr1	73826398	73826615
chr1	73901575	73901826
chr1	74001523	74001884
chr1	74034589	74035023
chr1	74077415	74077615
chr1	74125197	74125622
chr1	74133970	74134344
chr1	74151142	74151414
chr1	74159647	74159847
chr1	74167305	74167520
chr1	74178631	74178903
chr1	74227372	74227699
chr1	74236236	74236658
chr1	74237010	74237241
chr1	74248785	74249209
chr1	74284570	74285151
chr1	74295462	74296104
chr1	74303624	74304296
chr1	74303624	74304296
chr1	74313440	74313755
chr1	74332211	74332813
chr1	74361930	74362181
chr1	74368222	74368629
chr1	74373479	74373679
chr1	74374967	74375322
chr1	74376293	74376782
chr1	74386643	74387291
chr1	74389847	74390333
chr1	74391315	74391755
chr1	74397238	74397738
chr1	74438031	74438471
chr1	74505648	74506128
chr1	74506164	74506490
chr1	74587686	74588506
chr1	74601246	74601559
chr1	74661445	74662120
chr1	74748667	74749104
chr1	74759882	74760130
chr1	74763190	74763444
chr1	74773075	74773542
chr1	74782020	74782435
chr1	74787899	74788214
chr1	74788663	74788878
chr1	74800432	74801007
chr1	74803101	74803449
chr1	74808174	74808482
chr1	74816622	74817220
chr1	74948080	74948302
chr1	75124509	75125351
chr1	75124509	75125351
chr1	75124509	75125351
chr1	75141527	75142025
chr1	75142353	75143195
chr1	75142353	75143195
chr1	75168441	75169180
chr1	75168441	75169180
chr1	75179341	75179597
chr1	75179904	75180608
chr1	75179904	75180608
chr1	75187890	75188272
chr1	75191864	75192356
chr1	75210651	75210970
chr1	75213135	75213589
chr1	75218584	75219427
chr1	75218584	75219427
chr1	75230357	75230882
chr1	75234676	75234929
chr1	75236206	75236669
chr1	75236717	75237045
chr1	75244928	75245166
chr1	75248395	75248605
chr1	75255478	75255987
chr1	75317236	75318113
chr1	75361811	75362141
chr1	75398741	75399082
chr1	75435855	75436091
chr1	75445787	75446093
chr1	75449756	75450081
chr1	75478642	75478927
chr1	75479034	75479733
chr1	75479034	75479733
chr1	75521303	75521663
chr1	75521687	75521894
chr1	75524724	75525067
chr1	75559363	75559887
chr1	75653682	75653882
chr1	76404130	76404379
chr1	76540513	76540973
chr1	77043807	77044122
chr1	77044223	77044447
chr1	77515826	77516026
chr1	77516045	77516254
chr1	77516287	77516523
chr1	78187134	78187440
chr1	78488502	78489337
chr1	78488502	78489337
chr1	78537482	78537982
chr1	78657545	78658239
chr1	78666047	78666286
chr1	78702861	78703294
chr1	78724524	78724799
chr1	79561307	79561560
chr1	79581463	79581776
chr1	79671199	79671493
chr1	79671834	79672312
chr1	79710758	79711063
chr1	79711084	79711352
chr1	79711457	79711842
chr1	79741047	79741351
chr1	79761535	79761908
chr1	79775900	79776427
chr1	79778108	79778398
chr1	79807001	79807293
chr1	80015417	80015685
chr1	80340174	80340374
chr1	80340457	80341269
chr1	80340457	80341269
chr1	80362539	80362864
chr1	80383666	80384225
chr1	80384243	80384561
chr1	80389500	80389742
chr1	80401979	80402310
chr1	80408520	80408890
chr1	80637174	80637374
chr1	80637394	80637629
chr1	80646766	80646966
chr1	80659517	80659793
chr1	80659869	80660084
chr1	80665185	80665561
chr1	80719436	80719657
chr1	80756905	80757313
chr1	80757374	80757688
chr1	80758291	80758824
chr1	80758291	80758824
chr1	81287112	81287444
chr1	82316252	82317112
chr1	82316252	82317112
chr1	82724678	82725273
chr1	82724678	82725273
chr1	82761880	82762090
chr1	82787419	82787619
chr1	82798411	82798612
chr1	82816000	82816209
chr1	82839215	82839687
chr1	82987853	82988053
chr1	83076203	83076452
chr1	84406829	84407311
chr1	84839305	84840326
chr1	84839305	84840326
chr1	84839305	84840326
chr1	84915030	84915518
chr1	84924121	84924466
chr1	84935741	84936041
chr1	85114806	85115006
chr1	85698182	85698399
chr1	85703300	85704103
chr1	85703300	85704103
chr1	85732586	85732981
chr1	85735586	85736105
chr1	85736528	85736770
chr1	85751416	85751997
chr1	85763476	85763720
chr1	85779513	85779749
chr1	85779813	85780185
chr1	85793250	85794099
chr1	85793250	85794099
chr1	85793250	85794099
chr1	85838096	85838361
chr1	85853378	85853630
chr1	85894416	85894654
chr1	85895401	85895811
chr1	85901741	85902045
chr1	85919629	85920017
chr1	85961021	85961251
chr1	85977746	85978053
chr1	85998129	85998329
chr1	86038291	86038499
chr1	86038616	86038816
chr1	86048204	86048600
chr1	86059387	86059741
chr1	86064225	86064997
chr1	86064225	86064997
chr1	86147660	86148116
chr1	86148220	86148639
chr1	86154324	86154940
chr1	86178874	86179176
chr1	86186871	86187172
chr1	86190863	86191237
chr1	86214207	86214644
chr1	86215371	86215571
chr1	86228539	86229124
chr1	86229449	86229910
chr1	86233844	86234180
chr1	86263438	86264236
chr1	86263438	86264236
chr1	86301111	86301573
chr1	86303102	86303366
chr1	86358782	86359749
chr1	86358782	86359749
chr1	86379306	86379541
chr1	86380957	86381393
chr1	86389331	86389584
chr1	86398393	86398719
chr1	86399441	86399641
chr1	86415760	86415961
chr1	86430059	86430379
chr1	86434388	86434896
chr1	86440267	86440471
chr1	86440521	86440803
chr1	86442060	86443038
chr1	86442060	86443038
chr1	86442060	86443038
chr1	86470555	86471181
chr1	86472185	86472542
chr1	86479078	86479473
chr1	86487198	86488021
chr1	86492266	86492620
chr1	86492773	86493065
chr1	86503905	86504661
chr1	86509401	86509826
chr1	86510944	86511415
chr1	86510944	86511415
chr1	86525220	86525588
chr1	86526304	86527436
chr1	86526304	86527436
chr1	86528059	86528291
chr1	86532397	86532769
chr1	86571390	86571738
chr1	86582156	86582411
chr1	86582420	86583054
chr1	86582420	86583054
chr1	86643145	86643430
chr1	86703670	86704004
chr1	87028761	87029464
chr1	87028761	87029464
chr1	87029488	87029734
chr1	87098241	87098465
chr1	87098629	87098899
chr1	87111889	87112334
chr1	87149346	87149815
chr1	87175803	87176084
chr1	87180978	87181276
chr1	87213711	87214494
chr1	87213711	87214494
chr1	87246246	87246461
chr1	87326637	87327606
chr1	87326637	87327606
chr1	87580890	87581181
chr1	87607461	87608143
chr1	87607461	87608143
chr1	87608425	87608745
chr1	87620175	87620616
chr1	87621411	87621687
chr1	87626340	87626790
chr1	87637275	87637901
chr1	87637275	87637901
chr1	87638258	87638544
chr1	87640298	87640837
chr1	87650481	87651156
chr1	87650481	87651156
chr1	87657983	87658481
chr1	87659266	87659562
chr1	87723470	87723671
chr1	87755690	87756312
chr1	87828242	87828697
chr1	87829633	87830199
chr1	87849406	87849739
chr1	87900868	87901395
chr1	87933167	87933387
chr1	87960142	87960388
chr1	87961524	87961836
chr1	88008383	88008583
chr1	88094236	88095217
chr1	88094236	88095217
chr1	88133962	88134337
chr1	88134404	88134917
chr1	88158402	88158735
chr1	88277118	88277853
chr1	88277118	88277853
chr1	88287667	88287876
chr1	88433545	88433811
chr1	88456716	88456989
chr1	88462500	88462700
chr1	88474593	88474939
chr1	88509868	88510227
chr1	88556583	88556876
chr1	88562409	88562669
chr1	88567307	88567570
chr1	88576231	88576506
chr1	88587323	88587883
chr1	88635594	88635993
chr1	88654791	88655450
chr1	88654791	88655450
chr1	88701630	88701832
chr1	88701950	88702639
chr1	88701950	88702639
chr1	88705871	88706130
chr1	88745268	88745574
chr1	89069513	89069836
chr1	89069975	89070415
chr1	89108626	89108826
chr1	89234987	89235255
chr1	89235272	89235772
chr1	89302519	89303038
chr1	89454486	89455049
chr1	89524461	89524736
chr1	89555405	89556052
chr1	89563442	89563773
chr1	89575068	89575312
chr1	89575426	89575853
chr1	89580635	89580924
chr1	89581016	89581516
chr1	89581016	89581516
chr1	89602837	89603268
chr1	89610019	89610287
chr1	89619770	89620016
chr1	89644153	89644561
chr1	89742425	89742759
chr1	89786895	89787114
chr1	89902251	89902558
chr1	89930509	89930813
chr1	89930883	89931492
chr1	89939326	89939859
chr1	89939326	89939859
chr1	89940281	89940748
chr1	90153358	90153722
chr1	90203806	90204249
chr1	90215914	90216250
chr1	90221891	90222393
chr1	90225622	90225958
chr1	90227957	90228193
chr1	90228398	90228725
chr1	90234525	90234929
chr1	90245569	90245793
chr1	90257577	90257922
chr1	90288903	90289326
chr1	90289348	90289847
chr1	90603234	90603734
chr1	90973292	90973557
chr1	90974919	90975366
chr1	90998877	90999077
chr1	91023978	91024318
chr1	91034255	91034521
chr1	91034603	91034866
chr1	91038123	91038348
chr1	91041562	91041890
chr1	91052644	91053554
chr1	91052644	91053554
chr1	91056484	91056759
chr1	91062343	91062803
chr1	91065203	91065450
chr1	91069648	91069849
chr1	91080226	91080725
chr1	91093491	91093709
chr1	91099010	91099210
chr1	91179113	91179372
chr1	91179924	91180124
chr1	91187085	91187705
chr1	91216449	91216809
chr1	91220376	91220744
chr1	91235481	91235726
chr1	91239225	91239434
chr1	91240805	91241005
chr1	91249935	91250504
chr1	91297861	91298537
chr1	91336574	91336776
chr1	91345587	91345953
chr1	91347039	91347239
chr1	91398429	91399097
chr1	91413007	91413647
chr1	91456406	91456807
chr1	91458343	91458575
chr1	91459094	91459853
chr1	91483375	91483575
chr1	91494365	91494773
chr1	91540160	91540904
chr1	91563207	91563574
chr1	91564060	91564352
chr1	91922475	91922677
chr1	92034296	92034668
chr1	92052102	92052628
chr1	92080200	92080506
chr1	92137146	92137497
chr1	92180123	92181016
chr1	92180123	92181016
chr1	92225273	92225719
chr1	92331569	92331975
chr1	92371616	92371939
chr1	92372475	92373088
chr1	92383782	92384305
chr1	92394259	92394592
chr1	92405266	92405515
chr1	92473667	92474275
chr1	92473667	92474275
chr1	92613578	92613897
chr1	92641780	92642199
chr1	92647855	92648486
chr1	92647855	92648486
chr1	92648754	92649056
chr1	92652549	92652847
chr1	92659324	92659744
chr1	92675845	92676856
chr1	92675845	92676856
chr1	92699045	92699556
chr1	92707973	92708481
chr1	92707973	92708481
chr1	92708633	92708833
chr1	92742358	92742724
chr1	92755107	92755545
chr1	92774928	92775139
chr1	92799733	92800055
chr1	92802387	92802816
chr1	92831598	92832345
chr1	92831598	92832345
chr1	92895159	92895432
chr1	92906730	92907197
chr1	92907228	92907625
chr1	92920850	92921199
chr1	92934193	92934893
chr1	92934193	92934893
chr1	92956731	92956967
chr1	92971975	92972490
chr1	92972889	92973253
chr1	92981103	92981499
chr1	93014518	93014767
chr1	93029405	93029815
chr1	93071362	93071924
chr1	93115117	93115424
chr1	93125289	93125564
chr1	93166737	93167049
chr1	93235460	93236469
chr1	93235460	93236469
chr1	93289916	93290134
chr1	93305619	93306029
chr1	93342571	93343038
chr1	93343400	93343917
chr1	93444763	93445854
chr1	93444763	93445854
chr1	93444763	93445854
chr1	93477980	93479316
chr1	93477980	93479316
chr1	93511571	93512257
chr1	93635099	93636154
chr1	93654301	93654571
chr1	93667803	93668043
chr1	93668669	93669311
chr1	93680193	93680695
chr1	93691895	93692245
chr1	93727052	93727294
chr1	93754516	93755382
chr1	93754516	93755382
chr1	93801729	93802154
chr1	93803503	93804138
chr1	93804172	93804495
chr1	93824940	93825706
chr1	93824940	93825706
chr1	94034871	94035713
chr1	94034871	94035713
chr1	94051122	94051510
chr1	94079118	94079467
chr1	94487055	94487396
chr1	95313419	95314284
chr1	95313419	95314284
chr1	95339550	95340037
chr1	95450859	95451335
chr1	95468168	95468454
chr1	95468803	95469187
chr1	95590139	95590436
chr1	95591159	95591408
chr1	95657197	95657679
chr1	95667461	95668001
chr1	95674121	95674384
chr1	95747321	95747646
chr1	95748921	95749355
chr1	95762339	95762614
chr1	96519379	96519699
chr1	97580315	97580525
chr1	97659447	97659846
chr1	97660707	97661379
chr1	97660707	97661379
chr1	97661536	97661762
chr1	97661895	97662215
chr1	97672858	97673227
chr1	97769620	97770584
chr1	97769620	97770584
chr1	97769620	97770584
chr1	98028028	98028268
chr1	98029469	98029669
chr1	98094716	98095058
chr1	98095288	98095870
chr1	98129961	98130265
chr1	98179155	98179360
chr1	98589318	98589564
chr1	98591069	98591335
chr1	99811984	99812405
chr1	100079843	100080218
chr1	101902117	101902539
chr1	102357984	102358184
chr1	104997815	104998297
chr1	105170906	105171391
chr1	105179428	105179775
chr1	105257162	105257703
chr1	105435055	105435405
chr1	105663069	105663496
chr1	105663528	105664044
chr1	105787028	105787329
chr1	105891098	105891364
chr1	105906509	105906782
chr1	105965171	105965586
chr1	105980780	105981517
chr1	105990121	105990773
chr1	106036982	106037182
chr1	106151805	106152244
chr1	106162676	106163005
chr1	106171226	106171844
chr1	106231344	106231685
chr1	106316890	106317443
chr1	106389811	106390033
chr1	106395545	106395826
chr1	106400945	106401373
chr1	106407919	106408312
chr1	106511617	106511982
chr1	106515622	106516112
chr1	106540305	106540527
chr1	106549121	106549381
chr1	106555503	106555850
chr1	106581842	106582135
chr1	106627271	106627618
chr1	106628387	106628608
chr1	106695769	106696045
chr1	106714001	106714540
chr1	106759368	106760048
chr1	106796288	106796916
chr1	106815375	106815672
chr1	106821986	106822556
chr1	106883882	106884107
chr1	106901283	106901806
chr1	106932021	106932251
chr1	106933704	106934023
chr1	106961107	106961328
chr1	107346112	107346377
chr1	107377067	107377347
chr1	107381453	107381856
chr1	107389727	107390156
chr1	107496805	107497317
chr1	107515919	107516141
chr1	107582857	107583282
chr1	107583840	107584236
chr1	107589881	107590125
chr1	108259354	108259646
chr1	111864388	111865213
chr1	112379934	112380262
chr1	112451738	112451938
chr1	114673895	114674403
chr1	114710847	114711229
chr1	114787983	114788389
chr1	114961894	114962202
chr1	118310977	118311571
chr1	118321576	118322046
chr1	118388713	118389607
chr1	118388713	118389607
chr1	118428340	118428688
chr1	118458951	118459308
chr1	118498431	118498631
chr1	118507651	118507851
chr1	118525297	118525742
chr1	118627775	118628194
chr1	118768911	118769139
chr1	119033892	119034148
chr1	119083751	119083951
chr1	119093770	119094011
chr1	119096905	119097175
chr1	119119898	119120355
chr1	119124792	119125172
chr1	119421809	119422017
chr1	119474712	119474912
chr1	119476942	119477336
chr1	119492160	119492588
chr1	119504418	119505080
chr1	119525987	119526684
chr1	119525987	119526684
chr1	119534385	119534747
chr1	119648500	119649138
chr1	119648500	119649138
chr1	119837310	119837905
chr1	119893017	119893225
chr1	119895043	119895327
chr1	119912954	119913409
chr1	120033092	120033413
chr1	120044687	120044887
chr1	120073630	120073956
chr1	120075516	120075895
chr1	120080667	120081055
chr1	120093554	120093824
chr1	120099412	120099936
chr1	120100511	120100938
chr1	120120703	120121453
chr1	120136280	120136647
chr1	120197172	120197582
chr1	120258806	120259056
chr1	120264873	120265674
chr1	120264873	120265674
chr1	120293762	120294142
chr1	120467365	120467614
chr1	121327654	121328435
chr1	121327654	121328435
chr1	121430672	121431430
chr1	121430672	121431430
chr1	121441155	121441355
chr1	121453849	121454222
chr1	121478237	121478858
chr1	121501386	121501798
chr1	121567572	121568200
chr1	121567572	121568200
chr1	122357062	122357332
chr1	125241794	125242084
chr1	125382673	125382884
chr1	125426500	125426733
chr1	125434657	125434857
chr1	125435329	125436097
chr1	125435329	125436097
chr1	125441776	125442043
chr1	125466631	125467182
chr1	125467786	125468096
chr1	125473250	125473698
chr1	125560203	125561191
chr1	125560203	125561191
chr1	125561316	125561621
chr1	125663118	125663520
chr1	127204792	127205448
chr1	127204792	127205448
chr1	127207177	127207472
chr1	127239859	127240341
chr1	127242913	127243175
chr1	127291622	127292080
chr1	127773770	127774484
chr1	127827398	127827598
chr1	127830310	127830563
chr1	127850120	127850407
chr1	127868607	127869216
chr1	127868607	127869216
chr1	127981035	127981322
chr1	128016137	128016434
chr1	128102387	128103473
chr1	128102387	128103473
chr1	128102387	128103473
chr1	128243971	128244650
chr1	128243971	128244650
chr1	128314703	128315012
chr1	128359292	128359956
chr1	128386524	128386848
chr1	128416743	128417603
chr1	128416743	128417603
chr1	128416743	128417603
chr1	128436032	128436412
chr1	128438582	128438820
chr1	128447135	128447935
chr1	128447135	128447935
chr1	128463609	128463820
chr1	128561087	128561290
chr1	128570094	128570625
chr1	128570094	128570625
chr1	128590765	128591476
chr1	128590765	128591476
chr1	128592019	128592488
chr1	128592499	128592796
chr1	128608252	128608541
chr1	128614587	128615731
chr1	128614587	128615731
chr1	128704934	128705563
chr1	128711212	128711566
chr1	128712738	128713245
chr1	128724539	128724821
chr1	128746692	128746915
chr1	128786843	128787164
chr1	128787363	128787563
chr1	128824973	128825294
chr1	128825377	128825611
chr1	128832692	128832916
chr1	128833114	128833482
chr1	128875332	128875544
chr1	129107161	129107520
chr1	129324453	129324798
chr1	130372224	130372432
chr1	130690004	130690240
chr1	130715514	130716223
chr1	130717433	130717639
chr1	130740878	130741209
chr1	130741222	130741505
chr1	131025744	131026276
chr1	131053350	131053565
chr1	131068314	131068572
chr1	131079883	131080112
chr1	131083885	131084195
chr1	131084253	131084662
chr1	131086847	131087220
chr1	131089803	131090068
chr1	131096787	131097306
chr1	131097616	131098018
chr1	131103727	131104159
chr1	131116021	131116251
chr1	131126268	131126515
chr1	131135168	131135477
chr1	131137926	131138606
chr1	131137926	131138606
chr1	131146336	131146669
chr1	131153012	131153307
chr1	131184379	131184584
chr1	131200001	131200445
chr1	131204457	131204799
chr1	131245063	131245327
chr1	131245354	131245557
chr1	131384510	131384809
chr1	131473760	131474155
chr1	131492340	131492851
chr1	131526537	131526746
chr1	131527192	131528198
chr1	131555162	131555463
chr1	131565992	131566513
chr1	131638782	131638982
chr1	131657949	131658443
chr1	131672408	131672694
chr1	131691339	131691767
chr1	131702438	131702693
chr1	131734783	131735012
chr1	131738803	131739221
chr1	131749706	131750113
chr1	131755089	131755309
chr1	131827726	131828261
chr1	131867057	131867560
chr1	131882881	131883088
chr1	131910224	131910592
chr1	131910644	131911309
chr1	131910644	131911309
chr1	131942671	131943110
chr1	131948102	131948485
chr1	131954410	131954695
chr1	131962766	131963041
chr1	132007269	132008438
chr1	132007269	132008438
chr1	132054371	132054780
chr1	132067786	132068066
chr1	132085497	132085697
chr1	132095540	132096010
chr1	132099810	132100021
chr1	132121285	132121543
chr1	132126012	132126285
chr1	132133516	132133899
chr1	132139555	132139880
chr1	132143098	132143511
chr1	132149546	132149767
chr1	132150144	132150570
chr1	132151016	132151232
chr1	132246170	132246534
chr1	132311489	132311723
chr1	132312727	132312927
chr1	132315902	132316265
chr1	132318507	132318865
chr1	132319220	132319624
chr1	132341644	132342134
chr1	132343277	132343477
chr1	132355868	132356133
chr1	132370782	132371189
chr1	132384689	132385060
chr1	132391573	132391967
chr1	132417208	132417723
chr1	132476914	132477216
chr1	132477220	132477696
chr1	132520831	132521076
chr1	132541156	132541356
chr1	132609383	132609612
chr1	132734178	132734396
chr1	132767495	132767823
chr1	133012353	133012684
chr1	133025131	133025674
chr1	133033772	133034407
chr1	133039485	133039846
chr1	133046455	133046710
chr1	133073299	133073667
chr1	133076913	133077285
chr1	133077840	133078239
chr1	133087699	133087952
chr1	133118264	133118528
chr1	133130930	133131775
chr1	133177525	133177810
chr1	133307468	133307668
chr1	133314469	133314678
chr1	133356427	133356671
chr1	133380735	133380953
chr1	133609834	133610587
chr1	133661095	133661610
chr1	133685864	133686103
chr1	133690008	133690250
chr1	133694729	133695313
chr1	133777662	133777933
chr1	133779102	133779391
chr1	133800913	133801645
chr1	133815711	133816102
chr1	133821168	133821563
chr1	133829842	133830051
chr1	133841513	133841723
chr1	133856101	133856585
chr1	133863725	133863925
chr1	133886450	133886699
chr1	133896046	133896312
chr1	133896331	133896597
chr1	134078793	134079369
chr1	134092892	134093488
chr1	134151782	134151987
chr1	134196200	134196776
chr1	134222226	134222828
chr1	134222226	134222828
chr1	134233027	134233544
chr1	134233027	134233544
chr1	134244209	134244518
chr1	134294073	134294585
chr1	134302718	134303208
chr1	134332749	134333240
chr1	134361647	134362210
chr1	134405605	134406440
chr1	134415140	134415894
chr1	134420127	134420445
chr1	134435438	134435697
chr1	134455295	134455828
chr1	134494394	134495159
chr1	134518602	134518924
chr1	134556542	134556753
chr1	134556771	134557304
chr1	134560045	134560418
chr1	134651743	134651943
chr1	134679442	134679855
chr1	134719705	134720246
chr1	134747602	134747878
chr1	134955557	134956239
chr1	134962304	134962781
chr1	135064185	135064526
chr1	135083361	135083589
chr1	135094827	135095057
chr1	135095205	135095499
chr1	135112729	135112990
chr1	135131029	135131420
chr1	135132447	135133122
chr1	135132447	135133122
chr1	135147065	135148034
chr1	135147065	135148034
chr1	135154488	135154722
chr1	135167453	135167913
chr1	135237189	135237406
chr1	135259144	135259369
chr1	135265941	135266166
chr1	135267985	135268425
chr1	135282609	135282944
chr1	135283545	135283781
chr1	135283884	135284313
chr1	135313464	135314004
chr1	135357425	135357699
chr1	135368286	135368560
chr1	135375018	135375417
chr1	135430184	135430797
chr1	135516779	135517289
chr1	135544763	135545075
chr1	135575422	135575765
chr1	135593426	135593798
chr1	135594003	135594446
chr1	135631469	135631981
chr1	135633572	135633779
chr1	135659385	135660038
chr1	135669804	135670018
chr1	135670454	135670741
chr1	135687825	135688606
chr1	135687825	135688606
chr1	135699354	135699663
chr1	135700627	135700943
chr1	135711161	135711371
chr1	135714212	135714790
chr1	135719568	135719860
chr1	135725984	135726229
chr1	135728978	135729517
chr1	135752832	135753326
chr1	135766036	135766324
chr1	135766327	135766764
chr1	135778903	135779500
chr1	135787881	135788116
chr1	135811354	135811574
chr1	135841012	135841300
chr1	135847205	135847628
chr1	135847205	135847628
chr1	136017820	136018109
chr1	136050376	136050693
chr1	136076142	136076361
chr1	136118871	136119226
chr1	136131079	136131591
chr1	136135026	136135453
chr1	136140024	136140596
chr1	136140024	136140596
chr1	136234433	136234685
chr1	136234749	136234949
chr1	136247528	136247817
chr1	136249757	136250050
chr1	136255119	136255531
chr1	136261760	136262043
chr1	136263421	136263715
chr1	136345620	136346353
chr1	136364792	136365063
chr1	136415076	136415731
chr1	136415076	136415731
chr1	136450519	136450818
chr1	136466059	136466548
chr1	136579488	136579706
chr1	136624543	136625178
chr1	136683592	136684104
chr1	136685137	136685629
chr1	136707432	136707644
chr1	137549747	137549970
chr1	137571333	137571533
chr1	137751315	137752062
chr1	137751315	137752062
chr1	137806500	137807234
chr1	137806500	137807234
chr1	137865069	137865390
chr1	137898333	137898771
chr1	137900355	137900564
chr1	137999313	137999595
chr1	138039126	138039505
chr1	138044607	138044807
chr1	138136356	138136826
chr1	138145622	138145941
chr1	138158922	138159309
chr1	138175068	138175490
chr1	138191928	138192562
chr1	138237341	138237604
chr1	138343620	138343820
chr1	138348549	138348782
chr1	138617977	138618272
chr1	138619058	138619863
chr1	138619058	138619863
chr1	138752408	138752662
chr1	138785812	138786361
chr1	138822382	138822654
chr1	138831338	138831659
chr1	138856462	138857008
chr1	138856462	138857008
chr1	138912162	138912700
chr1	138967469	138967787
chr1	138975984	138976296
chr1	139003587	139003848
chr1	139302619	139302855
chr1	139421821	139422722
chr1	139454372	139454885
chr1	139454905	139455279
chr1	141884358	141884804
chr1	142127488	142127707
chr1	142479993	142480193
chr1	143702333	143702570
chr1	143702621	143703229
chr1	143739382	143739771
chr1	143740016	143740324
chr1	143776964	143777482
chr1	143777763	143778118
chr1	143803615	143803877
chr1	143916493	143917129
chr1	143941486	143941823
chr1	143988802	143989125
chr1	144003808	144004472
chr1	144006519	144006910
chr1	144086131	144086453
chr1	144184943	144185378
chr1	144185400	144185631
chr1	144200533	144200939
chr1	144243582	144243808
chr1	144248933	144249365
chr1	144283339	144283632
chr1	144330294	144330902
chr1	144343406	144343621
chr1	144766229	144766463
chr1	144775307	144775696
chr1	146316218	146316429
chr1	146316863	146317063
chr1	146337124	146337363
chr1	148808699	148809095
chr1	148903191	148903443
chr1	149127699	149128071
chr1	149758578	149758778
chr1	149940330	149940876
chr1	149946976	149947435
chr1	149953881	149954367
chr1	149960936	149961773
chr1	149960936	149961773
chr1	150099696	150100395
chr1	150145100	150145357
chr1	150164840	150165307
chr1	150167203	150167516
chr1	150174258	150174480
chr1	150392652	150393714
chr1	150392652	150393714
chr1	150470080	150470377
chr1	150497787	150497998
chr1	150759451	150759917
chr1	151074888	151075162
chr1	151095752	151095975
chr1	151096049	151096442
chr1	151103763	151104010
chr1	151250707	151251284
chr1	151264874	151265074
chr1	151287447	151287911
chr1	151338301	151338558
chr1	151344070	151344876
chr1	151344927	151345393
chr1	151428237	151428863
chr1	151500627	151501295
chr1	151564459	151564676
chr1	151571198	151571613
chr1	151571198	151571613
chr1	151572095	151572295
chr1	151620742	151621078
chr1	151625325	151625556
chr1	151683009	151683258
chr1	151689141	151689380
chr1	151689582	151689878
chr1	151707058	151707258
chr1	151754894	151755714
chr1	151819336	151819537
chr1	151948174	151948393
chr1	151999596	152000012
chr1	152015591	152016042
chr1	152019192	152019559
chr1	152034784	152034997
chr1	152084686	152084921
chr1	152090173	152090472
chr1	152253928	152254276
chr1	152290847	152291064
chr1	152291080	152291280
chr1	152386164	152386859
chr1	152386164	152386859
chr1	152511271	152511556
chr1	152528769	152529153
chr1	152540514	152540965
chr1	152581167	152581466
chr1	152585483	152585729
chr1	152597526	152597759
chr1	152599354	152599692
chr1	152612753	152613093
chr1	152624058	152624281
chr1	152625055	152625255
chr1	152682390	152683030
chr1	152682390	152683030
chr1	152687955	152688169
chr1	152749284	152749734
chr1	152766191	152766836
chr1	152768127	152768449
chr1	152790206	152790503
chr1	152798135	152798557
chr1	152807592	152808032
chr1	152810570	152810990
chr1	152838088	152838299
chr1	152902708	152903522
chr1	152902708	152903522
chr1	152904520	152904836
chr1	153040237	153040437
chr1	153061664	153061864
chr1	153085158	153085614
chr1	153121338	153121627
chr1	153122800	153123151
chr1	153140706	153141114
chr1	153173382	153173679
chr1	153197312	153197760
chr1	153332357	153333521
chr1	153332357	153333521
chr1	153332357	153333521
chr1	153401868	153402077
chr1	153414042	153414724
chr1	153415032	153415343
chr1	153431780	153432044
chr1	153487306	153487913
chr1	153550869	153551132
chr1	153585758	153585985
chr1	153588019	153588274
chr1	153602465	153603159
chr1	153602465	153603159
chr1	153623032	153623363
chr1	153635163	153635474
chr1	153700678	153700989
chr1	153709540	153709854
chr1	153746833	153747035
chr1	153748283	153748483
chr1	153748571	153748822
chr1	153749185	153749511
chr1	153751832	153752056
chr1	153768525	153768842
chr1	153785656	153785856
chr1	153803539	153803836
chr1	153899696	153900803
chr1	153980880	153981145
chr1	154010730	154010936
chr1	154034206	154034510
chr1	154076836	154077057
chr1	154077081	154077374
chr1	154097722	154097946
chr1	154117743	154118305
chr1	154118680	154118935
chr1	154178554	154178869
chr1	154255530	154255730
chr1	154256842	154257116
chr1	154617760	154618074
chr1	154677860	154678147
chr1	154786216	154786639
chr1	155006569	155006904
chr1	155028726	155029005
chr1	155040401	155040646
chr1	155049038	155049259
chr1	155050157	155050614
chr1	155059445	155059934
chr1	155065375	155065673
chr1	155070564	155070952
chr1	155073979	155074179
chr1	155083149	155083867
chr1	155083149	155083867
chr1	155091348	155091670
chr1	155098824	155099861
chr1	155145552	155145963
chr1	155146709	155147015
chr1	155147272	155147546
chr1	155158417	155158918
chr1	155159055	155159261
chr1	155192632	155193135
chr1	155202597	155202814
chr1	155223020	155223450
chr1	155224129	155224526
chr1	155412769	155413072
chr1	155417220	155417668
chr1	155425840	155426131
chr1	155447346	155447609
chr1	155476241	155476629
chr1	155483750	155483953
chr1	155558003	155558734
chr1	155558003	155558734
chr1	155564830	155565120
chr1	155722264	155722464
chr1	155784309	155784583
chr1	155784730	155785042
chr1	155790054	155790254
chr1	155792026	155792226
chr1	155810197	155810445
chr1	155812748	155813020
chr1	155863007	155863322
chr1	155972820	155973025
chr1	155973081	155973792
chr1	156035459	156036677
chr1	156035459	156036677
chr1	156040700	156040995
chr1	156229518	156229751
chr1	156241111	156241468
chr1	156284251	156284451
chr1	156285509	156285803
chr1	156288645	156288860
chr1	156289246	156289544
chr1	156308596	156308918
chr1	156407794	156408390
chr1	156420578	156421306
chr1	156420578	156421306
chr1	156437360	156437663
chr1	156459735	156460055
chr1	156473924	156474645
chr1	156522217	156522439
chr1	156558458	156559026
chr1	156615349	156615972
chr1	156660890	156661108
chr1	156674177	156674781
chr1	156708691	156708891
chr1	156718578	156718779
chr1	156718853	156719351
chr1	156741952	156742201
chr1	156921586	156921908
chr1	156938725	156939293
chr1	156939553	156940047
chr1	156986281	156986574
chr1	156991104	156991505
chr1	156996486	156996825
chr1	157001062	157001386
chr1	157017579	157017840
chr1	157039016	157039538
chr1	157040246	157040469
chr1	157048336	157048794
chr1	157063886	157064174
chr1	157075017	157075366
chr1	157076331	157076607
chr1	157077149	157077364
chr1	157101475	157101675
chr1	157232444	157232840
chr1	157248100	157248318
chr1	157411783	157412856
chr1	157411783	157412856
chr1	157411783	157412856
chr1	157443492	157443782
chr1	157446421	157446640
chr1	157458329	157458706
chr1	157536551	157536759
chr1	157537740	157537941
chr1	157553065	157553381
chr1	157560643	157560866
chr1	158670180	158670490
chr1	158953623	158953823
chr1	159186768	159187297
chr1	159231744	159232376
chr1	159231744	159232376
chr1	159591164	159591401
chr1	159595789	159596026
chr1	159596669	159597079
chr1	159675627	159675830
chr1	159686512	159686734
chr1	159734944	159735527
chr1	159743878	159744083
chr1	159812714	159813158
chr1	159889416	159889739
chr1	160013149	160013358
chr1	160025251	160025473
chr1	160025631	160025893
chr1	160034233	160034562
chr1	160044321	160044770
chr1	160079173	160079702
chr1	160194818	160195401
chr1	160212606	160213461
chr1	160212606	160213461
chr1	160233861	160234354
chr1	160245955	160246361
chr1	160268310	160268700
chr1	160307159	160307450
chr1	160905996	160906889
chr1	160905996	160906889
chr1	161034472	161035735
chr1	161034472	161035735
chr1	161070525	161071063
chr1	161131339	161131665
chr1	161195504	161195804
chr1	161250960	161251702
chr1	161250960	161251702
chr1	161482212	161482586
chr1	161712935	161713354
chr1	161728694	161728982
chr1	161734867	161735338
chr1	161748176	161748412
chr1	161766588	161766988
chr1	161767117	161767503
chr1	161794463	161794663
chr1	161798930	161799130
chr1	161876301	161876508
chr1	161876580	161877142
chr1	161877169	161877388
chr1	161894137	161894337
chr1	161896103	161896320
chr1	161897258	161897634
chr1	161918757	161919134
chr1	161963033	161963277
chr1	161968955	161969377
chr1	161976435	161976807
chr1	161999846	162000069
chr1	162006182	162006461
chr1	162018705	162018918
chr1	162043901	162044147
chr1	162548405	162548761
chr1	162549954	162550161
chr1	162564888	162565450
chr1	162570273	162570838
chr1	162625263	162625717
chr1	162665201	162665442
chr1	162665689	162665890
chr1	162734376	162734596
chr1	162739881	162740756
chr1	162739881	162740756
chr1	163337798	163338119
chr1	163383670	163383962
chr1	163403500	163404105
chr1	163403500	163404105
chr1	163443850	163444239
chr1	163779293	163780034
chr1	163929614	163930352
chr1	163929614	163930352
chr1	163994467	163995061
chr1	164002145	164002494
chr1	164087673	164088210
chr1	164135229	164135865
chr1	164136020	164136311
chr1	164139565	164139827
chr1	164149144	164149344
chr1	164248509	164249463
chr1	164275421	164276015
chr1	164275421	164276015
chr1	164307164	164307848
[truncated: 42,150 more rows]

## Sheet: ATAC_LY2090314_d1_r1
chr1	3445969	3446227
chr1	3451585	3451993
chr1	4785416	4785927
chr1	4807419	4808127
chr1	4857413	4857927
chr1	4857941	4858151
chr1	5082937	5083437
chr1	5657000	5657312
chr1	6214397	6215282
chr1	6214397	6215282
chr1	6454275	6454554
chr1	6467001	6467394
chr1	6760622	6760824
chr1	6969766	6970241
chr1	7088523	7089265
chr1	7397582	7398477
chr1	7397582	7398477
chr1	7824021	7824291
chr1	9545090	9545556
chr1	9700199	9700850
chr1	9748128	9748737
chr1	9798115	9798315
chr1	9798981	9799264
chr1	9857636	9857961
chr1	9943892	9944333
chr1	10037814	10038311
chr1	10037814	10038311
chr1	10039687	10040293
chr1	10039687	10040293
chr1	10232782	10233367
chr1	10880066	10880275
chr1	10880309	10880632
chr1	13162449	13162668
chr1	13372297	13372947
chr1	13513855	13514064
chr1	13589370	13589579
chr1	13589654	13590138
chr1	13593204	13593429
chr1	13659907	13660739
chr1	13659907	13660739
chr1	13659907	13660739
chr1	14222469	14222698
chr1	15805364	15806075
chr1	15805364	15806075
chr1	16104284	16104566
chr1	16104588	16105123
chr1	16105612	16105913
chr1	16570831	16571176
chr1	16617738	16618016
chr1	16619173	16619590
chr1	16656505	16657326
chr1	16665020	16665637
chr1	16687749	16687976
chr1	16688172	16688843
chr1	16688172	16688843
chr1	16798374	16798621
chr1	17449331	17449572
chr1	20820101	20820539
chr1	20890383	20890684
chr1	21008857	21009083
chr1	21014530	21014930
chr1	21068608	21068820
chr1	21079190	21079879
chr1	21166295	21166500
chr1	21218449	21218938
chr1	21960421	21960701
chr1	21961249	21961558
chr1	22737574	22737824
chr1	23383059	23383632
chr1	23433676	23433998
chr1	23827195	23827417
chr1	23921711	23922220
chr1	23921711	23922220
chr1	23922255	23922479
chr1	24005438	24005837
chr1	24572663	24572904
chr1	24612586	24612919
chr1	24612949	24613286
chr1	24678207	24678841
chr1	28053965	28054352
chr1	30873470	30874114
chr1	30920881	30921176
chr1	30949586	30950421
chr1	30949586	30950421
chr1	31058951	31059151
chr1	33531952	33532187
chr1	33578616	33579002
chr1	33669685	33669948
chr1	33670346	33670546
chr1	33814273	33814752
chr1	33883453	33883718
chr1	33898396	33898598
chr1	34290289	34290745
chr1	34439223	34440184
chr1	34439223	34440184
chr1	34459538	34459923
chr1	34462899	34463114
chr1	34472656	34473226
chr1	34472656	34473226
chr1	34485459	34485837
chr1	34485862	34486106
chr1	34642548	34642773
chr1	34801550	34801809
chr1	34842881	34843232
chr1	34849874	34850094
chr1	34851658	34851900
chr1	34867264	34867587
chr1	35813757	35814014
chr1	35860742	35860972
chr1	36068020	36068425
chr1	36129109	36129529
chr1	36130343	36130789
chr1	36160223	36160546
chr1	36178319	36178519
chr1	36243995	36244514
chr1	36261924	36262546
chr1	36264111	36264564
chr1	36273261	36273661
chr1	36307500	36308338
chr1	36307500	36308338
chr1	36309635	36309841
chr1	36325786	36326336
chr1	36368604	36368804
chr1	36368954	36369316
chr1	36445151	36445524
chr1	36471134	36471903
chr1	36511546	36512028
chr1	36547008	36547570
chr1	36556557	36556904
chr1	36684155	36684474
chr1	36691232	36691673
chr1	36709852	36710280
chr1	36737354	36737618
chr1	36784702	36784973
chr1	36836569	36836898
chr1	36874860	36875212
chr1	36939409	36940134
chr1	36939409	36940134
chr1	37299568	37300238
chr1	37299568	37300238
chr1	37407328	37407628
chr1	37419519	37419771
chr1	37429846	37430362
chr1	37486536	37486752
chr1	37491670	37492068
chr1	37540976	37541362
chr1	37585754	37586484
chr1	37585754	37586484
chr1	37624265	37624493
chr1	37639181	37639450
chr1	37864760	37865516
chr1	37864760	37865516
chr1	37872080	37872514
chr1	37890221	37890625
chr1	37996841	37997523
chr1	37996841	37997523
chr1	37997895	37998246
chr1	38129570	38130279
chr1	38129570	38130279
chr1	38131191	38131454
chr1	38487783	38488025
chr1	38694316	38694519
chr1	38714529	38714729
chr1	38987441	38987835
chr1	39367599	39368050
chr1	39396401	39396639
chr1	39417923	39418138
chr1	39478286	39478875
chr1	39478286	39478875
chr1	39487538	39487739
chr1	39525693	39526139
chr1	39535456	39536205
chr1	39577230	39577726
chr1	39614501	39614763
chr1	39614946	39615312
chr1	39714093	39714344
chr1	39729900	39730214
chr1	39736241	39736633
chr1	39754493	39754990
chr1	39761069	39761350
chr1	39762057	39762335
chr1	39895187	39895394
chr1	39895497	39895966
chr1	39896520	39897054
chr1	39936367	39936832
chr1	40051221	40051536
chr1	40085729	40086054
chr1	40116480	40116687
chr1	40213410	40213664
chr1	40224897	40225097
chr1	40230381	40230714
chr1	40294831	40295157
chr1	40355543	40355743
chr1	40358871	40359109
chr1	40501617	40501913
chr1	40790528	40790867
chr1	42851008	42851413
chr1	43092367	43092611
chr1	43098347	43099059
chr1	43139675	43139875
chr1	43444179	43444420
chr1	43445596	43446062
chr1	43445596	43446062
chr1	43500074	43500487
chr1	43521025	43521330
chr1	43827302	43828206
chr1	43827302	43828206
chr1	43933454	43934347
chr1	44102074	44102694
chr1	44109266	44109466
chr1	44118581	44119090
chr1	44119902	44120111
chr1	44147686	44148051
chr1	45795069	45795730
chr1	45795069	45795730
chr1	46853224	46854221
chr1	46853224	46854221
chr1	50900387	50900587
chr1	51478076	51478747
chr1	51509086	51509410
chr1	51529764	51530026
chr1	51584848	51585270
chr1	51593899	51594235
chr1	51934404	51934892
chr1	52021951	52022515
chr1	52113607	52114076
chr1	52119106	52119647
chr1	52232546	52232746
chr1	52232853	52233606
chr1	52500384	52500637
chr1	52630487	52631241
chr1	52653403	52653717
chr1	52655144	52655495
chr1	52722613	52722971
chr1	52726781	52727376
chr1	52726781	52727376
chr1	52800307	52800651
chr1	52817356	52817924
chr1	52844668	52845144
chr1	52964666	52964892
chr1	53296734	53297387
chr1	53313557	53313757
chr1	53352500	53352981
chr1	53763164	53763364
chr1	53773992	53774284
chr1	53784785	53785469
chr1	53823796	53824147
chr1	53845870	53846171
chr1	53850839	53851242
chr1	53851382	53851694
chr1	54128999	54129452
chr1	54250486	54251041
chr1	54438866	54439205
chr1	54798461	54798780
chr1	54837723	54838105
chr1	54841774	54842193
chr1	54888508	54888839
chr1	54906498	54906712
chr1	54912319	54912643
chr1	54925614	54925934
chr1	54926044	54926562
chr1	55027112	55027761
chr1	55028849	55029154
chr1	55052445	55053211
chr1	55087452	55088522
chr1	55087452	55088522
chr1	55130883	55131824
chr1	55210237	55210581
chr1	55236970	55237343
chr1	55405615	55406032
chr1	55507125	55507325
chr1	55528807	55529206
chr1	57377151	57377814
chr1	57377819	57378096
chr1	57406359	57407052
chr1	57594750	57595131
chr1	57969856	57970358
chr1	57995767	57996190
chr1	58029645	58030096
chr1	58392700	58393458
chr1	58410851	58411051
chr1	58423024	58423239
chr1	58423543	58424190
chr1	58423543	58424190
chr1	58445087	58445735
chr1	58445087	58445735
chr1	58504580	58505264
chr1	58504580	58505264
chr1	58586220	58586467
chr1	58603768	58604051
chr1	58613847	58614047
chr1	58652524	58652901
chr1	58712466	58712878
chr1	58720101	58720403
chr1	58761528	58761728
chr1	58795289	58795736
chr1	58802357	58802745
chr1	58973283	58973800
chr1	59119728	59120487
chr1	59119728	59120487
chr1	59163046	59163402
chr1	59170249	59170449
chr1	59237127	59237514
chr1	59475584	59475788
chr1	59481815	59482327
chr1	59482405	59482605
chr1	59623427	59623627
chr1	59670624	59670971
chr1	59684790	59685266
chr1	59763155	59763692
chr1	59895549	59895797
chr1	59912664	59913208
chr1	60097890	60098608
chr1	60097890	60098608
chr1	60180200	60180867
chr1	60343105	60343713
chr1	60409555	60409808
chr1	60566297	60566947
chr1	60566297	60566947
chr1	60579895	60580254
chr1	60598967	60599232
chr1	60599326	60599526
chr1	60862981	60863345
chr1	60916242	60916480
chr1	62697006	62697206
chr1	62703123	62703824
chr1	62703123	62703824
chr1	62724625	62725367
chr1	62724625	62725367
chr1	62737524	62737758
chr1	62747787	62748151
chr1	63114222	63114808
chr1	63121996	63122380
chr1	63126233	63126564
chr1	63176621	63177306
chr1	63176621	63177306
chr1	63181060	63181363
chr1	63730488	63730757
chr1	64078483	64078727
chr1	64078811	64079278
chr1	64104725	64104925
chr1	64121554	64122379
chr1	64121554	64122379
chr1	64338684	64338907
chr1	64482041	64482370
chr1	64508481	64508871
chr1	64529817	64530254
chr1	64532565	64533158
chr1	64616961	64617625
chr1	64617627	64617914
chr1	64690450	64691079
chr1	64737163	64737393
chr1	64737411	64738136
chr1	64737411	64738136
chr1	64753190	64753515
chr1	64797213	64797650
chr1	64876331	64876622
chr1	64956668	64956940
chr1	65090451	65090742
chr1	65113567	65114006
chr1	65178077	65178642
chr1	65178923	65179469
chr1	65186416	65186891
chr1	66700638	66701208
chr1	66815839	66816414
chr1	66817519	66817746
chr1	66841849	66842320
chr1	66862729	66863502
chr1	66862729	66863502
chr1	67038724	67039054
chr1	68973740	68974034
chr1	69496099	69496383
chr1	69507574	69507879
chr1	69687144	69687344
chr1	69687487	69687845
chr1	69689048	69689302
chr1	69759682	69759882
chr1	71037082	71037300
chr1	71102738	71103357
chr1	71556857	71557382
chr1	71730981	71731359
chr1	71912342	71912938
chr1	71938330	71938978
chr1	71938330	71938978
chr1	71974821	71975076
chr1	72106727	72106927
chr1	72142033	72142233
chr1	72144431	72144861
chr1	72196103	72196507
chr1	72212104	72212450
chr1	72226206	72227329
chr1	72237087	72237363
chr1	72243728	72244044
chr1	72244100	72245306
chr1	72244100	72245306
chr1	72254943	72256446
chr1	72254943	72256446
chr1	72256517	72256722
chr1	72283977	72284492
chr1	72307251	72307586
chr1	72320787	72321100
chr1	72583001	72583401
chr1	72711076	72711440
chr1	72865790	72866065
chr1	72871088	72871379
chr1	74125258	74125563
chr1	74151173	74151419
chr1	74155576	74155776
chr1	74236284	74236662
chr1	74248800	74249204
chr1	74284575	74285151
chr1	74295668	74296020
chr1	74303808	74304084
chr1	74304086	74304296
chr1	74332225	74332790
chr1	74368275	74368549
chr1	74375004	74375322
chr1	74376347	74376774
chr1	74386624	74387277
chr1	74391352	74391732
chr1	74397253	74397774
chr1	74425998	74426198
chr1	74438055	74438402
chr1	74505516	74506128
chr1	74506257	74506543
chr1	74587763	74588501
chr1	74601235	74601586
chr1	74661419	74662133
chr1	74661419	74662133
chr1	74748840	74749040
chr1	74773082	74773517
chr1	74782121	74782361
chr1	74787959	74788213
chr1	74800514	74800884
chr1	74803025	74803525
chr1	74808219	74808450
chr1	74816647	74816894
chr1	74816927	74817232
chr1	75124564	75125373
chr1	75124564	75125373
chr1	75124564	75125373
chr1	75141527	75141975
chr1	75142336	75142940
chr1	75142336	75142940
chr1	75142960	75143191
chr1	75168480	75169180
chr1	75168480	75169180
chr1	75180217	75180601
chr1	75187942	75188234
chr1	75191864	75192259
chr1	75210674	75211000
chr1	75213102	75213545
chr1	75218900	75219456
chr1	75236381	75237020
chr1	75236381	75237020
chr1	75317275	75318066
chr1	75398805	75399074
chr1	75435848	75436082
chr1	75445834	75446049
chr1	75447638	75447942
chr1	75478541	75478855
chr1	75479043	75479710
chr1	75479043	75479710
chr1	75521332	75521654
chr1	75521661	75521865
chr1	75559493	75559813
chr1	76540573	76540930
chr1	78488596	78489339
chr1	78488596	78489339
chr1	78537568	78537941
chr1	78657614	78658161
chr1	78724555	78724785
chr1	79581444	79581646
chr1	79671896	79672314
chr1	79711467	79711807
chr1	79741045	79741423
chr1	79775901	79776427
chr1	80340165	80340366
chr1	80340428	80340806
chr1	80340809	80341252
chr1	80383794	80383994
chr1	80665222	80665470
chr1	80756895	80757252
chr1	82316351	82317157
chr1	82316351	82317157
chr1	82724732	82725293
chr1	82724732	82725293
chr1	82798987	82799198
chr1	82839338	82839579
chr1	84406907	84407185
chr1	84839319	84840221
chr1	84839319	84840221
chr1	84935742	84936034
chr1	85600782	85600982
chr1	85703365	85704076
chr1	85703365	85704076
chr1	85732639	85732975
chr1	85735659	85736070
chr1	85751318	85751868
chr1	85758217	85758420
chr1	85763377	85763711
chr1	85779796	85779996
chr1	85793263	85793814
chr1	85838087	85838287
chr1	85894439	85894728
chr1	85895411	85895705
chr1	86059408	86059737
chr1	86064219	86064507
chr1	86064522	86064770
chr1	86108557	86108757
chr1	86147791	86148003
chr1	86154451	86154978
chr1	86178924	86179167
chr1	86190948	86191213
chr1	86217752	86217952
chr1	86228656	86228999
chr1	86229537	86229842
chr1	86233894	86234102
chr1	86263611	86264183
chr1	86263611	86264183
chr1	86301177	86301482
chr1	86303062	86303363
chr1	86358830	86359712
chr1	86380940	86381371
chr1	86430074	86430324
chr1	86434319	86434833
chr1	86440213	86440823
chr1	86440213	86440823
chr1	86442132	86442365
chr1	86442437	86442768
chr1	86442781	86443001
chr1	86470538	86471217
chr1	86479122	86479485
chr1	86487223	86487930
chr1	86503452	86503713
chr1	86503868	86504597
chr1	86509390	86509813
chr1	86525253	86525588
chr1	86526294	86526946
chr1	86528032	86528288
chr1	86532481	86532721
chr1	86582229	86583063
chr1	86582229	86583063
chr1	87098645	87098908
chr1	87149454	87149797
chr1	87175830	87176095
chr1	87180875	87181162
chr1	87184846	87185086
chr1	87213735	87214427
chr1	87315910	87316110
chr1	87326614	87327335
chr1	87607756	87608132
chr1	87620212	87620584
chr1	87626380	87626762
chr1	87637534	87637877
chr1	87640360	87640815
chr1	87650728	87651116
chr1	87658036	87658342
chr1	87659342	87659542
chr1	87755730	87756194
chr1	87828293	87828641
chr1	87829960	87830259
chr1	87849446	87849738
chr1	87853332	87853633
chr1	87900924	87901360
chr1	87961636	87961836
chr1	88094374	88095258
chr1	88094374	88095258
chr1	88102988	88103326
chr1	88133971	88134171
chr1	88134542	88134894
chr1	88260202	88260402
chr1	88277127	88277853
chr1	88456740	88456940
chr1	88474452	88474747
chr1	88587328	88587833
chr1	88701597	88702309
chr1	88701597	88702309
chr1	88702340	88702568
chr1	88705852	88706111
chr1	89069899	89070407
chr1	89235290	89235761
chr1	89302509	89302934
chr1	89454514	89454957
chr1	89457202	89457443
chr1	89495078	89495357
chr1	89555506	89555930
chr1	89575553	89575753
chr1	89602896	89603228
chr1	89644189	89644416
chr1	89930579	89930861
chr1	89930972	89931471
chr1	89940368	89940748
chr1	90153497	90153698
chr1	90203868	90204068
chr1	90215749	90215949
chr1	90221945	90222364
chr1	90225645	90225845
chr1	90234607	90234902
chr1	90288850	90289276
chr1	90289643	90289843
chr1	90603196	90603598
chr1	90973274	90973557
chr1	91023929	91024287
chr1	91041569	91041917
chr1	91052695	91053445
chr1	91056528	91056783
chr1	91062404	91062737
chr1	91080294	91080718
chr1	91179095	91179531
chr1	91187383	91187768
chr1	91216491	91216816
chr1	91239212	91239448
chr1	91249941	91250504
chr1	91298014	91298535
chr1	91347008	91347246
chr1	91398671	91399063
chr1	91413007	91413590
chr1	91436628	91436899
chr1	91456445	91456836
chr1	91458224	91458572
chr1	91459101	91459853
chr1	91494353	91494964
chr1	91540265	91540859
chr1	91563245	91563498
chr1	92034326	92034606
chr1	92080210	92080503
chr1	92137335	92137535
chr1	92180125	92180997
chr1	92225349	92225646
chr1	92331689	92331889
chr1	92372604	92373051
chr1	92383831	92384266
chr1	92405286	92405486
chr1	92473663	92474069
chr1	92641771	92642184
chr1	92647878	92648436
chr1	92647878	92648436
chr1	92648806	92649064
chr1	92659364	92659761
chr1	92675822	92676149
chr1	92676198	92676889
chr1	92676198	92676889
chr1	92699203	92699590
chr1	92755095	92755531
chr1	92774837	92775037
chr1	92775188	92775449
chr1	92799776	92800007
chr1	92802364	92802784
chr1	92831618	92831917
chr1	92906755	92907177
chr1	92907273	92907660
chr1	92910623	92910829
chr1	92920967	92921167
chr1	92934180	92934873
chr1	92934180	92934873
chr1	92972027	92972362
chr1	92972886	92973252
chr1	92981130	92981459
chr1	93014545	93014778
chr1	93029440	93029794
chr1	93071426	93071822
chr1	93199914	93200114
chr1	93235486	93236070
chr1	93236203	93236415
chr1	93291115	93291343
chr1	93342580	93343027
chr1	93343394	93343829
chr1	93444778	93445818
chr1	93444778	93445818
chr1	93444778	93445818
chr1	93478096	93479304
chr1	93478096	93479304
chr1	93511578	93512168
chr1	93635178	93636025
chr1	93635178	93636025
chr1	93668666	93669070
chr1	93680282	93680482
chr1	93753938	93754138
chr1	93754496	93755320
chr1	93754496	93755320
chr1	93801767	93802161
chr1	93803648	93804138
chr1	93804168	93804451
chr1	93825106	93825723
chr1	93825106	93825723
chr1	94034858	94035698
chr1	94034858	94035698
chr1	94051126	94051461
chr1	94079199	94079399
chr1	95313400	95314208
chr1	95313400	95314208
chr1	95339605	95339988
chr1	95450950	95451260
chr1	95590163	95590444
chr1	95657260	95657642
chr1	95667389	95668024
chr1	95748925	95749256
chr1	95762335	95762548
chr1	97660724	97660941
chr1	97660950	97661186
chr1	97661749	97662174
chr1	97672905	97673158
chr1	97769892	97770635
chr1	97769892	97770635
chr1	98095446	98096020
chr1	98590981	98591206
chr1	101902183	101902468
chr1	104986248	104986516
chr1	105362808	105363021
chr1	105663066	105663438
chr1	105663540	105663997
chr1	105965153	105965576
chr1	105980868	105981214
chr1	105990143	105990701
chr1	106151832	106152116
chr1	106162668	106162886
chr1	106171226	106171827
chr1	106231448	106231648
chr1	106316931	106317287
chr1	106407936	106408254
chr1	106511631	106511940
chr1	106517702	106517902
chr1	106555511	106555836
chr1	106581824	106582105
chr1	106695804	106696040
chr1	106714282	106714489
chr1	106759304	106760020
chr1	106759304	106760020
chr1	106796500	106796916
chr1	106883836	106884120
chr1	106901313	106901788
chr1	106931994	106932194
chr1	107381539	107381830
chr1	107389742	107390165
chr1	107496871	107497162
chr1	107502055	107502353
chr1	107582849	107583131
chr1	107583840	107584165
chr1	107589841	107590104
chr1	108259272	108259655
chr1	111864061	111864265
chr1	111864389	111865202
chr1	114673911	114674388
chr1	114710788	114711079
chr1	116121847	116122049
chr1	118311065	118311685
chr1	118321588	118322003
chr1	118388734	118389086
chr1	118389174	118389603
chr1	118458844	118459346
chr1	118498404	118498607
chr1	118525379	118525698
chr1	118627785	118628176
chr1	118759510	118759866
chr1	119124858	119125106
chr1	119492170	119492515
chr1	119504414	119505080
chr1	119526011	119526667
chr1	119526011	119526667
chr1	119534441	119534717
chr1	119648559	119648826
chr1	119648905	119649105
chr1	119837309	119837907
chr1	119912939	119913398
chr1	120033074	120033378
chr1	120073701	120074173
chr1	120073701	120074173
chr1	120075500	120075862
chr1	120099534	120099835
chr1	120100524	120100908
chr1	120120728	120121386
chr1	120197303	120197503
chr1	120264888	120265629
chr1	121327653	121328204
chr1	121430874	121431405
chr1	121567674	121568175
chr1	122357060	122357337
chr1	125241729	125242019
chr1	125435312	125436096
chr1	125435312	125436096
chr1	125560236	125561189
chr1	125560236	125561189
chr1	125561370	125561619
chr1	125607517	125607728
chr1	127204801	127205384
chr1	127204801	127205384
chr1	127239962	127240288
chr1	127773800	127774465
chr1	127868651	127869222
chr1	127868651	127869222
chr1	128102640	128103426
chr1	128102640	128103426
chr1	128243984	128244715
chr1	128243984	128244715
chr1	128359248	128359971
chr1	128416827	128417591
chr1	128436038	128436410
chr1	128447163	128447443
chr1	128447658	128447877
chr1	128570297	128570586
chr1	128590794	128591425
chr1	128590794	128591425
chr1	128592017	128592493
chr1	128608248	128608448
chr1	128614703	128615598
chr1	128704963	128705221
chr1	128712827	128713193
chr1	128724549	128724753
chr1	128724862	128725063
chr1	128824965	128825165
chr1	128831806	128832036
chr1	128833096	128833472
chr1	130715542	130716090
chr1	130740932	130741163
chr1	130741312	130741631
chr1	131025988	131026243
chr1	131083788	131083988
chr1	131084291	131084569
chr1	131086902	131087211
chr1	131096787	131097282
chr1	131097613	131098002
chr1	131103649	131104116
chr1	131110640	131110844
chr1	131126240	131126491
chr1	131135192	131135433
chr1	131138154	131138554
chr1	131146258	131146621
chr1	131153010	131153335
chr1	131200112	131200469
chr1	131236195	131236527
chr1	131384495	131384843
chr1	131492469	131492755
chr1	131527241	131528325
chr1	131555254	131555507
chr1	131566033	131566511
chr1	131657939	131658392
chr1	131827512	131828132
chr1	131867058	131867577
chr1	131910312	131910642
chr1	131942673	131943094
chr1	132007321	132007811
chr1	132007871	132008414
chr1	132007871	132008414
chr1	132010731	132011043
chr1	132054458	132054782
chr1	132067663	132068049
chr1	132095609	132096001
chr1	132139634	132139834
chr1	132143178	132143413
chr1	132150143	132150612
chr1	132264655	132264892
chr1	132315911	132316261
chr1	132319209	132319596
chr1	132341665	132342147
chr1	132355915	132356133
chr1	132367664	132367864
chr1	132370797	132371176
chr1	132384695	132384992
chr1	132391568	132391986
chr1	132417229	132417702
chr1	132417784	132418057
chr1	132476992	132477223
chr1	132525917	132526149
chr1	132767460	132767745
chr1	133012347	133012674
chr1	133025073	133025610
chr1	133033785	133034441
chr1	133039579	133039825
chr1	133046005	133046246
chr1	133070238	133070464
chr1	133120053	133120390
chr1	133130759	133131651
chr1	133609957	133610547
chr1	133661226	133661611
chr1	133685767	133686102
chr1	133694826	133695236
chr1	133784774	133784974
chr1	133800913	133801579
chr1	133815753	133816026
chr1	133821173	133821524
chr1	133855260	133855505
chr1	133856178	133856419
chr1	134078984	134079393
chr1	134092959	134093464
chr1	134188942	134189347
chr1	134196242	134196761
chr1	134222569	134222859
chr1	134232988	134233296
chr1	134244278	134244518
chr1	134294331	134294582
chr1	134302677	134303092
chr1	134332799	134333057
chr1	134361692	134362162
chr1	134405703	134406412
chr1	134405703	134406412
chr1	134415149	134415825
chr1	134420178	134420419
chr1	134455326	134455854
chr1	134494449	134495112
chr1	134510124	134510384
chr1	134518691	134518920
chr1	134556874	134557281
chr1	134560010	134560267
chr1	134679484	134679793
chr1	134719797	134720011
chr1	134747655	134747886
chr1	134955607	134956249
chr1	134962292	134962730
chr1	134992302	134992519
chr1	135112773	135112990
chr1	135131082	135131405
chr1	135132481	135132781
chr1	135132810	135133019
chr1	135147247	135147759
chr1	135167543	135167834
chr1	135265932	135266151
chr1	135268082	135268379
chr1	135282575	135282890
chr1	135283535	135283846
chr1	135283904	135284223
chr1	135313654	135314004
chr1	135368255	135368513
chr1	135375003	135375411
chr1	135430375	135430870
chr1	135542357	135542579
chr1	135575410	135575650
chr1	135594078	135594340
chr1	135631664	135631913
chr1	135659562	135659831
chr1	135670465	135670740
chr1	135687769	135688472
chr1	135687769	135688472
chr1	135700678	135700891
chr1	135714442	135714736
chr1	135719578	135719879
chr1	135728964	135729392
chr1	135752969	135753317
chr1	135882844	135883044
chr1	136076135	136076366
chr1	136131052	136131543
chr1	136135044	136135409
chr1	136138359	136138559
chr1	136140000	136140565
chr1	136140000	136140565
chr1	136234168	136234443
chr1	136345698	136346363
chr1	136364792	136365049
chr1	136414930	136415687
chr1	136466074	136466674
chr1	136624550	136625043
chr1	136683594	136684036
chr1	136685371	136685597
chr1	136726221	136726440
chr1	137751348	137752005
chr1	137806734	137807225
chr1	137898301	137898691
chr1	137900315	137900559
chr1	138039094	138039484
chr1	138136302	138136816
chr1	138192002	138192472
chr1	138348545	138348817
chr1	138617997	138618273
chr1	138618998	138619852
chr1	138618998	138619852
chr1	138785981	138786352
chr1	138831353	138831557
chr1	138843598	138843798
chr1	138856738	138856961
chr1	138912154	138912670
chr1	138921302	138921648
chr1	138928818	138929050
chr1	138967493	138967797
chr1	138975966	138976172
chr1	139421868	139422627
chr1	139454363	139455160
chr1	142518837	142519037
chr1	143702305	143702554
chr1	143702616	143703062
chr1	143739367	143739821
chr1	143776959	143777474
chr1	143813962	143814197
chr1	143916470	143917116
chr1	143918425	143918647
chr1	144003934	144004559
chr1	144006517	144006919
chr1	144185156	144185358
chr1	144200533	144200912
chr1	144330372	144330705
chr1	144406697	144406914
chr1	144775338	144775707
chr1	149940365	149940962
chr1	149940365	149940962
chr1	149946986	149947399
chr1	149954003	149954356
chr1	149960904	149961551
chr1	150099717	150100337
chr1	150106731	150106954
chr1	150164844	150165267
chr1	150167260	150167510
chr1	150392670	150393696
chr1	150392670	150393696
chr1	150470102	150470319
chr1	150497751	150497951
chr1	151078964	151079169
chr1	151095683	151095927
chr1	151096081	151096431
chr1	151250709	151251235
chr1	151287613	151287844
chr1	151344161	151344874
chr1	151344161	151344874
chr1	151428255	151428801
chr1	151500632	151500997
chr1	151571281	151571701
chr1	151572058	151572314
chr1	151754883	151755615
chr1	151954578	151954851
chr1	151999687	152000076
chr1	152015544	152016008
chr1	152019225	152019444
chr1	152090134	152090441
chr1	152386295	152386814
chr1	152528814	152529154
chr1	152540526	152540912
chr1	152599445	152599698
chr1	152682649	152683017
chr1	152766246	152766795
chr1	152768162	152768470
chr1	152779101	152779342
chr1	152790287	152790487
chr1	152798155	152798509
chr1	152807576	152808026
chr1	152902714	152903523
chr1	152902714	152903523
chr1	152902714	152903523
chr1	152904580	152904824
chr1	153085270	153085503
chr1	153197429	153197715
chr1	153332693	153332903
chr1	153413997	153414640
chr1	153415117	153415330
chr1	153487357	153487917
chr1	153749239	153749530
chr1	153751805	153752047
chr1	153768525	153768725
chr1	153899734	153900630
chr1	153899734	153900630
chr1	154118083	154118283
chr1	154118548	154118914
chr1	154786274	154786551
chr1	155006612	155006849
chr1	155027601	155027880
chr1	155028735	155029041
chr1	155049017	155049273
chr1	155050169	155050582
chr1	155059604	155059926
chr1	155070577	155071024
chr1	155074954	155075166
chr1	155083169	155083837
chr1	155091300	155091609
chr1	155098892	155099863
chr1	155138870	155139134
chr1	155145662	155145927
chr1	155146694	155146950
chr1	155158432	155158918
chr1	155192719	155193102
chr1	155223065	155223395
chr1	155224110	155224571
chr1	155273002	155273219
chr1	155412845	155413073
chr1	155417032	155417692
chr1	155476346	155476546
chr1	155558016	155558446
chr1	155812740	155812956
chr1	155973157	155973797
chr1	156035482	156036689
chr1	156035482	156036689
chr1	156040664	156041014
chr1	156217402	156217729
chr1	156240920	156241406
chr1	156285511	156285819
chr1	156308644	156308944
chr1	156408069	156408376
chr1	156420614	156420932
chr1	156474003	156474584
chr1	156558642	156558863
chr1	156615380	156615944
chr1	156660489	156660831
chr1	156674242	156674542
chr1	156674551	156674779
chr1	156710727	156711158
chr1	156718365	156718802
chr1	156718812	156719316
chr1	156921662	156922011
chr1	156938770	156939166
chr1	156996490	156996819
chr1	157039040	157039486
chr1	157063902	157064137
chr1	157075049	157075330
chr1	157076322	157076621
chr1	157077092	157077340
chr1	157232423	157232623
chr1	157411785	157412052
chr1	157412077	157412846
chr1	157412077	157412846
chr1	157446460	157446668
chr1	157553113	157553376
chr1	159186787	159187295
chr1	159231772	159232400
chr1	159231772	159232400
chr1	159596733	159596938
chr1	159686530	159686803
chr1	159735055	159735511
chr1	159812783	159813126
chr1	159889435	159889640
chr1	160025660	160025903
chr1	160044267	160044757
chr1	160079220	160079693
chr1	160194878	160195410
chr1	160212675	160213437
chr1	160233885	160234281
chr1	160268362	160268671
chr1	160307250	160307481
chr1	160906048	160906625
chr1	161034907	161035793
chr1	161070542	161071063
chr1	161131112	161131671
chr1	161170790	161171038
chr1	161251016	161251677
chr1	161268174	161268440
chr1	161482304	161482519
chr1	161712973	161713186
chr1	161734813	161735152
chr1	161748205	161748423
chr1	161766630	161766963
chr1	161876637	161877427
chr1	161876637	161877427
chr1	161963070	161963280
chr1	161968953	161969417
chr1	161976444	161976725
chr1	161999899	162000099
chr1	162006280	162006480
chr1	162018584	162018905
chr1	162548401	162548723
chr1	162564958	162565323
chr1	162570273	162570787
chr1	162625309	162625683
chr1	162740026	162740807
chr1	162740026	162740807
chr1	163150540	163150758
chr1	163383665	163383880
chr1	163403494	163403864
chr1	163403879	163404089
chr1	163443877	163444130
chr1	163779341	163779863
chr1	163929917	163930140
chr1	163994491	163994984
chr1	164002144	164002409
chr1	164009341	164009541
chr1	164088002	164088274
chr1	164135296	164135859
chr1	164136068	164136268
chr1	164139586	164139809
chr1	164184611	164184811
chr1	164248580	164249417
chr1	164275421	164275840
chr1	164307168	164307867
chr1	164307168	164307867
chr1	164440321	164440521
chr1	164458227	164458598
chr1	164458617	164458973
chr1	164870819	164871081
chr1	164957110	164957375
chr1	165120466	165120721
chr1	165154198	165154577
chr1	165193955	165194706
chr1	165193955	165194706
chr1	165236612	165237318
chr1	165306107	165306335
chr1	165460343	165461396
chr1	165460343	165461396
chr1	165634286	165634837
chr1	165641463	165641759
chr1	165641930	165642183
chr1	165642224	165642442
chr1	165642523	165642780
chr1	165651160	165651495
chr1	165691519	165691882
chr1	165700493	165700827
chr1	165717754	165717977
chr1	165736194	165736441
chr1	165763573	165763923
chr1	165764069	165764361
chr1	165771587	165771853
chr1	166002577	166003628
chr1	166002577	166003628
chr1	166002577	166003628
chr1	166002577	166003628
chr1	166138205	166138492
chr1	166153419	166153734
chr1	166154291	166154491
chr1	166378877	166379607
chr1	166409294	166409501
chr1	166409636	166409941
chr1	167036325	167036525
chr1	167242150	167242504
chr1	167246364	167246638
chr1	167247022	167247391
chr1	167284636	167285272
chr1	167288720	167289007
chr1	167308406	167308881
chr1	167349783	167350375
chr1	167393671	167393995
chr1	167394006	167394482
chr1	167394006	167394482
chr1	167637130	167637353
chr1	168432358	168432738
chr1	169531332	169531756
chr1	169919278	169919479
chr1	169969040	169969565
chr1	170136444	170136744
chr1	170174641	170175370
chr1	170215188	170215570
chr1	170255606	170255832
chr1	170277015	170277371
chr1	170282449	170282665
chr1	170535286	170535613
chr1	170589758	170589980
chr1	170613286	170613507
chr1	170632457	170632697
chr1	170644279	170644653
chr1	170702331	170702595
chr1	170703024	170703289
chr1	170709630	170709830
chr1	170853586	170853972
chr1	170867668	170867948
chr1	170868556	170868944
chr1	170885277	170885625
chr1	170998233	170998660
chr1	171033736	171034116
chr1	171038216	171038475
chr1	171038501	171038715
chr1	171044421	171045129
chr1	171044421	171045129
chr1	171059209	171059686
chr1	171101822	171102026
chr1	171102228	171103236
chr1	171102228	171103236
chr1	171111064	171111295
chr1	171111351	171111855
chr1	171113857	171114241
chr1	171150260	171150764
chr1	171196116	171196406
chr1	171222363	171222892
chr1	171234235	171234662
chr1	171246994	171247473
chr1	171259094	171259343
chr1	171270169	171270433
chr1	171280958	171281474
chr1	171287781	171288141
chr1	171294730	171295096
chr1	171298300	171298500
chr1	171328890	171329648
chr1	171345478	171345722
chr1	171375671	171376066
chr1	171382128	171382418
chr1	171388716	171389211
chr1	171410950	171411686
chr1	171470593	171470824
chr1	171470888	171471269
chr1	171501465	171503580
chr1	171501465	171503580
chr1	171501465	171503580
chr1	171501465	171503580
chr1	171561299	171561515
chr1	171607263	171607481
chr1	171849470	171849787
chr1	172082390	172082953
chr1	172126564	172126808
chr1	172147838	172148292
chr1	172217177	172217466
chr1	172310129	172310414
chr1	172311219	172311761
chr1	172376167	172376699
chr1	172423344	172423741
chr1	172481626	172482251
chr1	172493739	172494052
chr1	172499880	172500470
chr1	172501067	172501280
chr1	172501719	172502045
chr1	172512958	172513323
chr1	172513833	172514342
chr1	172525302	172525749
chr1	172526740	172527060
chr1	172528777	172528984
chr1	172550566	172551020
chr1	172632536	172633361
chr1	172665471	172665792
chr1	173409057	173409425
chr1	173418947	173419251
chr1	173420390	173420696
chr1	173511626	173512022
chr1	174040771	174041105
chr1	174656627	174656860
chr1	175625211	175625936
chr1	175625211	175625936
chr1	175641754	175642172
chr1	175692290	175693101
chr1	175880427	175880916
chr1	175880427	175880916
chr1	175936555	175936768
chr1	176075509	176075784
chr1	176798776	176798976
chr1	176813935	176814500
chr1	176813935	176814500
chr1	176814501	176815062
chr1	176826180	176826551
chr1	176827516	176827823
chr1	176933361	176933605
chr1	176993687	176994032
chr1	177258376	177259088
chr1	177441530	177442306
chr1	177467152	177467463
chr1	177483603	177483971
chr1	177489735	177490138
chr1	177555640	177556013
chr1	177609341	177609604
chr1	177681153	177681617
chr1	177702474	177702674
chr1	177702933	177703185
chr1	177711440	177711703
chr1	177796290	177796964
chr1	177982973	177983555
chr1	178187220	178187745
chr1	178242132	178242491
chr1	178318431	178319288
chr1	178318431	178319288
chr1	178336428	178336713
chr1	178337464	178338108
chr1	178368743	178369607
chr1	178368743	178369607
chr1	178405352	178405811
chr1	178405974	178406715
chr1	178405974	178406715
chr1	178449183	178449513
chr1	178463812	178464012
chr1	178491806	178492091
chr1	178675672	178675891
chr1	179046371	179046787
chr1	179434377	179434585
chr1	179434769	179435060
chr1	179517006	179517247
chr1	179517744	179518233
chr1	179546121	179546883
chr1	179546121	179546883
chr1	179561157	179561396
chr1	179645694	179645974
chr1	179668005	179668321
chr1	179803137	179803430
chr1	179803463	179804059
chr1	179842584	179843016
chr1	179864867	179865067
chr1	180195849	180196325
chr1	180250171	180250409
chr1	180256124	180256541
chr1	180263504	180263880
chr1	180279598	180279880
chr1	180300392	180300665
chr1	180330352	180330599
chr1	180364092	180364368
chr1	180365135	180365728
chr1	180387390	180387880
chr1	180393030	180393351
chr1	180403585	180404133
chr1	180431923	180432249
chr1	180434195	180434458
chr1	180510495	180510737
chr1	180541240	180541732
chr1	180548159	180548363
chr1	180568663	180569281
chr1	180601769	180601969
chr1	180626213	180626443
chr1	180641143	180641731
chr1	180725744	180726503
chr1	180725744	180726503
chr1	180763865	180764226
chr1	180777439	180778441
chr1	180777439	180778441
chr1	180777439	180778441
chr1	180793644	180793892
chr1	180813285	180814250
chr1	180813285	180814250
chr1	180829815	180830136
chr1	180835275	180835576
chr1	180848693	180849205
chr1	180848693	180849205
chr1	180850418	180851243
chr1	180850418	180851243
chr1	180873984	180874340
chr1	180884559	180884764
chr1	180888626	180889052
chr1	180889944	180890201
chr1	180904040	180904429
chr1	180922225	180922561
chr1	180942309	180942623
chr1	180944644	180944955
chr1	180974540	180974744
chr1	181144098	181144499
chr1	181150836	181151151
chr1	181170323	181170753
chr1	181211814	181212166
chr1	181232247	181232670
chr1	181256673	181257375
chr1	181256673	181257375
chr1	181372470	181372734
chr1	181540489	181540796
chr1	181545475	181545703
chr1	181552770	181553125
chr1	181841882	181842731
chr1	181841882	181842731
chr1	181853085	181853442
chr1	181860640	181861135
chr1	181881527	181881962
chr1	181888809	181889169
chr1	182108338	182108791
chr1	182124523	182125356
chr1	182124523	182125356
chr1	182254793	182255032
chr1	182255087	182255391
chr1	182282163	182283008
chr1	182282163	182283008
chr1	182283297	182283617
chr1	182341427	182341771
chr1	182368851	182369121
chr1	182369580	182369782
chr1	182380674	182380987
chr1	182408646	182409222
chr1	182489814	182490169
chr1	182504289	182504599
chr1	182506640	182506926
chr1	182517397	182517670
chr1	182520192	182520436
chr1	182527972	182528275
chr1	182528561	182528792
chr1	182543221	182543441
chr1	182908311	182908776
chr1	182928325	182928805
chr1	182928325	182928805
chr1	182951307	182951726
chr1	182953702	182954035
chr1	182982992	182983367
chr1	183221444	183221656
chr1	183264093	183264678
chr1	183264093	183264678
chr1	183266012	183266412
chr1	183296865	183297370
chr1	183296865	183297370
chr1	183299100	183299531
chr1	183344860	183345630
chr1	183344860	183345630
chr1	183349910	183350119
chr1	183369429	183369932
chr1	183388720	183389302
chr1	183439139	183439376
chr1	183510806	183511063
chr1	184034033	184034618
chr1	184066986	184067236
chr1	184471412	184471672
chr1	184477996	184478360
chr1	184536379	184536723
chr1	184563085	184563286
chr1	184732299	184732506
chr1	184732551	184733069
chr1	184732551	184733069
chr1	184733302	184733504
chr1	184824567	184824918
chr1	184845629	184846141
chr1	184852258	184852599
chr1	185203829	185204338
chr1	185209881	185210081
chr1	185328872	185329520
chr1	185328872	185329520
chr1	185331946	185332348
chr1	185362711	185363452
chr1	186749147	186749529
chr1	187031842	187032129
chr1	187143026	187143249
chr1	187215180	187215690
chr1	187799436	187799661
chr1	187800607	187800928
chr1	187833159	187833394
chr1	187891370	187891679
chr1	187904810	187905235
chr1	187910754	187911167
chr1	187912442	187912679
chr1	188082918	188083277
chr1	189007504	189008018
chr1	189007504	189008018
chr1	189085298	189085632
chr1	189687958	189688492
chr1	189868913	189869113
chr1	189921822	189922098
chr1	189922139	189922583
chr1	190124911	190125683
chr1	190124911	190125683
chr1	190824153	190824353
chr1	190911505	190912125
chr1	190928334	190928908
chr1	191025919	191026674
chr1	191062772	191063408
chr1	191085597	191085866
chr1	191125754	191126274
chr1	191166314	191166542
chr1	191182388	191182734
chr1	191182837	191183677
chr1	191197953	191198209
chr1	191201224	191201559
chr1	191224238	191224627
chr1	191224844	191225099
chr1	191248471	191248767
chr1	191250044	191250351
chr1	191253709	191253933
chr1	191254497	191254704
chr1	191259070	191259416
chr1	191269606	191269834
chr1	191275630	191275942
chr1	191277547	191278107
chr1	191281135	191281505
chr1	191288820	191289144
chr1	191312625	191312946
chr1	191313971	191314180
chr1	191317725	191318231
chr1	191325643	191326130
chr1	191397030	191397823
chr1	191397030	191397823
chr1	191422762	191422968
chr1	191449620	191449830
chr1	191458352	191458648
chr1	191470791	191471000
chr1	191575239	191576249
chr1	191575239	191576249
chr1	191661017	191661437
chr1	191717878	191718386
chr1	191717878	191718386
chr1	191724723	191724966
chr1	191817907	191818130
chr1	191821170	191821659
chr1	191875795	191876056
chr1	191906439	191907122
chr1	191916894	191917094
chr1	191964205	191964484
chr1	191965139	191965339
chr1	191981379	191981638
chr1	191990020	191990407
chr1	192070225	192070585
chr1	192070766	192071046
chr1	192078427	192078798
chr1	192092194	192092803
chr1	192093012	192093212
chr1	192136495	192137151
chr1	192137983	192138268
chr1	192138350	192138634
chr1	192745471	192746803
chr1	192745471	192746803
chr1	192753420	192753661
chr1	193129909	193130497
chr1	193160303	193160687
chr1	193173310	193173883
chr1	193191758	193192196
chr1	193201442	193201815
chr1	193242229	193242688
chr1	193330170	193330532
chr1	193376868	193377068
chr1	194671870	194672070
chr1	194879602	194880135
chr1	194879602	194880135
chr1	194927828	194928304
chr1	194938782	194938987
chr1	194943524	194943905
chr1	194976211	194976773
chr1	194976211	194976773
chr1	194995292	194995492
chr1	195130872	195131722
chr1	195130872	195131722
chr1	195130872	195131722
chr1	195241424	195241891
chr10	3281030	3281316
chr10	3336768	3337355
chr10	3366357	3366564
chr10	3740236	3740549
chr10	3942368	3942650
chr10	3972895	3973351
chr10	3973633	3974069
chr10	4065771	4066106
chr10	4107676	4107932
chr10	4120711	4121101
chr10	4334315	4334612
chr10	4346776	4347135
chr10	4386583	4387343
chr10	4432169	4432870
chr10	4482652	4482852
chr10	4517705	4517905
chr10	4557019	4557238
chr10	4612741	4613007
chr10	4786976	4787281
chr10	5079856	5080148
chr10	5194424	5194921
chr10	5194424	5194921
chr10	5326640	5327036
chr10	5805308	5806228
chr10	5805308	5806228
chr10	5823764	5824606
chr10	6717209	6717538
chr10	6753397	6753675
chr10	6986324	6986566
chr10	7063018	7063429
chr10	7064147	7064462
chr10	7118408	7118608
chr10	7211408	7212391
chr10	7211408	7212391
chr10	7473495	7473775
chr10	7589529	7590206
chr10	7662688	7663604
chr10	7662688	7663604
chr10	7667392	7667730
chr10	7680976	7681315
chr10	7681321	7681677
chr10	7725692	7726230
chr10	7780772	7781152
chr10	7792592	7793070
chr10	7839900	7840201
chr10	7841533	7842165
chr10	7956126	7956604
chr10	8065784	8066038
chr10	8072580	8072782
chr10	8213936	8214331
chr10	8759317	8759605
chr10	8760561	8760889
chr10	9880356	9880621
chr10	9901923	9902258
chr10	9907418	9907876
chr10	9955202	9955410
chr10	10184454	10184654
chr10	10287561	10287761
chr10	10321139	10321497
chr10	10449062	10449450
chr10	10456942	10457425
chr10	10469335	10469544
chr10	10472270	10472565
chr10	10557990	10558429
chr10	10733042	10733392
chr10	11149109	11149809
chr10	11280645	11281428
chr10	11280645	11281428
chr10	11363033	11363295
chr10	12868076	12868823
chr10	12868076	12868823
chr10	12868984	12869387
chr10	12919308	12919614
chr10	12922467	12923316
chr10	12922467	12923316
chr10	12955907	12956186
chr10	12964198	12964518
chr10	12997172	12997375
chr10	13008232	13008776
chr10	13192690	13193388
chr10	13192690	13193388
chr10	13443567	13443824
chr10	13474203	13474550
chr10	13500903	13501328
chr10	13552929	13553372
chr10	13868597	13868797
chr10	13868844	13869081
chr10	13964546	13965170
chr10	13967473	13967691
chr10	13982789	13983436
chr10	13998874	13999422
chr10	14048210	14048485
chr10	14210090	14210366
chr10	14705250	14705748
chr10	15300149	15300422
chr10	16637055	16637354
chr10	16652342	16652761
chr10	17221651	17221851
chr10	17522323	17522523
chr10	17575905	17576127
chr10	17722218	17722514
chr10	17722950	17723757
chr10	17772377	17772937
chr10	17788554	17788805
chr10	17918977	17919314
chr10	17947230	17947486
chr10	17947961	17948294
chr10	18022315	18022629
chr10	18022751	18023340
chr10	18022751	18023340
chr10	18055098	18055693
chr10	18055098	18055693
chr10	18176650	18177212
chr10	18210827	18211066
chr10	18234826	18235451
chr10	18234826	18235451
chr10	18237270	18237490
chr10	18430195	18430521
chr10	18826217	18826417
chr10	19015182	19015699
chr10	19053547	19053830
chr10	19062066	19062543
chr10	19094353	19094667
chr10	19591489	19592386
chr10	19591489	19592386
chr10	19613065	19613786
chr10	19613065	19613786
chr10	19691843	19692268
chr10	19693011	19693390
chr10	19708735	19708974
chr10	19849843	19850185
chr10	19907227	19907770
chr10	19907227	19907770
chr10	19915381	19915645
chr10	19933655	19934465
chr10	19933655	19934465
chr10	19939209	19939622
chr10	19941220	19941445
chr10	19991938	19992186
chr10	20077241	20077497
chr10	20104449	20104992
chr10	20123531	20123761
chr10	20135773	20136093
chr10	20166936	20167187
chr10	20167494	20167845
chr10	20311912	20313123
chr10	20311912	20313123
chr10	20311912	20313123
chr10	20347512	20348044
chr10	20361948	20362178
chr10	20405492	20405692
chr10	20505469	20505937
chr10	20590181	20590559
chr10	20724949	20725234
chr10	20828291	20828697
chr10	20835235	20835588
chr10	20879621	20879892
chr10	20882630	20882887
chr10	20915626	20915995
chr10	20952092	20952822
chr10	20952092	20952822
chr10	20966205	20966408
chr10	20990552	20991015
chr10	21026860	21027127
chr10	21054773	21055135
chr10	21067140	21067607
chr10	21077136	21077665
chr10	21077136	21077665
chr10	21083442	21084106
chr10	21146238	21146691
chr10	21153670	21153870
chr10	21160806	21161197
chr10	21186846	21187063
chr10	21228472	21228984
chr10	21235235	21235516
chr10	21239494	21239694
chr10	21242023	21242242
chr10	21252116	21252543
chr10	21295805	21296153
chr10	21994355	21994889
chr10	22058576	22059126
chr10	22070129	22070465
chr10	22140915	22141207
chr10	22142864	22143064
chr10	22148437	22149027
chr10	22148437	22149027
chr10	22163728	22163964
chr10	22200320	22200532
chr10	22223476	22223798
chr10	22302418	22302656
chr10	22306478	22306847
chr10	22354301	22354512
chr10	22413751	22413996
chr10	22699983	22700259
chr10	22731251	22732058
chr10	22731251	22732058
chr10	23786749	23787524
chr10	24133175	24133483
chr10	24149038	24149502
chr10	24312128	24312378
chr10	24622615	24622867
chr10	24623721	24624066
chr10	24869666	24870167
chr10	25118599	25119039
chr10	25119041	25119449
chr10	25128342	25128724
chr10	25268562	25268762
chr10	25296703	25296928
chr10	25296955	25297336
chr10	25318530	25318730
chr10	25331746	25332126
chr10	25359600	25360026
chr10	25395501	25395870
chr10	25533050	25533545
chr10	26372997	26373206
chr10	26375923	26376187
chr10	26494331	26494630
chr10	26520871	26521265
chr10	26752706	26753087
chr10	26772263	26772829
chr10	26797357	26797646
chr10	26799574	26800026
chr10	26995899	26996399
chr10	28593893	28594250
chr10	28730212	28730454
chr10	28746527	28746727
chr10	28955238	28955438
chr10	29313041	29313585
chr10	29361575	29362341
chr10	29361575	29362341
chr10	30200176	30200792
chr10	30259729	30260052
chr10	30550089	30550335
chr10	30600459	30600880
chr10	30617997	30618696
chr10	30660696	30660896
chr10	30660979	30661249
chr10	30802621	30803514
chr10	30802621	30803514
chr10	30810878	30811257
chr10	30842754	30843096
chr10	31313056	31313804
chr10	33950995	33951402
chr10	34019391	34020082
chr10	34036652	34036886
chr10	34127610	34127856
chr10	34131426	34131626
chr10	34206475	34206675
chr10	34206816	34207064
chr10	34207144	34207361
chr10	34281922	34282401
chr10	34297306	34297596
chr10	34418136	34418677
chr10	34699517	34699823
chr10	36974131	36974694
chr10	36974131	36974694
chr10	39067085	39067288
chr10	39133841	39134101
chr10	39171144	39171437
chr10	39171723	39172049
chr10	39291210	39291517
chr10	39369465	39370234
chr10	39369465	39370234
chr10	39412268	39412468
chr10	39595813	39596016
chr10	39613086	39613307
chr10	39731517	39732247
chr10	39731517	39732247
chr10	39732570	39732975
chr10	39898810	39899440
chr10	39959800	39960452
chr10	40128438	40128883
chr10	40135944	40136245
chr10	40141654	40142560
chr10	40171261	40171508
chr10	40212552	40212763
chr10	40246899	40247190
chr10	40258414	40259690
chr10	40275991	40276264
chr10	40302032	40302483
chr10	40310260	40310542
chr10	40348548	40349475
chr10	40348548	40349475
chr10	40349919	40350149
chr10	40372364	40372723
chr10	40451706	40452207
chr10	40476619	40476894
chr10	40476933	40477248
chr10	40499252	40499613
chr10	40499872	40500145
chr10	40525799	40526149
chr10	40526311	40526605
chr10	40576324	40576716
chr10	40882975	40883200
chr10	40883259	40883574
chr10	41288794	41289104
chr10	41302742	41303393
chr10	41302742	41303393
chr10	41450130	41450754
chr10	41474108	41474312
chr10	41477162	41477422
chr10	41490200	41490594
chr10	41518790	41520068
chr10	41518790	41520068
chr10	41518790	41520068
chr10	41573204	41573475
chr10	41595582	41595912
chr10	41604961	41605213
chr10	41809613	41809830
chr10	41809848	41810640
chr10	41809848	41810640
chr10	41887226	41887884
chr10	41887226	41887884
chr10	42031104	42031381
chr10	42089140	42089536
chr10	42270812	42271100
chr10	42276466	42276876
chr10	42277505	42278278
chr10	42277505	42278278
chr10	42478183	42478766
chr10	42501685	42502380
chr10	42678671	42679352
chr10	42761284	42761832
chr10	42827205	42827475
chr10	42860074	42860421
chr10	42860491	42860877
chr10	42899978	42900178
chr10	42932948	42933251
chr10	42962246	42962494
chr10	42990012	42990244
chr10	43034805	43035156
chr10	43221079	43221662
chr10	43406238	43406438
chr10	43452497	43452707
chr10	43479539	43480075
chr10	43540803	43541220
chr10	43641091	43641471
chr10	43667752	43668275
chr10	43752062	43752328
chr10	43856373	43856779
chr10	43856783	43856983
chr10	43901545	43901865
chr10	44071181	44071391
chr10	44268147	44268692
chr10	44380982	44381198
chr10	44381434	44381709
chr10	44458509	44459042
chr10	44459056	44459256
chr10	44483192	44483406
chr10	44529310	44529695
chr10	44607307	44607624
chr10	44702086	44702457
chr10	44755429	44755629
chr10	45048693	45048905
chr10	45067018	45067385
chr10	45577641	45578005
chr10	45578039	45578251
chr10	46011964	46012208
chr10	50592358	50593031
chr10	52381838	52382578
chr10	52417221	52417870
chr10	52417221	52417870
chr10	53348444	53348644
chr10	53379429	53380118
chr10	53404933	53405192
chr10	53596559	53597086
chr10	53608386	53608594
chr10	53629266	53630314
chr10	53629266	53630314
chr10	54075317	54076001
chr10	54075317	54076001
chr10	54117744	54118207
chr10	54119290	54119490
chr10	56228550	56229078
chr10	56852466	56852785
chr10	57001368	57001568
chr10	57486022	57486506
chr10	57532059	57532714
chr10	58255231	58255736
chr10	58322979	58323885
chr10	58446360	58447265
chr10	58446360	58447265
chr10	58497703	58498357
chr10	58497703	58498357
chr10	59221371	59222019
chr10	59221371	59222019
chr10	59266189	59266405
chr10	59292639	59292881
chr10	59295325	59295593
chr10	59323068	59323838
chr10	59429543	59429760
chr10	59564433	59565020
chr10	59577835	59578384
chr10	59589413	59589737
chr10	59593930	59594147
chr10	59616257	59616962
chr10	59616257	59616962
chr10	59702285	59702923
chr10	59825430	59825958
chr10	59877487	59877755
chr10	59879330	59879930
chr10	59885747	59885947
chr10	59896858	59897207
chr10	59899298	59900027
chr10	59899298	59900027
chr10	59907854	59908332
chr10	59909374	59909933
chr10	59916678	59916878
chr10	59921146	59921376
chr10	59924386	59924685
chr10	59932510	59932862
chr10	59943441	59944060
chr10	59951514	59952153
chr10	59980833	59981195
[truncated: 24,572 more rows]

## Sheet: ATAC_LY2090314_d1_r2
chr1	3445879	3446298
chr1	3451585	3451978
chr1	4768412	4768665
chr1	4785370	4785987
chr1	4807348	4808264
chr1	4857378	4858218
chr1	4857378	4858218
chr1	5082918	5083443
chr1	5657061	5657445
chr1	6214300	6215288
chr1	6214300	6215288
chr1	6272304	6272525
chr1	6454324	6454552
chr1	6467031	6467384
chr1	6760672	6761005
chr1	6969821	6970198
chr1	7088525	7089301
chr1	7204826	7205026
chr1	7397574	7398425
chr1	7397574	7398425
chr1	7824049	7824352
chr1	9545081	9545596
chr1	9547975	9548189
chr1	9700211	9700936
chr1	9700211	9700936
chr1	9748103	9748717
chr1	9772815	9773078
chr1	9798139	9798360
chr1	9805950	9806205
chr1	9857604	9857961
chr1	9943668	9944352
chr1	10037784	10038311
chr1	10037784	10038311
chr1	10039588	10040289
chr1	10039588	10040289
chr1	10232792	10233365
chr1	10325780	10326070
chr1	10880014	10880642
chr1	10880014	10880642
chr1	13162342	13162656
chr1	13188505	13188757
chr1	13201713	13201913
chr1	13372336	13373187
chr1	13372336	13373187
chr1	13372336	13373187
chr1	13373375	13373608
chr1	13513783	13514076
chr1	13589351	13589587
chr1	13589634	13590197
chr1	13647855	13648295
chr1	13659865	13660783
chr1	13659865	13660783
chr1	13659865	13660783
chr1	14222487	14222864
chr1	14596030	14596230
chr1	14918817	14919074
chr1	14924879	14925161
chr1	15805381	15806107
chr1	15805381	15806107
chr1	16104270	16104567
chr1	16104588	16105113
chr1	16105230	16105928
chr1	16105230	16105928
chr1	16519667	16519872
chr1	16570852	16571163
chr1	16617795	16618019
chr1	16618941	16619596
chr1	16656485	16657503
chr1	16665017	16665543
chr1	16688026	16688842
chr1	16688026	16688842
chr1	16798311	16798607
chr1	17449467	17449674
chr1	20820084	20820596
chr1	20890383	20890717
chr1	20933590	20933802
chr1	20939061	20939336
chr1	21008869	21009202
chr1	21014507	21014970
chr1	21031759	21032074
chr1	21032265	21032482
chr1	21079155	21079852
chr1	21166245	21166533
chr1	21218423	21218943
chr1	21960408	21960915
chr1	21960408	21960915
chr1	21961089	21961574
chr1	22737588	22737801
chr1	23383050	23383619
chr1	23433598	23433996
chr1	23827136	23827362
chr1	23921704	23922101
chr1	23922227	23922486
chr1	24005330	24005916
chr1	24553549	24553772
chr1	24612587	24612919
chr1	24612949	24613286
chr1	24678183	24678913
chr1	28054019	28054352
chr1	30583940	30584169
chr1	30873094	30874169
chr1	30873094	30874169
chr1	30949579	30950304
chr1	30949579	30950304
chr1	31154076	31154276
chr1	31616563	31616763
chr1	33524205	33524409
chr1	33531990	33532190
chr1	33578698	33578978
chr1	33669666	33669989
chr1	33670195	33670626
chr1	33739353	33739674
chr1	33757435	33757932
chr1	33757435	33757932
chr1	33814266	33814708
chr1	33883414	33883726
chr1	34061162	34061365
chr1	34289170	34289475
chr1	34290288	34290657
chr1	34409951	34410200
chr1	34439233	34440164
chr1	34439233	34440164
chr1	34459562	34459899
chr1	34462853	34463123
chr1	34472552	34473060
chr1	34473079	34473337
chr1	34485338	34485812
chr1	34485338	34485812
chr1	34485869	34486179
chr1	34510697	34510937
chr1	34511101	34511336
chr1	34801594	34801794
chr1	34828031	34828236
chr1	34842782	34843373
chr1	34849801	34850310
chr1	34858755	34858977
chr1	34867249	34867598
chr1	35813804	35814012
chr1	36052706	36052964
chr1	36064969	36065215
chr1	36068066	36068515
chr1	36129154	36129504
chr1	36130327	36130631
chr1	36160233	36160647
chr1	36162735	36163046
chr1	36173482	36173758
chr1	36178186	36178578
chr1	36243895	36244506
chr1	36252849	36253189
chr1	36262107	36262565
chr1	36263996	36264568
chr1	36273308	36273673
chr1	36279289	36279563
chr1	36281859	36282187
chr1	36296622	36296833
chr1	36307215	36308362
chr1	36307215	36308362
chr1	36307215	36308362
chr1	36325963	36326377
chr1	36368955	36369346
chr1	36445080	36445524
chr1	36471194	36471959
chr1	36501389	36501632
chr1	36511401	36512046
chr1	36547078	36547560
chr1	36556632	36556894
chr1	36556989	36557339
chr1	36563102	36563367
chr1	36684165	36684491
chr1	36691228	36691678
chr1	36709137	36709337
chr1	36709824	36710314
chr1	36737326	36737634
chr1	36744631	36744907
chr1	36798272	36798493
chr1	36874906	36875280
chr1	36939490	36940137
chr1	36939490	36940137
chr1	37299575	37300210
chr1	37318630	37318985
chr1	37407257	37407519
chr1	37419448	37419807
chr1	37429800	37430395
chr1	37479056	37479353
chr1	37486551	37486751
chr1	37491670	37492088
chr1	37524779	37524986
chr1	37540839	37541406
chr1	37585756	37586509
chr1	37585756	37586509
chr1	37624257	37624563
chr1	37639214	37639504
chr1	37696994	37697227
chr1	37864760	37865530
chr1	37864760	37865530
chr1	37872073	37872529
chr1	37872073	37872529
chr1	37890154	37890681
chr1	37903233	37903519
chr1	37996851	37997529
chr1	37996851	37997529
chr1	37997830	37998248
chr1	38129575	38130302
chr1	38428807	38429026
chr1	38437801	38438074
chr1	38694218	38694438
chr1	38787492	38787805
chr1	38956898	38957098
chr1	38987470	38987916
chr1	39001190	39001426
chr1	39089939	39090148
chr1	39206994	39207234
chr1	39367584	39368139
chr1	39396429	39396707
chr1	39428395	39428631
chr1	39469047	39469360
chr1	39478379	39479024
chr1	39487466	39487754
chr1	39525789	39526120
chr1	39527474	39527765
chr1	39530277	39530568
chr1	39535461	39536203
chr1	39535461	39536203
chr1	39545711	39545968
chr1	39577191	39577750
chr1	39614391	39615171
chr1	39614391	39615171
chr1	39685845	39686083
chr1	39688722	39688962
chr1	39714079	39714305
chr1	39729915	39730272
chr1	39735545	39735822
chr1	39736150	39736656
chr1	39754589	39754968
chr1	39761446	39761969
chr1	39761446	39761969
chr1	39762058	39762322
chr1	39847141	39847342
chr1	39895467	39895886
chr1	39896552	39897063
chr1	39911529	39911815
chr1	39936503	39936827
chr1	39969119	39969328
chr1	40051196	40051565
chr1	40085728	40086114
chr1	40115369	40115571
chr1	40116457	40116709
chr1	40213459	40213673
chr1	40230256	40230698
chr1	40240479	40240768
chr1	40265498	40265759
chr1	40294759	40295174
chr1	40356025	40356242
chr1	40380129	40380386
chr1	40473710	40473969
chr1	40501506	40501945
chr1	40658061	40658275
chr1	40790373	40790871
chr1	42850978	42851603
chr1	43070801	43071022
chr1	43092299	43092889
chr1	43098319	43099054
chr1	43445612	43446404
chr1	43445612	43446404
chr1	43474564	43474764
chr1	43500070	43500438
chr1	43520717	43521389
chr1	43827203	43828203
chr1	43899083	43899295
chr1	43933487	43934372
chr1	44041895	44042095
chr1	44102101	44102754
chr1	44118534	44119048
chr1	44119262	44119512
chr1	44119838	44120096
chr1	44147676	44148329
chr1	45314040	45314240
chr1	45795039	45795842
chr1	45795039	45795842
chr1	45825210	45825422
chr1	46022296	46022538
chr1	46853159	46854227
chr1	46853159	46854227
chr1	50935152	50935396
chr1	51477944	51478747
chr1	51509073	51509436
chr1	51529788	51529992
chr1	51539713	51539954
chr1	51584848	51585417
chr1	51597035	51597291
chr1	51930662	51930949
chr1	51934458	51934820
chr1	52022016	52022482
chr1	52113607	52114106
chr1	52119117	52119664
chr1	52170138	52170338
chr1	52232503	52232770
chr1	52232771	52233606
chr1	52302640	52302923
chr1	52499782	52500137
chr1	52500325	52500685
chr1	52578334	52578759
chr1	52630439	52631019
chr1	52653393	52653717
chr1	52655250	52655505
chr1	52703211	52703411
chr1	52722680	52722949
chr1	52726721	52727014
chr1	52727164	52727423
chr1	52800351	52800675
chr1	52816919	52817248
chr1	52817342	52817896
chr1	52844676	52845227
chr1	52952603	52952885
chr1	52963187	52963408
chr1	53296696	53297387
chr1	53313450	53313776
chr1	53352324	53352992
chr1	53773976	53774317
chr1	53784729	53785469
chr1	53818144	53818349
chr1	53850851	53851265
chr1	53851365	53851682
chr1	53909192	53909439
chr1	53940246	53940535
chr1	54128992	54129463
chr1	54250464	54251046
chr1	54438878	54439199
chr1	54647429	54647638
chr1	54798444	54798718
chr1	54835792	54836101
chr1	54837687	54838105
chr1	54841701	54842183
chr1	54888438	54889085
chr1	54906520	54906725
chr1	54912315	54912623
chr1	54925592	54925878
chr1	54925950	54926778
chr1	55027057	55027807
chr1	55052432	55053312
chr1	55087488	55088542
chr1	55130864	55131815
chr1	55130864	55131815
chr1	55210120	55210641
chr1	55215255	55215458
chr1	55215463	55215702
chr1	55236927	55237429
chr1	55405634	55406214
chr1	55507146	55507360
chr1	55528764	55529175
chr1	57377358	57377774
chr1	57377832	57378074
chr1	57406309	57407057
chr1	57406309	57407057
chr1	57969910	57970338
chr1	57995755	57996361
chr1	58029629	58030115
chr1	58031242	58031473
chr1	58296357	58296635
chr1	58392548	58393429
chr1	58422973	58423230
chr1	58423651	58424261
chr1	58445114	58445747
chr1	58445114	58445747
chr1	58504688	58505247
chr1	58586124	58586721
chr1	58586124	58586721
chr1	58613845	58614045
chr1	58618327	58618544
chr1	58652678	58652924
chr1	58677606	58677885
chr1	58712228	58712431
chr1	58712466	58712894
chr1	58720120	58720356
chr1	58746987	58747216
chr1	58770361	58770638
chr1	58773406	58773655
chr1	58795274	58795764
chr1	58802315	58802733
chr1	58956401	58956601
chr1	58973116	58973949
chr1	59119696	59120487
chr1	59119696	59120487
chr1	59163011	59163260
chr1	59237068	59237541
chr1	59237988	59238250
chr1	59316084	59316321
chr1	59481812	59482337
chr1	59482389	59482608
chr1	59613890	59614090
chr1	59623387	59623610
chr1	59670644	59671172
chr1	59684783	59685328
chr1	59763124	59763709
chr1	59763812	59764026
chr1	59895536	59895806
chr1	59912482	59913292
chr1	60097576	60098712
chr1	60097576	60098712
chr1	60097576	60098712
chr1	60180198	60180941
chr1	60343056	60343712
chr1	60409184	60410075
chr1	60409184	60410075
chr1	60566297	60566947
chr1	60566297	60566947
chr1	60579785	60580139
chr1	60598949	60599607
chr1	60598949	60599607
chr1	60859913	60860113
chr1	60862983	60863227
chr1	60916258	60916470
chr1	60920543	60920770
chr1	62148874	62149112
chr1	62697071	62697271
chr1	62701114	62701392
chr1	62703121	62703812
chr1	62703121	62703812
chr1	62724480	62725373
chr1	62724480	62725373
chr1	62747742	62748189
chr1	62774380	62774624
chr1	62984558	62984765
chr1	63114228	63114834
chr1	63121986	63122532
chr1	63176613	63177501
chr1	63176613	63177501
chr1	63181089	63181365
chr1	63730292	63730774
chr1	63763371	63763597
chr1	64078409	64078685
chr1	64078771	64079190
chr1	64104674	64105028
chr1	64121544	64122417
chr1	64189561	64189787
chr1	64301426	64301817
chr1	64302811	64303011
chr1	64338638	64338968
chr1	64446093	64446366
chr1	64448145	64448448
chr1	64482091	64482351
chr1	64508773	64509112
chr1	64518506	64518787
chr1	64529817	64530275
chr1	64532535	64533267
chr1	64617054	64617905
chr1	64617054	64617905
chr1	64690382	64691059
chr1	64717564	64717897
chr1	64737346	64738153
chr1	64797176	64797565
chr1	64876413	64876616
chr1	64918989	64919189
chr1	64925839	64926067
chr1	64956618	64957006
chr1	65010215	65010457
chr1	65088652	65088879
chr1	65090439	65090728
chr1	65112839	65113089
chr1	65113543	65113871
chr1	65178077	65178618
chr1	65178853	65179489
chr1	65186327	65186974
chr1	66174958	66175341
chr1	66700612	66701221
chr1	66700612	66701221
chr1	66815845	66816377
chr1	66816853	66817295
chr1	66817345	66818043
chr1	66841956	66842332
chr1	66862675	66863507
chr1	66862675	66863507
chr1	66895783	66896015
chr1	66896224	66896424
chr1	67038676	67039063
chr1	68973758	68974102
chr1	69241830	69242116
chr1	69496116	69496369
chr1	69513630	69513941
chr1	69687084	69687382
chr1	69687498	69687888
chr1	69688988	69689323
chr1	69759590	69759908
chr1	71102364	71102587
chr1	71102804	71103398
chr1	71556797	71557465
chr1	71730981	71731349
chr1	71912324	71912910
chr1	71938321	71938978
chr1	71974763	71975064
chr1	72141935	72142135
chr1	72144443	72144967
chr1	72196230	72196448
chr1	72211986	72212477
chr1	72226207	72227420
chr1	72237341	72237646
chr1	72243789	72244051
chr1	72244098	72245316
chr1	72244098	72245316
chr1	72254656	72256120
chr1	72254656	72256120
chr1	72283977	72284490
chr1	72307240	72307701
chr1	72313741	72313941
chr1	72320769	72321116
chr1	72428514	72428939
chr1	72582987	72583654
chr1	72582987	72583654
chr1	72711075	72711411
chr1	72870189	72870502
chr1	72871083	72871363
chr1	73901594	73901795
chr1	74001480	74001808
chr1	74125230	74125565
chr1	74134013	74134339
chr1	74159642	74159907
chr1	74195880	74196274
chr1	74227434	74227643
chr1	74236231	74236689
chr1	74238225	74238477
chr1	74248790	74249223
chr1	74284570	74285143
chr1	74295563	74295980
chr1	74303817	74304286
chr1	74303817	74304286
chr1	74332205	74332783
chr1	74361887	74362139
chr1	74368255	74368587
chr1	74375009	74375322
chr1	74376253	74376704
chr1	74386624	74387212
chr1	74391305	74391754
chr1	74397233	74397754
chr1	74415385	74415594
chr1	74438029	74438431
chr1	74505652	74506127
chr1	74506156	74506537
chr1	74587713	74588503
chr1	74601164	74601591
chr1	74661425	74662076
chr1	74748766	74749066
chr1	74759903	74760130
chr1	74773091	74773496
chr1	74782105	74782406
chr1	74787921	74788203
chr1	74800466	74800818
chr1	74803095	74803521
chr1	74808178	74808460
chr1	74816782	74817238
chr1	74964504	74964737
chr1	75000609	75000809
chr1	75016931	75017157
chr1	75124509	75125370
chr1	75124509	75125370
chr1	75141507	75142000
chr1	75142338	75143213
chr1	75142338	75143213
chr1	75168470	75169189
chr1	75168470	75169189
chr1	75179898	75180608
chr1	75179898	75180608
chr1	75187957	75188225
chr1	75191846	75192431
chr1	75210450	75211000
chr1	75213157	75213531
chr1	75218835	75219460
chr1	75234698	75234920
chr1	75236147	75237020
chr1	75236147	75237020
chr1	75236147	75237020
chr1	75251599	75251944
chr1	75254343	75254590
chr1	75255555	75255755
chr1	75317245	75318126
chr1	75371390	75371665
chr1	75398746	75399188
chr1	75399928	75400130
chr1	75435801	75436101
chr1	75445829	75446106
chr1	75447658	75447948
chr1	75449821	75450037
chr1	75478584	75478785
chr1	75479039	75479717
chr1	75479039	75479717
chr1	75521291	75521894
chr1	75559494	75559800
chr1	76378272	76378472
chr1	76540528	76540928
chr1	76550897	76551103
chr1	77516297	77516570
chr1	78488552	78489280
chr1	78488552	78489280
chr1	78525283	78525546
chr1	78536847	78537049
chr1	78537527	78537898
chr1	78657551	78658236
chr1	78724558	78724775
chr1	79581566	79581775
chr1	79671829	79672314
chr1	79711456	79711832
chr1	79741073	79741326
chr1	79761536	79761964
chr1	79775900	79776439
chr1	79778068	79778328
chr1	80180281	80180494
chr1	80340248	80340468
chr1	80340529	80341292
chr1	80340529	80341292
chr1	80384215	80384446
chr1	80401979	80402254
chr1	80408562	80408841
chr1	80659873	80660144
chr1	80665270	80665600
chr1	80756853	80757142
chr1	80757401	80757665
chr1	80758513	80758769
chr1	82316213	82317014
chr1	82724694	82725282
chr1	82724694	82725282
chr1	82839157	82840061
chr1	82839157	82840061
chr1	84406984	84407185
chr1	84839326	84839970
chr1	84839326	84839970
chr1	84839978	84840316
chr1	84915109	84915443
chr1	84924142	84924410
chr1	84935731	84936053
chr1	85703324	85704111
chr1	85703324	85704111
chr1	85732577	85732984
chr1	85735641	85736119
chr1	85736546	85736768
chr1	85751417	85751982
chr1	85758185	85758590
chr1	85763338	85763736
chr1	85779529	85779748
chr1	85779769	85780123
chr1	85793244	85794027
chr1	85793244	85794027
chr1	85853383	85853649
chr1	85894436	85894724
chr1	85895411	85895817
chr1	85935560	85935776
chr1	86021653	86021895
chr1	86038300	86038514
chr1	86048315	86048525
chr1	86059387	86059750
chr1	86064215	86064942
chr1	86064215	86064942
chr1	86154475	86154964
chr1	86178886	86179226
chr1	86190933	86191133
chr1	86214202	86214492
chr1	86215336	86215575
chr1	86228656	86229076
chr1	86229491	86229830
chr1	86233891	86234091
chr1	86263307	86263853
chr1	86301150	86301563
chr1	86358767	86359792
chr1	86358767	86359792
chr1	86380995	86381409
chr1	86389368	86389578
chr1	86398402	86398611
chr1	86430057	86430339
chr1	86434400	86434871
chr1	86440221	86440451
chr1	86440519	86440830
chr1	86442114	86443028
chr1	86442114	86443028
chr1	86442114	86443028
chr1	86470564	86471288
chr1	86479128	86479367
chr1	86487242	86487963
chr1	86503488	86503704
chr1	86503871	86504661
chr1	86509385	86509833
chr1	86525234	86525583
chr1	86526289	86527277
chr1	86526289	86527277
chr1	86532422	86532720
chr1	86582200	86583054
chr1	86582200	86583054
chr1	86643172	86643455
chr1	86650337	86650537
chr1	86703582	86703994
chr1	87098638	87098901
chr1	87111917	87112257
chr1	87149475	87149788
chr1	87174409	87174609
chr1	87175800	87176119
chr1	87180978	87181314
chr1	87184897	87185116
chr1	87213702	87214428
chr1	87213702	87214428
chr1	87246239	87246493
chr1	87281754	87282324
chr1	87281754	87282324
chr1	87326614	87327547
chr1	87607521	87607724
chr1	87608298	87608758
chr1	87620174	87620708
chr1	87621520	87621746
chr1	87621846	87622055
chr1	87626355	87626779
chr1	87637486	87637844
chr1	87640346	87640814
chr1	87650507	87651163
chr1	87650507	87651163
chr1	87658073	87658405
chr1	87659355	87659606
chr1	87755702	87756245
chr1	87828319	87828717
chr1	87829855	87830266
chr1	87849406	87849613
chr1	87900958	87901382
chr1	87960071	87960332
chr1	87961544	87961836
chr1	88094443	88095252
chr1	88094443	88095252
chr1	88103008	88103309
chr1	88134447	88134971
chr1	88158473	88158743
chr1	88212803	88213042
chr1	88277116	88277864
chr1	88287688	88287980
chr1	88424675	88424893
chr1	88456744	88457031
chr1	88562393	88562689
chr1	88586793	88587150
chr1	88587329	88587769
chr1	88635722	88636106
chr1	88654791	88655394
chr1	88701638	88702608
chr1	88701638	88702608
chr1	88701638	88702608
chr1	88705846	88706083
chr1	88745304	88745539
chr1	89069582	89069782
chr1	89069892	89070479
chr1	89235293	89235760
chr1	89302579	89302973
chr1	89454447	89455015
chr1	89457142	89457421
chr1	89463249	89463449
chr1	89524451	89524736
chr1	89555579	89556050
chr1	89575067	89575321
chr1	89575527	89575893
chr1	89581016	89581268
chr1	89602902	89603257
chr1	89644132	89644511
chr1	89930187	89930427
chr1	89930451	89930788
chr1	89930975	89931447
chr1	89940170	89940748
chr1	90153339	90153661
chr1	90203816	90204077
chr1	90221893	90222420
chr1	90221893	90222420
chr1	90234629	90234829
chr1	90288843	90289292
chr1	90603234	90603678
chr1	90906430	90906700
chr1	90973333	90973552
chr1	90974954	90975339
chr1	90998657	90998873
chr1	91023967	91024297
chr1	91034656	91034856
chr1	91041525	91041862
chr1	91052674	91053381
chr1	91056477	91056728
chr1	91064961	91065425
chr1	91064961	91065425
chr1	91080342	91080694
chr1	91098992	91099232
chr1	91179117	91179416
chr1	91179891	91180169
chr1	91187351	91187829
chr1	91216508	91216781
chr1	91219671	91220059
chr1	91239178	91239467
chr1	91249927	91250659
chr1	91297861	91298478
chr1	91345694	91345903
chr1	91346979	91347239
chr1	91366255	91366546
chr1	91398424	91399075
chr1	91413047	91413590
chr1	91437807	91438096
chr1	91456452	91456832
chr1	91458258	91458570
chr1	91459071	91459845
chr1	91483357	91483641
chr1	91494353	91495001
chr1	91540263	91540882
chr1	91563325	91563576
chr1	91564061	91564343
chr1	92034280	92034665
chr1	92052163	92052656
chr1	92080124	92080495
chr1	92137258	92137478
chr1	92180127	92181046
chr1	92180127	92181046
chr1	92225242	92225640
chr1	92372569	92373037
chr1	92383779	92384206
chr1	92473656	92474055
chr1	92641819	92642182
chr1	92647846	92648496
chr1	92647846	92648496
chr1	92648786	92649110
chr1	92659360	92659762
chr1	92675855	92676127
chr1	92676181	92676794
chr1	92696933	92697153
chr1	92699235	92699504
chr1	92755146	92755545
chr1	92799804	92800021
chr1	92802349	92802833
chr1	92831602	92832505
chr1	92895140	92895448
chr1	92906760	92907199
chr1	92907274	92907620
chr1	92910545	92910831
chr1	92934180	92934944
chr1	92934180	92934944
chr1	92971973	92972377
chr1	92972862	92973228
chr1	93004931	93005148
chr1	93014565	93014784
chr1	93029427	93029811
chr1	93071435	93071841
chr1	93081014	93081214
chr1	93115141	93115414
chr1	93174466	93174734
chr1	93235474	93236477
chr1	93235474	93236477
chr1	93272615	93272847
chr1	93305726	93306024
chr1	93342578	93343035
chr1	93343387	93343833
chr1	93444823	93445973
chr1	93444823	93445973
chr1	93444823	93445973
chr1	93478092	93479291
chr1	93478092	93479291
chr1	93511593	93512252
chr1	93626454	93626671
chr1	93635123	93636033
chr1	93635123	93636033
chr1	93667843	93668072
chr1	93668671	93669216
chr1	93754496	93755345
chr1	93754496	93755345
chr1	93801737	93802161
chr1	93803621	93804138
chr1	93804166	93804487
chr1	93825058	93825728
chr1	93825058	93825728
chr1	94034922	94035705
chr1	94051170	94051505
chr1	94079107	94079453
chr1	95313379	95314278
chr1	95313379	95314278
chr1	95339606	95340081
chr1	95450886	95451303
chr1	95468824	95469062
chr1	95590115	95590456
chr1	95657252	95657636
chr1	95667398	95667982
chr1	95674099	95674383
chr1	95749059	95749266
chr1	95762337	95762613
chr1	97580350	97580618
chr1	97660666	97661745
chr1	97660666	97661745
chr1	97660666	97661745
chr1	97661902	97662270
chr1	97672823	97673133
chr1	97769633	97770584
chr1	97769633	97770584
chr1	98095340	98095876
chr1	98591067	98591357
chr1	101902121	101902730
chr1	101902772	101903055
chr1	105171083	105171286
chr1	105179519	105179774
chr1	105435026	105435226
chr1	105663126	105663474
chr1	105663519	105664074
chr1	105891090	105891351
chr1	105906504	105906716
chr1	105931007	105931207
chr1	105965088	105965478
chr1	105980815	105981101
chr1	105983084	105983284
chr1	105990137	105990741
chr1	105991414	105991615
chr1	106071348	106071553
chr1	106151805	106152097
chr1	106158186	106158386
chr1	106171226	106171834
chr1	106316891	106317332
chr1	106395523	106395779
chr1	106407940	106408294
chr1	106511641	106511950
chr1	106517671	106517893
chr1	106526929	106527129
chr1	106540225	106540441
chr1	106555553	106555761
chr1	106581869	106582126
chr1	106627392	106627617
chr1	106682967	106683177
chr1	106695756	106696017
chr1	106714005	106714543
chr1	106759293	106760015
chr1	106796266	106796916
chr1	106796266	106796916
chr1	106821966	106822317
chr1	106883888	106884195
chr1	106901217	106901778
chr1	106932002	106932414
chr1	106961097	106961337
chr1	107381514	107381770
chr1	107389824	107390165
chr1	107481602	107481809
chr1	107496860	107497122
chr1	107582903	107583208
chr1	107583864	107584182
chr1	107589867	107590343
chr1	108259385	108259650
chr1	110656888	110657096
chr1	111864064	111864270
chr1	111864314	111865202
chr1	111864314	111865202
chr1	112380010	112380227
chr1	112451706	112451995
chr1	114673880	114674391
chr1	114710842	114711220
chr1	114788097	114788389
chr1	118311029	118311549
chr1	118321500	118322008
chr1	118388722	118389716
chr1	118388722	118389716
chr1	118428402	118428671
chr1	118458767	118459308
chr1	118525360	118525718
chr1	118772378	118772643
chr1	119033968	119034251
chr1	119087582	119087829
chr1	119463471	119463725
chr1	119492155	119492620
chr1	119504395	119505085
chr1	119525945	119526675
chr1	119525945	119526675
chr1	119648543	119649168
chr1	119648543	119649168
chr1	119837350	119837909
chr1	119895063	119895311
chr1	119912961	119913405
chr1	120033119	120033472
chr1	120073650	120073943
chr1	120075516	120075886
chr1	120080710	120081105
chr1	120093591	120093899
chr1	120099543	120099919
chr1	120100464	120100899
chr1	120120790	120121406
chr1	120136297	120136570
chr1	120154334	120154534
chr1	120197214	120197606
chr1	120264883	120265635
chr1	120293868	120294142
chr1	121327661	121328417
chr1	121430699	121431453
chr1	121441143	121441356
chr1	121478344	121478583
chr1	121501432	121501686
chr1	121567612	121568217
chr1	122357065	122357333
chr1	125370901	125371132
chr1	125435301	125436143
chr1	125435301	125436143
chr1	125466662	125466938
chr1	125508631	125508854
chr1	125560221	125561187
chr1	125560221	125561187
chr1	127204745	127205341
chr1	127239904	127240367
chr1	127291665	127291915
chr1	127773698	127774468
chr1	127868617	127869172
chr1	127868617	127869172
chr1	128102567	128103422
chr1	128102567	128103422
chr1	128243900	128244621
chr1	128243900	128244621
chr1	128359288	128359972
chr1	128416768	128417596
chr1	128435973	128436412
chr1	128447157	128447812
chr1	128447157	128447812
chr1	128561292	128561514
chr1	128570387	128570596
chr1	128591007	128591456
chr1	128592087	128592779
chr1	128614588	128615735
chr1	128614588	128615735
chr1	128614588	128615735
chr1	128614588	128615735
chr1	128705288	128705539
chr1	128712793	128713193
chr1	128787276	128787507
chr1	128824347	128824602
chr1	128825038	128825280
chr1	128825417	128825651
chr1	128832662	128833468
chr1	128832662	128833468
chr1	128875345	128875545
chr1	129324510	129324785
chr1	129324914	129325166
chr1	130715579	130716136
chr1	130717385	130717686
chr1	130740922	130741365
chr1	130847165	130847439
chr1	131053364	131053609
chr1	131084196	131084577
chr1	131086886	131087185
chr1	131089794	131090055
chr1	131096779	131097304
chr1	131097398	131098014
chr1	131103736	131104199
chr1	131116025	131116240
chr1	131126267	131126710
chr1	131137932	131138596
chr1	131153010	131153370
chr1	131184379	131184594
chr1	131200011	131200469
chr1	131236193	131236426
chr1	131246505	131246723
chr1	131384561	131384801
chr1	131492434	131492776
chr1	131526905	131527122
chr1	131527213	131528323
chr1	131555014	131555500
chr1	131565965	131566477
chr1	131613423	131613655
chr1	131657956	131658397
chr1	131749768	131750155
chr1	131755098	131755330
chr1	131761653	131761857
chr1	131827649	131828207
chr1	131867049	131867573
chr1	131910219	131910619
chr1	131910645	131910849
chr1	131910985	131911294
chr1	131942655	131943104
chr1	131962810	131963090
chr1	131963156	131963356
chr1	131963724	131963989
chr1	131981727	131981938
chr1	132007288	132008377
chr1	132007288	132008377
chr1	132010786	132011063
chr1	132046469	132046704
chr1	132054367	132054761
chr1	132095498	132095932
chr1	132139630	132139910
chr1	132150245	132150497
chr1	132152019	132152245
chr1	132155821	132156072
chr1	132157431	132157672
chr1	132264751	132264951
chr1	132312751	132312959
chr1	132315907	132316285
chr1	132317444	132317688
chr1	132318529	132318781
chr1	132319227	132319642
chr1	132341694	132342121
chr1	132355858	132356129
chr1	132367681	132367926
chr1	132370730	132371187
chr1	132384680	132385070
chr1	132391554	132391960
chr1	132417217	132417722
chr1	132476914	132477673
chr1	132476914	132477673
chr1	132520862	132521079
chr1	132525867	132526098
chr1	132767478	132767877
chr1	133012355	133012687
chr1	133025058	133025674
chr1	133033738	133034447
chr1	133039491	133039792
chr1	133087730	133087963
chr1	133120063	133120347
chr1	133130778	133131749
chr1	133142902	133143102
chr1	133170144	133170477
chr1	133609905	133610576
chr1	133661063	133661664
chr1	133685843	133686124
chr1	133694855	133695260
chr1	133800931	133801593
chr1	133815751	133816090
chr1	133821226	133821521
chr1	133856099	133856544
chr1	133863199	133863565
chr1	133863633	133863948
chr1	133896103	133896604
chr1	133911486	133911686
chr1	134078946	134079451
chr1	134092893	134093468
chr1	134151692	134151987
chr1	134196201	134196759
chr1	134294267	134294577
chr1	134302783	134303110
chr1	134332790	134333125
chr1	134342538	134342738
chr1	134361683	134362201
chr1	134405615	134406137
chr1	134406143	134406399
chr1	134415137	134415848
chr1	134415137	134415848
chr1	134420165	134420415
chr1	134435441	134435701
chr1	134455214	134455869
chr1	134494380	134495204
chr1	134518629	134518978
chr1	134556682	134557279
chr1	134560037	134560374
chr1	134679410	134679762
chr1	134719745	134720166
chr1	134725318	134725520
chr1	134955582	134956238
chr1	134962284	134962783
chr1	134992296	134992524
chr1	135000585	135000787
chr1	135063459	135063659
chr1	135064216	135064495
chr1	135095269	135095469
chr1	135106002	135106267
chr1	135112786	135112986
chr1	135131058	135131403
chr1	135132471	135133058
chr1	135146676	135148014
chr1	135146676	135148014
chr1	135146676	135148014
chr1	135146676	135148014
chr1	135154507	135154736
chr1	135167577	135167827
chr1	135172056	135172285
chr1	135259124	135259390
chr1	135265941	135266163
chr1	135268063	135268423
chr1	135282653	135282900
chr1	135283881	135284303
chr1	135313597	135314022
chr1	135357393	135357640
chr1	135368235	135368544
chr1	135375168	135375427
chr1	135430129	135430329
chr1	135430332	135430888
chr1	135516969	135517265
chr1	135540373	135540619
chr1	135631545	135631888
chr1	135659607	135659917
chr1	135670523	135670756
chr1	135687735	135688424
chr1	135699355	135699693
chr1	135700647	135700934
chr1	135714405	135714687
chr1	135728974	135729502
chr1	135739457	135739743
chr1	135752945	135753331
chr1	135766030	135766333
chr1	135766345	135766591
chr1	135778997	135779205
chr1	135781321	135781568
chr1	135787855	135788092
chr1	135811326	135811586
chr1	135840517	135840717
chr1	135841046	135841330
chr1	135847156	135847399
chr1	135865635	135865845
chr1	136017818	136018127
chr1	136118921	136119177
chr1	136131102	136131588
chr1	136135045	136135341
chr1	136139990	136140587
chr1	136139990	136140587
chr1	136170174	136170449
chr1	136212886	136213095
chr1	136234028	136234228
chr1	136255234	136255458
chr1	136345461	136346348
chr1	136364792	136365052
chr1	136399279	136399524
chr1	136414912	136415691
chr1	136414912	136415691
chr1	136466073	136466538
chr1	136624553	136625096
chr1	136683770	136684027
chr1	136685163	136685636
chr1	137323983	137324233
chr1	137751348	137752054
chr1	137751348	137752054
chr1	137806294	137806654
chr1	137806698	137807247
chr1	137898309	137898862
chr1	138039189	138039443
chr1	138044600	138044892
chr1	138136297	138136809
chr1	138145629	138145920
chr1	138158915	138159267
chr1	138175187	138175437
chr1	138191683	138192508
chr1	138191683	138192508
chr1	138348560	138348819
chr1	138617986	138618290
chr1	138619087	138619624
chr1	138619627	138619878
chr1	138752378	138752664
chr1	138785877	138786332
chr1	138831343	138831658
chr1	138835428	138835637
chr1	138856462	138857027
chr1	138856462	138857027
chr1	138912195	138912661
chr1	138921334	138921540
chr1	138928859	138929118
chr1	138963214	138963414
chr1	138967532	138967733
chr1	138982512	138982712
chr1	139003606	139003829
chr1	139015227	139015431
chr1	139302612	139302813
chr1	139340566	139340772
chr1	139421821	139422570
chr1	139454390	139455490
chr1	139454390	139455490
chr1	139454390	139455490
chr1	141884489	141884715
chr1	143702312	143703064
chr1	143702312	143703064
chr1	143703089	143703312
chr1	143739358	143739822
chr1	143740098	143740307
chr1	143776963	143777492
chr1	143777529	143777979
chr1	143803647	143803877
chr1	143813993	143814263
chr1	143916532	143917129
chr1	143941558	143941812
chr1	143988774	143988978
chr1	144003819	144004470
chr1	144006519	144006915
chr1	144185101	144185369
chr1	144185426	144185626
chr1	144200568	144200930
chr1	144248991	144249289
chr1	144330347	144330859
chr1	144406718	144406949
chr1	144775313	144775689
chr1	146337126	146337393
chr1	149940329	149940666
chr1	149940677	149940934
chr1	149947037	149947432
chr1	149953994	149954380
chr1	149960905	149961462
chr1	149961532	149961845
chr1	150099743	150100352
chr1	150164840	150165268
chr1	150392631	150393672
chr1	150392631	150393672
chr1	150470051	150470297
chr1	151011108	151011348
chr1	151095807	151096043
chr1	151096044	151096410
chr1	151250625	151251235
chr1	151287537	151287832
chr1	151344117	151344865
chr1	151344936	151345162
chr1	151345178	151345393
chr1	151352990	151353243
chr1	151428253	151428963
chr1	151500652	151501157
chr1	151571290	151571608
chr1	151572042	151572287
chr1	151620886	151621149
chr1	151706197	151706425
chr1	151754884	151755705
chr1	151999641	151999853
chr1	152015582	152016022
chr1	152019239	152019506
chr1	152084749	152084958
chr1	152090084	152090563
chr1	152290838	152291047
chr1	152386335	152386883
chr1	152511280	152511480
chr1	152528797	152529078
chr1	152540585	152540912
chr1	152599396	152599742
chr1	152612807	152613007
chr1	152625173	152625421
chr1	152682552	152682799
chr1	152766212	152766826
chr1	152768173	152768453
chr1	152779124	152779331
chr1	152790203	152790534
chr1	152798169	152798528
chr1	152807596	152808032
chr1	152902711	152903532
chr1	152902711	152903532
chr1	152904551	152904824
chr1	153040196	153040438
chr1	153092322	153092539
chr1	153101524	153101831
chr1	153122780	153123245
chr1	153153958	153154193
chr1	153197384	153197593
chr1	153332058	153332320
chr1	153332465	153332843
chr1	153332930	153333317
chr1	153333342	153333593
chr1	153413999	153414727
chr1	153415119	153415320
chr1	153487296	153487922
chr1	153602509	153602837
chr1	153602853	153603186
chr1	153748546	153748819
chr1	153749137	153749711
chr1	153803544	153803887
chr1	153846991	153847226
chr1	153899688	153900625
chr1	153899688	153900625
chr1	154032873	154033087
chr1	154076836	154077059
chr1	154097716	154097971
chr1	154118105	154118387
chr1	154786251	154786580
chr1	155006612	155006929
chr1	155027621	155027872
chr1	155028738	155029027
chr1	155049043	155049262
chr1	155050157	155050586
chr1	155059503	155059974
chr1	155065445	155065645
chr1	155070568	155071053
chr1	155083129	155083877
chr1	155083129	155083877
chr1	155091350	155091621
chr1	155098696	155099888
chr1	155108497	155108793
chr1	155138874	155139177
chr1	155140221	155140435
chr1	155145750	155146046
chr1	155146687	155147017
chr1	155158418	155158959
chr1	155158965	155159257
chr1	155192375	155193071
chr1	155192375	155193071
chr1	155217042	155217269
chr1	155218226	155218434
chr1	155223044	155223411
chr1	155223920	155224549
chr1	155412842	155413082
chr1	155416813	155417026
chr1	155417096	155417688
chr1	155447372	155447609
chr1	155476298	155476498
chr1	155557995	155558317
chr1	155558517	155558717
chr1	155564820	155565112
chr1	155722287	155722487
chr1	155812748	155812978
chr1	155973072	155973792
chr1	156025188	156025400
chr1	156035491	156036728
chr1	156035491	156036728
chr1	156035491	156036728
chr1	156040673	156041024
chr1	156240966	156241442
chr1	156241854	156242058
chr1	156285571	156285864
chr1	156289276	156289544
chr1	156308596	156308863
chr1	156407753	156408391
chr1	156420612	156421292
chr1	156420612	156421292
chr1	156473998	156474595
chr1	156491362	156491569
chr1	156522243	156522501
chr1	156558531	156559231
chr1	156615356	156616065
chr1	156615356	156616065
chr1	156660516	156660719
chr1	156660789	156661090
chr1	156674196	156674854
chr1	156674196	156674854
chr1	156676238	156676469
chr1	156710798	156711107
chr1	156718853	156719344
chr1	156741959	156742216
chr1	156752474	156752674
chr1	156921607	156921914
chr1	156931375	156931735
chr1	156938779	156939216
chr1	156939513	156939868
chr1	156986286	156986507
chr1	156986671	156986877
chr1	156990115	156990378
chr1	156996480	156996825
chr1	157001172	157001391
chr1	157039003	157039526
chr1	157040257	157040522
chr1	157048660	157048875
chr1	157063877	157064160
chr1	157075068	157075349
chr1	157076329	157076616
chr1	157076936	157077390
chr1	157079448	157079648
chr1	157092306	157092615
chr1	157411824	157412868
chr1	157411824	157412868
chr1	157411824	157412868
chr1	157446420	157446640
chr1	157458402	157458654
chr1	157536564	157536836
chr1	157553067	157553347
chr1	157560617	157560822
chr1	158597163	158597377
chr1	159186785	159187295
chr1	159225506	159225767
chr1	159231741	159232638
chr1	159231741	159232638
chr1	159231741	159232638
chr1	159591208	159591408
chr1	159686508	159686869
chr1	159735063	159735424
chr1	159812761	159813160
chr1	159911059	159911336
chr1	160044330	160044697
chr1	160079209	160079720
chr1	160194839	160195401
chr1	160212617	160213453
chr1	160212617	160213453
chr1	160233891	160234242
chr1	160268447	160268647
chr1	160280634	160280858
chr1	160307235	160307487
chr1	160905994	160906699
chr1	161034834	161035793
chr1	161070524	161071098
chr1	161076232	161076432
chr1	161131301	161131710
chr1	161180801	161181001
chr1	161195532	161195814
chr1	161196005	161196266
chr1	161250977	161251677
chr1	161268242	161268442
chr1	161482237	161482437
chr1	161712990	161713273
chr1	161734931	161735333
chr1	161748177	161748401
chr1	161766726	161766948
chr1	161767280	161767550
chr1	161876392	161877441
chr1	161876392	161877441
chr1	161897243	161897508
chr1	161963074	161963304
chr1	161968870	161969367
chr1	161976401	161976771
chr1	162548353	162548775
chr1	162564947	162565395
chr1	162570277	162570936
chr1	162625298	162625704
chr1	162665168	162665428
chr1	162739937	162740766
chr1	162739937	162740766
chr1	163337807	163338043
chr1	163403485	163404116
chr1	163403485	163404116
chr1	163443951	163444195
chr1	163779317	163779800
chr1	163929624	163930381
chr1	163929624	163930381
chr1	163994400	163995005
chr1	164002300	164002500
chr1	164060107	164060355
chr1	164087907	164088175
chr1	164135270	164135802
chr1	164136054	164136327
chr1	164184608	164184822
chr1	164248500	164249436
chr1	164275421	164276011
chr1	164307136	164307851
chr1	164307136	164307851
chr1	164366819	164367019
chr1	164458059	164458647
chr1	164898806	164899239
chr1	164957052	164957377
chr1	164960117	164960332
chr1	165021285	165021485
chr1	165132532	165132788
chr1	165133351	165133655
chr1	165161164	165161364
chr1	165194007	165194694
chr1	165236448	165237275
chr1	165281810	165282062
chr1	165320683	165320883
chr1	165460336	165461405
chr1	165460336	165461405
chr1	165503785	165504088
chr1	165583629	165583863
chr1	165634229	165634865
chr1	165641454	165641764
chr1	165641797	165642186
chr1	165642233	165642760
chr1	165642233	165642760
chr1	165651145	165651464
chr1	165681446	165681723
chr1	165691495	165691894
chr1	165700445	165700878
chr1	165717790	165718111
chr1	165718338	165718625
chr1	165736194	165736467
chr1	165763520	165764086
chr1	165764160	165764429
chr1	165771447	165771930
chr1	166002487	166003595
chr1	166002487	166003595
chr1	166138183	166138633
chr1	166154257	166154522
chr1	166160682	166160891
chr1	166214242	166214442
chr1	166378822	166379645
chr1	166378822	166379645
chr1	166379916	166380255
chr1	166409311	166410066
chr1	166409311	166410066
chr1	166856094	166856294
chr1	167220602	167220843
chr1	167242245	167242446
chr1	167246355	167246641
chr1	167246963	167247502
chr1	167268423	167268635
chr1	167268772	167269068
chr1	167284285	167285289
chr1	167284285	167285289
chr1	167284285	167285289
chr1	167288749	167288955
chr1	167308313	167308982
chr1	167337485	167337786
chr1	167349787	167350554
chr1	167349787	167350554
chr1	167369911	167370230
chr1	167380597	167380803
chr1	167393677	167394547
chr1	167393677	167394547
chr1	167393677	167394547
chr1	167637142	167637342
chr1	167644937	167645240
chr1	168432256	168432759
chr1	169024617	169024868
chr1	169158216	169158416
chr1	169459491	169459740
chr1	169531332	169531779
chr1	169683003	169683446
chr1	169918115	169918317
chr1	169919278	169919486
chr1	169968989	169969567
chr1	170136434	170136744
chr1	170174650	170175342
chr1	170214874	170215568
chr1	170214874	170215568
chr1	170255593	170255903
chr1	170277006	170277361
chr1	170535151	170535578
chr1	170576212	170576445
chr1	170613285	170613522
chr1	170632435	170632723
chr1	170644258	170644776
chr1	170702372	170702572
chr1	170703026	170703337
chr1	170709582	170709909
chr1	170795820	170796089
chr1	170853668	170853989
chr1	170867669	170868010
chr1	170868517	170868905
chr1	170884953	170885648
chr1	170884953	170885648
chr1	170901640	170901883
chr1	170975962	170976226
chr1	170996851	170997113
chr1	170998139	170998640
chr1	171006965	171007209
chr1	171017471	171018122
chr1	171017471	171018122
chr1	171033780	171034112
chr1	171036987	171037224
chr1	171037937	171038162
chr1	171038247	171038738
chr1	171038247	171038738
chr1	171044273	171044871
chr1	171044876	171045117
chr1	171059209	171059660
chr1	171101830	171102091
chr1	171102170	171103204
chr1	171102170	171103204
chr1	171102170	171103204
chr1	171111032	171111867
chr1	171111032	171111867
chr1	171111032	171111867
chr1	171113913	171114236
chr1	171118287	171118593
chr1	171123002	171123332
chr1	171150252	171150782
chr1	171196098	171196491
chr1	171222334	171222952
chr1	171234138	171234551
chr1	171246885	171247492
chr1	171258840	171259427
chr1	171258840	171259427
chr1	171270126	171270457
chr1	171272107	171272321
chr1	171280907	171281889
chr1	171280907	171281889
chr1	171280907	171281889
chr1	171287786	171288155
chr1	171294584	171295113
chr1	171328867	171329633
chr1	171345503	171345844
chr1	171375718	171375997
chr1	171379982	171380225
chr1	171382101	171382519
chr1	171388700	171389224
chr1	171410922	171411776
chr1	171410922	171411776
chr1	171437343	171437652
chr1	171470385	171470585
chr1	171470882	171471289
chr1	171479061	171479301
chr1	171501551	171503600
chr1	171501551	171503600
chr1	171501551	171503600
chr1	171501551	171503600
chr1	171561280	171561524
chr1	171561688	171561895
chr1	171564391	171564596
chr1	171607130	171607489
chr1	171619206	171619458
chr1	171815794	171816094
chr1	171849459	171849869
chr1	172046987	172047231
chr1	172082428	172083147
chr1	172126564	172126970
chr1	172147830	172148355
chr1	172217179	172217493
chr1	172309752	172309971
chr1	172310109	172310456
chr1	172311284	172311754
chr1	172324798	172324998
chr1	172357656	172357887
chr1	172376136	172376757
chr1	172409098	172409340
chr1	172410884	172411110
chr1	172423396	172423738
chr1	172481900	172482289
chr1	172490486	172490692
chr1	172493635	172493968
chr1	172499782	172500741
chr1	172499782	172500741
chr1	172500920	172501343
chr1	172501718	172502049
chr1	172512944	172513385
chr1	172513886	172514324
chr1	172525271	172525761
chr1	172528759	172529041
chr1	172550523	172551052
chr1	172632661	172633373
chr1	173339618	173339818
chr1	173409088	173409406
chr1	173418916	173419230
chr1	173420344	173420703
chr1	173426368	173426646
chr1	173456438	173456660
chr1	173511647	173512001
chr1	174040712	174041211
chr1	175625209	175625895
chr1	175641779	175642093
chr1	175692334	175693112
chr1	175880421	175881131
chr1	175936539	175936739
chr1	176075457	176075811
chr1	176813926	176814494
chr1	176813926	176814494
chr1	176814522	176815048
chr1	176826182	176826543
chr1	176827582	176827870
chr1	176853255	176853547
chr1	176933319	176933525
chr1	176993678	176994144
chr1	177188820	177189062
chr1	177258365	177259129
chr1	177441550	177442330
chr1	177467131	177467509
chr1	177489771	177490108
chr1	177495264	177495602
chr1	177555490	177555773
chr1	177609248	177609727
chr1	177681143	177681663
chr1	177702858	177703186
chr1	177711420	177711631
chr1	177796054	177796971
chr1	177982956	177983497
chr1	178187254	178188005
chr1	178242194	178242491
chr1	178318157	178319274
chr1	178318157	178319274
chr1	178318157	178319274
chr1	178336411	178336760
chr1	178337346	178338109
chr1	178368823	178369667
chr1	178368823	178369667
chr1	178405516	178405854
chr1	178405950	178406758
chr1	178405950	178406758
chr1	178449215	178449513
chr1	178463745	178464036
chr1	178491801	178492001
chr1	178675376	178675894
chr1	179046451	179046755
chr1	179434242	179434544
chr1	179434723	179435130
chr1	179517078	179517338
chr1	179517686	179518229
chr1	179546094	179546863
chr1	179546094	179546863
chr1	179645668	179646072
chr1	179667988	179668494
chr1	179803141	179804080
chr1	179803141	179804080
chr1	179842489	179842990
chr1	179844920	179845160
chr1	180195842	180196330
chr1	180215130	180215394
chr1	180250159	180250370
chr1	180256103	180256560
chr1	180263470	180263870
chr1	180268631	180268891
chr1	180279656	180280128
chr1	180300496	180300696
chr1	180330310	180330930
chr1	180330310	180330930
chr1	180365133	180365738
chr1	180387382	180387888
chr1	180393174	180393379
chr1	180403640	180404135
chr1	180407432	180407651
chr1	180422198	180422444
chr1	180431909	180432249
chr1	180434191	180434491
chr1	180455950	180456150
chr1	180484094	180484310
chr1	180516273	180516473
chr1	180541184	180541681
chr1	180547963	180548331
chr1	180568668	180569311
chr1	180568668	180569311
chr1	180601794	180602123
chr1	180641171	180641805
chr1	180720376	180720622
chr1	180725740	180726579
chr1	180725740	180726579
chr1	180763848	180764236
chr1	180768317	180768712
chr1	180768317	180768712
chr1	180777457	180778451
chr1	180813171	180814398
chr1	180813171	180814398
chr1	180829806	180830177
chr1	180835261	180835601
chr1	180848813	180849180
chr1	180850380	180851238
chr1	180873997	180874401
chr1	180884553	180884764
chr1	180888560	180889061
chr1	180889865	180890186
chr1	180904045	180904429
chr1	180919749	180919994
chr1	180922305	180922699
chr1	180942171	180942800
chr1	180942171	180942800
chr1	180944655	180944945
chr1	180974502	180974760
chr1	181017439	181017717
chr1	181022293	181022546
chr1	181143831	181144560
chr1	181150780	181151151
chr1	181151283	181151494
chr1	181170105	181170334
chr1	181170337	181170562
chr1	181211825	181212475
chr1	181211825	181212475
chr1	181232084	181232670
chr1	181232712	181232962
chr1	181237411	181237664
chr1	181256207	181257215
chr1	181256207	181257215
chr1	181261089	181261290
chr1	181272950	181273220
chr1	181312405	181312655
chr1	181345606	181345830
chr1	181372401	181372670
chr1	181372718	181372960
chr1	181540518	181540844
chr1	181545524	181545733
chr1	181550794	181551095
chr1	181552644	181553230
chr1	181841767	181842764
chr1	181841767	181842764
chr1	181853085	181853454
chr1	181860618	181861188
chr1	181881498	181881965
chr1	181888796	181889169
chr1	181921515	181921759
chr1	182081905	182082152
chr1	182108399	182108941
chr1	182124491	182125363
chr1	182124491	182125363
chr1	182140473	182140704
chr1	182254761	182255457
chr1	182282160	182282363
chr1	182282412	182283000
chr1	182283239	182283626
chr1	182341031	182341748
chr1	182341031	182341748
chr1	182368870	182369131
chr1	182369523	182369723
chr1	182380687	182380946
chr1	182408611	182409473
chr1	182489753	182490234
chr1	182504274	182504586
chr1	182506377	182506584
chr1	182506718	182506918
chr1	182517357	182517685
chr1	182520142	182520410
chr1	182527941	182528534
chr1	182528555	182528770
chr1	182539391	182539669
chr1	182543190	182543648
chr1	182908345	182908737
chr1	182922859	182923215
chr1	182928282	182928908
chr1	182928282	182928908
chr1	182951321	182951733
chr1	182953754	182954008
chr1	182960135	182960430
chr1	182982964	182983374
chr1	183147447	183147736
chr1	183221307	183221576
chr1	183264035	183264703
chr1	183264035	183264703
chr1	183265994	183266479
chr1	183273270	183273499
chr1	183296706	183297175
chr1	183297177	183297394
chr1	183299104	183299572
chr1	183344900	183345620
chr1	183344900	183345620
chr1	183349905	183350178
chr1	183369372	183369939
chr1	183388673	183389269
chr1	183439177	183439447
chr1	183510801	183511081
chr1	184033622	184034612
chr1	184033622	184034612
chr1	184068385	184068618
chr1	184471412	184471659
chr1	184478020	184478396
chr1	184536440	184536771
chr1	184562969	184563385
chr1	184621935	184622144
chr1	184732158	184732480
chr1	184732551	184733108
chr1	184732551	184733108
chr1	184733294	184733511
chr1	184734426	184734634
chr1	184793186	184793533
chr1	184807669	184807976
chr1	184824552	184824871
chr1	184845599	184846160
chr1	184852232	184852625
chr1	185203825	185204310
chr1	185209715	185210073
chr1	185253158	185253358
chr1	185328859	185329516
chr1	185328859	185329516
chr1	185331932	185332328
chr1	185362698	185363452
chr1	185363649	185363869
chr1	186336635	186336835
chr1	186748960	186749596
chr1	186748960	186749596
chr1	187031853	187032087
chr1	187142999	187143264
chr1	187215177	187215829
chr1	187800626	187801151
chr1	187832981	187833407
chr1	187891408	187891728
chr1	187904800	187905330
chr1	187910706	187911111
chr1	188083007	188083301
chr1	188083356	188083618
chr1	189007542	189008040
chr1	189085269	189085610
chr1	189687937	189688491
chr1	189799008	189799243
chr1	189887552	189887774
chr1	189921822	189922618
chr1	189921822	189922618
chr1	189927741	189927978
chr1	189973102	189973350
chr1	190124911	190125685
chr1	190124911	190125685
chr1	190777701	190777967
chr1	190911612	190912034
chr1	190928327	190929027
chr1	190944436	190944658
chr1	191025810	191026685
chr1	191062686	191063272
chr1	191085557	191085849
chr1	191095134	191095334
chr1	191125765	191126315
chr1	191132953	191133153
chr1	191166333	191166549
chr1	191182365	191183700
chr1	191182365	191183700
chr1	191197891	191198259
chr1	191201224	191201566
chr1	191224083	191224576
chr1	191224822	191225130
chr1	191248458	191248776
chr1	191250058	191250374
chr1	191253782	191254019
chr1	191259263	191259463
chr1	191269584	191269901
chr1	191275618	191276027
chr1	191277544	191278080
chr1	191281197	191281527
chr1	191288788	191289138
chr1	191299365	191299565
chr1	191312720	191313019
chr1	191313997	191314229
chr1	191317672	191318256
chr1	191325677	191326295
chr1	191391417	191391624
chr1	191396993	191397836
chr1	191396993	191397836
chr1	191421081	191421358
chr1	191421745	191422095
chr1	191449553	191449880
chr1	191458344	191458650
chr1	191470593	191470798
chr1	191479853	191480382
chr1	191574989	191576271
chr1	191574989	191576271
chr1	191574989	191576271
chr1	191660954	191661549
chr1	191662219	191662501
chr1	191717768	191718521
chr1	191717768	191718521
chr1	191724762	191725015
chr1	191817873	191818189
chr1	191821232	191821724
chr1	191821737	191822015
chr1	191906487	191907249
chr1	191916948	191917148
chr1	191964212	191964534
chr1	191965156	191965356
chr1	191989985	191990385
chr1	191995572	191995781
chr1	192070180	192070574
chr1	192070733	192071114
chr1	192078438	192078798
chr1	192092199	192092809
chr1	192092991	192093200
chr1	192136503	192137146
chr1	192138056	192138509
chr1	192138056	192138509
chr1	192727062	192727385
chr1	192745472	192746828
chr1	192745472	192746828
chr1	192745472	192746828
chr1	192753154	192753577
chr1	192753154	192753577
chr1	192770537	192770865
[truncated: 32,823 more rows]

## Sheet: ATAC_Vehicle_d1_r1
chr1	3451617	3451929
chr1	4571688	4571902
chr1	4785436	4785897
chr1	4807699	4808038
chr1	4857457	4857938
chr1	4857946	4858161
chr1	5083025	5083258
chr1	5657034	5657234
chr1	6214496	6215041
chr1	6214496	6215041
chr1	6454289	6454547
chr1	6467038	6467354
chr1	6760421	6760954
chr1	6969808	6970207
chr1	7088597	7089235
chr1	7397594	7398358
chr1	7824086	7824286
chr1	9541314	9541586
chr1	9545104	9545487
chr1	9700216	9700867
chr1	9700216	9700867
chr1	9748235	9748700
chr1	9857570	9857959
chr1	9943958	9944305
chr1	10037856	10038072
chr1	10039697	10040246
chr1	10039697	10040246
chr1	10232852	10233227
chr1	10325873	10326110
chr1	10880215	10880673
chr1	13154523	13154809
chr1	13162343	13162632
chr1	13188534	13188777
chr1	13206901	13207231
chr1	13372413	13372932
chr1	13513881	13514144
chr1	13529469	13529669
chr1	13589642	13590138
chr1	13660165	13660733
chr1	14924879	14925253
chr1	15805414	15805754
chr1	15805762	15806082
chr1	16104356	16104565
chr1	16104588	16105108
chr1	16104588	16105108
chr1	16570958	16571184
chr1	16617735	16618058
chr1	16619194	16619508
chr1	16656759	16657331
chr1	16665094	16665294
chr1	16688246	16688499
chr1	16798276	16798602
chr1	17608068	17608277
chr1	20820140	20820543
chr1	21014529	21014887
chr1	21079300	21079795
chr1	21961340	21961541
chr1	23383197	23383621
chr1	23921674	23921874
chr1	23922328	23922528
chr1	24572675	24572890
chr1	24612587	24612919
chr1	24612953	24613284
chr1	24678386	24678802
chr1	28054035	28054344
chr1	30873639	30874141
chr1	30873639	30874141
chr1	30949630	30950299
chr1	31058193	31058431
chr1	31154037	31154251
chr1	31616336	31616763
chr1	33532001	33532219
chr1	33738655	33738937
chr1	33814281	33814727
chr1	34290418	34290677
chr1	34439265	34439929
chr1	34439265	34439929
chr1	34472962	34473261
chr1	34485859	34486062
chr1	34510598	34510999
chr1	34801566	34801828
chr1	34828002	34828240
chr1	34843033	34843253
chr1	34867287	34867506
chr1	36068116	36068476
chr1	36129163	36129519
chr1	36130290	36130702
chr1	36160285	36160621
chr1	36162801	36163001
chr1	36178355	36178560
chr1	36244022	36244454
chr1	36262155	36262520
chr1	36264120	36264467
chr1	36273298	36273594
chr1	36281906	36282186
chr1	36307524	36308280
chr1	36325896	36326247
chr1	36369009	36369245
chr1	36445174	36445524
chr1	36471354	36471586
chr1	36471701	36471930
chr1	36511575	36512049
chr1	36547129	36547561
chr1	36571551	36572007
chr1	36684166	36684441
chr1	36691242	36691657
chr1	36709880	36710265
chr1	36874974	36875261
chr1	36919834	36920060
chr1	36939533	36940084
chr1	36939533	36940084
chr1	37299670	37299896
chr1	37407152	37407447
chr1	37429881	37430376
chr1	37491679	37492058
chr1	37541005	37541347
chr1	37586165	37586403
chr1	37624241	37624521
chr1	37639226	37639426
chr1	37864793	37865484
chr1	37864793	37865484
chr1	37890364	37890659
chr1	37997114	37997506
chr1	37997935	37998244
chr1	38129583	38129889
chr1	38129944	38130268
chr1	38694067	38694526
chr1	38987453	38987843
chr1	39367634	39367999
chr1	39428328	39428579
chr1	39478669	39478869
chr1	39482431	39482698
chr1	39525798	39526120
chr1	39535499	39536215
chr1	39535499	39536215
chr1	39577269	39577732
chr1	39614354	39614726
chr1	39713972	39714435
chr1	39729996	39730263
chr1	39736200	39736621
chr1	39754564	39755021
chr1	39762069	39762293
chr1	39895508	39895902
chr1	39896558	39897029
chr1	40051166	40051532
chr1	40116447	40116647
chr1	40224887	40225106
chr1	40230372	40230685
chr1	40271044	40271503
chr1	40294867	40295157
chr1	40355449	40355649
chr1	40501574	40501862
chr1	40790543	40790877
chr1	42850992	42851414
chr1	43098369	43099048
chr1	43500121	43500431
chr1	43520980	43521376
chr1	43827427	43828157
chr1	43933535	43934169
chr1	44102251	44102731
chr1	44118685	44118978
chr1	44122324	44122534
chr1	44147708	44148093
chr1	45795053	45795253
chr1	45795313	45795797
chr1	46853231	46853972
chr1	46921708	46921908
chr1	50900390	50900611
chr1	50935141	50935455
chr1	51478084	51478726
chr1	51509104	51509400
chr1	51584848	51585293
chr1	51593846	51594217
chr1	51930656	51930915
chr1	51934423	51934804
chr1	52012765	52012997
chr1	52022141	52022374
chr1	52113659	52114078
chr1	52119131	52119619
chr1	52232557	52233577
chr1	52232557	52233577
chr1	52630538	52630909
chr1	52722696	52722964
chr1	52800353	52800651
chr1	52817501	52817831
chr1	52844683	52845153
chr1	53296830	53297391
chr1	53352420	53352947
chr1	53773992	53774318
chr1	53784971	53785375
chr1	53850867	53851232
chr1	53851407	53851643
chr1	53856825	53857025
chr1	53889461	53889661
chr1	53909233	53909433
chr1	53945951	53946177
chr1	54129169	54129397
chr1	54250448	54250926
chr1	54647413	54647661
chr1	54798445	54798740
chr1	54841792	54842173
chr1	54888450	54888774
chr1	54912314	54912648
chr1	54913438	54913638
chr1	54926217	54926532
chr1	55027274	55027740
chr1	55052485	55053036
chr1	55058542	55058742
chr1	55087816	55088496
chr1	55130896	55131602
chr1	55236929	55237338
chr1	55405631	55406084
chr1	55528764	55529106
chr1	57377363	57377694
chr1	57406456	57406686
chr1	57594927	57595216
chr1	57969932	57970288
chr1	57995811	57996235
chr1	58296392	58296663
chr1	58392680	58393174
chr1	58392680	58393174
chr1	58423865	58424197
chr1	58504782	58505216
chr1	58586220	58586433
chr1	58603825	58604081
chr1	58712476	58712853
chr1	58743327	58743573
chr1	58795316	58795560
chr1	58802376	58802653
chr1	58973271	58973767
chr1	58973771	58973971
chr1	59119690	59119921
chr1	59120032	59120429
chr1	59162974	59163302
chr1	59173022	59173362
chr1	59237117	59237521
chr1	59316149	59316468
chr1	59481894	59482332
chr1	59613949	59614159
chr1	59670675	59670927
chr1	59684819	59685204
chr1	59763156	59763552
chr1	59912786	59913148
chr1	60098104	60098529
chr1	60180200	60180862
chr1	60343148	60343626
chr1	60566265	60566920
chr1	60566265	60566920
chr1	60579746	60579998
chr1	60863146	60863346
chr1	62148911	62149111
chr1	62483144	62483423
chr1	62703194	62703773
chr1	62724985	62725227
chr1	62747823	62748179
chr1	63122094	63122490
chr1	63176960	63177335
chr1	64078425	64078683
chr1	64078921	64079141
chr1	64121583	64122372
chr1	64121583	64122372
chr1	64189467	64189790
chr1	64448604	64448812
chr1	64482080	64482441
chr1	64529850	64530234
chr1	64532566	64533132
chr1	64617062	64617442
chr1	64690468	64691073
chr1	64737478	64737930
chr1	64797274	64797475
chr1	64876328	64876528
chr1	64956603	64956961
chr1	65090375	65090675
chr1	65178209	65178618
chr1	65179051	65179341
chr1	65186416	65186818
chr1	66700660	66700962
chr1	66815938	66816343
chr1	66842005	66842306
chr1	66863048	66863503
chr1	67061509	67061709
chr1	69496135	69496338
chr1	69513640	69513969
chr1	69655034	69655309
chr1	69689050	69689327
chr1	69759615	69759893
chr1	71102389	71102601
chr1	71102767	71103334
chr1	71556816	71557328
chr1	71731108	71731340
chr1	71912379	71912851
chr1	71938453	71938977
chr1	71974776	71975101
chr1	72144482	72144682
chr1	72212238	72212447
chr1	72226226	72227294
chr1	72237134	72237340
chr1	72243786	72244040
chr1	72244162	72245241
chr1	72244162	72245241
chr1	72254977	72255884
chr1	72254977	72255884
chr1	72284089	72284454
chr1	72428637	72428837
chr1	72583002	72583415
chr1	72711118	72711411
chr1	72870274	72870474
chr1	74125376	74125622
chr1	74178683	74178918
chr1	74236298	74236702
chr1	74248800	74249199
chr1	74284609	74285065
chr1	74295633	74296024
chr1	74313411	74313611
chr1	74332228	74332806
chr1	74368251	74368636
chr1	74375056	74375405
chr1	74376291	74376773
chr1	74386667	74387064
chr1	74391376	74391687
chr1	74397288	74397696
chr1	74438124	74438471
chr1	74505639	74506126
chr1	74587759	74588436
chr1	74661555	74661857
chr1	74773134	74773499
chr1	74782086	74782429
chr1	74800478	74800962
chr1	74808150	74808364
chr1	74816956	74817165
chr1	75124606	75125025
chr1	75125111	75125311
chr1	75142472	75142973
chr1	75168557	75169110
chr1	75180151	75180601
chr1	75187902	75188241
chr1	75191846	75192234
chr1	75210706	75211010
chr1	75213199	75213481
chr1	75218889	75219437
chr1	75230419	75230688
chr1	75236377	75236600
chr1	75236618	75236994
chr1	75255487	75255794
chr1	75317246	75318060
chr1	75399900	75400218
chr1	75447671	75447879
chr1	75479058	75479674
chr1	75479058	75479674
chr1	75521354	75521624
chr1	75524737	75525048
chr1	76540604	76540829
chr1	78488558	78489002
chr1	78489042	78489296
chr1	78537559	78537890
chr1	78657559	78658171
chr1	79711291	79711809
chr1	79711291	79711809
chr1	79775922	79776435
chr1	80340568	80340776
chr1	80340834	80341299
chr1	80408618	80408818
chr1	82316413	82316783
chr1	82724734	82725010
chr1	82839219	82839451
chr1	84839331	84839671
chr1	84839934	84840138
chr1	84915099	84915396
chr1	85600908	85601116
chr1	85698173	85698373
chr1	85703661	85704130
chr1	85732575	85732970
chr1	85735786	85736041
chr1	85751318	85751639
chr1	85751642	85751895
chr1	85763368	85763568
chr1	85779819	85780028
chr1	85793268	85793792
chr1	86059432	86059760
chr1	86064278	86064496
chr1	86064522	86064784
chr1	86154520	86154948
chr1	86190962	86191200
chr1	86214252	86214508
chr1	86228676	86229017
chr1	86229491	86229778
chr1	86263516	86263885
chr1	86301188	86301514
chr1	86303072	86303488
chr1	86359044	86359734
chr1	86381035	86381360
chr1	86430058	86430303
chr1	86434425	86434871
chr1	86442092	86442337
chr1	86442418	86442678
chr1	86470569	86471183
chr1	86479129	86479363
chr1	86487201	86487862
chr1	86492356	86492626
chr1	86504052	86504632
chr1	86509423	86509785
chr1	86511087	86511320
chr1	86525273	86525554
chr1	86526388	86526923
chr1	86532476	86532724
chr1	86582274	86582704
chr1	86582738	86583044
chr1	87111953	87112178
chr1	87149506	87149782
chr1	87175802	87176109
chr1	87181006	87181263
chr1	87213754	87214160
chr1	87214212	87214420
chr1	87326671	87327196
chr1	87621365	87621591
chr1	87626352	87626790
chr1	87637520	87637793
chr1	87640362	87640800
chr1	87650681	87650991
chr1	87658079	87658451
chr1	87755735	87756175
chr1	87828229	87828581
chr1	87829744	87830165
chr1	87900910	87901395
chr1	88094529	88094769
chr1	88094930	88095181
chr1	88133982	88134267
chr1	88277134	88277844
chr1	88424702	88424912
chr1	88509943	88510191
chr1	88587353	88587758
chr1	88702029	88702304
chr1	88702361	88702573
chr1	88705871	88706126
chr1	89069522	89069749
chr1	89235306	89235717
chr1	89302640	89302907
chr1	89454475	89454940
chr1	89457129	89457329
chr1	89555582	89556081
chr1	89602968	89603214
chr1	89607468	89607784
chr1	89644217	89644417
chr1	89930928	89931373
chr1	89940342	89940716
chr1	90203796	90204110
chr1	90215918	90216197
chr1	90221989	90222331
chr1	90257522	90257842
chr1	90289011	90289242
chr1	90289538	90289887
chr1	90603243	90603754
chr1	90974928	90975269
chr1	91023986	91024234
chr1	91052700	91053202
chr1	91080359	91080665
chr1	91187352	91187610
chr1	91211157	91211439
chr1	91216505	91216796
chr1	91240893	91241102
chr1	91249954	91250481
chr1	91298115	91298535
chr1	91398676	91398887
chr1	91413040	91413530
chr1	91456491	91456802
chr1	91459095	91459781
chr1	91494419	91494652
chr1	91540275	91540874
chr1	92080258	92080459
chr1	92180114	92180984
chr1	92180114	92180984
chr1	92225436	92225820
chr1	92372564	92373023
chr1	92383891	92384233
chr1	92473663	92474071
chr1	92641817	92642131
chr1	92647889	92648097
chr1	92648187	92648436
chr1	92659416	92659716
chr1	92676168	92676846
chr1	92699290	92699503
chr1	92755246	92755542
chr1	92802387	92802749
chr1	92831630	92831939
chr1	92906763	92907107
chr1	92907331	92907565
chr1	92934186	92934859
chr1	92934186	92934859
chr1	92972146	92972391
chr1	92972907	92973207
chr1	93029454	93029779
chr1	93165389	93165612
chr1	93235589	93236102
chr1	93236210	93236511
chr1	93342632	93342989
chr1	93343386	93343822
chr1	93445191	93445777
chr1	93478172	93478695
chr1	93478697	93479251
chr1	93511732	93512168
chr1	93635282	93636006
chr1	93668686	93669079
chr1	93680246	93680646
chr1	93692087	93692334
chr1	93754527	93754778
chr1	93754779	93755093
chr1	93801797	93802144
chr1	93803645	93804086
chr1	93825134	93825679
chr1	94034981	94035677
chr1	94051196	94051496
chr1	94079155	94079417
chr1	95313483	95314209
chr1	95313483	95314209
chr1	95450893	95451319
chr1	95468906	95469150
chr1	95667381	95667918
chr1	95748975	95749257
chr1	95762343	95762552
chr1	97660927	97661338
chr1	97769931	97770554
chr1	97769931	97770554
chr1	98095444	98095794
chr1	98591067	98591279
chr1	101902128	101902463
chr1	105257284	105257484
chr1	105663192	105663414
chr1	105663574	105663926
chr1	105980858	105981143
chr1	105990154	105990685
chr1	106151897	106152097
chr1	106171286	106171817
chr1	106316950	106317300
chr1	106408035	106408235
chr1	106555588	106555845
chr1	106714277	106714492
chr1	106759408	106759934
chr1	106796549	106796897
chr1	106821995	106822269
chr1	106901338	106901768
chr1	106961126	106961336
chr1	107381494	107381763
chr1	107389838	107390074
chr1	107589882	107590112
chr1	108259427	108259646
chr1	111864415	111865200
chr1	114549032	114549232
chr1	114674057	114674310
chr1	118311078	118311476
chr1	118321592	118321980
chr1	118388822	118389095
chr1	118389198	118389575
chr1	118458922	118459225
chr1	118627769	118627969
chr1	118759629	118759829
chr1	119492211	119492500
chr1	119504478	119505080
chr1	119526033	119526666
chr1	119526033	119526666
chr1	119534461	119534701
chr1	119837369	119837896
chr1	119912943	119913369
chr1	120073713	120073913
chr1	120099548	120099913
chr1	120100551	120100871
chr1	120120968	120121267
chr1	120264911	120265609
chr1	120264911	120265609
chr1	121327728	121328196
chr1	121328197	121328417
chr1	121430910	121431204
chr1	121478496	121478850
chr1	121567611	121568118
chr1	122357062	122357321
chr1	125435354	125436026
chr1	125435354	125436026
chr1	125466731	125467065
chr1	125473318	125473536
chr1	125560269	125560673
chr1	125560694	125561125
chr1	127205134	127205404
chr1	127240028	127240300
chr1	127346780	127346980
chr1	127425139	127425343
chr1	127773859	127774281
chr1	127774307	127774507
chr1	127868607	127868999
chr1	128016234	128016479
chr1	128102671	128102912
chr1	128102946	128103479
chr1	128243999	128244582
chr1	128243999	128244582
chr1	128359295	128359884
chr1	128416995	128417544
chr1	128447305	128447510
chr1	128570343	128570593
chr1	128590798	128590998
chr1	128592081	128592385
chr1	128592540	128592781
chr1	128614895	128615433
chr1	128704985	128705552
chr1	128712919	128713212
chr1	128833021	128833410
chr1	129107259	129107566
chr1	130715527	130716023
chr1	130740958	130741290
chr1	130741314	130741560
chr1	131025991	131026233
chr1	131053297	131053497
chr1	131064345	131064545
chr1	131086940	131087227
chr1	131096749	131097257
chr1	131097768	131098002
chr1	131103803	131104128
chr1	131126307	131126548
chr1	131138179	131138545
chr1	131153026	131153392
chr1	131200125	131200378
chr1	131527337	131528161
chr1	131566048	131566435
chr1	131658055	131658388
chr1	131786297	131786497
chr1	131827698	131828079
chr1	131867107	131867387
chr1	131910269	131910534
chr1	131942820	131943128
chr1	131948227	131948429
chr1	131962604	131962842
chr1	132007390	132007764
chr1	132007796	132008345
chr1	132007796	132008345
chr1	132054571	132054802
chr1	132095657	132096012
chr1	132125972	132126184
chr1	132143236	132143457
chr1	132150245	132150509
chr1	132152053	132152253
chr1	132315980	132316230
chr1	132319241	132319524
chr1	132341696	132342084
chr1	132355859	132356109
chr1	132367673	132367881
chr1	132370772	132371170
chr1	132384705	132384920
chr1	132384995	132385195
chr1	132391520	132391720
chr1	132417186	132417544
chr1	132476904	132477208
chr1	132477256	132477456
chr1	132984304	132984504
chr1	133025280	133025564
chr1	133033860	133034070
chr1	133039531	133039731
chr1	133077018	133077245
chr1	133130952	133131660
chr1	133609957	133610533
chr1	133661300	133661593
chr1	133694780	133695260
chr1	133800928	133801546
chr1	133815808	133816102
chr1	133856041	133856362
chr1	133896129	133896357
chr1	133896383	133896583
chr1	134079004	134079214
chr1	134092989	134093469
chr1	134196276	134196776
chr1	134222539	134222756
chr1	134233002	134233327
chr1	134302806	134303106
chr1	134361869	134362177
chr1	134405681	134406074
chr1	134406082	134406367
chr1	134415166	134415764
chr1	134415166	134415764
chr1	134455331	134455686
chr1	134494495	134495036
chr1	134494495	134495036
chr1	134518689	134518941
chr1	134556900	134557270
chr1	134560010	134560272
chr1	134679534	134679822
chr1	134955637	134956209
chr1	134962352	134962730
chr1	135064260	135064521
chr1	135131118	135131391
chr1	135132524	135132731
chr1	135146605	135146935
chr1	135147410	135147743
chr1	135147747	135148019
chr1	135167577	135167885
chr1	135268070	135268493
chr1	135283998	135284250
chr1	135313670	135314002
chr1	135575476	135575685
chr1	135594042	135594266
chr1	135631628	135631906
chr1	135687781	135688485
chr1	135687781	135688485
chr1	135700707	135700934
chr1	135711122	135711379
chr1	135714383	135714768
chr1	135729019	135729377
chr1	135752935	135753287
chr1	135779012	135779304
chr1	135789869	135790073
chr1	135841148	135841350
chr1	136017885	136018128
chr1	136131101	136131458
chr1	136140043	136140586
chr1	136140043	136140586
chr1	136255190	136255467
chr1	136345827	136346353
chr1	136364792	136364992
chr1	136415070	136415690
chr1	136466141	136466448
chr1	136624572	136625038
chr1	136685206	136685419
chr1	137751355	137752010
chr1	137751355	137752010
chr1	137806736	137807164
chr1	137898524	137898806
chr1	138044629	138044829
chr1	138136398	138136811
chr1	138158889	138159149
chr1	138175535	138175755
chr1	138192024	138192499
chr1	138619117	138619471
chr1	138785978	138786280
chr1	138822958	138823158
chr1	138831362	138831596
chr1	138856840	138857040
chr1	138912311	138912654
chr1	138967456	138967790
chr1	139422106	139422564
chr1	139454571	139454853
chr1	143702684	143703060
chr1	143739468	143739733
chr1	143776979	143777457
chr1	143916540	143916918
chr1	144003995	144004466
chr1	144006573	144006908
chr1	144086145	144086418
chr1	144185049	144185376
chr1	144185426	144185626
chr1	144200566	144200903
chr1	144243689	144243889
chr1	144248932	144249250
chr1	144330298	144330897
chr1	144343131	144343337
chr1	144775370	144775696
chr1	149940335	149940882
chr1	149946982	149947337
chr1	150099796	150100069
chr1	150164882	150165265
chr1	150392698	150393514
chr1	150392698	150393514
chr1	151250782	151251163
chr1	151287721	151287956
chr1	151344210	151344624
chr1	151428228	151428778
chr1	151500621	151501124
chr1	151754909	151755640
chr1	152015628	152016022
chr1	152019227	152019535
chr1	152090248	152090458
chr1	152599356	152599593
chr1	152766258	152766783
chr1	152768157	152768388
chr1	152790228	152790520
chr1	152798179	152798446
chr1	152807650	152807933
chr1	152810628	152810946
chr1	152902716	152903498
chr1	152902716	152903498
chr1	153085197	153085596
chr1	153121389	153121665
chr1	153154339	153154539
chr1	153197429	153197680
chr1	153333814	153334035
chr1	153414088	153414609
chr1	153487402	153487872
chr1	153749275	153749482
chr1	153751765	153752018
chr1	153899766	153900631
chr1	154118009	154118264
chr1	155027636	155027836
chr1	155049015	155049253
chr1	155050220	155050454
chr1	155059575	155059934
chr1	155083209	155083811
chr1	155098991	155099823
chr1	155146723	155146945
chr1	155147303	155147507
chr1	155158471	155158841
chr1	155192719	155193079
chr1	155223065	155223348
chr1	155224235	155224457
chr1	155272891	155273311
chr1	155412769	155413092
chr1	155417333	155417626
chr1	155784827	155785027
chr1	155973207	155973730
chr1	156035515	156036407
chr1	156035515	156036407
chr1	156040691	156041028
chr1	156241227	156241432
chr1	156285524	156285828
chr1	156408046	156408375
chr1	156420564	156421011
chr1	156474110	156474559
chr1	156558423	156558871
chr1	156615436	156615935
chr1	156674226	156674625
chr1	156718986	156719330
chr1	156938793	156939129
chr1	156991234	156991434
chr1	156996490	156996804
chr1	157039019	157039523
chr1	157063919	157064122
chr1	157075088	157075349
chr1	157412403	157412837
chr1	157553113	157553391
chr1	159186801	159187276
chr1	159231787	159231987
chr1	159232069	159232376
chr1	159735012	159735424
chr1	159812779	159813171
chr1	159911061	159911306
chr1	160044352	160044719
chr1	160079415	160079649
chr1	160194873	160195383
chr1	160212758	160213221
chr1	160371808	160372065
chr1	160906057	160906579
chr1	161034835	161035604
chr1	161070528	161071017
chr1	161131316	161131695
chr1	161251000	161251348
chr1	161482305	161482562
chr1	161734941	161735252
chr1	161766668	161766896
chr1	161767250	161767450
chr1	161876600	161877109
chr1	161918676	161919087
chr1	161969085	161969367
chr1	161976479	161976908
chr1	162548419	162548746
chr1	162565016	162565272
chr1	162570346	162570824
chr1	162625352	162625601
chr1	162665179	162665379
chr1	162740145	162740692
chr1	162740145	162740692
chr1	163403531	163403829
chr1	163443881	163444201
chr1	163779365	163779898
chr1	163929509	163929860
chr1	163994711	163994928
chr1	164135291	164135840
chr1	164139631	164139860
chr1	164248483	164249042
chr1	164275494	164275809
chr1	164307081	164307327
chr1	164307352	164307810
chr1	164458208	164458656
chr1	164458690	164459068
chr1	164957118	164957323
chr1	165021033	165021250
chr1	165133385	165133594
chr1	165194137	165194681
chr1	165236568	165237162
chr1	165460331	165460760
chr1	165460852	165461395
chr1	165634350	165634843
chr1	165641537	165641760
chr1	165642482	165642690
chr1	165651202	165651474
chr1	165691558	165691908
chr1	165717791	165718089
chr1	165763563	165763958
chr1	165771538	165771803
chr1	165845096	165845296
chr1	166002914	166003452
chr1	166138180	166138490
chr1	166153497	166153706
chr1	166378891	166379479
chr1	166380039	166380239
chr1	166409786	166410063
chr1	166429847	166430177
chr1	167242221	167242486
chr1	167247030	167247302
chr1	167284608	167285266
chr1	167284608	167285266
chr1	167308511	167308864
chr1	167349798	167350274
chr1	167394071	167394271
chr1	167394310	167394514
chr1	167637141	167637341
chr1	167644906	167645106
chr1	168432223	168432674
chr1	169459465	169459680
chr1	169531347	169531756
chr1	169683197	169683435
chr1	169969060	169969554
chr1	170136430	170136746
chr1	170174775	170175316
chr1	170277030	170277356
chr1	170589746	170589971
chr1	170644239	170644637
chr1	170702336	170702686
chr1	170709485	170709828
chr1	170868576	170868796
chr1	170885354	170885648
chr1	170901659	170901859
chr1	170998218	170998613
chr1	171037935	171038145
chr1	171044488	171044789
chr1	171102252	171102512
chr1	171102660	171103080
chr1	171111055	171111296
chr1	171111360	171111605
chr1	171113981	171114213
chr1	171123006	171123286
chr1	171150383	171150817
chr1	171196111	171196428
chr1	171222368	171222857
chr1	171234225	171234587
chr1	171246997	171247450
chr1	171258809	171259085
chr1	171281059	171281410
chr1	171287846	171288144
chr1	171328905	171329616
chr1	171328905	171329616
chr1	171375878	171376102
chr1	171388716	171389184
chr1	171410960	171411735
chr1	171470965	171471170
chr1	171501551	171503240
chr1	171501551	171503240
chr1	171501551	171503240
chr1	171503323	171503525
chr1	171561280	171561480
chr1	171849472	171849850
chr1	172082571	172082889
chr1	172147876	172148275
chr1	172306180	172306469
chr1	172311201	172311650
chr1	172376165	172376696
chr1	172481977	172482270
chr1	172493616	172493912
chr1	172499787	172500325
chr1	172499787	172500325
chr1	172501066	172501268
chr1	172501757	172502041
chr1	172512986	172513322
chr1	172513898	172514353
chr1	172525336	172525747
chr1	172526787	172527074
chr1	172548754	172548954
chr1	172550556	172551045
chr1	172632762	172633377
chr1	173409123	173409397
chr1	173419018	173419290
chr1	173420365	173420622
chr1	173511759	173511960
chr1	174040771	174041115
chr1	175625232	175625849
chr1	175625232	175625849
chr1	175692329	175693075
chr1	175880652	175880907
chr1	176075504	176075794
chr1	176394005	176394205
chr1	176814121	176814494
chr1	176814519	176815019
chr1	176827592	176827824
chr1	176993637	176993990
chr1	177258556	177258902
chr1	177427903	177428157
chr1	177441501	177442261
chr1	177467157	177467487
chr1	177489834	177490085
chr1	177532626	177532895
chr1	177555556	177555829
chr1	177681138	177681569
chr1	177702935	177703186
chr1	177796172	177796955
chr1	177983002	177983464
chr1	178187208	178187726
chr1	178318597	178319244
chr1	178318597	178319244
chr1	178336428	178336706
chr1	178337569	178338088
chr1	178368892	178369130
chr1	178369323	178369554
chr1	178405573	178405802
chr1	178406246	178406657
chr1	178496946	178497146
chr1	178675607	178675869
chr1	179045970	179046170
chr1	179434446	179434646
chr1	179546168	179546585
chr1	179645685	179645989
chr1	179668104	179668359
chr1	179803478	179804079
chr1	179803478	179804079
chr1	179842630	179842924
chr1	180195890	180196226
chr1	180250116	180250403
chr1	180256144	180256549
chr1	180263508	180263901
chr1	180279725	180279978
chr1	180365153	180365506
chr1	180387500	180387878
chr1	180403582	180404142
chr1	180431941	180432274
chr1	180434184	180434401
chr1	180541204	180541658
chr1	180568730	180569042
chr1	180569108	180569308
chr1	180601825	180602049
chr1	180641140	180641507
chr1	180725774	180726159
chr1	180763884	180764222
chr1	180777635	180778329
chr1	180777635	180778329
chr1	180813298	180813744
chr1	180813928	180814182
chr1	180826726	180826943
chr1	180835226	180835628
chr1	180849016	180849220
chr1	180850473	180851211
chr1	180874057	180874363
chr1	180888644	180888991
chr1	180904100	180904336
chr1	180922582	180922807
chr1	180942320	180942765
chr1	181144107	181144471
chr1	181150841	181151130
chr1	181211861	181212118
chr1	181212195	181212395
chr1	181232295	181232921
chr1	181247244	181247569
chr1	181256700	181257071
chr1	181272978	181273178
chr1	181312488	181312688
chr1	181316692	181316892
chr1	181372391	181372671
chr1	181552756	181553142
chr1	181841940	181842178
chr1	181842187	181842695
chr1	181853027	181853412
chr1	181860662	181861098
chr1	181881577	181881943
chr1	182108455	182108796
chr1	182124521	182124929
chr1	182125015	182125294
chr1	182140521	182140760
chr1	182255091	182255422
chr1	182282460	182282907
chr1	182283259	182283562
chr1	182341516	182341718
chr1	182363775	182364092
chr1	182368883	182369083
chr1	182408751	182409328
chr1	182489786	182490158
chr1	182504290	182504541
chr1	182506327	182506527
chr1	182506630	182506835
chr1	182528064	182528335
chr1	182528553	182528769
chr1	182908415	182908672
chr1	182951317	182951656
chr1	182983037	182983265
chr1	183264076	183264412
chr1	183266175	183266430
chr1	183296863	183297156
chr1	183299091	183299562
chr1	183344902	183345337
chr1	183345342	183345669
chr1	183369444	183369890
chr1	183388739	183389198
chr1	184034058	184034627
chr1	184478058	184478344
chr1	184536351	184536751
chr1	184732658	184732858
chr1	184735495	184735695
chr1	184793255	184793455
chr1	184824562	184824850
chr1	184845652	184846078
chr1	184852347	184852572
chr1	185203867	185204303
chr1	185331999	185332358
chr1	185362703	185363286
chr1	186749009	186749469
chr1	187031854	187032054
chr1	187215355	187215564
chr1	187800725	187800979
chr1	187904850	187905284
chr1	187910807	187911093
chr1	188082965	188083246
chr1	188108202	188108467
chr1	189007807	189008052
chr1	189085310	189085522
chr1	189688020	189688443
chr1	189868108	189868308
chr1	189921831	189922037
chr1	190124994	190125318
chr1	190125472	190125678
chr1	190777731	190777931
chr1	190911858	190912173
chr1	190928326	190928887
chr1	191025931	191026689
chr1	191062884	191063170
chr1	191063177	191063377
chr1	191102999	191103199
chr1	191111321	191111655
chr1	191125796	191126184
chr1	191133011	191133279
chr1	191182423	191182675
chr1	191182889	191183585
chr1	191197962	191198171
chr1	191201252	191201569
chr1	191250129	191250374
chr1	191259282	191259482
chr1	191275630	191275871
chr1	191277612	191278060
chr1	191281178	191281505
chr1	191288820	191289099
chr1	191312731	191313012
chr1	191313959	191314194
chr1	191325706	191326067
chr1	191397154	191397791
chr1	191397154	191397791
chr1	191449621	191449887
chr1	191458307	191458554
chr1	191479885	191480265
chr1	191575481	191576231
chr1	191575481	191576231
chr1	191661089	191661467
chr1	191717959	191718346
chr1	191821245	191821624
chr1	191875842	191876087
chr1	191906544	191906832
chr1	191906833	191907056
chr1	191990115	191990323
chr1	192070837	192071044
chr1	192078440	192078763
chr1	192092941	192093213
chr1	192136521	192137108
chr1	192745502	192746870
chr1	192745502	192746870
chr1	192745502	192746870
chr1	192753378	192753578
chr1	193060218	193060461
chr1	193130127	193130440
chr1	193160366	193160654
chr1	193173359	193173893
chr1	193191857	193192085
chr1	193201382	193201738
chr1	193242266	193242646
chr1	193330239	193330563
chr1	193576108	193576308
chr1	194626206	194626406
chr1	194671846	194672136
chr1	194879565	194879951
chr1	194885410	194885710
chr1	194885771	194885978
chr1	194927834	194928348
chr1	194938796	194939064
chr1	194943415	194943874
chr1	194946459	194946682
chr1	194976214	194976488
chr1	194976494	194976776
chr1	195130933	195131527
chr1	195130933	195131527
chr1	195131531	195131742
chr1	195241487	195241882
chr10	3281030	3281369
chr10	3336803	3337314
chr10	3336803	3337314
chr10	3531448	3531668
chr10	3740198	3740404
chr10	3972957	3973274
chr10	3973643	3974053
chr10	4120730	4121042
chr10	4346858	4347072
chr10	4386784	4387323
chr10	4432287	4432943
chr10	4432287	4432943
chr10	4482605	4482820
chr10	5194697	5194939
chr10	5805322	5805773
chr10	5805777	5806244
chr10	5823769	5824542
chr10	6753495	6753695
chr10	7063002	7063409
chr10	7118479	7118679
chr10	7204118	7204318
chr10	7211718	7211966
chr10	7211969	7212423
chr10	7473481	7473768
chr10	7589676	7589951
chr10	7662873	7663476
chr10	7662873	7663476
chr10	7667398	7667602
chr10	7725748	7726231
chr10	7780847	7781052
chr10	7792670	7793030
chr10	7839915	7840115
chr10	7841805	7842154
chr10	7956126	7956560
chr10	8065730	8066099
chr10	8072563	8072784
chr10	8213966	8214329
chr10	8759307	8759528
chr10	8760669	8760899
chr10	8955718	8956001
chr10	9901178	9901428
chr10	9901934	9902311
chr10	9907501	9907853
chr10	10321170	10321389
chr10	10457055	10457255
chr10	10472243	10472541
chr10	10558051	10558399
chr10	10733232	10733432
chr10	11149113	11149628
chr10	11280684	11281352
chr10	12836503	12836809
chr10	12868101	12868447
chr10	12868532	12868814
chr10	12869150	12869367
chr10	12919264	12919622
chr10	12922545	12922871
chr10	12964199	12964407
chr10	12964473	12964673
chr10	13008248	13008612
chr10	13193007	13193389
chr10	13470265	13470534
chr10	13500957	13501213
chr10	13552982	13553334
chr10	13868610	13869116
chr10	13964645	13965097
chr10	13982802	13983419
chr10	14048229	14048495
chr10	14207733	14207985
chr10	14705148	14705355
chr10	14705392	14705768
chr10	15300134	15300334
chr10	16159590	16159900
chr10	16637120	16637336
chr10	16652502	16652740
chr10	17484973	17485280
chr10	17722181	17722481
chr10	17723008	17723689
chr10	17772370	17772933
chr10	17796085	17796285
chr10	17919052	17919298
chr10	17948032	17948316
chr10	18022296	18022541
chr10	18023019	18023336
chr10	18055318	18055789
chr10	18176611	18177110
chr10	18234911	18235436
chr10	18234911	18235436
chr10	18430157	18430475
chr10	19015197	19015631
chr10	19062066	19062471
chr10	19094422	19094633
chr10	19591498	19592381
chr10	19613078	19613510
chr10	19613511	19613818
chr10	19691824	19692186
chr10	19814174	19814399
chr10	19907322	19907522
chr10	19907561	19907767
chr10	19933781	19934610
chr10	19933781	19934610
chr10	19939242	19939614
chr10	20104457	20104908
chr10	20166892	20167127
chr10	20311947	20312663
chr10	20312800	20313049
chr10	20347535	20348027
chr10	20505573	20505959
chr10	20828546	20828746
chr10	20835195	20835487
chr10	20855075	20855277
chr10	20882670	20882870
chr10	20952416	20952797
chr10	20990578	20990960
chr10	21026772	21027077
chr10	21054768	21055142
chr10	21067215	21067495
chr10	21083442	21083982
chr10	21146412	21146622
chr10	21160801	21161156
chr10	21228498	21228984
chr10	21252104	21252436
chr10	21295801	21296074
chr10	21994332	21994815
chr10	22058556	22059016
chr10	22148658	22148955
chr10	22223517	22223762
chr10	22282793	22283112
chr10	22302402	22302641
chr10	22306522	22306812
chr10	22413719	22414034
chr10	22731175	22731778
chr10	23786798	23787507
chr10	24133192	24133483
chr10	24149109	24149525
chr10	24869716	24870136
chr10	24870138	24870338
chr10	25118589	25118934
chr10	25119065	25119441
chr10	25128675	25128918
chr10	25331730	25332069
chr10	25395548	25395969
chr10	25533027	25533414
chr10	26372990	26373190
chr10	26520788	26521220
chr10	26772188	26772591
chr10	26797350	26797632
chr10	26799557	26800041
chr10	26996063	26996302
chr10	28593909	28594212
chr10	29313080	29313539
chr10	29361632	29361868
chr10	29361878	29362244
chr10	30200304	30200758
chr10	30600397	30600826
chr10	30618018	30618635
chr10	30803185	30803559
chr10	30810950	30811245
chr10	31313273	31313804
chr10	31313273	31313804
chr10	31742507	31742782
chr10	33715706	33715906
chr10	33951069	33951417
chr10	34019424	34020020
chr10	34131412	34131695
chr10	34206859	34207059
chr10	34235400	34235618
chr10	34249574	34249850
chr10	34281933	34282341
chr10	34418219	34418656
chr10	34699495	34699813
chr10	36974151	36974781
chr10	36974151	36974781
chr10	39133883	39134083
chr10	39171763	39172044
chr10	39291297	39291513
chr10	39369461	39369895
chr10	39731335	39731673
chr10	39899101	39899304
chr10	39960106	39960474
chr10	40128525	40128817
chr10	40135952	40136217
chr10	40141940	40142544
chr10	40164513	40164713
chr10	40212492	40212781
chr10	40246949	40247239
chr10	40258434	40259397
chr10	40275914	40276384
chr10	40302073	40302497
chr10	40310342	40310563
chr10	40348601	40348988
chr10	40348989	40349486
chr10	40372360	40372602
chr10	40437290	40437490
chr10	40451731	40452176
chr10	40526387	40526590
chr10	40527666	40527869
chr10	40883269	40883597
chr10	41004397	41004609
chr10	41288855	41289055
chr10	41303034	41303365
chr10	41450124	41450545
chr10	41477202	41477402
chr10	41490211	41490596
chr10	41518989	41519278
chr10	41519299	41519657
chr10	41595582	41595936
chr10	41682880	41683080
chr10	41809502	41809761
chr10	41809869	41810638
chr10	41809869	41810638
chr10	41887384	41887879
chr10	42031040	42031240
chr10	42057404	42057668
chr10	42089266	42089528
chr10	42220544	42220752
chr10	42270870	42271096
chr10	42276482	42276855
chr10	42277557	42277994
chr10	42278038	42278288
chr10	42293800	42294177
chr10	42478272	42478761
chr10	42501761	42502347
chr10	42678736	42679175
chr10	42761256	42761456
chr10	42860093	42860458
chr10	42860569	42860792
chr10	43034790	43035108
chr10	43221243	43221655
chr10	43540749	43541179
chr10	43641190	43641476
chr10	43667722	43667922
chr10	43667995	43668266
chr10	43752063	43752445
chr10	43830368	43830599
chr10	43856426	43856767
chr10	43901696	43901896
chr10	44268176	44268703
chr10	44381502	44381702
chr10	44458549	44458866
chr10	44458874	44459075
chr10	44529292	44529690
chr10	44607315	44607587
chr10	44702148	44702415
chr10	45066960	45067331
chr10	45577712	45577931
chr10	45946489	45946689
chr10	50592435	50593056
chr10	50592435	50593056
chr10	52381928	52382365
chr10	52417260	52417642
chr10	53379390	53380037
chr10	53379390	53380037
chr10	53596702	53597134
chr10	53629314	53629602
chr10	53629738	53630295
chr10	53888420	53888661
chr10	54075671	54075895
chr10	54117758	54118156
chr10	54119370	54119578
chr10	56228642	56228885
chr10	56852486	56852794
chr10	57486069	57486477
chr10	57532163	57532652
chr10	58255236	58255634
chr10	58323036	58323840
chr10	58446610	58447230
chr10	58497719	58498345
chr10	58497719	58498345
chr10	59109068	59109281
chr10	59149934	59150148
chr10	59221404	59221994
chr10	59221404	59221994
chr10	59295289	59295489
chr10	59323079	59323557
chr10	59429476	59429816
chr10	59564528	59564921
chr10	59577803	59578452
chr10	59616591	59616979
chr10	59702295	59702772
chr10	59825488	59825862
chr10	59879353	59879784
chr10	59885198	59885494
chr10	59885786	59886011
chr10	59887478	59887678
chr10	59896752	59897147
chr10	59899553	59900022
chr10	59907917	59908371
chr10	59909466	59909948
chr10	59916699	59916899
chr10	59921122	59921379
chr10	59924397	59924670
chr10	59932536	59932857
chr10	59943583	59944049
chr10	59951521	59952190
chr10	59980896	59981102
chr10	60002610	60003310
chr10	60002610	60003310
chr10	60078685	60078959
chr10	60131938	60132138
chr10	60193715	60194103
chr10	60260592	60260792
chr10	60262450	60262659
chr10	60346697	60346944
chr10	60347041	60347444
chr10	60349070	60349301
chr10	60370643	60371041
chr10	60389525	60389902
chr10	60395703	60396003
chr10	60577470	60577794
chr10	60635681	60635881
chr10	60752719	60753043
chr10	60760489	60760689
chr10	60808516	60808891
chr10	60816924	60817187
chr10	60934368	60934683
chr10	61147508	61148037
chr10	61167384	61167662
chr10	61175902	61176113
chr10	61198589	61198852
chr10	61199619	61199891
chr10	61201943	61202200
chr10	61275689	61276139
chr10	61277954	61278260
chr10	61334590	61334904
chr10	61381257	61381465
chr10	61382466	61382666
chr10	61452648	61453081
chr10	61475541	61476237
chr10	61475541	61476237
chr10	61492178	61492428
chr10	61536452	61536661
chr10	61648350	61648782
chr10	61679984	61680403
chr10	61695241	61695809
chr10	61751917	61752261
chr10	62261268	62261581
chr10	62300444	62300896
chr10	62306550	62306761
chr10	62327530	62327993
chr10	62340129	62340649
chr10	62449692	62449898
chr10	62449920	62450135
chr10	62486586	62487205
chr10	62543026	62543275
chr10	62543344	62543911
chr10	62578312	62578720
chr10	62602158	62602460
chr10	62651106	62651672
chr10	62792196	62792627
chr10	62920527	62920786
chr10	62980440	62980658
chr10	63023730	63024361
chr10	63243596	63244208
chr10	63338707	63339153
chr10	63377493	63377804
chr10	63382753	63382977
chr10	63429388	63429744
chr10	66814415	66814615
chr10	66853243	66853547
chr10	66864193	66864839
chr10	66911469	66911805
chr10	67025560	67025876
chr10	67069064	67069378
chr10	67096206	67096612
chr10	67098523	67098744
chr10	67185507	67185880
chr10	67285271	67285493
chr10	67503675	67503934
chr10	67536167	67536367
chr10	67537267	67537922
chr10	67537267	67537922
chr10	67549335	67549535
chr10	67549547	67549747
chr10	67566229	67566455
chr10	67610759	67611021
chr10	67712701	67712906
chr10	67760459	67760659
chr10	67802242	67802447
chr10	67804551	67804966
chr10	67979468	67979793
chr10	68283101	68283411
chr10	69186013	69186213
chr10	69212865	69213310
chr10	69352717	69353153
chr10	69656423	69656623
chr10	69777281	69777620
chr10	69796437	69796758
chr10	69845838	69846063
chr10	69982627	69982827
chr10	71237890	71238365
chr10	71285106	71285481
chr10	71291164	71291437
chr10	71344717	71345066
chr10	71347475	71348105
chr10	71369451	71369651
chr10	72654547	72655095
chr10	74966922	74967225
chr10	75036879	75037314
chr10	75055659	75056083
chr10	75060148	75060538
chr10	75105079	75105442
chr10	75105705	75105905
chr10	75125614	75125947
chr10	75137180	75137454
chr10	75146082	75146423
chr10	75211838	75212174
chr10	75282710	75283017
chr10	75299874	75300191
chr10	75301747	75302246
chr10	75324523	75324724
chr10	75326595	75326835
chr10	75338952	75339192
chr10	75434528	75434728
chr10	75517122	75517602
chr10	75517827	75518089
chr10	75565499	75565821
chr10	75591496	75591879
chr10	75635732	75635956
chr10	75764160	75764545
chr10	75765256	75765456
chr10	75773291	75773634
chr10	75780970	75781233
chr10	75781238	75781495
chr10	75837249	75837643
chr10	75853561	75853766
chr10	75893043	75893584
chr10	75921550	75921768
chr10	75935658	75935950
chr10	75937880	75938178
chr10	75949611	75949822
chr10	76032371	76032699
chr10	76237771	76238042
chr10	76258042	76258326
chr10	76345231	76345512
chr10	76442216	76442469
chr10	76442619	76443073
chr10	76468872	76469187
chr10	76513276	76513497
chr10	76531276	76531782
chr10	76541370	76541570
chr10	77033063	77033392
chr10	77215684	77215999
chr10	77221183	77221435
chr10	77226747	77227130
chr10	77258910	77259400
chr10	77270832	77271271
chr10	77515613	77516032
chr10	77530228	77530428
chr10	77531037	77531498
chr10	77536740	77537175
chr10	77550942	77551312
chr10	77581489	77581826
chr10	77583834	77584201
chr10	77605856	77606300
chr10	77606394	77606787
chr10	77622033	77622596
chr10	77643232	77643542
chr10	77864395	77864712
chr10	77970486	77970857
chr10	77978435	77978839
chr10	78009183	78009647
chr10	78009660	78009955
chr10	78025570	78025770
chr10	78028227	78028443
chr10	78054666	78054931
chr10	78055316	78055546
chr10	78069211	78069414
chr10	78086695	78086975
chr10	78092763	78092963
chr10	78094872	78095129
chr10	78134514	78134805
chr10	78135070	78135288
chr10	78169650	78170106
chr10	78185023	78185360
chr10	78244569	78244926
chr10	78264744	78265154
chr10	78298004	78298475
chr10	78392177	78392446
chr10	78396312	78396530
chr10	78412626	78413190
chr10	78425491	78425751
chr10	78457811	78458116
chr10	78464818	78465253
chr10	78574371	78574571
chr10	78574604	78574836
chr10	78574838	78575160
chr10	79097462	79097829
chr10	79669346	79669551
chr10	79681620	79682187
chr10	79695266	79695540
chr10	79704196	79704609
chr10	79746535	79746747
chr10	79766822	79767292
chr10	79780205	79780856
chr10	79798299	79798596
chr10	79854082	79855109
chr10	79854082	79855109
chr10	79877821	79878264
chr10	79892778	79892995
chr10	79908273	79908473
chr10	79908558	79909026
chr10	79908558	79909026
chr10	79909132	79909342
chr10	79926855	79927101
chr10	79936863	79937441
chr10	79940777	79941125
chr10	79959757	79960242
chr10	79984243	79984686
chr10	79984243	79984686
chr10	79984844	79985330
chr10	79986983	79987285
chr10	79994458	79994754
chr10	80016501	80016782
chr10	80033156	80033486
chr10	80039667	80040025
chr10	80053263	80053771
chr10	80071045	80071924
chr10	80071045	80071924
chr10	80071045	80071924
chr10	80075379	80075663
chr10	80115346	80115876
chr10	80141258	80141676
chr10	80142155	80142486
chr10	80148871	80149220
chr10	80149320	80149709
chr10	80159716	80160117
chr10	80160887	80161191
chr10	80167490	80168204
chr10	80172877	80173211
chr10	80226258	80226683
chr10	80248924	80249544
chr10	80260868	80261304
chr10	80260868	80261304
chr10	80261634	80262020
chr10	80264677	80265080
chr10	80281872	80282375
chr10	80292255	80292619
chr10	80329676	80330181
chr10	80342793	80343067
chr10	80348474	80348674
chr10	80350307	80350635
chr10	80374188	80374416
chr10	80398754	80399180
chr10	80399433	80399949
chr10	80433603	80434209
chr10	80538732	80538998
chr10	80539156	80539393
chr10	80545173	80545390
chr10	80561700	80561934
chr10	80577287	80577674
chr10	80577675	80577988
chr10	80590193	80590648
chr10	80602738	80603392
chr10	80602738	80603392
chr10	80621919	80622769
chr10	80656465	80656766
chr10	80676286	80676772
chr10	80678000	80678596
chr10	80695121	80695583
chr10	80701766	80702712
chr10	80701766	80702712
chr10	80727982	80728182
chr10	80742152	80742614
chr10	80751471	80751840
chr10	80754943	80755241
chr10	80763676	80763890
chr10	80776615	80776823
chr10	80797877	80798087
chr10	80798139	80798731
chr10	80798139	80798731
chr10	80826193	80826719
chr10	80855135	80855337
chr10	80900680	80901224
chr10	80929736	80930482
chr10	80929736	80930482
chr10	80935390	80935704
chr10	80940641	80940846
chr10	80940848	80941048
chr10	80948664	80948906
chr10	80951873	80952269
chr10	80981244	80981444
chr10	80981692	80982006
chr10	80988131	80988388
chr10	81014803	81015175
chr10	81037057	81037631
chr10	81060171	81060501
chr10	81069750	81070214
chr10	81082283	81082548
chr10	81105747	81106363
chr10	81105747	81106363
chr10	81134284	81134599
chr10	81137322	81137662
chr10	81142598	81143008
chr10	81143191	81143396
chr10	81150324	81150683
chr10	81162038	81162498
chr10	81167620	81168085
chr10	81168866	81169075
chr10	81173163	81173424
chr10	81176420	81176771
chr10	81182589	81183169
chr10	81232841	81233237
chr10	81266479	81266838
chr10	81266849	81267057
chr10	81268043	81268247
chr10	81292526	81293074
chr10	81297915	81298225
chr10	81298835	81299054
chr10	81320282	81321253
chr10	81350367	81350792
chr10	81356416	81356626
chr10	81357377	81357620
chr10	81378518	81378983
chr10	81384094	81384573
chr10	81407587	81407901
chr10	81411493	81411935
chr10	81416833	81417119
chr10	81429679	81429879
chr10	81432910	81433298
chr10	81464475	81464720
chr10	81465293	81465631
chr10	81496281	81496667
chr10	81519385	81519961
chr10	81524299	81524539
chr10	81545114	81545581
chr10	81551597	81551860
chr10	81571539	81571883
chr10	81580750	81581034
chr10	81597277	81597643
chr10	81600685	81601220
chr10	81606017	81606441
chr10	81627350	81627765
chr10	81633493	81633921
chr10	81643374	81644086
chr10	81648900	81649126
chr10	82623078	82623280
chr10	82623316	82623533
chr10	82629564	82629985
chr10	82696541	82696790
chr10	82697285	82697670
chr10	82763788	82764305
chr10	82804501	82804701
chr10	82814120	82814387
chr10	82814605	82814824
chr10	82858947	82859388
chr10	82860342	82860643
chr10	82889578	82889778
chr10	82899813	82900379
chr10	82913831	82914139
chr10	82984900	82985361
chr10	82984900	82985361
chr10	82992222	82992422
chr10	83004414	83004798
chr10	83005022	83005358
chr10	83080313	83080522
chr10	83152307	83152574
chr10	83183967	83184441
chr10	83359917	83360250
chr10	83533280	83533480
chr10	83543805	83544413
chr10	83543805	83544413
chr10	83648455	83648953
chr10	83723839	83724039
chr10	84515536	84515736
chr10	84516313	84516764
chr10	84549175	84549533
chr10	84549950	84550189
chr10	84571119	84571388
chr10	84576439	84576704
chr10	84576756	84576972
chr10	84577151	84577376
chr10	84577426	84577626
chr10	84622117	84622771
chr10	84622117	84622771
chr10	84774576	84774991
chr10	84816114	84816430
chr10	84820275	84820636
chr10	84852617	84852857
chr10	84903715	84903923
chr10	84917003	84917612
chr10	85102440	85102650
chr10	85127925	85128267
chr10	85184928	85185572
chr10	85184928	85185572
chr10	85386651	85386941
chr10	85587915	85588131
chr10	85655883	85656095
chr10	85871704	85872134
chr10	85916677	85917299
chr10	86021741	86022077
chr10	86022182	86022441
chr10	86296261	86296470
chr10	86705309	86705882
chr10	86727557	86727985
chr10	86772456	86772668
chr10	86778396	86779142
chr10	86989872	86990229
chr10	86990625	86991030
chr10	88146773	88147161
chr10	88200996	88201292
chr10	88327541	88327750
chr10	88385781	88386020
chr10	88390312	88390582
chr10	88417762	88418026
chr10	88503872	88504249
chr10	88730964	88731183
chr10	88731233	88731457
chr10	88826507	88826962
chr10	89443816	89444094
chr10	89461933	89462159
chr10	89686177	89686527
chr10	89686529	89686729
chr10	89744901	89745497
chr10	90728828	90729060
chr10	90983188	90983391
chr10	91082569	91083166
chr10	91123679	91124235
chr10	91138313	91138656
chr10	91171486	91171933
chr10	91181372	91182006
chr10	91182045	91182245
chr10	92722007	92722640
chr10	93069459	93069659
chr10	93070472	93070883
chr10	93081489	93081714
chr10	93124025	93124671
chr10	93124025	93124671
chr10	93145214	93145414
chr10	93160473	93160685
chr10	93160791	93161082
chr10	93165984	93166184
chr10	93190787	93191053
chr10	93294933	93295133
chr10	93310867	93311214
chr10	93326181	93326420
chr10	93335795	93336287
chr10	93375056	93375265
chr10	93453200	93453548
chr10	93539816	93540103
chr10	93889771	93890190
chr10	94035780	94036367
chr10	94147727	94147947
chr10	94148250	94148450
chr10	94198873	94199403
chr10	94198873	94199403
chr10	94356841	94357041
chr10	94378301	94378727
chr10	94408705	94408922
chr10	94426280	94426611
chr10	94688233	94688783
chr10	94688233	94688783
chr10	94828293	94828852
chr10	94828293	94828852
chr10	94913286	94913604
chr10	94943724	94943924
chr10	95075084	95075559
chr10	95138635	95139040
chr10	95191978	95192295
chr10	95323954	95324242
chr10	95416596	95416796
chr10	95416922	95417191
chr10	95501800	95502000
chr10	95514646	95515310
chr10	95563902	95564114
chr10	95677668	95677972
chr10	95685192	95685432
chr10	95708015	95708215
chr10	95722029	95722629
chr10	95858272	95858472
chr10	95940431	95941183
chr10	96015689	96016094
chr10	96150468	96150860
chr10	96181491	96181712
chr10	96616394	96617441
chr10	96751550	96751915
chr10	97313028	97313323
chr10	97313668	97313961
chr10	98725212	98725412
chr10	98744232	98744597
chr10	98913836	98914277
chr10	98914345	98915160
chr10	98914345	98915160
chr10	99107967	99108269
chr10	99130648	99130969
chr10	99169798	99169998
chr10	99194677	99194998
chr10	99229352	99229575
chr10	99241892	99242166
chr10	99242179	99242419
chr10	99242556	99242756
chr10	99261451	99261655
chr10	99261656	99262000
chr10	99262950	99263508
chr10	99268737	99269097
chr10	99270433	99270791
chr10	99430710	99431006
chr10	99441012	99441466
chr10	99459756	99460368
chr10	99461692	99462024
chr10	99581121	99581467
chr10	100487212	100487623
chr10	100589134	100589342
chr10	105840942	105841583
chr10	105840942	105841583
chr10	107921615	107921841
chr10	107932548	107932824
chr10	107947953	107948327
chr10	108089136	108089336
chr10	108161752	108162374
chr10	108191600	108191869
chr10	109664987	109665238
chr10	110745279	110745649
chr10	111009628	111009837
chr10	111009870	111010453
chr10	111009870	111010453
chr10	111103157	111103454
chr10	111107489	111107751
chr10	111119333	111119620
chr10	111164368	111165349
chr10	111298409	111298820
chr10	111472987	111473393
chr10	111506300	111507078
chr10	111506300	111507078
[truncated: 18,231 more rows]

## Sheet: ATAC_Vehicle_d1_r2
chr1	3445930	3446218
chr1	3451605	3451955
chr1	4785437	4785967
chr1	4807491	4808172
chr1	4857428	4857918
chr1	4858069	4858308
chr1	5082943	5083522
chr1	5082943	5083522
chr1	5657060	5657365
chr1	6214268	6215272
chr1	6214268	6215272
chr1	6454383	6454658
chr1	6467040	6467370
chr1	6760460	6760975
chr1	6969706	6970242
chr1	7088509	7089251
chr1	7397565	7398451
chr1	7397565	7398451
chr1	7737472	7737672
chr1	9545090	9545647
chr1	9700161	9700901
chr1	9748057	9748686
chr1	9943815	9944344
chr1	10037805	10038292
chr1	10037805	10038292
chr1	10039658	10040306
chr1	10039658	10040306
chr1	10232862	10233405
chr1	10879950	10880279
chr1	10880300	10880666
chr1	13052067	13052296
chr1	13162413	13162625
chr1	13372360	13373193
chr1	13372360	13373193
chr1	13513799	13514085
chr1	13589356	13589611
chr1	13589615	13590195
chr1	13660093	13660811
chr1	14222475	14222814
chr1	14924917	14925257
chr1	15007751	15007953
chr1	15805337	15806022
chr1	16104291	16104566
chr1	16104594	16105144
chr1	16105158	16105525
chr1	16105659	16105964
chr1	16619089	16619590
chr1	16642187	16642585
chr1	16656562	16657466
chr1	16665028	16665561
chr1	16688066	16688849
chr1	16688066	16688849
chr1	16798319	16798637
chr1	17608483	17608692
chr1	20820082	20820593
chr1	20890396	20890624
chr1	20891043	20891269
chr1	20933571	20933771
chr1	21014505	21014894
chr1	21079160	21079816
chr1	21101296	21101544
chr1	21166258	21166521
chr1	21218486	21218893
chr1	21960446	21960772
chr1	21961197	21961552
chr1	23383101	23383600
chr1	23433677	23433930
chr1	23921778	23921982
chr1	23922155	23922636
chr1	23923796	23924070
chr1	24005407	24005837
chr1	24549139	24549396
chr1	24572674	24572880
chr1	24612587	24612919
chr1	24612949	24613284
chr1	24678239	24678841
chr1	26687158	26687571
chr1	28054075	28054275
chr1	30873227	30873457
chr1	30873549	30874160
chr1	30949339	30950288
chr1	31058872	31059099
chr1	33669638	33669974
chr1	33670276	33670621
chr1	33738872	33739097
chr1	33739362	33739647
chr1	33814231	33814734
chr1	33883439	33883679
chr1	34290314	34290738
chr1	34439233	34440184
chr1	34439233	34440184
chr1	34459560	34459903
chr1	34462898	34463184
chr1	34472563	34473260
chr1	34485591	34485821
chr1	34485863	34486171
chr1	34510589	34510991
chr1	34511116	34511362
chr1	34564421	34564825
chr1	34579545	34579745
chr1	34584349	34584549
chr1	34738443	34738643
chr1	34842785	34843383
chr1	34849864	34850345
chr1	34867275	34867582
chr1	36052699	36052899
chr1	36064969	36065223
chr1	36068104	36068538
chr1	36129123	36129503
chr1	36130317	36130709
chr1	36160368	36160575
chr1	36162704	36162998
chr1	36178251	36178569
chr1	36244010	36244514
chr1	36262109	36262567
chr1	36264110	36264544
chr1	36273298	36273693
chr1	36296593	36296813
chr1	36307447	36308280
chr1	36307447	36308280
chr1	36309662	36309876
chr1	36368540	36368925
chr1	36369009	36369321
chr1	36445168	36445511
chr1	36461897	36462106
chr1	36471118	36471952
chr1	36511598	36512089
chr1	36547032	36547570
chr1	36571649	36571980
chr1	36684165	36684386
chr1	36691242	36691862
chr1	36709796	36710261
chr1	36737418	36737650
chr1	36744681	36744909
chr1	36874983	36875501
chr1	36939405	36940136
chr1	36939405	36940136
chr1	36988251	36988493
chr1	37299551	37300267
chr1	37317477	37317687
chr1	37407213	37407520
chr1	37419534	37419742
chr1	37429810	37430484
chr1	37474240	37474440
chr1	37479130	37479379
chr1	37491699	37492073
chr1	37540817	37541423
chr1	37585838	37586488
chr1	37585838	37586488
chr1	37624273	37624543
chr1	37639177	37639414
chr1	37864747	37865531
chr1	37872082	37872497
chr1	37890150	37890627
chr1	37996842	37997523
chr1	37996842	37997523
chr1	37997902	37998263
chr1	38129616	38130309
chr1	38185620	38185820
chr1	38428762	38429174
chr1	38437780	38438104
chr1	38557729	38557938
chr1	38657606	38657814
chr1	38694038	38694490
chr1	38987435	38988125
chr1	39078691	39078891
chr1	39089744	39090177
chr1	39367586	39368047
chr1	39396401	39396655
chr1	39428245	39428566
chr1	39478356	39478556
chr1	39478653	39478966
chr1	39487486	39487774
chr1	39527532	39527775
chr1	39530235	39530565
chr1	39535446	39536229
chr1	39535446	39536229
chr1	39577256	39577750
chr1	39614362	39614637
chr1	39680604	39680804
chr1	39713821	39714360
chr1	39713821	39714360
chr1	39729877	39730263
chr1	39736153	39736681
chr1	39754493	39754959
chr1	39761352	39761723
chr1	39762065	39762328
chr1	39895552	39895849
chr1	39896593	39897017
chr1	39900648	39900851
chr1	39936571	39936809
chr1	40002190	40002532
chr1	40051170	40051542
chr1	40085789	40086032
chr1	40230365	40230586
chr1	40294879	40295087
chr1	40356010	40356215
chr1	40380172	40380453
chr1	40501314	40501783
chr1	40501314	40501783
chr1	40504555	40504806
chr1	40515273	40515495
chr1	40790399	40790885
chr1	42850985	42851603
chr1	43098332	43098983
chr1	43139684	43139890
chr1	43445386	43445931
chr1	43446125	43446441
chr1	43474649	43474849
chr1	43520720	43520939
chr1	43520947	43521340
chr1	43827478	43828190
chr1	43933496	43934332
chr1	44102035	44102761
chr1	44118649	44119005
chr1	44119900	44120120
chr1	44147659	44148254
chr1	45795065	45795795
chr1	46022345	46022579
chr1	46853284	46854251
chr1	50935174	50935429
chr1	51477860	51478762
chr1	51509135	51509360
chr1	51584860	51585216
chr1	51593808	51594175
chr1	51597063	51597302
chr1	51644453	51644692
chr1	51930624	51930951
chr1	51934538	51934807
chr1	52004211	52004411
chr1	52021976	52022492
chr1	52021976	52022492
chr1	52113611	52114106
chr1	52119117	52119650
chr1	52232794	52233615
chr1	52500314	52500677
chr1	52630457	52631010
chr1	52726776	52727031
chr1	52754069	52754295
chr1	52800346	52800631
chr1	52817358	52817904
chr1	52844671	52845231
chr1	53296717	53297387
chr1	53352371	53352981
chr1	53774016	53774364
chr1	53784795	53785442
chr1	53823661	53824044
chr1	53846026	53846226
chr1	53850929	53851157
chr1	53851371	53851653
chr1	53856777	53857024
chr1	53940263	53940517
chr1	54129074	54129361
chr1	54250506	54251038
chr1	54438859	54439182
chr1	54666087	54666287
chr1	54798510	54798716
chr1	54837863	54838068
chr1	54841738	54842144
chr1	54888419	54889128
chr1	54912299	54912704
chr1	54913648	54913853
chr1	54925601	54925882
chr1	54926226	54926638
chr1	54933539	54933744
chr1	55027066	55027766
chr1	55027066	55027766
chr1	55052388	55053215
chr1	55087417	55088508
chr1	55130799	55131853
chr1	55130799	55131853
chr1	55210217	55210545
chr1	55236925	55237379
chr1	55405635	55406108
chr1	55406109	55406309
chr1	55528836	55529169
chr1	55739035	55739269
chr1	57377363	57378115
chr1	57377363	57378115
chr1	57406356	57407050
chr1	57406356	57407050
chr1	57583780	57583989
chr1	57594821	57595155
chr1	57969931	57970329
chr1	57995787	57996338
chr1	58029593	58030052
chr1	58296325	58296625
chr1	58303719	58304044
chr1	58359163	58359363
chr1	58392580	58393265
chr1	58392580	58393265
chr1	58423604	58424291
chr1	58445077	58445793
chr1	58445077	58445793
chr1	58504551	58505244
chr1	58586161	58586704
chr1	58586161	58586704
chr1	58712466	58712876
chr1	58795260	58795807
chr1	58795260	58795807
chr1	58802315	58802738
chr1	58973163	58973884
chr1	59119650	59120397
chr1	59119650	59120397
chr1	59163010	59163333
chr1	59237003	59237530
chr1	59481807	59482332
chr1	59482345	59482638
chr1	59613875	59614075
chr1	59670617	59671158
chr1	59684819	59685276
chr1	59763147	59763777
chr1	59895477	59895804
chr1	59912691	59913208
chr1	60097785	60098582
chr1	60097785	60098582
chr1	60180132	60180922
chr1	60343088	60343707
chr1	60409184	60409766
chr1	60409184	60409766
chr1	60566612	60566932
chr1	60569337	60569537
chr1	60579902	60580214
chr1	60599004	60599308
chr1	60863121	60863337
chr1	60954826	60955098
chr1	62051518	62051718
chr1	62148787	62149175
chr1	62701099	62701372
chr1	62703111	62703817
chr1	62703111	62703817
chr1	62724926	62725374
chr1	62751144	62751394
chr1	63114172	63114827
chr1	63122082	63122390
chr1	63176596	63177342
chr1	63176596	63177342
chr1	63181045	63181402
chr1	63658108	63658308
chr1	63668843	63669127
chr1	63730252	63730799
chr1	63730252	63730799
chr1	64078444	64078683
chr1	64078747	64079185
chr1	64121544	64122387
chr1	64121544	64122387
chr1	64189556	64189756
chr1	64302852	64303200
chr1	64482129	64482356
chr1	64518564	64518831
chr1	64529902	64530234
chr1	64532540	64533174
chr1	64617039	64617560
chr1	64617644	64617887
chr1	64690323	64691090
chr1	64737397	64738111
chr1	64797151	64797527
chr1	64956639	64956994
chr1	64970721	64970930
chr1	65010229	65010457
chr1	65113521	65113844
chr1	65178148	65178630
chr1	65178632	65178839
chr1	65178891	65179457
chr1	65186331	65186981
chr1	65282856	65283075
chr1	66700594	66701186
chr1	66815938	66816358
chr1	66816955	66817341
chr1	66817343	66817878
chr1	66841949	66842422
chr1	66862737	66863509
chr1	66862737	66863509
chr1	66895717	66896030
chr1	67038708	67039032
chr1	68973855	68974062
chr1	69119091	69119291
chr1	69496162	69496363
chr1	69513581	69513916
chr1	69687534	69687749
chr1	69689017	69689340
chr1	69759422	69759902
chr1	71102393	71102596
chr1	71102607	71103358
chr1	71556773	71557367
chr1	71587347	71587547
chr1	71730977	71731359
chr1	71742117	71742317
chr1	71912457	71912876
chr1	71938024	71938237
chr1	71938330	71938927
chr1	71956978	71957247
chr1	71974761	71975060
chr1	72144485	72144821
chr1	72196166	72196366
chr1	72214595	72214799
chr1	72226264	72227435
chr1	72237078	72237278
chr1	72243819	72244044
chr1	72244101	72245314
chr1	72244101	72245314
chr1	72254894	72256327
chr1	72284089	72284500
chr1	72307278	72307478
chr1	72313739	72313939
chr1	72582956	72583439
chr1	72711051	72711557
chr1	72711574	72711779
chr1	72717087	72717297
chr1	72870271	72870471
chr1	72871105	72871341
chr1	73901616	73901844
chr1	74125211	74125574
chr1	74236211	74236699
chr1	74248788	74249174
chr1	74284570	74285156
chr1	74295257	74296019
chr1	74295257	74296019
chr1	74304029	74304302
chr1	74332247	74332783
chr1	74368261	74368608
chr1	74376274	74376805
chr1	74386696	74387250
chr1	74389869	74390325
chr1	74389869	74390325
chr1	74391335	74391754
chr1	74397243	74397701
chr1	74438029	74438521
chr1	74505531	74506534
chr1	74505531	74506534
chr1	74587679	74588507
chr1	74601235	74601586
chr1	74661396	74662120
chr1	74748721	74749086
chr1	74773075	74773501
chr1	74782073	74782389
chr1	74787906	74788170
chr1	74800479	74800938
chr1	74803119	74803392
chr1	74808188	74808460
chr1	74816563	74817302
chr1	75124518	75125331
chr1	75124518	75125331
chr1	75141614	75141979
chr1	75142338	75143226
chr1	75168470	75169178
chr1	75168470	75169178
chr1	75179312	75179607
chr1	75179997	75180651
chr1	75187962	75188247
chr1	75191850	75192307
chr1	75210651	75210979
chr1	75213187	75213530
chr1	75218832	75219463
chr1	75218832	75219463
chr1	75230502	75230968
chr1	75236315	75237001
chr1	75236315	75237001
chr1	75251659	75251944
chr1	75255529	75255933
chr1	75263075	75263279
chr1	75317231	75318121
chr1	75398778	75399101
chr1	75435859	75436080
chr1	75445840	75446040
chr1	75447627	75447880
chr1	75450569	75450849
chr1	75465369	75465569
chr1	75479028	75479717
chr1	75521312	75521916
chr1	75521312	75521916
chr1	75524799	75525024
chr1	75559650	75559888
chr1	76404149	76404349
chr1	76540525	76540825
chr1	77515166	77515391
chr1	78488558	78489306
chr1	78488558	78489306
chr1	78537461	78537997
chr1	78657501	78658161
chr1	78724542	78724799
chr1	79581523	79581790
chr1	79671915	79672323
chr1	79711396	79711735
chr1	79741063	79741321
chr1	79761411	79761625
chr1	79761635	79761855
chr1	79775901	79776516
chr1	79807391	79807650
chr1	80340495	80341340
chr1	80340495	80341340
chr1	80384234	80384527
chr1	80408560	80408888
chr1	80637187	80637653
chr1	80659783	80660036
chr1	80665169	80665556
chr1	80756956	80757263
chr1	80757383	80757614
chr1	80758296	80758667
chr1	81287220	81287485
chr1	82316351	82317005
chr1	82724685	82725253
chr1	82724685	82725253
chr1	82839219	82839742
chr1	84350457	84350668
chr1	84406993	84407255
chr1	84733890	84734090
chr1	84839319	84839736
chr1	84839743	84840286
chr1	84839743	84840286
chr1	84881355	84881555
chr1	84881601	84881845
chr1	84915048	84915513
chr1	84935779	84936050
chr1	85600754	85601111
chr1	85703356	85703556
chr1	85703577	85704126
chr1	85732653	85732929
chr1	85735580	85736283
chr1	85736579	85736790
chr1	85751426	85751957
chr1	85763458	85763676
chr1	85779552	85780136
chr1	85793259	85793804
chr1	85894421	85894729
chr1	85961009	85961278
chr1	86059432	86059750
chr1	86064225	86064804
chr1	86064225	86064804
chr1	86147655	86147889
chr1	86154481	86154944
chr1	86178916	86179167
chr1	86190938	86191156
chr1	86214276	86214550
chr1	86228661	86229024
chr1	86229492	86229793
chr1	86263188	86263404
chr1	86263486	86264124
chr1	86263486	86264124
chr1	86303072	86303383
chr1	86358760	86359822
chr1	86372044	86372295
chr1	86381005	86381397
chr1	86415918	86416118
chr1	86434391	86434852
chr1	86440227	86440427
chr1	86440544	86440819
chr1	86442073	86442758
chr1	86442073	86442758
chr1	86470644	86471228
chr1	86471515	86471724
chr1	86479167	86479473
chr1	86487201	86487932
chr1	86487201	86487932
chr1	86492331	86492533
chr1	86503493	86504672
chr1	86503493	86504672
chr1	86509433	86509806
chr1	86525255	86525588
chr1	86526349	86527225
chr1	86528073	86528465
chr1	86532432	86532664
chr1	86582274	86583083
chr1	86582274	86583083
chr1	86618528	86618775
chr1	86703465	86703947
chr1	86886927	86887127
chr1	87098645	87098901
chr1	87111857	87112244
chr1	87149430	87149788
chr1	87175806	87176006
chr1	87181001	87181206
chr1	87213702	87214412
chr1	87213702	87214412
chr1	87246259	87246476
chr1	87326637	87327339
chr1	87327406	87327606
chr1	87468361	87468653
chr1	87551006	87551229
chr1	87580885	87581105
chr1	87608542	87608742
chr1	87620223	87620815
chr1	87620223	87620815
chr1	87626413	87626770
chr1	87637492	87637882
chr1	87640401	87640793
chr1	87650674	87650991
chr1	87658073	87658451
chr1	87659316	87659569
chr1	87755698	87756184
chr1	87829627	87830194
chr1	87829627	87830194
chr1	87853057	87853276
chr1	87900961	87901405
chr1	87961529	87961821
chr1	88094287	88094858
chr1	88094859	88095256
chr1	88133980	88134227
chr1	88134543	88134854
chr1	88223924	88224171
chr1	88262259	88262465
chr1	88277144	88277848
chr1	88290032	88290239
chr1	88562403	88562688
chr1	88567317	88567728
chr1	88587002	88587218
chr1	88587357	88587772
chr1	88654853	88655116
chr1	88701579	88701783
chr1	88701852	88702591
chr1	88701852	88702591
chr1	88705883	88706107
chr1	88745293	88745493
chr1	89069501	89069948
chr1	89069998	89070429
chr1	89115461	89115661
chr1	89235201	89235758
chr1	89302590	89302916
chr1	89454467	89455121
chr1	89457145	89457345
chr1	89495199	89495511
chr1	89524488	89524738
chr1	89555506	89555917
chr1	89575520	89575771
chr1	89644125	89644474
chr1	89930736	89931016
chr1	89931059	89931421
chr1	89940373	89940735
chr1	90203865	90204110
chr1	90221955	90222425
chr1	90234629	90234854
chr1	90288841	90289319
chr1	90289550	90289792
chr1	90603234	90603624
chr1	90973247	90973533
chr1	90974910	90975317
chr1	90998696	90998962
chr1	91024035	91024292
chr1	91041517	91041888
chr1	91052667	91053445
chr1	91053563	91053764
chr1	91080165	91080692
chr1	91099001	91099201
chr1	91179109	91179590
chr1	91187268	91187891
chr1	91216550	91216750
chr1	91219901	91220184
chr1	91249941	91250495
chr1	91298017	91298467
chr1	91345669	91345945
chr1	91346996	91347198
chr1	91398356	91399101
chr1	91413048	91413597
chr1	91459099	91459786
chr1	91483401	91483684
chr1	91494365	91494864
chr1	91540242	91540940
chr1	91563321	91563574
chr1	91564066	91564308
chr1	92052333	92052579
chr1	92180113	92181076
chr1	92180113	92181076
chr1	92225355	92225555
chr1	92372662	92373090
chr1	92473448	92474203
chr1	92641765	92642160
chr1	92647848	92648144
chr1	92648153	92648418
chr1	92648825	92649025
chr1	92659429	92659721
chr1	92675835	92676812
chr1	92675835	92676812
chr1	92699181	92699531
chr1	92708017	92708217
chr1	92755159	92755541
chr1	92802396	92802854
chr1	92831602	92831833
chr1	92831958	92832344
chr1	92831958	92832344
chr1	92895144	92895412
chr1	92906756	92907144
chr1	92907265	92907630
chr1	92934160	92934874
chr1	92934160	92934874
chr1	92956716	92956931
chr1	92972895	92973228
chr1	93014540	93014745
chr1	93029464	93029792
chr1	93071426	93071792
chr1	93115102	93115377
chr1	93235541	93236159
chr1	93236192	93236605
chr1	93305708	93305997
chr1	93342633	93343035
chr1	93343384	93343818
chr1	93444826	93445026
chr1	93445106	93445860
chr1	93445106	93445860
chr1	93478150	93479281
chr1	93478150	93479281
chr1	93511556	93512252
chr1	93635192	93636148
chr1	93667745	93668037
chr1	93668705	93669098
chr1	93680275	93680679
chr1	93727006	93727266
chr1	93754511	93755374
chr1	93754511	93755374
chr1	93801732	93802153
chr1	93803646	93804149
chr1	93804153	93804468
chr1	93825077	93825735
chr1	93825077	93825735
chr1	94034926	94035672
chr1	94034926	94035672
chr1	94051163	94051452
chr1	94078455	94078663
chr1	94079166	94079416
chr1	95308416	95308620
chr1	95313425	95314241
chr1	95313425	95314241
chr1	95339649	95340008
chr1	95450910	95451275
chr1	95468138	95468354
chr1	95590165	95590436
chr1	95657312	95657621
chr1	95667379	95667892
chr1	97660891	97661651
chr1	97661895	97662244
chr1	97769877	97770554
chr1	97769877	97770554
chr1	98095372	98095898
chr1	101902189	101902450
chr1	104997905	104998173
chr1	105170886	105171381
chr1	105170886	105171381
chr1	105179484	105179807
chr1	105435162	105435362
chr1	105663170	105664101
chr1	105663170	105664101
chr1	105930910	105931177
chr1	105965213	105965456
chr1	105980771	105981076
chr1	105990117	105990774
chr1	106151839	106152141
chr1	106171236	106171827
chr1	106316895	106317305
chr1	106408018	106408246
chr1	106511621	106511923
chr1	106515783	106516058
chr1	106555465	106555788
chr1	106627312	106627638
chr1	106713903	106714550
chr1	106759316	106760167
chr1	106796483	106796909
chr1	106815409	106815658
chr1	106818462	106818702
chr1	106901319	106901782
chr1	106961119	106961323
chr1	106983972	106984231
chr1	107352973	107353295
chr1	107389826	107390112
chr1	107481597	107481806
chr1	107496840	107497110
chr1	107583864	107584140
chr1	108259411	108259637
chr1	110656874	110657100
chr1	111864046	111864257
chr1	111864530	111865207
chr1	114165575	114165775
chr1	114673958	114674221
chr1	118310955	118311509
chr1	118321547	118322187
chr1	118388722	118389563
chr1	118388722	118389563
chr1	118458733	118459228
chr1	118525430	118525635
chr1	118627743	118628154
chr1	119093700	119094039
chr1	119124936	119125184
chr1	119477033	119477233
chr1	119492277	119492674
chr1	119504417	119505057
chr1	119525874	119526679
chr1	119525874	119526679
chr1	119648704	119649151
chr1	119837303	119837907
chr1	119912972	119913405
chr1	120033109	120033528
chr1	120073655	120073958
chr1	120093618	120093888
chr1	120099492	120099923
chr1	120100538	120100902
chr1	120120728	120121374
chr1	120136304	120136577
chr1	120264888	120265643
chr1	120293815	120294090
chr1	120443425	120443661
chr1	121327636	121328416
chr1	121430858	121431231
chr1	121431241	121431441
chr1	121478234	121478680
chr1	121567609	121568208
chr1	121567609	121568208
chr1	122357065	122357325
chr1	125435302	125436098
chr1	125435302	125436098
chr1	125441630	125441914
chr1	125466746	125466986
chr1	125560265	125561294
chr1	125560265	125561294
chr1	127204776	127205348
chr1	127204776	127205348
chr1	127242646	127242846
chr1	127291981	127292181
chr1	127773788	127774388
chr1	127868515	127869226
chr1	127868515	127869226
chr1	128016176	128016442
chr1	128102387	128103424
chr1	128102387	128103424
chr1	128102387	128103424
chr1	128243921	128244587
chr1	128359282	128359939
chr1	128417012	128417609
chr1	128417012	128417609
chr1	128435803	128436405
chr1	128447310	128447916
chr1	128447310	128447916
chr1	128548331	128548581
chr1	128590811	128591467
chr1	128591870	128592423
chr1	128592501	128592712
chr1	128614829	128615700
chr1	128614829	128615700
chr1	128705050	128705469
chr1	128712892	128713193
chr1	128746706	128746909
chr1	128787291	128787507
chr1	128825050	128825250
chr1	128832663	128832943
chr1	128833075	128833493
chr1	128875334	128875544
chr1	129107149	129107520
chr1	129324537	129324789
chr1	130634061	130634285
chr1	130715552	130716223
chr1	130717422	130717630
chr1	130740911	130741214
chr1	130741291	130741491
chr1	130979595	130979804
chr1	131025795	131026250
chr1	131084204	131084551
chr1	131086853	131087150
chr1	131096637	131097236
chr1	131097606	131098006
chr1	131103878	131104296
chr1	131103878	131104296
chr1	131116021	131116221
chr1	131126260	131126587
chr1	131137947	131138604
chr1	131153018	131153480
chr1	131181743	131181956
chr1	131200046	131200455
chr1	131270349	131270549
chr1	131384551	131384787
chr1	131527198	131528312
chr1	131527198	131528312
chr1	131555215	131555480
chr1	131566002	131566505
chr1	131613340	131613713
chr1	131657901	131658409
chr1	131691390	131691597
chr1	131712477	131712680
chr1	131827682	131828216
chr1	131867030	131867525
chr1	131910252	131910595
chr1	131910944	131911313
chr1	131942638	131943160
chr1	131962576	131962855
chr1	132007302	132008404
chr1	132007302	132008404
chr1	132054464	132054688
chr1	132085540	132085740
chr1	132095619	132095997
chr1	132139679	132139912
chr1	132143173	132143426
chr1	132150245	132150527
chr1	132151050	132151285
chr1	132155854	132156055
chr1	132312732	132312980
chr1	132315902	132316261
chr1	132341708	132342122
chr1	132367651	132367880
chr1	132370800	132371181
chr1	132390354	132390571
chr1	132391736	132391960
chr1	132417182	132417753
chr1	132476896	132477246
chr1	132477325	132477561
chr1	132520814	132521066
chr1	132525922	132526134
chr1	132758651	132758881
chr1	132767500	132767814
chr1	133025111	133025743
chr1	133033706	133034435
chr1	133033706	133034435
chr1	133039594	133039794
chr1	133087702	133087939
chr1	133130893	133131660
chr1	133146066	133146316
chr1	133177521	133177721
chr1	133353626	133353826
chr1	133385588	133385788
chr1	133609922	133610556
chr1	133661230	133661632
chr1	133694789	133695288
chr1	133800923	133801650
chr1	133815755	133816018
chr1	133856218	133856418
chr1	133896385	133896597
chr1	134053252	134053462
chr1	134078795	134079461
chr1	134092905	134093414
chr1	134151681	134151917
chr1	134189053	134189280
chr1	134196203	134196766
chr1	134233059	134233259
chr1	134244292	134244509
chr1	134294312	134294537
chr1	134302590	134303097
chr1	134332817	134333081
chr1	134361726	134362204
chr1	134405652	134406365
chr1	134415140	134415840
chr1	134415140	134415840
chr1	134420082	134420378
chr1	134435500	134435741
chr1	134455295	134455778
chr1	134494401	134495169
chr1	134518688	134518970
chr1	134556582	134557207
chr1	134560059	134560262
chr1	134651752	134651989
chr1	134674414	134674637
chr1	134679556	134679868
chr1	134719721	134719940
chr1	134747535	134747834
chr1	134955590	134956249
chr1	134962342	134962766
chr1	135095283	135095483
chr1	135112795	135112999
chr1	135132471	135133122
chr1	135132471	135133122
chr1	135146639	135146932
chr1	135147167	135147980
chr1	135147167	135147980
chr1	135154503	135154717
chr1	135237266	135237466
chr1	135256283	135256577
chr1	135267857	135268478
chr1	135283948	135284294
chr1	135313476	135314027
chr1	135368280	135368589
chr1	135375001	135375337
chr1	135382316	135382516
chr1	135430293	135430724
chr1	135544891	135545121
chr1	135575471	135575701
chr1	135631586	135631899
chr1	135688028	135688583
chr1	135699434	135699691
chr1	135700674	135700930
chr1	135711170	135711370
chr1	135714478	135714680
chr1	135719593	135719825
chr1	135729002	135729385
chr1	135752943	135753295
chr1	135766086	135766312
chr1	135766445	135766645
chr1	135778972	135779449
chr1	135787847	135788073
chr1	135811313	135811531
chr1	136017883	136018100
chr1	136118967	136119167
chr1	136131016	136131562
chr1	136135072	136135382
chr1	136140002	136140541
chr1	136140002	136140541
chr1	136249753	136249957
chr1	136255299	136255523
chr1	136261777	136261984
chr1	136345504	136346341
chr1	136345504	136346341
chr1	136364792	136365052
chr1	136414943	136415754
chr1	136466071	136466630
chr1	136550993	136551423
chr1	136624545	136625118
chr1	136707419	136707648
chr1	136746934	136747147
chr1	137569765	137569965
chr1	137751387	137752005
chr1	137751387	137752005
chr1	137806707	137807294
chr1	137898276	137898715
chr1	137900334	137900592
chr1	138039256	138039486
chr1	138136315	138136803
chr1	138191978	138192551
chr1	138348504	138348841
chr1	138618032	138618305
chr1	138619021	138619893
chr1	138619021	138619893
chr1	138785893	138786188
chr1	138822881	138823241
chr1	138835435	138835635
chr1	138856710	138857033
chr1	138912207	138912675
chr1	139421844	139422564
chr1	139454519	139455230
chr1	141884440	141884730
chr1	143702317	143703164
chr1	143730986	143731219
chr1	143739363	143739805
chr1	143776943	143777527
chr1	143916557	143917120
chr1	143916557	143917120
chr1	144003886	144004472
chr1	144006541	144006875
chr1	144086209	144086481
chr1	144185008	144185380
chr1	144200563	144200905
chr1	144202963	144203235
chr1	144243578	144243778
chr1	144248980	144249276
chr1	144283415	144283629
chr1	144330324	144330927
chr1	144406693	144406929
chr1	144775278	144775684
chr1	148808735	148808989
chr1	149939421	149939621
chr1	149940386	149940625
chr1	149947048	149947376
chr1	149954011	149954331
chr1	149960787	149960987
chr1	149961191	149961430
chr1	150099837	150100140
chr1	150164867	150165259
chr1	150392630	150393637
chr1	150392630	150393637
chr1	151096071	151096334
chr1	151250783	151251198
chr1	151344100	151345388
chr1	151344100	151345388
chr1	151344100	151345388
chr1	151428237	151428875
chr1	151500632	151501215
chr1	151706157	151706427
chr1	151754878	151755705
chr1	151999731	151999931
chr1	152015639	152015986
chr1	152019225	152019526
chr1	152090049	152090553
chr1	152386260	152386884
chr1	152511323	152511543
chr1	152525056	152525309
chr1	152682390	152682601
chr1	152749303	152749545
chr1	152766173	152766795
chr1	152768173	152768439
chr1	152779103	152779343
chr1	152790206	152790519
chr1	152798188	152798532
chr1	152807628	152807954
chr1	152815233	152815433
chr1	152902714	152903523
chr1	152902714	152903523
chr1	152904564	152904830
chr1	152933999	152934225
chr1	153085170	153085525
chr1	153121347	153121624
chr1	153140888	153141143
chr1	153197386	153197729
chr1	153332633	153333449
chr1	153332633	153333449
chr1	153413999	153414713
chr1	153487320	153487896
chr1	153535643	153535843
chr1	153549567	153549860
chr1	153556995	153557209
chr1	153602563	153603147
chr1	153602563	153603147
chr1	153749229	153749737
chr1	153807474	153807716
chr1	153847008	153847340
chr1	153899718	153900734
chr1	154033909	154034189
chr1	154034227	154034610
chr1	154076795	154077048
chr1	154077088	154077319
chr1	154118124	154118329
chr1	154118698	154118927
chr1	154617799	154618026
chr1	154786197	154786630
chr1	155006611	155006914
chr1	155028794	155029041
chr1	155050223	155050844
chr1	155059501	155059915
chr1	155083167	155083877
chr1	155083167	155083877
chr1	155098851	155099887
chr1	155146710	155146950
chr1	155158432	155158927
chr1	155158986	155159214
chr1	155192719	155193129
chr1	155223981	155224547
chr1	155281560	155281794
chr1	155417200	155417697
chr1	155537327	155537527
chr1	155558016	155558525
chr1	155558016	155558525
chr1	155564824	155565055
chr1	155784744	155785031
chr1	155812722	155813005
chr1	155863002	155863314
chr1	155973124	155973806
chr1	156035468	156036736
chr1	156035468	156036736
chr1	156040677	156040999
chr1	156241103	156241616
chr1	156308656	156308909
chr1	156408017	156408390
chr1	156420580	156421247
chr1	156420580	156421247
chr1	156474072	156474606
chr1	156558492	156558947
chr1	156615386	156615972
chr1	156674214	156674782
chr1	156674214	156674782
chr1	156676235	156676472
chr1	156718419	156718714
chr1	156718873	156719359
chr1	156752499	156752706
chr1	156921602	156921872
chr1	156921908	156922118
chr1	156931385	156931720
chr1	156938775	156939157
chr1	156991143	156991480
chr1	156996490	156996810
chr1	157001099	157001325
chr1	157039014	157039496
chr1	157040241	157040486
chr1	157076327	157076586
chr1	157232422	157232706
chr1	157411831	157412041
chr1	157412059	157412861
chr1	157412059	157412861
chr1	157458356	157458665
chr1	157553105	157553360
chr1	157560598	157560843
chr1	159186794	159187346
chr1	159231727	159232381
chr1	159231727	159232381
chr1	159232432	159232632
chr1	159596676	159597036
chr1	159686512	159686756
chr1	159735039	159735460
chr1	159812770	159813132
chr1	160044325	160044731
chr1	160079182	160079664
chr1	160194856	160195420
chr1	160212694	160213456
chr1	160212694	160213456
chr1	160233871	160234286
chr1	160906001	160906704
chr1	161034396	161034741
chr1	161034779	161035780
chr1	161070495	161071118
chr1	161131091	161131680
chr1	161131091	161131680
chr1	161196037	161196250
chr1	161251013	161251696
chr1	161251013	161251696
chr1	161482291	161482611
chr1	161735003	161735337
chr1	161766713	161766923
chr1	161876566	161877388
chr1	161876566	161877388
chr1	161894082	161894297
chr1	161968979	161969377
chr1	161976401	161976725
chr1	161999855	162000063
chr1	162548299	162548787
chr1	162564939	162565405
chr1	162570246	162570880
chr1	162625400	162625656
chr1	162665153	162665421
chr1	162740189	162740756
chr1	163383697	163383954
chr1	163403529	163404089
chr1	163403529	163404089
chr1	163443970	163444170
chr1	163779339	163779883
chr1	163910425	163910625
chr1	163929643	163929860
chr1	163929861	163930208
chr1	163994503	163995088
chr1	164135271	164135787
chr1	164136010	164136312
chr1	164139600	164139818
chr1	164248500	164249417
chr1	164248500	164249417
chr1	164275421	164275906
chr1	164307154	164307860
chr1	164307154	164307860
chr1	164440212	164440581
chr1	164458177	164458648
chr1	164898830	164899291
chr1	164898830	164899291
chr1	165021018	165021471
chr1	165114852	165115057
chr1	165120440	165120732
chr1	165132536	165132782
chr1	165161154	165161354
chr1	165193871	165194689
chr1	165236518	165237318
chr1	165236518	165237318
chr1	165281790	165282040
chr1	165460331	165461385
chr1	165460331	165461385
chr1	165580290	165580523
chr1	165634282	165634842
chr1	165641454	165641750
chr1	165641918	165642179
chr1	165642206	165642780
chr1	165642206	165642780
chr1	165675278	165675478
chr1	165691547	165691868
chr1	165717799	165718114
chr1	165724968	165725168
chr1	165736143	165736455
chr1	165763525	165763955
chr1	165771596	165771853
chr1	165780366	165780592
chr1	166002491	166003188
chr1	166002491	166003188
chr1	166003190	166003628
chr1	166138267	166138492
chr1	166153451	166153725
chr1	166154575	166154775
chr1	166378827	166379657
chr1	166378827	166379657
chr1	166409654	166410064
chr1	167242185	167242478
chr1	167246419	167246619
chr1	167247030	167247347
chr1	167268695	167268946
chr1	167284515	167285284
chr1	167288757	167288966
chr1	167289204	167289432
chr1	167308298	167308926
chr1	167337490	167337716
chr1	167349751	167350458
chr1	167369992	167370236
chr1	167393642	167394485
chr1	167393642	167394485
chr1	167637103	167637356
chr1	168432233	168432699
chr1	169024556	169024863
chr1	169459470	169459670
chr1	169531327	169531911
chr1	169918102	169918346
chr1	169919276	169919476
chr1	169968984	169969551
chr1	170136444	170136744
chr1	170174567	170175367
chr1	170215129	170215570
chr1	170255537	170255917
chr1	170277066	170277344
chr1	170282427	170282674
chr1	170535137	170535584
chr1	170589789	170589989
chr1	170613344	170613550
chr1	170632438	170632692
chr1	170644237	170644817
chr1	170709549	170709870
chr1	170867695	170867982
chr1	170868527	170868894
chr1	170884951	170885602
chr1	170884951	170885602
chr1	170973051	170973311
chr1	170998031	170998662
chr1	171006881	171007169
chr1	171033770	171034111
chr1	171036986	171037189
chr1	171037951	171038153
chr1	171038211	171038441
chr1	171044374	171045107
chr1	171044374	171045107
chr1	171059209	171059589
chr1	171101824	171103413
chr1	171101824	171103413
chr1	171101824	171103413
chr1	171101824	171103413
chr1	171111055	171111326
chr1	171111327	171111784
chr1	171113840	171114206
chr1	171118331	171118533
chr1	171150364	171150782
chr1	171196033	171196496
chr1	171222331	171222950
chr1	171234151	171234559
chr1	171246959	171247532
chr1	171258969	171259370
chr1	171270133	171270522
chr1	171280923	171281869
chr1	171287763	171288145
chr1	171328679	171329618
chr1	171328679	171329618
chr1	171345519	171345849
chr1	171375748	171376076
chr1	171380001	171380201
chr1	171382066	171382392
chr1	171388705	171389252
chr1	171410914	171411725
chr1	171437482	171437682
chr1	171470884	171471270
chr1	171501464	171503587
chr1	171501464	171503587
chr1	171501464	171503587
chr1	171501464	171503587
chr1	171501464	171503587
chr1	171561289	171561520
chr1	171610190	171610390
chr1	171619164	171619449
chr1	171815806	171816079
chr1	171849474	171849971
chr1	171921145	171921345
chr1	172026933	172027133
chr1	172082501	172083050
chr1	172126367	172126927
chr1	172147834	172148481
chr1	172217185	172217427
chr1	172277271	172277503
chr1	172306206	172306452
chr1	172310154	172310409
chr1	172311441	172311834
chr1	172364695	172364942
chr1	172376163	172376764
chr1	172409106	172409339
chr1	172409463	172409663
chr1	172423405	172423797
chr1	172481926	172482261
chr1	172499789	172500540
chr1	172500920	172501419
chr1	172501820	172502020
chr1	172512960	172513317
chr1	172513895	172514364
chr1	172525277	172525746
chr1	172526770	172527022
chr1	172528765	172529048
chr1	172550548	172551017
chr1	172632672	172633358
chr1	173377573	173377773
chr1	173418942	173419217
chr1	173420335	173420649
chr1	173456472	173456672
chr1	174040771	174041105
chr1	174652816	174653022
chr1	175625265	175625869
chr1	175626086	175626286
chr1	175669072	175669342
chr1	175692329	175693119
chr1	175880435	175880928
chr1	175936557	175936807
chr1	176075475	176075771
chr1	176076927	176077128
chr1	176813926	176814494
chr1	176814518	176815038
chr1	176827560	176827801
chr1	176933333	176933560
chr1	177188847	177189047
chr1	177257236	177257556
chr1	177258433	177258993
chr1	177408584	177408966
chr1	177441535	177442325
chr1	177467152	177467368
chr1	177532719	177532934
chr1	177555575	177555813
chr1	177681175	177681647
chr1	177796178	177796964
chr1	177982963	177983569
chr1	178187246	178187816
chr1	178242214	178242476
chr1	178318109	178319244
chr1	178318109	178319244
chr1	178318109	178319244
chr1	178318109	178319244
chr1	178336441	178336704
chr1	178337390	178338093
chr1	178368779	178369321
chr1	178369323	178369579
chr1	178405548	178405806
chr1	178406043	178406832
chr1	178449289	178449500
chr1	178463732	178464041
chr1	178489141	178489360
chr1	178496733	178497081
chr1	178675616	178675909
chr1	179045983	179046220
chr1	179232121	179232479
chr1	179517725	179518221
chr1	179546094	179546814
chr1	179645713	179646011
chr1	179667971	179668396
chr1	179803242	179804064
chr1	179803242	179804064
chr1	179842660	179842962
chr1	180195838	180196345
chr1	180256015	180256560
chr1	180263521	180263944
chr1	180268670	180268906
chr1	180279573	180280075
chr1	180330322	180330653
chr1	180365155	180365728
chr1	180365155	180365728
chr1	180387416	180387898
chr1	180403585	180404134
chr1	180407219	180407419
chr1	180417159	180417462
chr1	180422235	180422435
chr1	180431916	180432255
chr1	180434232	180434450
chr1	180484108	180484322
chr1	180541203	180541741
chr1	180547933	180548234
chr1	180568677	180569115
chr1	180601588	180602064
chr1	180641101	180641721
chr1	180725706	180726468
chr1	180725706	180726468
chr1	180763874	180764220
chr1	180777578	180778496
chr1	180777578	180778496
chr1	180813191	180813884
chr1	180813909	180814467
chr1	180813909	180814467
chr1	180835188	180835586
chr1	180850370	180851263
chr1	180850370	180851263
chr1	180873996	180874525
chr1	180884560	180884760
chr1	180888748	180889002
chr1	180889905	180890220
chr1	180904049	180904440
chr1	180919806	180920025
chr1	180922346	180922546
chr1	180942145	180942769
chr1	180942145	180942769
chr1	181022351	181022585
chr1	181143674	181144540
chr1	181150785	181151152
chr1	181170271	181170689
chr1	181211825	181212521
chr1	181232099	181233000
chr1	181232099	181233000
chr1	181256240	181256593
chr1	181256671	181257294
chr1	181272911	181273133
chr1	181372424	181372955
chr1	181545459	181545702
chr1	181552708	181553195
chr1	181616242	181616530
chr1	181841925	181842779
chr1	181852804	181853037
chr1	181853064	181853472
chr1	181860650	181861126
chr1	181877090	181877393
chr1	181881573	181881943
chr1	181888826	181889129
chr1	182082039	182082282
chr1	182108392	182108966
chr1	182124492	182124939
chr1	182125005	182125356
chr1	182282118	182283027
chr1	182282118	182283027
chr1	182282118	182283027
chr1	182341418	182341818
chr1	182363859	182364068
chr1	182376300	182376500
chr1	182380773	182380987
chr1	182408636	182409368
chr1	182489773	182490189
chr1	182506371	182506616
chr1	182506624	182506927
chr1	182517397	182517778
chr1	182527950	182528803
chr1	182527950	182528803
chr1	182527950	182528803
chr1	182539370	182539614
chr1	182908378	182908725
chr1	182928302	182928785
chr1	182951368	182951615
chr1	182960192	182960418
chr1	182982991	182983344
chr1	183147425	183147739
chr1	183215777	183215977
chr1	183264099	183264673
chr1	183264099	183264673
chr1	183266013	183266426
chr1	183296715	183297378
chr1	183299104	183299562
chr1	183344912	183345725
chr1	183344912	183345725
chr1	183349933	183350164
chr1	183369372	183369976
chr1	183388709	183389201
chr1	183439133	183439397
chr1	184033734	184033939
chr1	184034024	184034585
chr1	184066968	184067228
chr1	184471394	184471610
chr1	184478067	184478375
chr1	184536433	184536783
chr1	184563041	184563241
chr1	184622493	184622693
chr1	184732179	184732532
chr1	184732551	184733082
chr1	184824484	184824820
chr1	184845365	184845585
chr1	184845586	184846152
chr1	184852058	184852588
chr1	185203866	185204347
chr1	185328872	185329574
chr1	185328872	185329574
chr1	185331963	185332319
chr1	185362703	185363422
chr1	186722046	186722248
chr1	186749173	186749523
chr1	187031844	187032091
chr1	187143106	187143361
chr1	187800700	187800972
chr1	187904861	187905219
chr1	187910773	187911054
chr1	188980323	188980530
chr1	189007694	189008201
chr1	189687958	189688491
chr1	189922103	189922622
chr1	189927746	189927952
chr1	189973110	189973340
chr1	190125006	190125330
chr1	190125337	190125719
chr1	190777797	190777997
chr1	190928240	190928945
chr1	191025904	191026698
chr1	191062745	191063310
chr1	191085538	191085999
chr1	191103043	191103243
chr1	191111119	191111530
chr1	191125754	191126285
chr1	191166226	191166426
chr1	191182364	191182767
chr1	191183019	191183650
chr1	191197953	191198273
chr1	191201275	191201491
chr1	191224018	191224582
chr1	191248556	191248757
chr1	191275603	191275934
chr1	191277656	191278036
chr1	191281200	191281402
chr1	191288834	191289089
chr1	191312504	191312704
chr1	191312705	191312985
chr1	191317752	191318313
chr1	191317752	191318313
chr1	191325683	191326259
chr1	191396978	191397856
chr1	191396978	191397856
chr1	191420988	191421327
chr1	191449630	191449830
chr1	191479877	191480406
chr1	191479877	191480406
chr1	191575016	191575235
chr1	191575239	191576234
chr1	191575239	191576234
chr1	191661005	191661512
chr1	191717833	191718496
chr1	191717833	191718496
chr1	191817910	191818154
chr1	191821179	191821658
chr1	191906275	191907166
chr1	191965091	191965361
chr1	191990013	191990371
chr1	192070276	192070511
chr1	192070801	192071069
chr1	192078364	192078763
chr1	192092314	192092838
chr1	192092952	192093202
chr1	192136503	192137117
chr1	192136503	192137117
chr1	192137939	192138397
chr1	192598481	192598681
chr1	192745471	192746828
chr1	192745471	192746828
chr1	192745471	192746828
chr1	192753306	192753534
chr1	193087537	193087737
chr1	193129890	193130505
chr1	193160325	193160702
chr1	193173308	193173886
chr1	193201356	193201815
chr1	193208243	193208483
chr1	193242292	193242685
chr1	193330191	193330493
chr1	193576066	193576268
chr1	193715412	193715620
chr1	194056528	194056795
chr1	194671928	194672130
chr1	194839339	194839539
chr1	194879614	194879917
chr1	194885738	194886045
chr1	194927731	194928339
chr1	194938682	194939007
chr1	194943522	194943865
chr1	194976112	194976928
chr1	194976112	194976928
chr1	194995219	194995550
chr1	195130923	195131705
chr1	195130923	195131705
chr1	195130923	195131705
chr1	195241519	195241891
chr10	3281026	3281365
chr10	3336785	3337494
chr10	3336785	3337494
chr10	3366315	3366564
chr10	3740204	3740442
chr10	3972918	3973318
chr10	3973367	3974060
chr10	4065879	4066079
chr10	4120820	4121127
chr10	4334369	4334651
chr10	4341528	4341728
chr10	4346800	4347130
chr10	4355744	4355957
chr10	4386583	4387375
chr10	4386583	4387375
chr10	4432157	4432812
chr10	4612335	4612586
chr10	4612747	4612972
chr10	4787002	4787290
chr10	4977342	4977748
chr10	5079963	5080393
chr10	5194344	5194894
chr10	5194344	5194894
chr10	5195073	5195314
chr10	5326686	5327004
chr10	5600211	5600418
chr10	5805139	5806264
chr10	5805139	5806264
chr10	5823764	5824593
chr10	5823764	5824593
chr10	5841447	5841649
chr10	7063050	7063259
chr10	7064151	7064488
chr10	7211362	7211665
chr10	7212107	7212466
chr10	7333382	7333657
chr10	7470096	7470305
chr10	7473449	7473829
chr10	7589621	7590156
chr10	7662589	7663558
chr10	7662589	7663558
chr10	7662589	7663558
chr10	7667410	7667732
chr10	7681787	7681987
chr10	7725720	7726308
chr10	7780772	7781329
chr10	7792721	7793076
chr10	7833879	7834265
chr10	7839947	7840147
chr10	7841805	7842155
chr10	7883612	7883812
chr10	7956154	7956834
chr10	7956154	7956834
chr10	8065740	8066046
chr10	8213946	8214324
chr10	8747873	8748086
chr10	8766013	8766290
chr10	8795433	8795647
chr10	8955813	8956087
chr10	8974040	8974280
chr10	9880460	9880717
chr10	9901216	9901492
chr10	9901895	9902315
chr10	9907492	9907794
chr10	9908125	9908376
chr10	9955124	9955324
chr10	10184374	10184723
chr10	10321136	10321426
chr10	10355625	10355929
chr10	10449145	10449349
chr10	10457029	10457375
chr10	10468731	10469094
chr10	10472255	10472581
chr10	10557537	10557748
chr10	10557944	10558433
chr10	11149093	11149809
chr10	11280684	11281534
chr10	11280684	11281534
chr10	11363162	11363573
chr10	11449947	11450218
chr10	12836499	12836709
chr10	12866947	12867154
chr10	12868123	12868824
chr10	12868123	12868824
chr10	12869012	12869366
chr10	12919308	12919588
chr10	12922498	12923283
chr10	12922498	12923283
chr10	12964185	12964463
chr10	13008207	13008702
chr10	13016608	13016892
chr10	13192699	13192907
chr10	13192948	13193362
chr10	13443600	13443948
chr10	13444145	13444545
chr10	13470291	13470632
chr10	13474213	13474450
chr10	13500862	13501321
chr10	13552944	13553295
chr10	13868676	13869101
chr10	13964551	13965231
chr10	13965601	13965852
chr10	13982812	13983448
chr10	14048311	14048520
chr10	14207714	14207942
chr10	14705169	14705789
chr10	15300163	15300412
chr10	15453727	15454048
chr10	16159618	16159876
chr10	16652535	16652735
chr10	17035013	17035213
chr10	17485030	17485579
chr10	17485030	17485579
chr10	17575941	17576192
chr10	17722180	17722526
chr10	17722803	17723835
chr10	17733096	17733324
chr10	17772322	17772942
chr10	17796043	17796350
chr10	17870045	17870333
chr10	17919108	17919341
chr10	17947880	17948382
chr10	18022330	18022589
chr10	18022735	18023366
chr10	18022735	18023366
chr10	18055313	18055915
chr10	18055313	18055915
chr10	18176610	18177189
chr10	18197341	18197579
chr10	18210892	18211092
chr10	18234831	18235476
chr10	18234831	18235476
chr10	18407534	18407748
chr10	18430234	18430662
chr10	18492004	18492281
chr10	19015155	19015682
chr10	19043949	19044239
chr10	19062039	19062560
chr10	19062563	19062785
chr10	19094300	19094621
chr10	19186048	19186248
chr10	19591414	19592369
chr10	19591414	19592369
chr10	19613089	19613805
chr10	19691828	19692187
chr10	19693164	19693383
chr10	19708725	19709005
chr10	19907281	19907821
chr10	19907281	19907821
chr10	19915255	19915632
chr10	19933678	19934625
chr10	19939228	19939648
chr10	20036971	20037171
chr10	20104554	20104924
chr10	20148831	20149115
chr10	20149373	20149601
chr10	20219514	20219810
chr10	20311907	20313122
chr10	20311907	20313122
chr10	20311907	20313122
chr10	20347395	20348062
chr10	20486951	20487178
chr10	20505477	20505920
chr10	20518061	20518263
chr10	20590078	20590417
chr10	20724945	20725218
chr10	20835167	20835475
chr10	20882694	20882904
chr10	20915619	20915958
chr10	20952040	20952282
chr10	20952302	20952883
chr10	20966142	20966424
chr10	20992759	20992975
chr10	21054826	21055419
chr10	21054826	21055419
chr10	21077051	21077681
chr10	21077051	21077681
chr10	21083420	21083986
chr10	21118483	21118698
chr10	21160736	21161228
chr10	21186747	21187039
chr10	21228487	21228933
chr10	21252188	21252534
chr10	21295735	21296162
chr10	21383018	21383245
chr10	21994357	21994913
chr10	22058509	22059103
chr10	22140994	22141217
chr10	22148486	22149038
chr10	22149039	22149239
chr10	22223501	22223798
chr10	22302401	22302656
chr10	22306522	22306858
chr10	22731124	22731900
chr10	22731124	22731900
chr10	23611260	23611460
chr10	23786758	23787572
chr10	24133184	24133483
chr10	24149020	24149606
chr10	24312138	24312439
chr10	24622599	24622836
chr10	24869659	24870351
chr10	24961173	24961373
chr10	25118633	25119436
chr10	25118633	25119436
chr10	25296840	25297284
chr10	25331716	25332086
chr10	25359584	25360153
chr10	25395563	25395840
chr10	25533088	25533467
chr10	26372998	26373242
chr10	26375927	26376127
chr10	26464226	26464426
chr10	26494358	26494645
chr10	26752667	26752913
chr10	26772224	26772655
chr10	26773001	26773284
chr10	26791870	26792183
chr10	26797410	26797620
chr10	26799478	26800171
chr10	26895828	26896028
chr10	26996071	26996343
chr10	28593848	28594219
chr10	28955151	28955399
chr10	29313002	29313589
chr10	29361595	29362376
chr10	30200191	30200825
chr10	30600327	30600930
chr10	30618002	30618696
chr10	30660642	30660902
chr10	30661033	30661233
chr10	30755072	30755366
chr10	30802643	30802996
chr10	30803078	30803555
chr10	30810878	30811264
chr10	31312886	31313841
chr10	31312886	31313841
chr10	33951057	33951475
chr10	34019391	34020038
chr10	34206893	34207115
chr10	34249634	34249874
chr10	34281888	34282448
chr10	34297311	34297575
chr10	34418150	34418818
chr10	36974118	36974821
chr10	36974118	36974821
chr10	39121557	39121761
chr10	39133859	39134321
chr10	39171155	39171515
chr10	39171676	39172049
chr10	39266674	39266887
chr10	39291244	39291493
chr10	39369461	39369979
chr10	39412803	39413016
chr10	39612888	39613295
chr10	39731313	39732236
chr10	39731313	39732236
chr10	39732554	39733142
chr10	39732554	39733142
chr10	39898838	39899435
chr10	39959821	39960486
chr10	40128555	40128839
chr10	40141659	40142565
chr10	40164444	40164672
chr10	40171343	40171543
chr10	40212482	40212835
chr10	40246817	40247239
chr10	40258423	40259744
chr10	40258423	40259744
chr10	40258423	40259744
chr10	40275904	40276283
chr10	40302018	40302584
chr10	40310222	40310517
chr10	40348538	40349511
chr10	40348538	40349511
chr10	40349851	40350095
chr10	40372289	40372658
chr10	40451769	40452113
chr10	40476942	40477199
chr10	40499377	40499733
chr10	40499749	40500199
chr10	40525878	40526096
chr10	40526390	40526687
chr10	40576275	40576606
chr10	40882995	40883626
chr10	40882995	40883626
chr10	41004373	41004656
chr10	41288860	41289111
chr10	41302882	41303414
chr10	41303811	41304011
chr10	41450132	41450687
chr10	41473806	41474335
chr10	41473806	41474335
chr10	41490200	41490641
chr10	41505516	41505753
chr10	41518553	41518981
chr10	41518553	41518981
chr10	41519002	41519677
chr10	41519002	41519677
chr10	41595505	41595895
chr10	41604770	41605400
chr10	41682837	41683087
chr10	41689961	41690184
chr10	41809521	41809832
chr10	41809840	41810638
chr10	41809840	41810638
chr10	41887184	41887879
chr10	42018283	42018575
chr10	42031138	42031350
chr10	42057390	42057703
chr10	42089142	42089606
chr10	42220482	42220803
chr10	42276447	42276855
chr10	42277498	42278324
chr10	42277498	42278324
chr10	42293559	42293776
chr10	42293880	42294080
chr10	42295139	42295458
chr10	42478154	42478766
chr10	42501725	42502598
chr10	42678743	42679377
chr10	42697076	42697351
chr10	42761299	42762097
chr10	42842356	42842560
chr10	42860113	42860825
chr10	42860113	42860825
chr10	42896395	42896616
chr10	42933188	42933432
chr10	42990000	42990221
chr10	43034683	43035154
chr10	43035687	43035908
chr10	43221043	43221660
chr10	43452460	43452695
chr10	43479627	43480007
chr10	43540768	43541225
chr10	43641197	43641551
chr10	43667744	43668244
chr10	43752166	43752376
chr10	43752397	43752634
chr10	43856402	43856753
chr10	43901523	43901891
chr10	43910767	43911011
chr10	44003861	44004061
chr10	44029629	44029829
chr10	44268141	44268735
chr10	44458531	44459080
chr10	44529379	44529690
chr10	44702085	44702515
chr10	45066935	45067415
chr10	45577629	45578141
chr10	50592410	50593103
chr10	51405251	51405458
chr10	51454038	51454238
chr10	52381831	52382424
chr10	52417198	52417898
chr10	53348351	53348678
chr10	53379311	53380111
chr10	53379311	53380111
chr10	53596682	53597194
chr10	53629271	53630318
chr10	53629271	53630318
chr10	54075273	54075473
chr10	54075538	54075979
chr10	54117753	54118187
chr10	54119308	54119614
chr10	55257437	55257647
chr10	56228532	56229066
chr10	56852504	56852772
[truncated: 25,649 more rows]
