# Supplementary material for: Perturbing LSD1 and WNT rewires transcription to synergistically induce AML differentiation
Source: Nature. 2025 Apr 16;642(8067):508–18. doi: 10.1038/s41586-025-08915-1 (PMC12158781; doi:10.1038/s41586-025-08915-1)
Supplement: Supplementary file 7 — ER-HoxA9 ATAC-seq peaks-d3. [file 41586_2025_8915_MOESM7_ESM.xlsx]

## Sheet: ATAC_Combo_d3_r1
chr1	3059490	3059901
chr1	3445631	3446321
chr1	3451489	3452038
chr1	4414296	4414508
chr1	4414660	4415052
chr1	4417897	4418217
chr1	4427406	4427708
chr1	4671329	4671544
chr1	4785344	4785927
chr1	4807442	4808233
chr1	4857367	4857926
chr1	4906957	4907251
chr1	5082928	5083516
chr1	5656977	5657478
chr1	5970028	5970381
chr1	6214376	6215284
chr1	6214376	6215284
chr1	6454191	6454556
chr1	6466988	6467410
chr1	6492884	6493084
chr1	6969708	6970251
chr1	7088509	7089301
chr1	7204844	7205044
chr1	7206350	7206604
chr1	7397575	7398407
chr1	7397575	7398407
chr1	7548277	7548491
chr1	7705982	7706189
chr1	7737402	7737685
chr1	7776796	7777056
chr1	7824003	7824423
chr1	9545051	9545561
chr1	9700161	9700901
chr1	9700161	9700901
chr1	9748112	9748708
chr1	9772779	9773086
chr1	9797852	9798113
chr1	9799047	9799257
chr1	9805798	9806235
chr1	9812957	9813220
chr1	9815839	9816152
chr1	9825993	9826207
chr1	9857615	9857961
chr1	9859004	9859301
chr1	9876836	9877306
chr1	9893117	9893488
chr1	9943799	9944348
chr1	9991886	9992109
chr1	10037801	10038328
chr1	10037801	10038328
chr1	10039586	10040257
chr1	10039586	10040257
chr1	10054322	10054594
chr1	10232749	10233394
chr1	10269311	10269511
chr1	10280287	10280525
chr1	10325484	10326151
chr1	10325484	10326151
chr1	10880014	10880718
chr1	10880014	10880718
chr1	13052173	13052373
chr1	13162278	13162684
chr1	13256209	13256505
chr1	13267449	13267864
chr1	13336072	13336272
chr1	13372370	13372967
chr1	13372969	13373252
chr1	13424551	13424801
chr1	13513720	13514185
chr1	13589364	13589616
chr1	13589638	13590210
chr1	13593165	13593440
chr1	13600462	13600685
chr1	13647851	13648310
chr1	13659876	13660792
chr1	13659876	13660792
chr1	13789309	13789553
chr1	13840120	13840337
chr1	13873950	13874299
chr1	14104563	14104856
chr1	14105514	14105784
chr1	14143935	14144196
chr1	14218651	14218977
chr1	14222436	14222899
chr1	14513710	14514012
chr1	14595961	14596372
chr1	14918798	14919015
chr1	14924859	14925265
chr1	15805333	15806121
chr1	15805333	15806121
chr1	16104343	16104566
chr1	16104589	16105154
chr1	16105209	16105575
chr1	16105576	16105933
chr1	16161711	16161972
chr1	16228425	16228643
chr1	16268875	16269111
chr1	16325219	16325510
chr1	16518703	16518910
chr1	16570798	16571265
chr1	16617748	16618015
chr1	16619138	16619636
chr1	16642263	16642510
chr1	16656544	16657535
chr1	16656544	16657535
chr1	16664996	16665548
chr1	16688062	16689053
chr1	16688062	16689053
chr1	16688062	16689053
chr1	16747150	16747662
chr1	16798281	16798645
chr1	17449329	17449620
chr1	17608038	17608308
chr1	17608393	17608767
chr1	20820087	20820614
chr1	20890370	20890775
chr1	20890939	20891161
chr1	20933584	20933818
chr1	20939144	20939358
chr1	20989510	20989895
chr1	21008829	21009191
chr1	21014423	21014903
chr1	21025278	21025575
chr1	21031754	21032008
chr1	21032307	21032507
chr1	21068604	21068811
chr1	21079173	21079871
chr1	21079173	21079871
chr1	21166220	21166660
chr1	21218429	21218940
chr1	21554628	21554998
chr1	21567391	21567699
chr1	21960382	21960965
chr1	21961336	21961594
chr1	22737501	22737854
chr1	23345784	23346015
chr1	23380084	23380410
chr1	23383051	23383642
chr1	23419052	23419307
chr1	23433589	23434032
chr1	23539606	23539829
chr1	23555896	23556136
chr1	23921701	23922530
chr1	23921701	23922530
chr1	23921701	23922530
chr1	23983138	23983434
chr1	24005329	24005873
chr1	24249210	24249458
chr1	24514364	24514607
chr1	24549160	24549389
chr1	24553495	24553769
chr1	24572566	24572928
chr1	24612586	24612919
chr1	24612949	24613286
chr1	24633826	24634026
chr1	24678183	24678858
chr1	28047712	28048346
chr1	28047712	28048346
chr1	28053959	28054367
chr1	30583883	30584131
chr1	30718582	30718782
chr1	30872781	30873297
chr1	30873318	30874211
chr1	30873318	30874211
chr1	30921327	30921581
chr1	30930182	30930484
chr1	30949249	30950414
chr1	30949249	30950414
chr1	30949249	30950414
chr1	31033972	31034172
chr1	31222581	31222944
chr1	31616301	31616512
chr1	31616548	31616762
chr1	33531921	33532239
chr1	33535429	33535629
chr1	33669607	33669971
chr1	33670234	33670634
chr1	33733112	33733415
chr1	33739342	33739618
chr1	33757656	33758164
chr1	33814266	33814727
chr1	33876455	33876731
chr1	33883349	33883747
chr1	33898259	33898775
chr1	33900190	33900427
chr1	33903631	33904056
chr1	33912395	33912642
chr1	34289150	34289558
chr1	34290376	34290576
chr1	34439214	34440208
chr1	34439214	34440208
chr1	34439214	34440208
chr1	34459580	34459875
chr1	34460226	34460446
chr1	34462857	34463125
chr1	34468094	34468315
chr1	34472550	34473418
chr1	34472550	34473418
chr1	34485600	34485821
chr1	34485837	34486174
chr1	34510608	34510965
chr1	34564376	34564673
chr1	34579554	34579833
chr1	34801518	34802108
chr1	34801518	34802108
chr1	34828040	34828251
chr1	34842740	34843367
chr1	34849820	34850287
chr1	34851581	34851842
chr1	34858703	34858945
chr1	34867252	34867580
chr1	35338304	35338517
chr1	35813669	35813994
chr1	36052560	36052980
chr1	36064987	36065213
chr1	36068076	36068501
chr1	36129144	36129557
chr1	36130268	36130695
chr1	36131199	36131399
chr1	36160261	36160558
chr1	36162695	36163088
chr1	36173047	36173257
chr1	36243960	36244523
chr1	36252870	36253154
chr1	36262094	36262566
chr1	36264096	36264574
chr1	36272550	36272859
chr1	36273115	36273680
chr1	36279221	36279581
chr1	36296534	36296823
chr1	36307489	36308379
chr1	36307489	36308379
chr1	36309641	36309888
chr1	36325801	36326445
chr1	36368534	36368875
chr1	36368885	36369399
chr1	36445113	36445531
chr1	36471113	36471634
chr1	36471696	36471908
chr1	36508250	36508566
chr1	36511537	36512281
chr1	36546984	36547580
chr1	36556557	36557141
chr1	36557468	36557757
chr1	36564182	36564405
chr1	36566413	36566821
chr1	36569322	36569594
chr1	36571643	36571949
chr1	36591405	36591789
chr1	36684146	36684454
chr1	36691230	36691699
chr1	36709824	36710314
chr1	36737296	36737594
chr1	36744522	36744982
chr1	36836392	36836933
chr1	36874877	36875296
chr1	36927668	36927902
chr1	36939448	36940134
chr1	36939448	36940134
chr1	37000460	37000660
chr1	37029183	37029438
chr1	37131761	37131986
chr1	37216024	37216439
chr1	37299566	37300135
chr1	37300142	37300442
chr1	37300717	37300997
chr1	37308714	37309015
chr1	37318586	37318992
chr1	37344258	37344541
chr1	37344620	37344841
chr1	37407238	37407492
chr1	37419423	37419751
chr1	37429766	37430361
chr1	37474132	37474372
chr1	37478945	37479458
chr1	37486420	37486825
chr1	37491640	37492089
chr1	37496029	37496248
chr1	37524692	37525061
chr1	37540886	37541438
chr1	37559791	37559992
chr1	37561797	37562346
chr1	37585704	37586498
chr1	37585704	37586498
chr1	37621997	37622299
chr1	37624272	37624472
chr1	37639181	37639480
chr1	37864745	37865510
chr1	37872078	37872492
chr1	37890069	37890641
chr1	37996837	37997514
chr1	37996837	37997514
chr1	37997828	37998256
chr1	38038949	38039215
chr1	38129596	38130309
chr1	38131170	38131475
chr1	38428867	38429078
chr1	38437789	38438084
chr1	38495438	38495658
chr1	38627473	38627673
chr1	38632513	38632724
chr1	38664822	38665159
chr1	38694226	38694487
chr1	38696170	38696568
chr1	38987435	38988122
chr1	38987435	38988122
chr1	39367586	39368043
chr1	39396479	39396686
chr1	39408824	39409029
chr1	39428204	39428626
chr1	39455531	39455867
chr1	39469004	39469379
chr1	39478333	39479038
chr1	39478333	39479038
chr1	39482259	39482842
chr1	39482259	39482842
chr1	39487466	39487804
chr1	39503247	39503632
chr1	39525707	39526161
chr1	39530279	39530527
chr1	39535496	39536229
chr1	39577067	39577739
chr1	39578486	39578970
chr1	39579219	39579489
chr1	39590272	39590504
chr1	39602365	39602885
chr1	39608516	39608906
chr1	39614369	39614726
chr1	39614868	39615132
chr1	39636191	39636455
chr1	39636717	39636992
chr1	39713840	39714467
chr1	39729922	39730245
chr1	39734486	39734689
chr1	39736283	39736632
chr1	39754383	39755083
chr1	39761100	39761658
chr1	39762056	39762361
chr1	39767902	39768114
chr1	39847108	39847435
chr1	39859261	39859461
chr1	39895155	39895443
chr1	39895512	39895868
chr1	39896541	39897086
chr1	39916128	39916543
chr1	39922754	39923130
chr1	39936343	39936830
chr1	39969121	39969323
chr1	40030426	40030635
chr1	40051193	40051574
chr1	40059358	40059558
chr1	40081076	40081405
chr1	40084534	40084757
chr1	40085822	40086108
chr1	40091300	40091500
chr1	40213394	40213731
chr1	40224731	40225181
chr1	40229094	40229303
chr1	40230283	40230719
chr1	40265569	40265769
chr1	40271000	40271508
chr1	40294749	40295231
chr1	40321796	40322201
chr1	40355960	40356497
chr1	40380138	40380338
chr1	40404736	40404963
chr1	40410003	40410248
chr1	40444780	40445036
chr1	40469641	40469846
chr1	40473742	40474069
chr1	40475683	40476188
chr1	40501563	40502332
chr1	40501563	40502332
chr1	40515168	40515525
chr1	40516416	40516667
chr1	40790531	40790889
chr1	40841121	40841389
chr1	42850990	42851641
chr1	43070825	43071025
chr1	43092428	43092942
chr1	43098293	43099048
chr1	43139640	43139937
chr1	43241278	43241654
chr1	43302878	43303111
chr1	43445580	43446089
chr1	43446101	43446340
chr1	43457187	43457387
chr1	43500079	43500524
chr1	43507877	43508079
chr1	43520714	43521377
chr1	43530308	43530549
chr1	43827284	43828229
chr1	43916930	43917194
chr1	43933441	43934192
chr1	44102063	44102741
chr1	44118622	44119125
chr1	44119256	44119512
chr1	44119805	44120137
chr1	44147671	44148252
chr1	44169723	44169923
chr1	45313948	45314241
chr1	45795016	45795851
chr1	45795016	45795851
chr1	45868567	45869090
chr1	45868567	45869090
chr1	45881323	45881575
chr1	46852852	46853123
chr1	46853152	46854235
chr1	46853152	46854235
chr1	46921623	46921961
chr1	50900077	50900684
chr1	50900077	50900684
chr1	50917288	50917529
chr1	50935152	50935818
chr1	50940702	50941029
chr1	51459064	51459361
chr1	51477937	51478768
chr1	51494019	51494219
chr1	51509016	51509430
chr1	51529735	51529993
chr1	51539668	51539957
chr1	51553866	51554073
chr1	51577783	51577983
chr1	51584848	51585327
chr1	51593863	51594343
chr1	51597051	51597286
chr1	51671370	51671654
chr1	51789356	51789732
chr1	51930691	51930905
chr1	51934408	51934914
chr1	52004202	52004411
chr1	52012701	52013131
chr1	52021958	52022526
chr1	52113603	52114107
chr1	52119084	52119717
chr1	52129821	52130050
chr1	52232457	52233642
chr1	52232457	52233642
chr1	52298431	52298636
chr1	52302619	52302863
chr1	52499830	52500030
chr1	52500384	52500942
chr1	52578311	52578910
chr1	52578311	52578910
chr1	52630476	52631245
chr1	52630476	52631245
chr1	52653351	52653729
chr1	52655142	52655609
chr1	52676785	52677009
chr1	52703082	52703493
chr1	52708755	52709020
chr1	52722433	52722985
chr1	52726742	52727427
chr1	52726742	52727427
chr1	52729247	52729452
chr1	52800309	52800735
chr1	52801734	52802059
chr1	52817343	52817948
chr1	52844667	52845226
chr1	52963165	52963456
chr1	53296688	53297358
chr1	53313423	53313791
chr1	53352303	53352972
chr1	53692183	53692418
chr1	53773927	53774338
chr1	53784727	53785447
chr1	53816414	53816666
chr1	53818105	53818443
chr1	53823632	53824252
chr1	53824928	53825229
chr1	53846003	53846212
chr1	53850829	53851298
chr1	53851343	53851732
chr1	53856763	53857068
chr1	53909219	53909497
chr1	53910244	53910633
chr1	53931726	53931926
chr1	53940209	53940622
chr1	53945777	53946172
chr1	54128963	54129504
chr1	54250474	54251053
chr1	54438865	54439195
chr1	54448855	54449145
chr1	54523696	54524105
chr1	54585190	54585701
chr1	54647391	54647721
chr1	54710655	54710855
chr1	54798383	54798823
chr1	54837720	54838196
chr1	54841736	54842178
chr1	54888465	54888992
chr1	54912317	54912711
chr1	54913490	54913883
chr1	54925573	54925856
chr1	54925907	54926616
chr1	54925907	54926616
chr1	55027087	55027779
chr1	55028912	55029142
chr1	55052440	55053291
chr1	55052440	55053291
chr1	55087439	55088648
chr1	55130863	55131859
chr1	55210109	55210524
chr1	55215425	55215799
chr1	55236925	55237542
chr1	55405592	55406139
chr1	55418993	55419325
chr1	55488272	55488614
chr1	55507076	55507410
chr1	55528747	55529182
chr1	55807085	55807315
chr1	55808768	55808995
chr1	57367586	57367803
chr1	57370462	57370814
chr1	57377363	57377980
chr1	57406356	57406906
chr1	57406356	57406906
chr1	57429790	57430091
chr1	57472214	57472553
chr1	57574611	57574873
chr1	57576465	57576701
chr1	57969903	57970357
chr1	57995782	57996332
chr1	58029557	58030038
chr1	58031229	58031502
chr1	58303764	58303966
chr1	58348727	58349029
chr1	58359588	58359852
chr1	58392549	58393477
chr1	58423616	58424297
chr1	58445057	58445757
chr1	58445057	58445757
chr1	58504601	58505261
chr1	58586186	58586496
chr1	58586498	58586698
chr1	58603735	58604059
chr1	58618223	58618637
chr1	58652750	58653010
chr1	58677661	58677895
chr1	58711608	58711922
chr1	58712222	58712866
chr1	58712222	58712866
chr1	58720055	58720394
chr1	58726969	58727370
chr1	58742432	58742846
chr1	58743333	58743610
chr1	58761440	58761743
chr1	58774041	58774324
chr1	58795246	58795743
chr1	58802273	58802733
chr1	58956402	58956602
chr1	58973266	58973954
chr1	59119715	59120487
chr1	59119715	59120487
chr1	59163002	59163351
chr1	59236875	59237530
chr1	59238015	59238218
chr1	59316016	59316361
chr1	59475674	59475926
chr1	59481548	59482611
chr1	59481548	59482611
chr1	59670572	59671149
chr1	59684788	59685328
chr1	59763172	59764012
chr1	59763172	59764012
chr1	59764026	59764237
chr1	59895444	59895812
chr1	59912659	59913209
chr1	59913837	59914298
chr1	60070699	60071181
chr1	60097591	60097795
chr1	60097799	60098671
chr1	60180129	60180860
chr1	60343037	60343730
chr1	60409297	60410080
chr1	60409297	60410080
chr1	60566209	60566446
chr1	60566549	60567005
chr1	60579774	60580284
chr1	60598958	60599238
chr1	60599250	60599617
chr1	60745599	60745985
chr1	60916224	60916564
chr1	60920591	60920835
chr1	60937203	60937694
chr1	60960556	60960756
chr1	62051499	62051737
chr1	62148868	62149156
chr1	62229180	62229454
chr1	62483061	62483392
chr1	62679049	62679249
chr1	62697006	62697215
chr1	62701106	62701369
chr1	62703131	62703798
chr1	62703131	62703798
chr1	62724528	62725429
chr1	62724528	62725429
chr1	62747832	62748032
chr1	63114324	63114857
chr1	63119853	63120057
chr1	63121965	63122410
chr1	63126228	63126581
chr1	63130945	63131161
chr1	63176597	63177521
chr1	63176597	63177521
chr1	63176597	63177521
chr1	63181016	63181364
chr1	63437581	63437811
chr1	63730479	63730779
chr1	64052083	64052643
chr1	64052083	64052643
chr1	64078400	64079299
chr1	64078400	64079299
chr1	64104633	64105076
chr1	64121544	64122424
chr1	64189480	64189852
chr1	64301227	64301793
chr1	64301227	64301793
chr1	64302944	64303202
chr1	64338613	64338944
chr1	64376482	64376682
chr1	64448128	64448404
chr1	64482080	64482537
chr1	64529892	64530217
chr1	64532556	64533245
chr1	64617010	64617591
chr1	64617709	64617909
chr1	64680318	64680568
chr1	64690328	64691092
chr1	64717444	64717866
chr1	64737300	64738139
chr1	64753190	64753406
chr1	64797218	64797591
chr1	64876327	64876532
chr1	64925670	64926103
chr1	64928629	64928830
chr1	64956597	64956952
chr1	64986203	64986413
chr1	65088652	65088901
chr1	65089025	65089309
chr1	65090370	65090817
chr1	65107741	65107943
chr1	65112806	65113135
chr1	65113521	65113890
chr1	65178081	65179433
chr1	65178081	65179433
chr1	65178081	65179433
chr1	65186415	65186882
chr1	66175065	66175399
chr1	66279266	66279589
chr1	66279634	66279992
chr1	66649662	66649862
chr1	66650030	66650356
chr1	66700596	66700997
chr1	66701006	66701234
chr1	66713010	66713210
chr1	66815828	66816445
chr1	66816945	66817306
chr1	66817474	66817771
chr1	66841954	66842395
chr1	66862730	66863530
chr1	66862730	66863530
chr1	66895108	66895369
chr1	67038651	67039080
chr1	67061508	67061717
chr1	67363809	67364363
chr1	68973665	68974154
chr1	69019721	69019929
chr1	69364142	69364381
chr1	69440579	69440872
chr1	69440992	69441289
chr1	69496026	69496511
chr1	69507519	69507971
chr1	69513574	69513981
chr1	69517889	69518284
chr1	69654995	69655304
chr1	69687072	69687874
chr1	69687072	69687874
chr1	69689049	69689311
chr1	69759581	69759892
chr1	70856006	70856290
chr1	71102379	71102627
chr1	71102638	71103377
chr1	71115814	71116131
chr1	71556772	71557424
chr1	71653111	71653429
chr1	71728963	71729360
chr1	71730949	71731379
chr1	71742117	71742334
chr1	71830384	71830657
chr1	71893568	71893916
chr1	71912330	71912903
chr1	71938339	71939020
chr1	71949453	71949786
chr1	71957057	71957279
chr1	71974701	71975143
chr1	72106660	72106939
chr1	72107154	72107461
chr1	72134574	72134849
chr1	72144362	72144913
chr1	72196134	72196514
chr1	72210951	72211194
chr1	72212215	72212485
chr1	72214476	72214755
chr1	72220121	72220321
chr1	72226171	72227341
chr1	72237116	72237334
chr1	72237495	72237695
chr1	72237713	72237932
chr1	72243762	72244074
chr1	72244084	72245303
chr1	72244084	72245303
chr1	72254641	72256045
chr1	72254641	72256045
chr1	72284084	72284515
chr1	72307251	72307668
chr1	72320734	72321108
chr1	72359542	72359810
chr1	72428518	72429018
chr1	72429193	72429597
chr1	72582969	72583628
chr1	72711051	72711514
chr1	72870210	72870591
chr1	72871089	72871379
chr1	73901454	73901654
chr1	73999081	73999388
chr1	74034664	74034972
chr1	74125224	74125658
chr1	74133911	74134329
chr1	74151142	74151454
chr1	74155528	74155728
chr1	74159647	74159949
chr1	74167174	74167534
chr1	74178615	74178979
chr1	74227390	74227691
chr1	74236234	74236653
chr1	74236844	74237292
chr1	74248785	74249204
chr1	74284569	74285155
chr1	74295620	74296078
chr1	74303832	74304311
chr1	74303832	74304311
chr1	74313405	74313614
chr1	74332220	74332804
chr1	74361939	74362248
chr1	74368232	74368629
chr1	74373373	74373678
chr1	74374932	74375299
chr1	74386624	74387296
chr1	74386624	74387296
chr1	74391294	74391765
chr1	74397223	74397784
chr1	74415207	74415543
chr1	74425946	74426198
chr1	74438029	74438515
chr1	74505516	74506543
chr1	74505516	74506543
chr1	74587688	74588501
chr1	74600911	74601118
chr1	74601238	74601629
chr1	74632823	74633064
chr1	74661415	74662150
chr1	74773070	74773553
chr1	74782077	74782437
chr1	74787908	74788108
chr1	74788649	74788849
chr1	74800547	74800818
chr1	74803119	74803445
chr1	74808160	74808456
chr1	74816544	74817366
chr1	74816544	74817366
chr1	75124509	75125384
chr1	75124509	75125384
chr1	75124509	75125384
chr1	75141518	75141977
chr1	75142332	75143233
chr1	75142332	75143233
chr1	75168449	75169185
chr1	75168449	75169185
chr1	75179581	75179833
chr1	75179928	75180649
chr1	75179928	75180649
chr1	75187902	75188289
chr1	75191852	75192353
chr1	75210611	75210994
chr1	75213135	75213534
chr1	75218788	75219449
chr1	75218788	75219449
chr1	75230363	75230959
chr1	75230363	75230959
chr1	75234676	75234917
chr1	75236319	75236659
chr1	75236708	75237012
chr1	75251650	75251929
chr1	75254358	75254576
chr1	75317241	75318088
chr1	75398807	75399123
chr1	75435839	75436060
chr1	75449782	75450075
chr1	75479039	75479712
chr1	75479039	75479712
chr1	75521303	75521914
chr1	75521303	75521914
chr1	75559453	75559800
chr1	76540523	76540961
chr1	77043804	77044562
chr1	77043804	77044562
chr1	78187202	78187451
chr1	78488526	78489303
chr1	78488526	78489303
chr1	78537484	78537941
chr1	78649336	78649582
chr1	78657545	78658208
chr1	78680917	78681350
chr1	78702438	78702698
chr1	78702774	78703325
chr1	78724533	78724780
chr1	79581441	79581785
chr1	79671207	79671479
chr1	79671849	79672318
chr1	79684113	79684325
chr1	79711390	79711890
chr1	79741003	79741414
chr1	79761499	79761963
chr1	79775860	79776459
chr1	79778112	79778335
chr1	79786655	79786870
chr1	79861602	79861853
chr1	80025869	80026597
chr1	80025869	80026597
chr1	80340212	80340776
chr1	80340212	80340776
chr1	80340821	80341320
chr1	80383670	80383870
chr1	80384253	80384550
chr1	80401965	80402321
chr1	80451968	80452437
chr1	80454032	80454332
chr1	80626807	80627111
chr1	80637385	80637599
chr1	80646674	80647027
chr1	80659509	80659732
chr1	80660474	80660753
chr1	80665221	80665586
chr1	80665775	80666019
chr1	80715963	80716353
chr1	80756804	80757263
chr1	80757414	80757617
chr1	80758405	80758722
chr1	80759725	80759989
chr1	80785065	80785732
chr1	82316333	82317112
chr1	82724694	82725268
chr1	82724694	82725268
chr1	82761729	82762213
chr1	82787412	82787687
chr1	82798347	82798820
chr1	82798983	82799346
chr1	82839127	82839731
chr1	82975830	82976030
chr1	83077058	83077326
chr1	84302736	84303188
chr1	84317688	84318138
chr1	84350257	84350720
chr1	84406871	84407328
chr1	84426660	84426926
chr1	84437699	84437940
chr1	84839321	84840286
chr1	84839321	84840286
chr1	84839321	84840286
chr1	84915024	84915461
chr1	84924142	84924501
chr1	84935716	84936055
chr1	85258734	85259006
chr1	85543900	85544127
chr1	85600777	85601106
chr1	85690472	85690792
chr1	85703311	85704154
chr1	85703311	85704154
chr1	85732579	85733021
chr1	85734720	85734924
chr1	85735515	85736099
chr1	85751367	85751964
chr1	85758204	85758509
chr1	85763400	85763746
chr1	85779836	85780114
chr1	85793152	85794094
chr1	85793152	85794094
chr1	85838066	85838357
chr1	85853397	85853597
chr1	85894439	85894723
chr1	85895366	85895821
chr1	85960901	85961327
chr1	86038644	86038844
chr1	86048200	86048649
chr1	86059388	86059717
chr1	86064203	86064509
chr1	86064517	86064988
chr1	86147643	86147962
chr1	86148290	86148733
chr1	86154460	86154951
chr1	86178864	86179176
chr1	86186814	86187164
chr1	86190873	86191249
chr1	86214254	86214527
chr1	86215340	86215568
chr1	86216483	86216755
chr1	86228689	86229091
chr1	86229418	86229901
chr1	86233845	86234122
chr1	86263501	86264196
chr1	86263501	86264196
chr1	86303056	86303351
chr1	86344406	86344620
chr1	86358775	86359794
chr1	86380943	86381410
chr1	86398409	86398754
chr1	86399418	86399642
chr1	86415603	86415803
chr1	86430048	86430397
chr1	86434388	86434930
chr1	86440222	86440506
chr1	86440538	86440830
chr1	86442051	86442925
chr1	86442051	86442925
chr1	86470464	86471219
chr1	86472193	86472523
chr1	86479070	86479511
chr1	86487223	86487972
chr1	86492313	86492586
chr1	86492782	86493018
chr1	86503899	86504661
chr1	86509383	86509813
chr1	86525253	86525554
chr1	86526277	86527289
chr1	86528068	86528374
chr1	86532339	86532726
chr1	86569526	86569804
chr1	86571452	86571759
chr1	86582167	86583076
chr1	86582167	86583076
chr1	86582167	86583076
chr1	86703617	86704011
chr1	87098692	87098963
chr1	87112067	87112273
chr1	87149381	87149840
chr1	87174339	87174617
chr1	87175748	87176119
chr1	87180879	87181327
chr1	87187055	87187255
chr1	87190452	87190790
chr1	87213698	87214455
chr1	87213698	87214455
chr1	87246259	87246480
chr1	87281804	87282004
chr1	87282031	87282231
chr1	87326614	87327588
chr1	87326614	87327588
chr1	87607513	87607713
chr1	87607882	87608149
chr1	87608496	87608751
chr1	87620119	87620522
chr1	87621519	87621719
chr1	87626356	87626811
chr1	87637441	87637901
chr1	87640345	87640822
chr1	87650522	87651156
chr1	87658063	87658374
chr1	87659225	87659534
chr1	87755704	87756435
chr1	87828229	87828711
chr1	87829744	87829944
chr1	87830057	87830257
chr1	87849339	87849761
chr1	87853022	87853307
chr1	87856914	87857114
chr1	87873160	87873501
chr1	87900920	87901413
chr1	87935133	87935333
chr1	87960071	87960417
chr1	87961577	87961829
chr1	88008496	88008713
chr1	88094227	88094844
chr1	88094227	88094844
chr1	88094859	88095231
chr1	88102991	88103351
chr1	88134404	88134972
chr1	88158393	88158780
chr1	88260668	88260909
chr1	88277117	88277862
chr1	88287697	88287897
chr1	88432646	88432934
chr1	88433603	88433889
chr1	88490318	88490527
chr1	88509839	88510200
chr1	88556510	88556888
chr1	88567219	88567594
chr1	88576131	88576569
chr1	88576131	88576569
chr1	88587184	88587859
chr1	88635627	88635897
chr1	88654724	88655123
chr1	88655229	88655436
chr1	88701822	88702640
chr1	88701822	88702640
chr1	88705834	88706130
chr1	88745338	88745558
chr1	89069578	89069778
chr1	89069871	89070388
chr1	89108643	89108912
chr1	89234942	89235251
chr1	89235287	89235763
chr1	89302491	89302973
chr1	89454468	89455058
chr1	89457161	89457455
chr1	89524433	89524738
chr1	89552536	89552781
chr1	89555447	89555971
chr1	89563488	89563744
chr1	89574999	89575199
chr1	89575443	89575842
chr1	89602879	89603268
chr1	89610064	89610309
chr1	89613234	89613521
chr1	89644112	89644486
chr1	89660906	89661152
chr1	89742376	89742757
chr1	89902152	89902582
chr1	89930148	89930348
chr1	89930853	89931463
chr1	89939307	89939531
chr1	89940328	89940753
chr1	90153363	90153663
chr1	90203794	90204070
chr1	90221913	90222376
chr1	90225572	90225856
chr1	90234455	90235022
chr1	90288879	90289264
chr1	90368624	90369054
chr1	90603216	90603814
chr1	90914865	90915065
chr1	90973328	90973533
chr1	90974920	90975343
chr1	90998618	90998983
chr1	91023946	91024317
chr1	91034313	91034519
chr1	91034521	91034983
chr1	91041517	91041960
chr1	91046303	91046687
chr1	91052667	91053445
chr1	91056392	91056788
chr1	91062347	91062652
chr1	91064923	91065459
chr1	91080209	91080769
chr1	91092605	91092822
chr1	91098972	91099214
chr1	91179123	91179416
chr1	91187352	91187775
chr1	91207729	91208014
chr1	91216500	91216787
chr1	91219755	91220091
chr1	91220425	91220735
chr1	91235487	91235740
chr1	91240808	91241021
chr1	91249927	91250638
chr1	91258010	91258239
chr1	91297834	91298538
chr1	91346997	91347197
chr1	91398250	91399064
chr1	91413007	91413649
chr1	91428695	91428955
chr1	91436597	91436838
chr1	91438037	91438286
chr1	91456361	91456840
chr1	91458209	91458576
chr1	91459081	91459837
chr1	91483385	91483690
chr1	91494365	91494772
chr1	91540220	91540895
chr1	91563259	91563604
chr1	91564033	91564323
chr1	91962377	91962587
chr1	92034219	92034705
chr1	92048501	92048764
chr1	92052181	92052628
chr1	92061672	92061970
chr1	92080229	92080587
chr1	92082831	92083293
chr1	92180116	92181045
chr1	92180116	92181045
chr1	92216720	92216993
chr1	92225188	92225746
chr1	92251055	92251306
chr1	92306033	92306299
chr1	92331574	92331959
chr1	92371631	92371890
chr1	92372466	92373118
chr1	92383787	92384247
chr1	92394293	92394595
chr1	92405198	92405763
chr1	92405198	92405763
chr1	92473533	92474292
chr1	92473533	92474292
chr1	92537073	92537278
chr1	92641777	92642139
chr1	92647882	92648451
chr1	92647882	92648451
chr1	92648806	92649063
chr1	92652594	92652803
chr1	92659350	92659779
chr1	92675836	92676720
chr1	92675836	92676720
chr1	92708277	92708498
chr1	92742311	92742724
chr1	92754901	92755569
chr1	92798476	92798749
chr1	92799721	92800040
chr1	92802393	92802768
chr1	92831202	92831917
chr1	92831202	92831917
chr1	92895119	92895374
chr1	92906753	92907149
chr1	92907284	92907625
chr1	92910530	92910831
chr1	92920922	92921122
chr1	92934182	92934907
chr1	92934182	92934907
chr1	92956643	92957236
chr1	92971940	92972432
chr1	92972895	92973242
chr1	92981114	92981410
chr1	93014475	93014793
chr1	93015429	93015666
chr1	93029368	93029792
chr1	93071344	93071869
chr1	93115134	93115387
chr1	93125301	93125576
chr1	93165370	93165652
chr1	93174142	93174426
chr1	93174430	93174702
chr1	93235500	93236487
chr1	93235500	93236487
chr1	93291001	93291335
chr1	93305748	93305980
chr1	93342571	93343035
chr1	93343387	93343835
chr1	93444811	93445865
chr1	93444811	93445865
chr1	93478097	93479343
chr1	93478097	93479343
chr1	93511536	93512230
chr1	93635190	93636054
chr1	93667820	93668020
chr1	93668666	93669133
chr1	93691902	93692245
chr1	93754461	93755345
chr1	93754461	93755345
chr1	93801732	93802166
chr1	93803613	93804138
chr1	93804166	93804498
chr1	93825048	93825727
chr1	93825048	93825727
chr1	94034875	94035696
chr1	94034875	94035696
chr1	94078400	94078654
chr1	94079107	94079497
chr1	94884857	94885067
chr1	95313293	95314475
chr1	95313293	95314475
chr1	95313293	95314475
chr1	95323151	95323351
chr1	95339574	95340074
chr1	95399730	95400031
chr1	95450816	95451355
chr1	95468806	95469185
chr1	95528745	95529093
chr1	95590118	95590484
chr1	95598176	95598527
chr1	95657158	95657689
chr1	95667369	95668028
chr1	95674066	95674454
chr1	95747300	95747628
chr1	95748983	95749355
chr1	95762368	95762568
chr1	95880246	95880446
chr1	96061386	96061646
chr1	96519369	96519719
chr1	97038659	97038859
chr1	97580336	97580615
chr1	97659425	97659785
chr1	97660900	97661127
chr1	97661143	97661382
chr1	97661555	97661879
chr1	97661902	97662297
chr1	97672770	97673229
chr1	97769605	97770671
chr1	97769605	97770671
chr1	97965924	97966124
chr1	98028082	98028287
chr1	98095371	98095912
chr1	98130006	98130277
chr1	98591057	98591366
chr1	98724480	98724702
chr1	99811899	99812388
chr1	99917792	99918094
chr1	100079838	100080366
chr1	100100477	100100858
chr1	101902038	101902525
chr1	101902876	101903076
chr1	102357984	102358291
chr1	104997886	104998086
chr1	105170200	105170535
chr1	105170952	105171410
chr1	105179428	105179763
chr1	105191160	105191442
chr1	105199345	105199608
chr1	105257197	105257464
chr1	105434956	105435361
chr1	105663069	105663506
chr1	105663527	105664026
chr1	105746591	105746801
chr1	105786971	105787484
chr1	105906577	105906794
chr1	105930901	105931186
chr1	105965148	105965588
chr1	105980783	105981563
chr1	105990128	105990722
chr1	105993908	105994131
chr1	106151814	106152155
chr1	106162617	106162982
chr1	106171226	106171840
chr1	106231330	106231659
chr1	106289592	106289977
chr1	106316913	106317341
chr1	106395570	106395828
chr1	106401151	106401396
chr1	106407919	106408503
chr1	106511636	106512080
chr1	106515664	106516021
chr1	106517659	106517972
chr1	106526848	106527120
chr1	106540163	106540519
chr1	106552908	106553216
chr1	106579963	106580163
chr1	106581824	106582165
chr1	106627218	106627675
chr1	106628285	106628655
chr1	106678289	106678564
chr1	106695665	106696159
chr1	106713989	106714770
chr1	106759316	106760043
chr1	106796261	106796921
chr1	106815326	106815667
chr1	106883888	106884137
chr1	106901320	106901802
chr1	106931976	106932307
chr1	106933736	106933936
chr1	106983934	106984231
chr1	107350456	107350760
chr1	107381438	107381840
chr1	107389717	107390196
chr1	107447240	107447440
chr1	107496810	107497345
chr1	107502024	107502417
chr1	107513553	107513908
chr1	107582840	107583275
chr1	107583840	107584404
chr1	107583840	107584404
chr1	107589815	107590360
chr1	108259217	108259734
chr1	110656858	110657075
chr1	111864097	111864323
chr1	111864388	111865276
chr1	112379969	112380235
chr1	112388881	112389081
chr1	112451631	112451981
chr1	113917170	113917563
chr1	114673885	114674400
chr1	114710809	114711375
chr1	114754536	114754757
chr1	114788003	114788420
chr1	114961971	114962171
chr1	116121601	116122021
chr1	117851776	117852036
chr1	118311077	118311653
chr1	118321569	118321994
chr1	118322010	118322220
chr1	118380459	118380724
chr1	118388732	118389604
chr1	118388732	118389604
chr1	118428294	118428719
chr1	118458790	118459189
chr1	118525304	118525742
chr1	118567778	118568002
chr1	118627776	118628260
chr1	119094019	119094219
chr1	119124885	119125214
chr1	119416242	119416501
chr1	119421805	119422017
chr1	119458274	119458477
chr1	119474716	119475056
chr1	119492140	119492684
chr1	119504274	119505117
chr1	119525981	119526692
chr1	119525981	119526692
chr1	119534384	119534760
chr1	119648553	119648777
chr1	119648872	119649168
chr1	119837261	119837924
chr1	119895042	119895267
chr1	119912909	119913472
chr1	119997139	119997556
chr1	120033085	120033379
chr1	120073663	120074004
chr1	120075491	120075877
chr1	120080722	120081047
chr1	120093645	120093906
chr1	120099465	120099904
chr1	120100512	120100895
chr1	120120780	120121486
chr1	120136235	120136671
chr1	120197244	120197530
chr1	120264829	120265629
chr1	120264829	120265629
chr1	120293796	120294182
chr1	120443339	120443661
chr1	121327643	121328446
chr1	121327643	121328446
chr1	121430666	121431417
chr1	121430666	121431417
chr1	121478235	121478627
chr1	121478700	121478943
chr1	121501390	121501704
chr1	121567601	121568188
chr1	122357065	122357327
chr1	123934351	123934733
chr1	125241715	125242085
chr1	125345492	125345831
chr1	125434622	125435013
chr1	125435305	125436151
chr1	125435305	125436151
chr1	125441703	125442038
chr1	125463071	125463283
chr1	125466620	125467148
chr1	125473259	125473706
chr1	125560182	125561218
chr1	125560182	125561218
chr1	127204743	127205429
chr1	127239907	127240324
chr1	127242782	127243208
chr1	127425080	127425332
chr1	127773788	127774529
chr1	127836634	127836905
chr1	127850143	127850405
chr1	127868623	127869216
chr1	127868623	127869216
chr1	127975743	127975974
chr1	127981033	127981527
chr1	128004366	128004786
chr1	128006229	128006538
chr1	128016096	128016611
chr1	128020466	128020721
chr1	128102590	128103479
chr1	128102590	128103479
chr1	128243911	128244740
chr1	128314767	128315012
chr1	128323027	128323413
chr1	128359297	128359986
chr1	128386491	128386817
chr1	128416815	128417584
chr1	128416815	128417584
chr1	128436000	128436349
chr1	128447216	128447882
chr1	128447216	128447882
chr1	128463456	128463917
chr1	128561080	128561307
chr1	128561330	128561530
chr1	128570106	128570661
chr1	128580256	128580561
chr1	128590744	128591388
chr1	128591826	128592740
chr1	128591826	128592740
chr1	128608065	128608486
chr1	128614582	128615733
chr1	128614582	128615733
chr1	128623142	128623352
chr1	128626263	128626610
chr1	128642285	128642572
chr1	128704944	128705586
chr1	128712590	128713267
chr1	128721962	128722490
chr1	128724499	128725072
chr1	128746572	128747027
chr1	128787301	128787581
chr1	128824963	128825279
chr1	128832666	128832909
chr1	128833092	128833575
chr1	129324466	129324802
chr1	129324806	129325142
chr1	129386636	129386878
chr1	129542735	129542957
chr1	130715524	130716179
chr1	130717366	130717672
chr1	130741305	130741671
chr1	130987517	130987806
chr1	131021603	131021819
chr1	131025780	131026277
chr1	131038123	131038453
chr1	131060227	131060489
chr1	131083756	131083956
chr1	131084099	131084697
chr1	131086973	131087207
chr1	131089766	131090068
chr1	131090250	131090554
chr1	131096786	131097262
chr1	131097471	131098029
chr1	131103723	131104329
chr1	131110483	131111109
chr1	131119070	131119340
chr1	131126344	131126544
chr1	131137918	131138600
chr1	131139247	131139447
chr1	131146346	131146686
chr1	131152995	131153380
chr1	131184363	131184710
chr1	131199270	131199490
chr1	131199959	131200455
chr1	131212992	131213193
chr1	131236169	131236494
chr1	131245061	131245426
chr1	131276864	131277257
chr1	131286875	131287127
chr1	131384495	131384849
chr1	131438648	131438920
chr1	131446615	131446822
chr1	131470705	131470924
chr1	131473806	131474145
chr1	131492363	131492870
chr1	131527228	131528333
chr1	131555191	131555463
chr1	131565983	131566512
chr1	131638103	131638437
chr1	131638726	131639002
chr1	131657937	131658433
chr1	131672357	131672684
chr1	131691283	131691749
chr1	131702497	131702772
chr1	131734665	131735182
chr1	131734665	131735182
chr1	131749774	131750092
chr1	131761415	131761807
chr1	131765634	131765834
chr1	131827717	131828284
chr1	131866436	131866728
chr1	131866787	131866987
chr1	131867028	131867563
chr1	131910230	131910592
chr1	131910923	131911290
chr1	131942663	131943143
chr1	131962767	131963036
chr1	131963074	131963315
chr1	131963319	131963519
chr1	131963780	131964054
chr1	131981690	131981978
chr1	132007288	132007789
chr1	132007823	132008403
chr1	132010752	132010971
chr1	132010976	132011185
chr1	132046465	132046668
chr1	132054399	132054798
chr1	132067816	132068147
chr1	132085513	132085721
chr1	132095570	132095951
chr1	132121265	132121465
chr1	132133405	132133870
chr1	132139560	132139915
chr1	132143145	132143446
chr1	132149483	132149697
chr1	132150216	132150562
chr1	132157420	132157710
chr1	132264657	132264949
chr1	132311550	132311752
chr1	132315902	132316263
chr1	132317436	132317674
chr1	132318497	132318865
chr1	132319249	132319602
chr1	132341651	132342117
chr1	132355858	132356178
chr1	132370702	132371214
chr1	132370702	132371214
chr1	132381954	132382154
chr1	132391573	132391773
chr1	132417217	132417898
chr1	132417217	132417898
chr1	132437461	132437726
chr1	132476941	132477225
chr1	132477242	132477564
chr1	132520805	132521080
chr1	132525851	132526072
chr1	132767497	132767828
chr1	133012299	133012700
chr1	133025043	133025748
chr1	133033786	133034459
chr1	133033786	133034459
chr1	133039486	133039823
chr1	133045973	133046173
chr1	133046742	133046942
chr1	133076906	133077281
chr1	133087781	133087981
chr1	133118234	133118530
chr1	133120000	133120404
chr1	133130768	133131728
chr1	133133534	133133788
chr1	133382052	133382314
chr1	133609821	133610576
chr1	133661188	133661624
chr1	133685834	133686109
chr1	133694856	133695057
chr1	133777729	133778087
chr1	133779063	133779324
chr1	133800837	133801594
chr1	133815710	133816042
chr1	133816121	133816417
chr1	133821178	133821502
chr1	133854416	133854616
chr1	133856117	133856483
chr1	133863256	133863588
chr1	133863635	133863864
chr1	133886466	133886680
chr1	133887207	133887407
chr1	133887775	133887975
chr1	133896140	133896340
chr1	133896354	133896604
chr1	134065351	134065691
chr1	134078886	134079511
chr1	134092918	134093386
chr1	134093877	134094219
chr1	134151797	134152009
chr1	134196320	134196785
chr1	134222228	134222428
chr1	134244161	134244506
chr1	134294291	134294585
chr1	134302725	134303128
chr1	134332845	134333121
chr1	134361638	134362221
chr1	134405653	134406492
chr1	134406493	134406698
chr1	134415139	134415872
chr1	134415139	134415872
chr1	134420127	134420533
chr1	134435441	134435709
chr1	134455291	134455760
chr1	134457855	134458091
chr1	134494401	134495189
chr1	134518607	134518964
chr1	134556668	134557269
chr1	134560048	134560415
chr1	134679417	134679868
chr1	134719675	134720002
chr1	134747481	134747895
chr1	134790802	134791337
chr1	134955656	134956239
chr1	134962259	134962742
chr1	135063436	135063636
chr1	135094885	135095085
chr1	135106073	135106296
chr1	135108706	135108906
chr1	135112649	135113034
chr1	135131046	135131392
chr1	135132440	135133288
chr1	135132440	135133288
chr1	135132440	135133288
chr1	135146613	135146959
chr1	135147146	135148028
chr1	135147146	135148028
chr1	135167505	135167851
chr1	135224053	135224408
chr1	135259107	135259341
chr1	135265920	135266141
chr1	135268082	135268429
chr1	135282559	135282953
chr1	135313597	135314037
chr1	135368226	135368544
chr1	135375044	135375248
chr1	135399533	135399858
chr1	135430185	135430771
chr1	135516936	135517289
chr1	135540398	135540634
chr1	135593456	135593846
chr1	135593939	135594396
chr1	135619935	135620405
chr1	135631491	135631922
chr1	135633624	135633860
chr1	135659410	135659972
chr1	135669849	135670140
chr1	135670480	135670735
chr1	135680887	135681161
chr1	135687807	135688577
chr1	135688756	135688958
chr1	135699365	135699733
chr1	135700668	135700958
chr1	135711180	135711385
chr1	135714300	135714749
chr1	135719532	135719771
chr1	135728901	135729543
chr1	135752911	135753317
chr1	135766078	135766305
chr1	135766370	135766575
chr1	135829008	135829327
chr1	136017904	136018118
chr1	136118906	136119226
chr1	136130965	136131570
chr1	136135026	136135445
chr1	136139990	136140602
chr1	136139990	136140602
chr1	136170171	136170392
chr1	136233993	136234359
chr1	136262241	136262516
chr1	136345643	136346353
chr1	136364792	136365064
chr1	136414917	136415771
chr1	136466075	136466599
chr1	136617439	136617670
chr1	136618650	136618996
chr1	136624550	136625293
chr1	136683256	136683510
chr1	136683571	136684139
chr1	136685206	136685679
chr1	137593792	137593992
chr1	137620821	137621041
chr1	137751346	137752091
chr1	137806388	137806592
chr1	137806722	137807239
chr1	137865048	137865346
chr1	137898299	137898771
chr1	138039137	138039559
chr1	138136297	138136859
chr1	138145641	138145948
chr1	138158913	138159383
chr1	138175155	138175496
chr1	138191962	138192480
chr1	138210664	138210930
chr1	138237305	138237721
chr1	138243963	138244341
chr1	138248145	138248374
chr1	138322736	138323020
chr1	138343500	138343819
chr1	138550270	138550533
chr1	138617986	138618299
chr1	138619043	138619901
chr1	138619043	138619901
chr1	138785842	138786419
chr1	138822928	138823174
chr1	138831322	138831600
chr1	138856462	138856705
chr1	138856710	138857020
chr1	138912155	138912682
chr1	138923016	138923237
chr1	138928822	138929170
chr1	138962705	138962985
chr1	138963197	138963434
chr1	138967469	138967805
chr1	138975951	138976357
chr1	138982381	138982651
chr1	139003691	139003939
chr1	139015187	139015511
chr1	139264309	139264526
chr1	139413538	139413783
chr1	139421827	139422642
chr1	139454350	139455157
chr1	141884439	141884728
chr1	142127498	142127822
chr1	143702494	143703256
chr1	143710392	143710793
chr1	143739424	143740359
chr1	143739424	143740359
chr1	143776953	143777472
chr1	143777824	143778114
chr1	143803651	143803889
chr1	143901315	143901515
chr1	143916494	143917133
chr1	143918390	143918690
chr1	143941532	143941821
chr1	143946910	143947222
chr1	143974687	143974910
chr1	143988760	143989129
chr1	144003800	144004470
chr1	144006531	144006910
chr1	144086147	144086425
chr1	144185083	144185604
chr1	144200531	144200955
chr1	144202963	144203229
chr1	144248980	144249337
chr1	144330316	144330789
chr1	144406688	144406954
chr1	144764770	144764970
chr1	144766250	144766558
chr1	144775283	144775696
chr1	146231524	146231828
chr1	146316193	146316512
chr1	146316750	146317209
chr1	146337062	146337462
chr1	146967915	146968332
chr1	148808696	148809027
chr1	148903097	148903509
chr1	148904072	148904448
chr1	149911159	149911378
chr1	149923774	149924033
chr1	149939392	149939613
chr1	149940237	149940967
chr1	149940237	149940967
chr1	149946986	149947437
chr1	149953988	149954347
chr1	149960830	149961435
chr1	150099645	150100289
chr1	150143654	150143927
chr1	150145100	150145447
chr1	150164815	150165318
chr1	150167235	150167510
chr1	150174242	150174544
chr1	150335274	150335474
chr1	150392639	150393679
chr1	150392639	150393679
chr1	150470017	150470398
chr1	150759618	150760051
chr1	151011097	151011308
chr1	151095688	151095914
chr1	151096049	151096426
chr1	151103625	151104028
chr1	151105221	151105565
chr1	151245120	151245587
chr1	151250685	151251274
chr1	151263386	151263586
chr1	151264822	151265130
chr1	151287470	151287993
chr1	151338262	151338611
chr1	151344142	151344874
chr1	151344883	151345415
chr1	151344883	151345415
chr1	151352980	151353189
chr1	151428255	151428879
chr1	151500660	151501295
chr1	151564451	151564698
chr1	151571203	151571626
chr1	151572016	151572304
chr1	151620610	151621140
chr1	151625330	151625598
chr1	151625736	151626081
chr1	151661765	151662065
chr1	151689572	151689925
chr1	151702878	151703203
chr1	151706150	151706430
chr1	151718683	151718926
chr1	151754878	151755672
chr1	151812244	151812461
chr1	151819237	151819631
chr1	151948148	151948427
chr1	151958479	151958822
chr1	151999646	151999918
chr1	152015606	152016041
chr1	152019212	152019533
chr1	152084731	152084955
chr1	152089949	152090550
chr1	152253968	152254266
chr1	152290805	152291082
chr1	152292435	152292635
chr1	152386335	152386854
chr1	152511276	152511566
chr1	152528747	152529260
chr1	152536548	152536898
chr1	152540475	152541007
chr1	152581095	152581511
chr1	152585503	152585756
chr1	152599386	152599708
chr1	152612711	152613062
chr1	152623971	152624199
chr1	152624784	152624986
chr1	152625076	152625426
chr1	152682539	152682866
chr1	152687964	152688308
chr1	152720989	152721221
chr1	152749313	152749513
chr1	152766171	152766808
chr1	152768141	152768444
chr1	152779078	152779357
chr1	152787031	152787319
chr1	152790217	152790522
chr1	152798079	152798567
chr1	152807618	152808032
chr1	152810535	152811050
chr1	152902698	152903532
chr1	152902698	152903532
chr1	152904588	152904833
chr1	153035589	153035805
chr1	153085162	153085578
chr1	153173361	153173623
chr1	153197393	153197609
chr1	153300355	153300619
chr1	153332340	153333325
chr1	153332340	153333325
chr1	153332340	153333325
chr1	153351064	153351493
chr1	153351682	153351882
chr1	153386724	153387025
chr1	153413999	153414722
chr1	153415030	153415358
chr1	153431819	153432053
chr1	153433847	153434166
chr1	153443657	153443937
chr1	153487236	153487907
chr1	153489150	153489427
chr1	153501687	153502109
chr1	153585760	153586060
chr1	153587976	153588283
chr1	153623115	153623346
chr1	153701447	153701738
chr1	153709538	153709814
chr1	153749194	153749550
chr1	153751863	153752070
chr1	153785638	153785890
chr1	153803539	153803902
chr1	153899686	153900549
chr1	153953878	153954078
chr1	154032664	154032950
chr1	154074256	154074500
chr1	154097727	154097941
chr1	154117892	154118387
chr1	154256836	154257276
chr1	154786255	154786672
chr1	155006610	155006904
chr1	155027570	155027846
chr1	155028737	155029031
chr1	155039109	155039319
chr1	155040406	155040656
chr1	155050136	155050581
chr1	155059507	155059981
chr1	155062083	155062394
chr1	155070568	155071055
chr1	155074905	155075242
chr1	155083160	155083877
chr1	155083160	155083877
chr1	155091290	155091735
chr1	155098824	155099907
chr1	155138866	155139186
chr1	155145676	155145963
chr1	155146736	155146968
chr1	155147271	155147637
chr1	155158418	155158954
chr1	155159055	155159255
chr1	155223040	155223526
chr1	155224003	155224584
chr1	155244939	155245144
chr1	155273002	155273232
chr1	155417192	155417686
chr1	155425868	155426131
chr1	155447254	155447685
chr1	155476279	155476620
chr1	155483711	155483972
chr1	155557994	155558653
chr1	155564778	155565101
chr1	155810253	155810453
chr1	155973096	155973801
chr1	156025113	156025419
chr1	156028470	156028670
chr1	156035434	156036690
chr1	156035434	156036690
chr1	156035434	156036690
chr1	156040669	156040993
chr1	156085890	156086114
chr1	156217380	156217657
chr1	156241113	156241400
chr1	156241813	156242055
chr1	156285381	156285874
chr1	156288634	156288834
chr1	156289261	156289549
chr1	156308596	156308925
chr1	156402540	156402773
chr1	156407930	156408387
chr1	156420580	156421321
chr1	156420580	156421321
chr1	156437254	156437688
chr1	156459734	156460008
chr1	156471168	156471385
chr1	156474034	156474634
chr1	156491271	156491682
chr1	156496989	156497189
chr1	156522258	156522501
chr1	156558489	156559238
chr1	156615333	156615944
chr1	156660463	156660970
chr1	156674213	156674777
chr1	156709745	156709970
chr1	156710792	156711153
chr1	156718400	156718791
chr1	156718843	156719339
chr1	156752273	156752624
chr1	156921586	156921923
chr1	156938770	156939231
chr1	156986278	156986616
chr1	156986633	156986951
chr1	156991184	156991452
chr1	156996490	156996835
chr1	157017543	157017909
chr1	157039024	157039513
chr1	157063947	157064156
chr1	157075006	157075339
chr1	157076322	157076633
chr1	157077152	157077352
chr1	157232424	157232753
chr1	157248108	157248325
chr1	157285385	157285739
chr1	157297156	157297370
chr1	157299037	157299244
chr1	157411809	157412870
chr1	157411809	157412870
chr1	157411809	157412870
chr1	157445076	157445287
chr1	157445415	157445765
chr1	157446431	157446667
chr1	157458182	157458659
chr1	157553084	157553384
chr1	158670255	158670520
chr1	159186732	159187341
chr1	159225495	159225753
chr1	159231749	159232640
chr1	159231749	159232640
chr1	159231749	159232640
chr1	159390138	159390341
chr1	159583711	159583972
chr1	159595765	159596017
chr1	159596677	159597065
chr1	159675587	159675798
chr1	159686517	159686863
chr1	159734991	159735537
chr1	159812714	159813199
chr1	159814453	159814653
chr1	159889412	159889792
chr1	160012953	160013341
chr1	160025660	160025937
chr1	160034295	160034495
chr1	160041421	160041663
chr1	160044298	160044750
chr1	160079167	160079752
chr1	160194862	160195412
chr1	160212528	160213455
chr1	160233819	160234295
chr1	160245947	160246311
chr1	160263141	160263541
chr1	160268345	160268694
chr1	160280622	160281081
chr1	160293515	160293814
chr1	160306998	160307264
chr1	160309035	160309244
chr1	160339417	160339727
chr1	160354038	160354377
chr1	160370715	160370937
chr1	160905996	160906648
chr1	161034407	161035676
chr1	161034407	161035676
chr1	161070376	161071063
chr1	161131091	161131712
chr1	161131091	161131712
chr1	161139485	161139833
chr1	161170753	161171008
chr1	161195575	161195805
chr1	161195812	161196012
chr1	161196035	161196478
chr1	161251005	161251730
chr1	161251005	161251730
chr1	161268118	161268575
chr1	161286789	161287041
chr1	161482195	161482585
chr1	161520241	161520470
chr1	161712967	161713268
chr1	161734878	161735472
chr1	161748227	161748451
chr1	161766600	161767001
chr1	161767118	161767519
chr1	161798872	161799249
chr1	161876587	161877139
chr1	161877169	161877439
chr1	161894188	161894418
chr1	161896107	161896322
chr1	161897212	161897585
chr1	161968906	161969367
chr1	161976417	161976796
chr1	162006298	162006498
chr1	162018621	162018937
chr1	162040339	162040615
chr1	162207185	162207449
chr1	162509440	162509713
chr1	162548395	162548771
chr1	162564921	162565401
chr1	162570184	162570816
chr1	162625246	162625704
chr1	162665167	162665458
chr1	162739939	162740771
chr1	162739939	162740771
chr1	163319666	163320074
chr1	163382466	163382702
[truncated: 42,203 more rows]

## Sheet: ATAC_Combo_d3_r2
chr1	3059625	3059886
chr1	3445871	3446290
chr1	3451724	3452033
chr1	4351953	4352153
chr1	4414711	4415125
chr1	4417906	4418211
chr1	4426934	4427134
chr1	4785370	4785926
chr1	4807511	4808219
chr1	4857405	4857913
chr1	5082943	5083486
chr1	5657026	5657478
chr1	6214392	6215328
chr1	6214392	6215328
chr1	6454156	6454683
chr1	6466984	6467384
chr1	6969755	6970181
chr1	7088532	7089270
chr1	7397650	7398483
chr1	7562672	7562873
chr1	7824003	7824382
chr1	9545093	9545507
chr1	9548730	9548963
chr1	9648777	9648992
chr1	9700166	9700883
chr1	9700166	9700883
chr1	9748134	9748707
chr1	9769688	9769888
chr1	9772819	9773059
chr1	9797827	9798027
chr1	9798988	9799278
chr1	9805885	9806307
chr1	9815901	9816101
chr1	9857594	9857938
chr1	9858946	9859303
chr1	9876873	9877142
chr1	9943758	9944315
chr1	9991820	9992209
chr1	10037805	10038306
chr1	10037805	10038306
chr1	10039530	10040240
chr1	10232866	10233302
chr1	10255225	10255425
chr1	10268413	10268656
chr1	10280202	10280613
chr1	10325825	10326090
chr1	10880295	10880707
chr1	12567172	12567372
chr1	13162337	13162755
chr1	13188459	13188753
chr1	13267524	13267806
chr1	13372360	13373221
chr1	13372360	13373221
chr1	13372360	13373221
chr1	13513840	13514180
chr1	13529363	13529643
chr1	13589355	13589556
chr1	13589708	13590197
chr1	13593200	13593405
chr1	13647816	13648266
chr1	13660091	13660753
chr1	13660091	13660753
chr1	13789309	13789536
chr1	13873899	13874319
chr1	14104518	14104814
chr1	14105474	14105728
chr1	14143882	14144162
chr1	14218720	14218948
chr1	14222446	14222874
chr1	14513858	14514154
chr1	14595975	14596237
chr1	14924888	14925253
chr1	15805323	15806121
chr1	15805323	15806121
chr1	16104327	16104566
chr1	16104597	16105113
chr1	16105286	16105968
chr1	16105286	16105968
chr1	16220222	16220463
chr1	16228275	16228592
chr1	16518629	16518912
chr1	16570959	16571168
chr1	16619063	16619591
chr1	16656495	16657340
chr1	16665028	16665392
chr1	16688172	16689053
chr1	16688172	16689053
chr1	16688172	16689053
chr1	16747152	16747613
chr1	16798281	16798606
chr1	17608091	17608317
chr1	17608439	17608779
chr1	20730996	20731284
chr1	20820085	20820582
chr1	20890392	20890658
chr1	20933595	20933795
chr1	20939148	20939348
chr1	20989598	20989803
chr1	21014458	21014948
chr1	21025234	21025561
chr1	21031748	21031994
chr1	21068604	21068820
chr1	21079145	21079816
chr1	21166284	21166619
chr1	21218415	21218948
chr1	21218415	21218948
chr1	21554591	21555005
chr1	21960403	21960742
chr1	22737482	22737851
chr1	23380102	23380342
chr1	23383080	23383625
chr1	23433598	23434061
chr1	23792859	23793085
chr1	23922232	23922520
chr1	23983176	23983453
chr1	24005467	24005865
chr1	24514390	24514603
chr1	24553506	24553769
chr1	24572566	24572942
chr1	24612587	24612919
chr1	24612949	24613286
chr1	24678193	24678826
chr1	26687352	26687694
chr1	28047693	28048344
chr1	28047693	28048344
chr1	28053982	28054357
chr1	30583896	30584165
chr1	30718519	30718795
chr1	30873039	30873254
chr1	30873404	30874166
chr1	30930240	30930456
chr1	30949566	30950441
chr1	30949566	30950441
chr1	31033921	31034121
chr1	31050373	31050631
chr1	31222674	31222889
chr1	33312669	33312869
chr1	33464706	33464906
chr1	33531882	33532196
chr1	33578665	33578892
chr1	33669659	33669938
chr1	33670329	33670564
chr1	33733105	33733350
chr1	33739357	33739608
chr1	33814198	33814700
chr1	33876415	33876747
chr1	33883431	33883707
chr1	33898373	33898753
chr1	33903597	33904008
chr1	33912380	33912681
chr1	34289038	34289289
chr1	34290342	34290617
chr1	34439199	34440034
chr1	34439199	34440034
chr1	34459637	34459971
chr1	34460225	34460428
chr1	34462889	34463099
chr1	34472512	34472926
chr1	34472933	34473377
chr1	34485860	34486198
chr1	34505932	34506216
chr1	34510670	34510870
chr1	34511101	34511349
chr1	34579432	34579742
chr1	34642490	34642704
chr1	34801542	34801880
chr1	34842396	34842596
chr1	34842903	34843391
chr1	34849868	34850078
chr1	34858855	34859055
chr1	34867285	34867570
chr1	35338243	35338443
chr1	35813683	35814044
chr1	36052648	36052957
chr1	36068066	36068521
chr1	36129154	36129585
chr1	36130270	36130658
chr1	36160426	36160626
chr1	36162675	36163129
chr1	36244025	36244497
chr1	36252875	36253107
chr1	36262104	36262560
chr1	36264185	36264575
chr1	36272588	36272788
chr1	36273202	36273674
chr1	36279290	36279516
chr1	36296558	36296793
chr1	36307509	36308273
chr1	36307509	36308273
chr1	36309629	36309839
chr1	36325875	36326365
chr1	36369001	36369373
chr1	36445186	36445531
chr1	36446398	36446733
chr1	36471194	36471870
chr1	36508350	36508575
chr1	36511565	36512133
chr1	36547032	36547589
chr1	36556647	36556951
chr1	36558080	36558289
chr1	36566403	36566799
chr1	36591534	36591755
chr1	36684156	36684451
chr1	36691126	36691684
chr1	36709833	36710266
chr1	36737399	36737599
chr1	36836444	36836955
chr1	36874925	36875350
chr1	36939490	36940118
chr1	36939490	36940118
chr1	37216014	37216527
chr1	37299604	37300188
chr1	37300231	37300440
chr1	37300708	37301013
chr1	37408213	37408413
chr1	37419487	37419743
chr1	37429835	37430414
chr1	37478996	37479348
chr1	37486409	37486817
chr1	37491656	37492099
chr1	37540891	37541366
chr1	37561958	37562389
chr1	37585716	37586543
chr1	37585716	37586543
chr1	37639196	37639490
chr1	37864781	37865510
chr1	37864781	37865510
chr1	37872164	37872516
chr1	37890118	37890692
chr1	37906049	37906291
chr1	37996906	37997514
chr1	37997795	37998254
chr1	38038948	38039298
chr1	38129583	38130287
chr1	38495405	38495637
chr1	38664853	38665170
chr1	38787574	38787777
chr1	38987415	38987916
chr1	38987920	38988120
chr1	39001216	39001416
chr1	39367593	39368045
chr1	39396380	39396629
chr1	39468982	39469337
chr1	39478580	39478949
chr1	39482630	39482917
chr1	39487432	39487750
chr1	39503266	39503592
chr1	39525753	39526129
chr1	39530324	39530538
chr1	39535467	39536195
chr1	39577053	39577731
chr1	39578483	39578906
chr1	39579224	39579461
chr1	39590304	39590562
chr1	39602478	39602855
chr1	39608602	39608882
chr1	39614376	39614711
chr1	39614838	39615144
chr1	39636248	39636501
chr1	39713814	39714089
chr1	39714105	39714411
chr1	39729850	39730178
chr1	39740072	39740304
chr1	39754341	39755037
chr1	39754341	39755037
chr1	39761194	39761394
chr1	39761453	39761709
chr1	39762052	39762333
chr1	39847123	39847323
chr1	39864605	39864882
chr1	39895512	39895858
chr1	39896542	39897057
chr1	39900603	39900814
chr1	39916202	39916466
chr1	39922804	39923004
chr1	39924896	39925208
chr1	39936413	39936827
chr1	39969088	39969332
chr1	40045902	40046102
chr1	40051170	40051580
chr1	40081104	40081348
chr1	40084472	40084771
chr1	40085821	40086052
chr1	40115376	40115620
chr1	40116447	40116726
chr1	40213401	40213811
chr1	40224756	40225192
chr1	40230322	40230725
chr1	40240548	40240876
chr1	40271079	40271382
chr1	40294766	40295185
chr1	40321841	40322175
chr1	40355991	40356464
chr1	40404647	40404870
chr1	40415659	40415860
chr1	40473825	40474083
chr1	40475691	40475916
chr1	40501573	40501931
chr1	40502041	40502264
chr1	40515143	40515513
chr1	40516360	40516641
chr1	40790514	40790877
chr1	40841219	40841419
chr1	42850997	42851579
chr1	43092093	43092812
chr1	43092093	43092812
chr1	43098327	43099044
chr1	43139705	43139921
chr1	43171123	43171383
chr1	43241248	43241552
chr1	43264497	43264782
chr1	43445386	43445936
chr1	43457178	43457411
chr1	43500121	43500511
chr1	43520711	43521357
chr1	43520711	43521357
chr1	43827268	43828194
chr1	43916948	43917156
chr1	43933441	43934152
chr1	44102140	44102751
chr1	44118575	44119050
chr1	44119827	44120082
chr1	44147671	44148195
chr1	45795020	45795831
chr1	45795020	45795831
chr1	45868810	45869081
chr1	46832024	46832224
chr1	46852852	46853145
chr1	46853163	46854226
chr1	50900068	50900611
chr1	50900068	50900611
chr1	50935063	50935592
chr1	50940682	50940972
chr1	51334030	51334248
chr1	51478085	51478732
chr1	51509022	51509430
chr1	51529750	51530163
chr1	51584900	51585327
chr1	51593947	51594286
chr1	51789343	51789724
chr1	51906947	51907147
chr1	51930668	51930958
chr1	51934324	51934903
chr1	52012751	52013178
chr1	52021979	52022516
chr1	52113593	52114089
chr1	52119141	52119629
chr1	52129791	52130187
chr1	52141612	52141812
chr1	52232792	52233581
chr1	52298357	52298621
chr1	52500460	52500786
chr1	52630457	52631037
chr1	52653376	52653704
chr1	52655164	52655639
chr1	52676768	52677028
chr1	52703075	52703545
chr1	52722599	52722974
chr1	52726786	52727152
chr1	52729113	52729447
chr1	52734241	52734489
chr1	52800304	52800729
chr1	52817343	52817934
chr1	52844677	52845194
chr1	52952299	52952502
chr1	52963200	52963411
chr1	53296779	53297377
chr1	53313550	53313783
chr1	53352466	53352982
chr1	53773942	53774369
chr1	53784747	53785417
chr1	53818129	53818449
chr1	53823660	53824189
chr1	53824968	53825219
chr1	53845898	53846162
chr1	53850824	53851303
chr1	53851397	53851729
chr1	53856777	53857095
chr1	53909198	53909493
chr1	53910320	53910610
chr1	53940205	53940584
chr1	53945761	53946108
chr1	54129011	54129447
chr1	54250479	54250997
chr1	54438754	54439174
chr1	54523744	54524064
chr1	54585178	54585501
chr1	54586339	54586539
chr1	54647411	54647695
chr1	54690712	54690912
chr1	54774349	54774589
chr1	54798468	54798800
chr1	54826471	54826671
chr1	54835818	54836158
chr1	54837706	54838147
chr1	54841823	54842174
chr1	54888386	54888895
chr1	54912308	54912636
chr1	54914521	54914739
chr1	54925573	54925856
chr1	54925916	54926152
chr1	54926181	54926567
chr1	55027099	55027764
chr1	55028941	55029157
chr1	55052371	55053215
chr1	55058542	55058788
chr1	55087469	55088518
chr1	55130862	55131866
chr1	55130862	55131866
chr1	55130862	55131866
chr1	55210213	55210491
chr1	55215457	55215755
chr1	55236929	55237572
chr1	55405645	55406147
chr1	55419019	55419316
chr1	55488297	55488536
chr1	55507058	55507408
chr1	55525177	55525389
chr1	55528883	55529183
chr1	55808753	55809089
chr1	57370526	57370840
chr1	57377381	57377797
chr1	57406402	57406914
chr1	57429854	57430093
chr1	57472274	57472542
chr1	57969890	57970360
chr1	57995777	57996239
chr1	58029560	58029877
chr1	58031266	58031470
chr1	58296399	58296633
chr1	58348783	58349033
chr1	58359579	58359836
chr1	58392558	58393247
chr1	58392558	58393247
chr1	58423631	58424271
chr1	58445096	58445777
chr1	58445096	58445777
chr1	58504667	58505276
chr1	58586105	58586476
chr1	58603003	58603203
chr1	58603778	58603978
chr1	58618281	58618630
chr1	58652729	58652929
chr1	58712466	58712852
chr1	58727135	58727335
chr1	58742455	58742861
chr1	58743319	58743622
chr1	58773433	58773638
chr1	58795316	58795534
chr1	58802324	58802726
chr1	58956281	58956517
chr1	58973270	58973773
chr1	59119762	59120487
chr1	59163066	59163453
chr1	59236868	59237520
chr1	59316001	59316296
chr1	59475682	59475962
chr1	59481711	59482317
chr1	59482401	59482622
chr1	59670655	59671173
chr1	59684795	59685271
chr1	59763192	59763863
chr1	59895460	59895792
chr1	59912671	59913208
chr1	59913851	59914237
chr1	60097829	60098649
chr1	60097829	60098649
chr1	60097829	60098649
chr1	60180200	60180916
chr1	60343078	60343706
chr1	60409308	60409892
chr1	60566484	60567001
chr1	60579705	60580216
chr1	60598988	60599212
chr1	60599356	60599656
chr1	60658462	60658851
chr1	60746291	60746491
chr1	60916123	60916501
chr1	60937371	60937643
chr1	60941286	60941493
chr1	60960410	60960897
chr1	62041766	62042087
chr1	62051527	62051745
chr1	62148863	62149137
chr1	62150739	62151029
chr1	62229355	62229555
chr1	62701143	62701416
chr1	62703102	62703786
chr1	62724513	62724922
chr1	62724513	62724922
chr1	62724968	62725349
chr1	62747900	62748135
chr1	63114436	63114823
chr1	63122011	63122400
chr1	63126257	63126665
chr1	63176685	63176897
chr1	63176936	63177520
chr1	63181077	63181389
chr1	63437626	63437900
chr1	63730279	63730771
chr1	64078388	64078770
chr1	64078874	64079167
chr1	64104597	64105157
chr1	64121544	64122399
chr1	64189581	64190010
chr1	64301227	64301792
chr1	64301227	64301792
chr1	64302951	64303182
chr1	64338606	64338975
chr1	64448173	64448383
chr1	64482080	64482515
chr1	64529929	64530292
chr1	64532509	64533160
chr1	64617043	64617492
chr1	64690468	64691044
chr1	64717468	64717799
chr1	64737306	64738094
chr1	64753204	64753409
chr1	64797187	64797593
chr1	64925670	64926038
chr1	64956639	64956919
chr1	65089061	65089304
chr1	65090359	65090732
chr1	65112853	65113128
chr1	65113523	65113888
chr1	65178068	65178617
chr1	65179046	65179443
chr1	65186331	65186906
chr1	66174989	66175298
chr1	66649693	66649914
chr1	66650028	66650378
chr1	66700612	66701216
chr1	66815927	66816371
chr1	66817410	66817880
chr1	66841899	66842339
chr1	66862743	66863519
chr1	66862743	66863519
chr1	66895114	66895324
chr1	66896220	66896420
chr1	67003814	67004031
chr1	67038687	67039054
chr1	67360737	67361033
chr1	67363833	67364108
chr1	68953100	68953300
chr1	68973736	68974138
chr1	69019648	69019848
chr1	69364144	69364389
chr1	69441156	69441425
chr1	69496073	69496422
chr1	69507468	69507934
chr1	69513710	69513969
chr1	69518059	69518293
chr1	69687090	69687350
chr1	69687441	69687818
chr1	69689034	69689308
chr1	69759698	69759898
chr1	71102374	71102583
chr1	71102759	71103342
chr1	71115861	71116140
chr1	71556801	71557459
chr1	71728973	71729355
chr1	71729867	71730089
chr1	71730954	71731375
chr1	71742160	71742360
chr1	71912361	71912908
chr1	71938340	71939015
chr1	71956976	71957282
chr1	71974742	71975154
chr1	72106741	72106967
chr1	72107124	72107510
chr1	72123717	72123976
chr1	72134529	72134930
chr1	72144376	72144861
chr1	72196144	72196492
chr1	72210951	72211153
chr1	72211970	72212485
chr1	72226189	72227279
chr1	72243760	72244061
chr1	72244084	72245249
chr1	72254894	72255979
chr1	72284062	72284499
chr1	72307291	72307607
chr1	72320817	72321100
chr1	72359614	72359815
chr1	72428548	72428966
chr1	72429191	72429585
chr1	72582975	72583460
chr1	72707062	72707262
chr1	72711112	72711430
chr1	72854948	72855164
chr1	72870228	72870502
chr1	72871097	72871366
chr1	74001536	74001752
chr1	74034672	74034948
chr1	74094539	74094742
chr1	74125248	74125634
chr1	74133918	74134296
chr1	74151198	74151398
chr1	74155547	74155749
chr1	74167132	74167545
chr1	74178655	74178961
chr1	74201043	74201305
chr1	74227293	74227700
chr1	74236231	74236698
chr1	74248788	74249217
chr1	74274841	74275041
chr1	74284547	74285126
chr1	74295499	74296059
chr1	74303803	74304393
chr1	74303803	74304393
chr1	74332246	74332790
chr1	74361919	74362240
chr1	74368246	74368640
chr1	74373398	74373688
chr1	74374946	74375320
chr1	74386657	74387249
chr1	74391286	74391772
chr1	74397238	74397763
chr1	74415195	74415396
chr1	74438031	74438412
chr1	74505647	74506126
chr1	74506220	74506459
chr1	74587690	74588448
chr1	74601337	74601606
chr1	74661442	74662139
chr1	74712553	74712753
chr1	74763186	74763386
chr1	74773115	74773495
chr1	74782094	74782410
chr1	74787997	74788197
chr1	74803114	74803445
chr1	74808143	74808443
chr1	74816577	74816777
chr1	74816799	74817292
chr1	75124523	75125392
chr1	75124523	75125392
chr1	75141536	75141915
chr1	75142340	75143212
chr1	75142340	75143212
chr1	75168481	75169185
chr1	75168481	75169185
chr1	75180221	75180621
chr1	75187911	75188260
chr1	75191864	75192326
chr1	75210635	75210979
chr1	75213179	75213531
chr1	75218301	75218501
chr1	75218821	75219386
chr1	75230365	75230916
chr1	75234677	75234925
chr1	75236158	75236659
chr1	75236158	75236659
chr1	75236716	75237072
chr1	75251536	75251902
chr1	75317253	75318122
chr1	75398767	75399055
chr1	75435879	75436119
chr1	75449774	75450126
chr1	75478532	75478836
chr1	75478945	75479692
chr1	75495873	75496073
chr1	75521303	75521894
chr1	75559575	75559871
chr1	76540561	76540973
chr1	76550931	76551174
chr1	76948030	76948230
chr1	77043807	77044189
chr1	77044198	77044473
chr1	77516270	77516473
chr1	78488558	78488991
chr1	78489007	78489275
chr1	78536886	78537097
chr1	78537522	78537864
chr1	78657552	78658204
chr1	78666750	78667078
chr1	78681017	78681278
chr1	78702373	78702658
chr1	78702863	78703255
chr1	79581405	79581775
chr1	79671203	79671436
chr1	79671869	79672287
chr1	79684130	79684348
chr1	79711444	79711891
chr1	79740986	79741423
chr1	79761539	79761899
chr1	79775893	79776454
chr1	79778116	79778386
chr1	80340574	80340779
chr1	80340809	80341258
chr1	80381426	80381626
chr1	80401969	80402312
chr1	80408612	80408888
chr1	80453012	80453306
chr1	80637201	80637715
chr1	80646622	80646977
chr1	80665193	80665548
chr1	80746738	80747027
chr1	80756832	80757220
chr1	80758276	80758512
chr1	80785119	80785543
chr1	82316330	82317056
chr1	82468854	82469096
chr1	82724698	82725270
chr1	82724698	82725270
chr1	82761553	82762199
chr1	82787479	82787782
chr1	82798412	82798765
chr1	82798960	82799202
chr1	82839193	82839568
chr1	82975938	82976144
chr1	84317781	84318156
chr1	84350265	84350720
chr1	84406865	84407258
chr1	84839326	84839714
chr1	84839717	84839939
chr1	84839998	84840365
chr1	84854401	84854601
chr1	84915099	84915328
chr1	84924121	84924501
chr1	84935741	84936053
chr1	85600740	85601130
chr1	85687434	85687644
chr1	85703333	85704145
chr1	85703333	85704145
chr1	85732644	85733008
chr1	85735531	85736075
chr1	85736543	85736779
chr1	85751439	85751901
chr1	85758347	85758547
chr1	85779792	85780107
chr1	85793259	85793799
chr1	85838118	85838434
chr1	85894446	85894753
chr1	85895359	85895697
chr1	85960998	85961281
chr1	86048240	86048552
chr1	86059400	86059703
chr1	86064201	86064518
chr1	86064522	86064853
chr1	86121975	86122175
chr1	86147654	86147873
chr1	86154451	86154950
chr1	86178877	86179213
chr1	86190915	86191258
chr1	86214197	86214463
chr1	86216555	86216755
chr1	86228682	86229024
chr1	86229441	86229841
chr1	86233823	86234147
chr1	86263662	86263879
chr1	86264012	86264233
chr1	86303041	86303365
chr1	86358898	86359732
chr1	86380972	86381405
chr1	86398407	86398720
chr1	86407029	86407245
chr1	86430064	86430379
chr1	86434379	86434930
chr1	86440234	86440477
chr1	86440538	86440818
chr1	86442133	86442768
chr1	86442133	86442768
chr1	86470555	86471228
chr1	86472238	86472474
chr1	86479106	86479499
chr1	86487242	86487904
chr1	86492801	86493058
chr1	86503890	86504646
chr1	86509411	86509809
chr1	86525259	86525568
chr1	86526285	86527282
chr1	86526285	86527282
chr1	86527944	86528301
chr1	86532460	86532692
chr1	86571502	86571827
chr1	86582195	86583064
chr1	86582195	86583064
chr1	86582195	86583064
chr1	87098639	87098943
chr1	87111874	87112267
chr1	87149428	87149822
chr1	87175819	87176119
chr1	87180943	87181360
chr1	87190530	87190732
chr1	87213707	87214414
chr1	87326616	87327217
chr1	87607390	87607602
chr1	87607766	87608114
chr1	87620197	87620584
chr1	87626340	87626790
chr1	87637491	87637882
chr1	87640395	87640781
chr1	87650530	87651065
chr1	87658049	87658369
chr1	87659273	87659599
chr1	87755702	87756308
chr1	87766246	87766519
chr1	87792832	87793080
chr1	87828280	87828720
chr1	87849406	87849752
chr1	87854756	87854956
chr1	87873129	87873370
chr1	87900939	87901405
chr1	87960071	87960369
chr1	87961582	87961787
chr1	88094273	88094858
chr1	88094861	88095254
chr1	88134542	88134861
chr1	88158393	88158640
chr1	88260135	88260337
chr1	88277151	88277862
chr1	88289984	88290206
chr1	88424679	88424937
chr1	88433638	88433892
chr1	88509968	88510168
chr1	88556547	88556847
chr1	88562391	88562637
chr1	88567207	88567587
chr1	88576256	88576490
chr1	88587347	88587822
chr1	88635706	88635906
chr1	88654809	88655104
chr1	88701721	88702574
chr1	88701721	88702574
chr1	88701721	88702574
chr1	88705843	88706146
chr1	88745365	88745642
chr1	89069588	89069810
chr1	89069834	89070241
chr1	89070255	89070455
chr1	89234954	89235248
chr1	89235281	89235761
chr1	89302491	89302972
chr1	89454449	89455024
chr1	89463200	89463440
chr1	89524388	89524716
chr1	89555520	89555850
chr1	89563420	89563675
chr1	89575031	89575335
chr1	89581272	89581527
chr1	89602972	89603238
chr1	89607438	89607677
chr1	89644207	89644530
chr1	89902245	89902467
chr1	89930226	89930573
chr1	89931031	89931427
chr1	89940337	89940733
chr1	90153388	90153740
chr1	90221933	90222406
chr1	90225674	90225919
chr1	90234436	90234902
chr1	90368766	90368970
chr1	90603220	90603660
chr1	90973312	90973587
chr1	90974935	90975342
chr1	90998604	90998868
chr1	91023943	91024431
chr1	91034218	91034856
chr1	91034218	91034856
chr1	91041553	91041888
chr1	91046322	91046587
chr1	91052695	91053351
chr1	91056458	91056738
chr1	91063213	91063415
chr1	91064966	91065450
chr1	91080223	91080696
chr1	91179129	91179407
chr1	91207732	91207932
chr1	91216487	91216770
chr1	91219787	91220091
chr1	91239152	91239434
chr1	91240754	91240954
chr1	91249938	91250504
chr1	91258139	91258339
chr1	91297974	91298565
chr1	91338578	91338778
chr1	91346902	91347136
chr1	91366725	91366995
chr1	91398397	91399055
chr1	91413037	91413597
chr1	91456500	91456820
chr1	91458258	91458576
chr1	91459055	91459852
chr1	91494410	91494871
chr1	91523836	91524049
chr1	91540265	91540890
chr1	91563264	91563519
chr1	91564114	91564366
chr1	91962377	91962577
chr1	92034241	92034697
chr1	92048949	92049149
chr1	92052260	92052638
chr1	92061755	92061979
chr1	92080207	92080583
chr1	92083006	92083271
chr1	92180163	92181053
chr1	92195845	92196077
chr1	92216818	92217023
chr1	92225233	92225774
chr1	92331520	92331975
chr1	92372552	92373106
chr1	92383819	92384233
chr1	92405364	92405578
chr1	92473664	92474060
chr1	92641818	92642159
chr1	92647878	92648446
chr1	92647878	92648446
chr1	92648797	92649123
chr1	92659364	92659764
chr1	92675838	92676125
chr1	92676240	92676440
chr1	92699209	92699504
chr1	92708268	92708477
chr1	92742300	92742758
chr1	92755141	92755569
chr1	92798551	92798753
chr1	92799674	92800055
chr1	92802398	92802702
chr1	92831244	92831497
chr1	92831745	92831987
chr1	92906741	92907171
chr1	92907288	92907616
chr1	92920861	92921201
chr1	92934207	92934906
chr1	92934207	92934906
chr1	92972009	92972492
chr1	92972910	92973244
chr1	92981204	92981404
chr1	93014503	93014781
chr1	93029396	93029820
chr1	93071350	93071844
chr1	93115110	93115389
chr1	93125290	93125522
chr1	93165558	93165758
chr1	93166756	93166990
chr1	93174495	93174706
chr1	93235492	93236468
chr1	93235492	93236468
chr1	93305765	93305965
chr1	93342633	93343027
chr1	93343401	93343856
chr1	93444868	93445865
chr1	93444868	93445865
chr1	93444868	93445865
chr1	93478097	93479255
chr1	93478097	93479255
chr1	93511571	93512247
chr1	93635184	93636037
chr1	93654384	93654673
chr1	93668667	93669125
chr1	93727043	93727313
chr1	93754527	93755374
chr1	93754527	93755374
chr1	93754527	93755374
chr1	93801761	93802153
chr1	93803650	93804138
chr1	93804166	93804487
chr1	93825079	93825742
chr1	93825079	93825742
chr1	94034901	94035695
chr1	94034901	94035695
chr1	94056019	94056289
chr1	94078416	94078671
chr1	94079120	94079461
chr1	94884810	94885165
chr1	95313410	95314241
chr1	95313410	95314241
chr1	95323193	95323393
chr1	95339540	95340011
chr1	95450779	95451345
chr1	95468208	95468460
chr1	95468850	95469152
chr1	95528728	95529009
chr1	95590108	95590437
chr1	95598083	95598364
chr1	95657176	95657689
chr1	95666225	95666474
chr1	95667403	95667897
chr1	95674121	95674364
chr1	95747328	95747552
chr1	95748998	95749298
chr1	96519366	96519764
chr1	97580329	97580659
chr1	97659449	97659754
chr1	97660968	97661188
chr1	97661195	97661397
chr1	97661536	97661783
chr1	97661904	97662222
chr1	97672808	97673245
chr1	97769809	97770544
chr1	97769809	97770544
chr1	98094750	98094998
chr1	98095376	98095841
chr1	98590971	98591320
chr1	98724523	98724723
chr1	99811857	99812343
chr1	100079794	100080251
chr1	100100489	100100849
chr1	101902064	101902488
chr1	101902807	101903028
chr1	102357945	102358310
chr1	105170189	105170443
chr1	105170952	105171386
chr1	105199453	105199691
chr1	105356638	105356842
chr1	105435091	105435397
chr1	105663052	105663406
chr1	105663543	105663951
chr1	105787005	105787426
chr1	105813477	105813696
chr1	105891111	105891352
chr1	105906496	105906797
chr1	105965166	105965601
chr1	105974118	105974318
chr1	105980817	105981228
chr1	105981322	105981522
chr1	105990128	105990741
chr1	105993931	105994131
chr1	106151850	106152111
chr1	106162614	106162970
chr1	106171259	106171840
chr1	106231299	106231655
chr1	106289639	106289957
chr1	106316975	106317287
chr1	106395559	106395832
chr1	106400868	106401137
chr1	106407916	106408308
chr1	106511656	106512073
chr1	106515701	106515970
chr1	106517610	106518129
chr1	106540129	106540590
chr1	106552909	106553195
chr1	106568912	106569235
chr1	106570995	106571195
chr1	106579866	106580066
chr1	106581854	106582146
chr1	106627153	106627666
chr1	106628276	106628599
chr1	106695687	106696086
chr1	106714010	106714506
chr1	106759334	106759983
chr1	106796540	106796897
chr1	106815364	106815648
chr1	106883953	106884153
chr1	106901328	106901795
chr1	106932014	106932354
chr1	106933814	106934014
chr1	107350466	107350724
chr1	107381448	107381875
chr1	107389776	107390228
chr1	107402263	107402464
chr1	107447480	107447790
chr1	107496802	107497246
chr1	107502025	107502416
chr1	107503460	107503660
chr1	107513551	107513969
chr1	107525667	107525994
chr1	107582781	107583270
chr1	107583805	107584183
chr1	107584198	107584403
chr1	107589814	107590144
chr1	108259299	108259788
chr1	111864361	111864567
chr1	111864573	111865222
chr1	112379924	112380150
chr1	112451677	112451967
chr1	113917100	113917608
chr1	114673896	114674370
chr1	114710830	114711171
chr1	114787953	114788405
chr1	114911461	114911661
chr1	116121593	116121793
chr1	118311058	118311572
chr1	118321583	118322008
chr1	118335097	118335550
chr1	118388719	118389572
chr1	118388719	118389572
chr1	118428365	118428697
chr1	118458923	118459248
chr1	118525363	118525713
chr1	118567784	118568020
chr1	118627771	118628193
chr1	118772383	118772619
chr1	119124926	119125250
chr1	119474734	119475018
chr1	119492160	119492557
chr1	119504427	119505091
chr1	119525986	119526660
chr1	119525986	119526660
chr1	119534390	119534762
chr1	119648821	119649084
chr1	119837330	119837925
chr1	119912977	119913411
chr1	119997147	119997453
chr1	120033111	120033393
chr1	120044659	120044963
chr1	120073640	120074010
chr1	120075566	120075837
chr1	120080691	120081057
chr1	120093581	120093781
chr1	120099493	120099915
chr1	120100557	120100944
chr1	120120842	120121325
chr1	120136368	120136674
chr1	120197230	120197517
chr1	120264888	120265635
chr1	120293844	120294133
chr1	121327654	121328426
chr1	121327654	121328426
chr1	121430697	121431332
chr1	121567572	121568171
chr1	121567572	121568171
chr1	122357065	122357327
chr1	123934425	123934661
chr1	124936772	124937014
chr1	125241727	125242085
chr1	125345511	125345728
chr1	125419960	125420203
chr1	125434572	125434793
chr1	125435303	125436091
chr1	125435303	125436091
chr1	125441703	125441992
chr1	125466607	125467096
chr1	125473299	125473676
chr1	125560185	125561200
chr1	125560185	125561200
chr1	127204801	127205339
chr1	127207251	127207501
chr1	127239876	127240367
chr1	127242823	127243208
chr1	127425063	127425317
chr1	127473513	127473723
chr1	127773804	127774460
chr1	127836695	127836895
chr1	127850139	127850443
chr1	127868608	127869177
chr1	127868608	127869177
chr1	127981031	127981452
chr1	128004453	128004786
chr1	128016080	128016468
chr1	128020419	128020703
chr1	128102610	128103504
chr1	128102610	128103504
chr1	128243944	128244572
chr1	128323069	128323372
chr1	128359288	128359895
chr1	128386511	128386898
chr1	128416824	128417034
chr1	128417076	128417598
chr1	128436000	128436378
chr1	128441159	128441359
chr1	128447216	128447892
chr1	128447216	128447892
chr1	128460875	128461138
chr1	128463515	128463890
chr1	128570166	128570614
chr1	128590729	128591292
chr1	128591978	128592525
chr1	128608199	128608514
chr1	128614552	128615647
chr1	128614552	128615647
chr1	128623089	128623351
chr1	128626410	128626610
chr1	128704980	128705583
chr1	128712818	128713260
chr1	128722004	128722235
chr1	128724529	128725097
chr1	128746570	128746918
chr1	128832709	128832909
chr1	128833114	128833543
chr1	129324487	129324694
chr1	129324875	129325212
chr1	129624579	129624848
chr1	129652068	129652271
chr1	130715608	130716138
chr1	130717450	130717787
chr1	130741225	130741512
chr1	130987572	130987840
chr1	131025790	131026283
chr1	131038194	131038498
chr1	131053311	131053515
chr1	131084114	131084657
chr1	131089745	131090170
chr1	131090291	131090509
chr1	131096842	131097149
chr1	131097633	131098021
chr1	131103717	131104281
chr1	131110530	131110742
chr1	131110864	131111073
chr1	131115964	131116174
chr1	131137939	131138569
chr1	131139220	131139446
chr1	131146349	131146688
chr1	131153004	131153335
chr1	131184374	131184670
chr1	131200007	131200445
chr1	131236081	131236387
chr1	131245055	131245540
chr1	131279453	131279686
chr1	131384495	131384836
chr1	131438612	131438812
chr1	131470705	131470962
chr1	131473816	131474157
chr1	131492340	131492874
chr1	131527254	131528327
chr1	131527254	131528327
chr1	131555206	131555500
chr1	131566037	131566494
chr1	131657932	131658430
chr1	131672357	131672700
chr1	131688558	131688758
chr1	131691381	131691733
chr1	131702498	131702731
chr1	131734739	131734941
chr1	131734942	131735171
chr1	131749824	131750092
chr1	131755081	131755314
chr1	131761459	131761746
chr1	131827597	131828121
chr1	131867132	131867560
chr1	131910279	131910581
chr1	131910923	131911243
chr1	131942803	131943079
chr1	131962863	131963519
chr1	131962863	131963519
chr1	131963730	131963979
chr1	131981700	131981924
chr1	132007286	132008285
chr1	132007286	132008285
chr1	132010762	132011162
chr1	132054447	132054809
chr1	132074514	132074762
chr1	132139616	132139939
chr1	132143173	132143398
chr1	132150240	132150492
chr1	132264740	132264949
chr1	132311529	132311729
chr1	132315902	132316241
chr1	132318483	132318791
chr1	132319241	132319620
chr1	132341694	132342069
chr1	132355929	132356222
chr1	132370788	132371204
chr1	132391607	132391960
chr1	132417221	132417741
chr1	132417778	132418077
chr1	132476985	132477243
chr1	132477288	132477666
chr1	132520822	132521071
chr1	132767428	132767872
chr1	133012364	133012684
chr1	133025053	133025253
chr1	133025258	133025598
chr1	133033817	133034454
chr1	133033817	133034454
chr1	133039476	133039792
chr1	133045979	133046259
chr1	133070273	133070480
chr1	133077019	133077223
chr1	133083842	133084042
chr1	133118306	133118530
chr1	133120051	133120390
chr1	133130928	133131765
chr1	133609922	133610558
chr1	133609922	133610558
chr1	133661230	133661619
chr1	133800908	133801591
chr1	133815810	133816056
chr1	133816160	133816470
chr1	133856139	133856489
chr1	133863753	133863961
chr1	133896343	133896585
chr1	134065195	134065455
chr1	134078966	134079482
chr1	134092876	134093403
chr1	134093895	134094176
chr1	134151752	134151987
chr1	134196329	134196793
chr1	134294300	134294500
chr1	134302735	134303125
chr1	134361797	134362233
chr1	134405617	134406347
chr1	134415171	134415940
chr1	134420127	134420514
chr1	134455331	134455879
chr1	134494439	134495099
chr1	134518629	134518900
chr1	134522409	134522647
chr1	134556636	134557198
chr1	134560005	134560311
chr1	134679425	134679856
chr1	134719695	134720011
chr1	134747575	134747818
chr1	134955637	134956229
chr1	134962361	134962773
chr1	135131021	135131410
chr1	135132471	135132763
chr1	135146613	135146913
chr1	135147192	135147954
chr1	135167584	135167791
chr1	135265937	135266175
chr1	135268082	135268430
chr1	135282569	135283092
chr1	135313534	135313992
chr1	135368284	135368531
chr1	135430373	135430888
chr1	135516979	135517294
chr1	135593455	135593781
chr1	135594032	135594367
chr1	135619960	135620170
chr1	135631588	135631869
chr1	135633498	135633711
chr1	135659439	135659952
chr1	135687825	135688465
chr1	135687825	135688465
chr1	135699391	135699684
chr1	135700657	135700916
chr1	135711106	135711352
chr1	135719579	135719840
chr1	135729013	135729351
chr1	135752935	135753306
chr1	135779341	135779541
chr1	135811372	135811582
chr1	136017878	136018093
chr1	136118921	136119136
chr1	136131007	136131575
chr1	136135017	136135405
chr1	136140027	136140576
chr1	136140027	136140576
chr1	136255212	136255570
chr1	136345717	136346381
chr1	136364792	136365052
chr1	136415028	136415691
chr1	136466087	136466523
chr1	136618651	136618876
chr1	136624572	136625108
chr1	136683626	136684122
chr1	136685240	136685679
chr1	136707375	136707590
chr1	137593830	137594086
chr1	137751298	137752038
chr1	137751298	137752038
chr1	137806693	137807188
chr1	137852343	137852575
chr1	137898268	137898739
chr1	137999312	137999644
chr1	138039182	138039552
chr1	138136347	138136859
chr1	138145720	138145965
chr1	138158899	138159314
chr1	138175145	138175445
chr1	138175512	138175744
chr1	138191983	138192545
chr1	138237236	138237695
chr1	138323083	138323313
chr1	138343522	138343853
chr1	138550358	138550558
chr1	138617971	138618300
chr1	138619111	138619863
chr1	138619111	138619863
chr1	138785906	138786259
chr1	138831343	138831673
chr1	138856462	138856679
chr1	138856733	138857018
chr1	138912185	138912667
chr1	138921309	138921635
chr1	138955543	138955786
chr1	138963129	138963329
chr1	138967471	138967787
chr1	138975932	138976284
chr1	139003620	139003838
chr1	139413613	139413870
chr1	139421881	139422668
chr1	139454395	139455193
chr1	141884454	141884727
chr1	142127490	142127690
chr1	142132980	142133180
chr1	143466240	143466440
chr1	143702687	143703309
chr1	143740046	143740394
chr1	143776959	143777457
chr1	143916402	143917133
chr1	143918437	143918670
chr1	143941472	143941823
chr1	143946891	143947227
chr1	143988758	143989130
chr1	144003870	144004470
chr1	144006518	144006908
chr1	144086098	144086467
chr1	144185103	144185377
chr1	144200533	144200960
chr1	144248942	144249314
chr1	144330242	144330789
chr1	144406670	144406959
chr1	144764732	144764974
chr1	144775295	144775682
chr1	146316268	146316468
chr1	146316829	146317319
chr1	146337077	146337403
chr1	146967613	146967813
chr1	146967904	146968167
chr1	148808735	148809076
chr1	148903139	148903500
chr1	148904100	148904423
chr1	149129815	149130056
chr1	149856837	149857093
chr1	149940293	149940663
chr1	149940668	149940933
chr1	149947006	149947468
chr1	149954020	149954378
chr1	149961151	149961490
chr1	150099760	150100315
chr1	150106764	150106964
chr1	150145004	150145378
chr1	150164835	150165278
chr1	150167269	150167503
chr1	150174276	150174531
chr1	150335251	150335451
chr1	150392639	150393714
chr1	150392639	150393714
chr1	150470047	150470376
chr1	150496839	150497077
chr1	150497751	150498022
chr1	150759446	150759753
chr1	151074557	151074817
chr1	151095714	151096437
chr1	151095714	151096437
chr1	151103635	151104023
chr1	151245129	151245392
chr1	151250685	151251234
chr1	151287476	151287937
chr1	151338296	151338558
chr1	151344182	151344983
chr1	151345093	151345398
chr1	151428264	151428838
chr1	151500637	151501183
chr1	151564463	151564663
chr1	151571344	151571771
chr1	151572747	151572951
chr1	151620642	151621129
chr1	151625289	151625636
chr1	151625736	151626078
chr1	151689657	151689933
chr1	151702953	151703153
chr1	151754883	151755687
chr1	151819243	151819546
chr1	151948152	151948422
chr1	151958450	151958734
chr1	151981961	151982161
chr1	151999727	151999928
chr1	152015648	152016023
chr1	152019229	152019573
chr1	152084758	152084958
chr1	152090061	152090534
chr1	152253895	152254275
chr1	152290874	152291231
chr1	152386294	152386827
chr1	152511309	152511517
chr1	152528776	152529294
chr1	152536718	152536936
chr1	152540477	152540968
chr1	152581138	152581523
chr1	152585530	152585831
chr1	152599343	152599698
chr1	152612830	152613051
chr1	152625111	152625412
chr1	152682667	152683031
chr1	152766189	152766787
chr1	152768188	152768397
chr1	152779037	152779323
chr1	152787060	152787291
chr1	152790278	152790502
chr1	152798138	152798532
chr1	152807601	152808032
chr1	152810568	152811001
chr1	152902709	152903523
chr1	152902709	152903523
chr1	153085171	153085512
chr1	153173483	153173683
chr1	153197331	153197623
chr1	153332079	153332290
chr1	153332297	153332540
chr1	153332643	153332915
chr1	153351026	153351416
chr1	153378743	153378992
chr1	153413988	153414671
chr1	153415046	153415321
chr1	153433870	153434151
chr1	153443748	153443948
chr1	153487315	153487896
chr1	153549660	153549879
chr1	153585730	153585958
chr1	153609738	153609938
chr1	153623098	153623380
chr1	153635142	153635418
chr1	153701338	153701624
chr1	153709518	153709759
chr1	153748586	153748828
chr1	153749237	153749550
chr1	153751773	153752024
chr1	153803543	153803822
chr1	153847016	153847216
chr1	153899716	153900383
chr1	153953829	153954033
chr1	154097706	154097946
chr1	154117888	154118367
chr1	154256861	154257200
chr1	154677851	154678104
chr1	154786300	154786566
chr1	154794720	154794949
chr1	155006649	155006869
chr1	155027579	155027880
chr1	155028765	155029003
chr1	155040415	155040620
chr1	155050160	155050599
chr1	155059575	155059925
chr1	155062062	155062365
chr1	155065377	155065613
chr1	155070568	155070989
chr1	155075929	155076175
chr1	155083191	155083840
chr1	155083191	155083840
chr1	155091287	155091712
chr1	155098996	155099863
chr1	155138832	155139171
chr1	155145671	155145973
chr1	155146701	155146968
chr1	155158432	155158932
chr1	155158972	155159228
chr1	155192793	155192993
chr1	155210639	155210857
chr1	155223069	155223369
chr1	155224028	155224571
chr1	155417237	155417686
chr1	155425905	155426131
chr1	155476221	155476597
chr1	155564888	155565106
chr1	155812663	155812988
chr1	155850430	155850667
chr1	155973098	155973750
chr1	156035515	156036728
chr1	156035515	156036728
chr1	156040677	156041015
chr1	156217412	156217708
chr1	156241156	156241365
chr1	156285511	156285813
chr1	156288538	156288751
chr1	156402506	156402813
chr1	156407960	156408396
chr1	156420563	156421306
chr1	156420563	156421306
chr1	156437286	156437694
chr1	156459728	156460039
chr1	156467905	156468173
chr1	156471153	156471370
chr1	156473985	156474568
chr1	156491302	156491657
chr1	156522328	156522531
chr1	156558520	156559103
chr1	156615333	156615946
chr1	156674224	156674672
chr1	156710758	156711106
chr1	156718501	156719344
chr1	156718501	156719344
chr1	156754582	156754792
chr1	156921594	156921946
chr1	156938824	156939097
chr1	156939663	156939952
chr1	156986278	156986513
chr1	156986618	156986919
chr1	156996500	156996819
chr1	157017626	157017826
chr1	157039017	157039495
chr1	157075083	157075349
chr1	157076317	157076631
chr1	157248116	157248365
chr1	157285446	157285677
chr1	157411831	157412041
chr1	157412077	157412866
chr1	157412077	157412866
chr1	157445435	157445731
chr1	157446392	157446621
chr1	157458349	157458723
chr1	157553090	157553389
chr1	158670174	158670495
chr1	158948071	158948280
chr1	159186784	159187327
chr1	159198676	159198879
chr1	159231796	159232405
chr1	159231796	159232405
chr1	159232407	159232619
chr1	159334242	159334485
chr1	159583771	159584070
chr1	159591149	159591457
chr1	159595817	159596017
chr1	159596677	159597084
chr1	159675595	159675808
chr1	159686549	159686749
chr1	159735001	159735485
chr1	159743857	159744159
chr1	159812704	159813149
chr1	159889421	159889775
chr1	160013039	160013358
chr1	160044369	160044697
chr1	160079176	160079678
chr1	160081112	160081361
chr1	160194839	160195387
chr1	160212639	160213221
chr1	160213223	160213423
chr1	160233861	160234274
chr1	160246013	160246299
chr1	160263138	160263396
chr1	160268425	160268698
chr1	160280680	160280986
chr1	160293515	160293822
chr1	160309009	160309211
chr1	160339373	160339748
chr1	160354154	160354404
chr1	160370704	160371032
chr1	160906034	160906694
chr1	161034463	161035620
chr1	161034463	161035620
chr1	161070526	161071053
chr1	161131116	161131698
chr1	161139519	161139823
chr1	161195532	161195800
chr1	161232333	161232533
chr1	161250936	161251681
chr1	161250936	161251681
chr1	161268146	161268428
chr1	161286792	161286992
chr1	161482221	161482552
chr1	161497444	161497700
chr1	161712986	161713203
chr1	161728593	161728909
chr1	161734937	161735262
chr1	161748177	161748405
chr1	161766615	161766962
chr1	161767178	161767491
chr1	161798978	161799178
chr1	161876576	161877129
chr1	161877178	161877390
chr1	161897237	161897683
chr1	161968959	161969372
chr1	161976461	161976718
chr1	162006102	162006404
chr1	162018595	162018814
chr1	162040619	162040819
chr1	162548387	162548773
chr1	162564909	162565397
chr1	162570295	162570848
chr1	162625292	162625704
chr1	162665144	162665443
chr1	162740056	162740807
chr1	163319698	163320189
chr1	163382346	163382600
chr1	163383702	163383949
chr1	163403471	163404095
chr1	163403471	163404095
chr1	163443923	163444231
chr1	163483223	163483423
chr1	163502612	163502858
chr1	163779344	163779869
chr1	163899674	163899965
chr1	163900189	163900399
chr1	163929636	163930356
chr1	163929636	163930356
chr1	163994588	163995111
chr1	164002058	164002500
chr1	164066821	164067033
chr1	164087892	164088232
chr1	164135224	164135813
chr1	164152834	164153211
chr1	164248500	164249468
chr1	164275421	164275873
chr1	164307152	164307834
chr1	164307152	164307834
chr1	164440261	164440569
chr1	164458280	164458702
chr1	164870750	164871109
chr1	164899072	164899299
chr1	164957109	164957309
chr1	164959205	164959465
chr1	164960132	164960432
chr1	165021274	165021514
chr1	165120437	165120675
chr1	165133954	165134197
chr1	165193932	165194702
chr1	165215940	165216170
chr1	165236518	165237263
chr1	165281805	165282005
chr1	165460332	165460775
chr1	165460837	165461403
chr1	165471532	165471774
chr1	165503796	165504008
chr1	165580291	165580650
chr1	165583609	165583829
chr1	165634205	165634866
chr1	165641517	165641745
chr1	165641939	165642166
chr1	165642225	165642780
chr1	165642225	165642780
chr1	165651094	165651523
chr1	165675228	165675538
chr1	165681223	165681429
chr1	165681456	165681790
chr1	165691489	165691877
chr1	165700473	165700822
chr1	165736233	165736482
chr1	165763539	165763946
chr1	165771496	165771927
chr1	165845405	165845616
chr1	166002603	166003580
chr1	166002603	166003580
chr1	166138137	166138663
chr1	166153474	166153674
chr1	166154287	166154487
chr1	166299890	166300141
chr1	166339086	166339482
chr1	166345693	166345998
chr1	166360207	166360499
chr1	166378845	166379616
chr1	166380012	166380231
chr1	166409394	166409594
chr1	166409734	166410063
chr1	166429831	166430179
chr1	167242117	167242513
chr1	167246987	167247432
chr1	167268294	167268802
chr1	167284599	167285325
chr1	167288681	167288935
chr1	167308443	167308917
chr1	167337260	167337764
chr1	167337260	167337764
chr1	167349787	167350411
chr1	167349787	167350411
chr1	167369921	167370177
chr1	167393707	167394542
chr1	167393707	167394542
chr1	167393707	167394542
chr1	167644911	167645202
chr1	168214222	168214422
chr1	168432298	168432715
chr1	168950959	168951336
chr1	169024550	169024910
chr1	169142536	169142844
chr1	169158172	169158428
chr1	169531372	169531750
chr1	169602141	169602490
chr1	169673496	169673813
chr1	169682867	169683511
chr1	169969050	169969555
chr1	170136418	170136699
chr1	170161918	170162118
chr1	170165027	170165291
chr1	170174549	170175342
chr1	170215137	170215571
chr1	170255583	170255891
chr1	170277066	170277352
chr1	170282397	170282771
chr1	170535144	170535587
chr1	170554926	170555235
chr1	170632489	170632718
chr1	170644237	170644648
chr1	170702287	170702722
chr1	170709485	170709958
chr1	170853543	170853982
chr1	170867741	170867993
chr1	170868527	170868771
chr1	170885379	170885600
chr1	170898432	170898675
chr1	170959804	170960077
chr1	170967599	170967799
chr1	170973066	170973266
chr1	170998172	170998660
chr1	171017464	171018069
chr1	171017464	171018069
chr1	171033780	171034058
chr1	171037928	171038378
chr1	171038499	171038699
chr1	171044322	171045156
chr1	171044322	171045156
chr1	171044322	171045156
chr1	171053411	171053740
chr1	171059209	171059595
chr1	171102175	171102488
chr1	171102657	171103160
chr1	171111032	171111326
chr1	171111357	171111826
chr1	171113858	171114241
chr1	171122957	171123341
chr1	171150426	171150779
chr1	171184325	171184690
chr1	171196088	171196515
chr1	171222339	171222878
chr1	171232014	171232214
chr1	171234196	171234505
chr1	171246939	171247441
chr1	171258902	171259376
chr1	171260494	171260716
chr1	171268334	171268580
chr1	171270126	171270471
chr1	171280947	171281490
chr1	171281580	171281800
chr1	171287522	171287775
chr1	171287790	171288110
chr1	171294651	171294854
chr1	171328895	171329635
chr1	171345478	171345784
chr1	171375623	171375945
chr1	171382130	171382443
chr1	171388716	171389278
chr1	171390215	171390416
chr1	171410924	171411488
chr1	171463187	171463480
chr1	171470887	171471284
chr1	171478101	171478301
chr1	171479095	171479295
chr1	171501717	171503627
chr1	171501717	171503627
chr1	171501717	171503627
chr1	171501717	171503627
chr1	171551322	171551663
chr1	171558984	171559197
chr1	171561281	171561494
chr1	171564379	171564584
chr1	171619048	171619388
chr1	171631445	171631874
chr1	171658583	171658849
chr1	171849432	171849859
chr1	172012095	172012295
chr1	172082428	172082898
chr1	172126541	172126937
chr1	172147831	172148327
chr1	172277179	172277561
chr1	172306226	172306550
chr1	172310093	172310404
chr1	172311255	172311820
chr1	172324744	172324944
chr1	172376189	172376707
chr1	172390899	172391147
chr1	172423307	172423806
chr1	172475164	172475525
chr1	172481906	172482236
chr1	172490487	172490702
chr1	172499863	172500796
chr1	172499863	172500796
chr1	172500989	172501380
chr1	172501757	172502081
chr1	172512967	172513380
chr1	172513891	172514361
chr1	172525262	172525714
chr1	172526754	172527002
chr1	172528777	172529048
chr1	172550565	172551011
chr1	172619348	172619548
chr1	172632755	172633372
chr1	172777410	172777656
chr1	173000314	173000514
chr1	173366044	173366277
chr1	173391819	173392019
chr1	173409036	173409457
chr1	173418911	173419335
chr1	173420400	173420696
chr1	173426326	173426669
chr1	173451708	173451908
chr1	173511629	173512038
chr1	173630622	173630898
chr1	173737058	173737258
chr1	173741699	173741996
chr1	173766814	173767158
chr1	173809389	173809589
chr1	173912890	173913141
chr1	173949257	173949457
chr1	173977676	173977916
chr1	174040704	174041190
chr1	174052965	174053513
chr1	174354651	174354965
chr1	175625135	175625901
chr1	175625135	175625901
chr1	175639867	175640067
chr1	175640561	175640797
chr1	175669079	175669302
chr1	175692313	175693093
chr1	175880637	175880918
chr1	176075436	176075810
chr1	176076898	176077185
chr1	176732987	176733207
chr1	176813965	176814494
chr1	176814522	176814968
chr1	176826183	176826561
chr1	176827480	176827844
chr1	176828062	176828307
chr1	176853309	176853582
chr1	176933260	176933689
chr1	176993619	176993960
chr1	177008889	177009208
chr1	177257168	177257490
chr1	177258377	177259066
chr1	177367813	177368076
chr1	177441543	177442330
chr1	177467096	177467528
chr1	177483552	177483982
chr1	177489726	177490168
chr1	177532696	177533016
chr1	177555552	177555860
chr1	177556123	177556364
chr1	177609243	177609623
chr1	177644254	177644539
chr1	177681173	177681598
chr1	177702937	177703150
chr1	177703499	177703758
chr1	177711043	177711340
chr1	177711450	177711659
chr1	177796329	177796971
chr1	177983002	177983475
chr1	178097988	178098243
chr1	178187199	178187864
chr1	178242169	178242369
chr1	178318196	178319261
chr1	178318196	178319261
chr1	178318196	178319261
chr1	178336428	178336706
chr1	178337425	178338125
chr1	178368817	178369617
chr1	178368817	178369617
chr1	178405469	178405806
chr1	178406031	178406744
chr1	178449229	178449511
chr1	178463648	178464077
chr1	178489069	178489488
chr1	178491795	178492069
chr1	178675571	178675948
chr1	179012338	179012659
chr1	179045869	179046183
chr1	179046283	179046778
chr1	179073000	179073209
chr1	179162880	179163119
chr1	179164031	179164303
chr1	179434256	179434490
chr1	179434760	179435201
chr1	179517006	179517246
chr1	179517835	179518218
chr1	179546107	179546817
chr1	179546107	179546817
chr1	179560967	179561412
chr1	179645705	179646061
chr1	179667978	179668473
chr1	179803505	179804080
chr1	179842558	179843032
chr1	179844914	179845114
chr1	180109091	180109391
chr1	180195829	180196294
chr1	180250151	180250382
chr1	180256006	180256504
chr1	180261014	180261326
chr1	180263428	180263891
chr1	180268640	180268840
chr1	180279754	180280108
chr1	180300334	180300640
chr1	180364083	180364363
chr1	180365109	180365544
chr1	180387434	180387898
chr1	180401807	180402078
chr1	180403618	180404145
chr1	180431914	180432247
chr1	180484052	180484321
chr1	180536849	180537058
chr1	180541373	180541617
chr1	180542302	180542594
chr1	180568661	180569138
chr1	180587739	180588173
chr1	180601690	180602089
chr1	180641204	180641505
chr1	180707441	180707659
chr1	180720399	180720599
chr1	180725659	180726425
chr1	180763857	180764217
chr1	180768304	180768731
chr1	180768304	180768731
chr1	180777456	180778512
chr1	180813191	180814452
chr1	180813191	180814452
chr1	180826640	180826928
chr1	180829866	180830066
chr1	180835198	180835566
chr1	180848666	180849228
chr1	180848666	180849228
chr1	180850401	180851245
chr1	180873992	180874350
chr1	180881840	180882064
chr1	180884441	180884815
chr1	180888613	180889031
chr1	180889855	180890146
chr1	180904030	180904401
chr1	180912077	180912326
chr1	180922327	180922618
chr1	180942277	180942509
chr1	180944625	180944984
chr1	180974463	180974729
[truncated: 34,196 more rows]

## Sheet: ATAC_GSK-LSD1_d3_r1
chr1	3052576	3052917
chr1	3059480	3059929
chr1	3083458	3083658
chr1	3433883	3434083
chr1	3445597	3446298
chr1	3448205	3448422
chr1	3451360	3452067
chr1	4351870	4352227
chr1	4414263	4414542
chr1	4414651	4415149
chr1	4417882	4418287
chr1	4426834	4427279
chr1	4571493	4572135
chr1	4746992	4747202
chr1	4748192	4748587
chr1	4756077	4756279
chr1	4768446	4768651
chr1	4775189	4775396
chr1	4785343	4786135
chr1	4807425	4808293
chr1	4857367	4858435
chr1	4857367	4858435
chr1	4906938	4907513
chr1	4906938	4907513
chr1	4918687	4918941
chr1	5082714	5083689
chr1	5656714	5657478
chr1	5656714	5657478
chr1	5915351	5915629
chr1	5969876	5970549
chr1	6214210	6215353
chr1	6214210	6215353
chr1	6272278	6272552
chr1	6406136	6406911
chr1	6406136	6406911
chr1	6410132	6410427
chr1	6454028	6454750
chr1	6466913	6467418
chr1	6607409	6607664
chr1	6760267	6761306
chr1	6859083	6859285
chr1	6969460	6970285
chr1	7088444	7089323
chr1	7204766	7205072
chr1	7205969	7206945
chr1	7205969	7206945
chr1	7395507	7395820
chr1	7397556	7398501
chr1	7397556	7398501
chr1	7454975	7455451
chr1	7543331	7543900
chr1	7548294	7548507
chr1	7705985	7706185
chr1	7737340	7737825
chr1	7776694	7777052
chr1	7777217	7777496
chr1	7823722	7823941
chr1	7823952	7824430
chr1	9541331	9541571
chr1	9545036	9545629
chr1	9547963	9548194
chr1	9573250	9573525
chr1	9621482	9621705
chr1	9645583	9646032
chr1	9645583	9646032
chr1	9674407	9674607
chr1	9699881	9700949
chr1	9699881	9700949
chr1	9703149	9703374
chr1	9747776	9748767
chr1	9747776	9748767
chr1	9769640	9769926
chr1	9772771	9773514
chr1	9772771	9773514
chr1	9797485	9797692
chr1	9797713	9798693
chr1	9797713	9798693
chr1	9799015	9799320
chr1	9805693	9806287
chr1	9812945	9813305
chr1	9815828	9816091
chr1	9823793	9824031
chr1	9825952	9826191
chr1	9857564	9857981
chr1	9858981	9859367
chr1	9876859	9877060
chr1	9893141	9893455
chr1	9943704	9944357
chr1	9990010	9990246
chr1	9991810	9992303
chr1	10007305	10007530
chr1	10037758	10038349
chr1	10037758	10038349
chr1	10039513	10040327
chr1	10054269	10054535
chr1	10089604	10089878
chr1	10114771	10114978
chr1	10232257	10233472
chr1	10232257	10233472
chr1	10254386	10254861
chr1	10255300	10255713
chr1	10261520	10261756
chr1	10268366	10268667
chr1	10280096	10280544
chr1	10284622	10284924
chr1	10325484	10326154
chr1	10494612	10494916
chr1	10769129	10769399
chr1	10835750	10835951
chr1	10877447	10877731
chr1	10880002	10880351
chr1	10880353	10880740
chr1	11657763	11658004
chr1	12574368	12574568
chr1	12836901	12837124
chr1	13050210	13050446
chr1	13052029	13052435
chr1	13134446	13134677
chr1	13153161	13153560
chr1	13154469	13154870
chr1	13162211	13162834
chr1	13188424	13188836
chr1	13206857	13207530
chr1	13256230	13256594
chr1	13267220	13267884
chr1	13301254	13302059
chr1	13336009	13336306
chr1	13336364	13336704
chr1	13342347	13342768
chr1	13372273	13373267
chr1	13372273	13373267
chr1	13372273	13373267
chr1	13373274	13373909
chr1	13373981	13374191
chr1	13374276	13374708
chr1	13424588	13424901
chr1	13426454	13426913
chr1	13454611	13454929
chr1	13500545	13500762
chr1	13513664	13514256
chr1	13529371	13529697
chr1	13530962	13531232
chr1	13531559	13531842
chr1	13589334	13590242
chr1	13589334	13590242
chr1	13593155	13593692
chr1	13600418	13600799
chr1	13601400	13601786
chr1	13613745	13614010
chr1	13647685	13648310
chr1	13659559	13659766
chr1	13659791	13660067
chr1	13660121	13660826
chr1	13660121	13660826
chr1	13706384	13706663
chr1	13784480	13784716
chr1	13789251	13789597
chr1	13840111	13840311
chr1	13873950	13874319
chr1	14104536	14104846
chr1	14105506	14105736
chr1	14143872	14144219
chr1	14218561	14219152
chr1	14222352	14222937
chr1	14513683	14514161
chr1	14595932	14596579
chr1	14740079	14740335
chr1	14918747	14919226
chr1	14924751	14925336
chr1	14948146	14948347
chr1	15209397	15209629
chr1	15791724	15792214
chr1	15791724	15792214
chr1	15805266	15806425
chr1	15805266	15806425
chr1	15805266	15806425
chr1	15850725	15851171
chr1	16038537	16038746
chr1	16104174	16105989
chr1	16104174	16105989
chr1	16104174	16105989
chr1	16104174	16105989
chr1	16161490	16161958
chr1	16161490	16161958
chr1	16220156	16220553
chr1	16228204	16228907
chr1	16268711	16269206
chr1	16345103	16345434
chr1	16433483	16433739
chr1	16518557	16518924
chr1	16518944	16519495
chr1	16519635	16520126
chr1	16540404	16540675
chr1	16570770	16571263
chr1	16617682	16618082
chr1	16618591	16619728
chr1	16618591	16619728
chr1	16637651	16637853
chr1	16642089	16642719
chr1	16656458	16657581
chr1	16664932	16665713
chr1	16687974	16689099
chr1	16687974	16689099
chr1	16746109	16746317
chr1	16747093	16747759
chr1	16798267	16798679
chr1	16809393	16809673
chr1	17123503	17123775
chr1	17163606	17163856
chr1	17449254	17449731
chr1	17607990	17608860
chr1	17607990	17608860
chr1	17636091	17636291
chr1	19179100	19179307
chr1	20722349	20722579
chr1	20819968	20820622
chr1	20890303	20891459
chr1	20890303	20891459
chr1	20912592	20912809
chr1	20928530	20928794
chr1	20933513	20933814
chr1	20939073	20939394
chr1	20986316	20986632
chr1	20989512	20989903
chr1	20993818	20994034
chr1	20995648	20995929
chr1	21008863	21009223
chr1	21014438	21015202
chr1	21014438	21015202
chr1	21025125	21025603
chr1	21031723	21032556
chr1	21031723	21032556
chr1	21049117	21049357
chr1	21068498	21068888
chr1	21078511	21079879
chr1	21078511	21079879
chr1	21078511	21079879
chr1	21094698	21095238
chr1	21101304	21101569
chr1	21161842	21162094
chr1	21166182	21166747
chr1	21218250	21218972
chr1	21218250	21218972
chr1	21271484	21271736
chr1	21344407	21344607
chr1	21411287	21411539
chr1	21554555	21555091
chr1	21618729	21619019
chr1	21960362	21961691
chr1	21960362	21961691
chr1	21961768	21962047
chr1	22269037	22269294
chr1	22737440	22737886
chr1	23063363	23063563
chr1	23286732	23286997
chr1	23325201	23325456
chr1	23345701	23345962
chr1	23380076	23380626
chr1	23380076	23380626
chr1	23382589	23383003
chr1	23383004	23383719
chr1	23419001	23419532
chr1	23433589	23434265
chr1	23555871	23556148
chr1	23792809	23793170
chr1	23827126	23827416
chr1	23921603	23922601
chr1	23921603	23922601
chr1	23921603	23922601
chr1	23983158	23983453
chr1	24005286	24005927
chr1	24137207	24137445
chr1	24249205	24249463
chr1	24302723	24303001
chr1	24378503	24378778
chr1	24514358	24514693
chr1	24547617	24547912
chr1	24548099	24548355
chr1	24548960	24549526
chr1	24553457	24553817
chr1	24572486	24573052
chr1	24612586	24612919
chr1	24612948	24613287
chr1	24633783	24634101
chr1	24678173	24679041
chr1	25510391	25510632
chr1	26686955	26688042
chr1	27592438	27592777
chr1	28047681	28048355
chr1	28047681	28048355
chr1	28053944	28054465
chr1	28229687	28229894
chr1	30583902	30584250
chr1	30584891	30585152
chr1	30700472	30700725
chr1	30718526	30718876
chr1	30719663	30719949
chr1	30779612	30779904
chr1	30872774	30874327
chr1	30872774	30874327
chr1	30920813	30921616
chr1	30920813	30921616
chr1	30930288	30930488
chr1	30948984	30950399
chr1	30948984	30950399
chr1	30948984	30950399
chr1	30948984	30950399
chr1	31033919	31034258
chr1	31050068	31050765
chr1	31050068	31050765
chr1	31058219	31058461
chr1	31058810	31059099
chr1	31154025	31154296
chr1	31222537	31222937
chr1	31616072	31616903
chr1	31616072	31616903
chr1	33447246	33447476
chr1	33502890	33503244
chr1	33531899	33532301
chr1	33535210	33535645
chr1	33536383	33536609
chr1	33565822	33566113
chr1	33578562	33579034
chr1	33592294	33592579
chr1	33669574	33670661
chr1	33669574	33670661
chr1	33684528	33684791
chr1	33733012	33733459
chr1	33736919	33737189
chr1	33738426	33739676
chr1	33738426	33739676
chr1	33757067	33757335
chr1	33757342	33758167
chr1	33757342	33758167
chr1	33758580	33758813
chr1	33813875	33814825
chr1	33876448	33876747
chr1	33883169	33883934
chr1	33892854	33893073
chr1	33898066	33898829
chr1	33903534	33904145
chr1	33904839	33905060
chr1	33909119	33909709
chr1	33912369	33912690
chr1	33964679	33964982
chr1	33966425	33966691
chr1	34060443	34061002
chr1	34061100	34061418
chr1	34164704	34164936
chr1	34218429	34218668
chr1	34251080	34251384
chr1	34289155	34289665
chr1	34290246	34290803
chr1	34409937	34410208
chr1	34439189	34440247
chr1	34439189	34440247
chr1	34459671	34460446
chr1	34459671	34460446
chr1	34462834	34463189
chr1	34464629	34464932
chr1	34472432	34473665
chr1	34472432	34473665
chr1	34478977	34479535
chr1	34485295	34486189
chr1	34485295	34486189
chr1	34505956	34506165
chr1	34510504	34511403
chr1	34510504	34511403
chr1	34518315	34518604
chr1	34536726	34537150
chr1	34538623	34538823
chr1	34563235	34563973
chr1	34563235	34563973
chr1	34564283	34564927
chr1	34573246	34573639
chr1	34579408	34580047
chr1	34584005	34584352
chr1	34587490	34588090
chr1	34587490	34588090
chr1	34602379	34602663
chr1	34642485	34642873
chr1	34643491	34643729
chr1	34680166	34680387
chr1	34700717	34700994
chr1	34716553	34716766
chr1	34738444	34738695
chr1	34801508	34802147
chr1	34801508	34802147
chr1	34802160	34802663
chr1	34827845	34828393
chr1	34839257	34839574
chr1	34842644	34843404
chr1	34849783	34850321
chr1	34851638	34851928
chr1	34858681	34859162
chr1	34867224	34867625
chr1	34896988	34897218
chr1	35338243	35338542
chr1	35759773	35759986
chr1	35810651	35810880
chr1	35813628	35814069
chr1	35860771	35861108
chr1	35890408	35890974
chr1	35890408	35890974
chr1	35934972	35935469
chr1	35972251	35972542
chr1	35975670	35976198
chr1	35975670	35976198
chr1	36052502	36053157
chr1	36064823	36065255
chr1	36068029	36068299
chr1	36068301	36068702
chr1	36088323	36088732
chr1	36109446	36109668
chr1	36129103	36129579
chr1	36130240	36130798
chr1	36131124	36131471
chr1	36132248	36132494
chr1	36134660	36134894
chr1	36148943	36149158
chr1	36149286	36149721
chr1	36160182	36160642
chr1	36162765	36163117
chr1	36173014	36173367
chr1	36173466	36174062
chr1	36178114	36178611
chr1	36180140	36180342
chr1	36243839	36244598
chr1	36252824	36253357
chr1	36257380	36257630
chr1	36261915	36262585
chr1	36263951	36264257
chr1	36264261	36264579
chr1	36270732	36270976
chr1	36271580	36271893
chr1	36272570	36272868
chr1	36273098	36273716
chr1	36277356	36277567
chr1	36279234	36279531
chr1	36281842	36282305
chr1	36293492	36293829
chr1	36296408	36297111
chr1	36307197	36308425
chr1	36307197	36308425
chr1	36307197	36308425
chr1	36309633	36309938
chr1	36324109	36324309
chr1	36325764	36325991
chr1	36325992	36326459
chr1	36368445	36369380
chr1	36368445	36369380
chr1	36412783	36413000
chr1	36445102	36445555
chr1	36446192	36446733
chr1	36446192	36446733
chr1	36461874	36462167
chr1	36471090	36471648
chr1	36471649	36472229
chr1	36501345	36501669
chr1	36508301	36508550
chr1	36511387	36513046
chr1	36511387	36513046
chr1	36511387	36513046
chr1	36534587	36534833
chr1	36546917	36547633
chr1	36554544	36554881
chr1	36556551	36558045
chr1	36556551	36558045
chr1	36556551	36558045
chr1	36556551	36558045
chr1	36558059	36558270
chr1	36564086	36564520
chr1	36566326	36566821
chr1	36569315	36569670
chr1	36571530	36572068
chr1	36591268	36591855
chr1	36596102	36596471
chr1	36604299	36604792
chr1	36604870	36605085
chr1	36630084	36630656
chr1	36630084	36630656
chr1	36635024	36635288
chr1	36640590	36640798
chr1	36644814	36645023
chr1	36656250	36656450
chr1	36684099	36684720
chr1	36684099	36684720
chr1	36691198	36691907
chr1	36709228	36710314
chr1	36709228	36710314
chr1	36737143	36737721
chr1	36744376	36744936
chr1	36753947	36754671
chr1	36753947	36754671
chr1	36766876	36767076
chr1	36772650	36772850
chr1	36784655	36784985
chr1	36797449	36797827
chr1	36836383	36836955
chr1	36861743	36862136
chr1	36874861	36875510
chr1	36914616	36914885
chr1	36919760	36920080
chr1	36927668	36927910
chr1	36939285	36940192
chr1	36939285	36940192
chr1	36987087	36987532
chr1	36988155	36988631
chr1	37000392	37000718
chr1	37029035	37029546
chr1	37216102	37216316
chr1	37248493	37248736
chr1	37250689	37250980
chr1	37272509	37272813
chr1	37299543	37300466
chr1	37300673	37301038
chr1	37307719	37307923
chr1	37318561	37319002
chr1	37322737	37323034
chr1	37344202	37344940
chr1	37344202	37344940
chr1	37401733	37402011
chr1	37407099	37407641
chr1	37419419	37419816
chr1	37429538	37430529
chr1	37473925	37474449
chr1	37474723	37474928
chr1	37478947	37479458
chr1	37486434	37486825
chr1	37491646	37492263
chr1	37496029	37496339
chr1	37505383	37505627
chr1	37524693	37525112
chr1	37540648	37541514
chr1	37540648	37541514
chr1	37546654	37547131
chr1	37561796	37562366
chr1	37585674	37586547
chr1	37624035	37624722
chr1	37630841	37631417
chr1	37634752	37634977
chr1	37639163	37639510
chr1	37665395	37665915
chr1	37690744	37690978
chr1	37696849	37697354
chr1	37864492	37865533
chr1	37864492	37865533
chr1	37872049	37872556
chr1	37890034	37890778
chr1	37891499	37891743
chr1	37903246	37903549
chr1	37996824	37997542
chr1	37996824	37997542
chr1	37997754	37998272
chr1	38049598	38049902
chr1	38129111	38129421
chr1	38129488	38130073
chr1	38130075	38130345
chr1	38131189	38131461
chr1	38260020	38260327
chr1	38403841	38404095
chr1	38428695	38429231
chr1	38437704	38438150
chr1	38495394	38495702
chr1	38557497	38557915
chr1	38626620	38628107
chr1	38626620	38628107
chr1	38626620	38628107
chr1	38626620	38628107
chr1	38630753	38631064
chr1	38639789	38640000
chr1	38650075	38650462
chr1	38655112	38655447
chr1	38657626	38658145
chr1	38657626	38658145
chr1	38664656	38665252
chr1	38668983	38669213
chr1	38693970	38694757
chr1	38696251	38696499
chr1	38722236	38722533
chr1	38767908	38768181
chr1	38769960	38770187
chr1	38777268	38778002
chr1	38785414	38785656
chr1	38787478	38787869
chr1	38987283	38988135
chr1	38987283	38988135
chr1	39001091	39001521
chr1	39010533	39011006
chr1	39064050	39064384
chr1	39078570	39078951
chr1	39088581	39088862
chr1	39089697	39090289
chr1	39105326	39105938
chr1	39206989	39207223
chr1	39340819	39341045
chr1	39367584	39368214
chr1	39394063	39394471
chr1	39396345	39396775
chr1	39408609	39409120
chr1	39417862	39418232
chr1	39427974	39428743
chr1	39455632	39455946
chr1	39456091	39456297
chr1	39468973	39469424
chr1	39478060	39479088
chr1	39478060	39479088
chr1	39482188	39482926
chr1	39482188	39482926
chr1	39487409	39487832
chr1	39503029	39503637
chr1	39504336	39504565
chr1	39525664	39526154
chr1	39526469	39526680
chr1	39527450	39527788
chr1	39530256	39530598
chr1	39535435	39536312
chr1	39545591	39546008
chr1	39576697	39576918
chr1	39576945	39577773
chr1	39578483	39578964
chr1	39579200	39579448
chr1	39590304	39590556
chr1	39602469	39602965
chr1	39603422	39603622
chr1	39608529	39608849
chr1	39614221	39615208
chr1	39614221	39615208
chr1	39636191	39636567
chr1	39636624	39637236
chr1	39680640	39680876
chr1	39682020	39682220
chr1	39685888	39686182
chr1	39688668	39688973
chr1	39689142	39689509
chr1	39698627	39698840
chr1	39713811	39714510
chr1	39719214	39719627
chr1	39729858	39730301
chr1	39734327	39734747
chr1	39735672	39735881
chr1	39735890	39736684
chr1	39749731	39749931
chr1	39754269	39755203
chr1	39761123	39762407
chr1	39761123	39762407
chr1	39761123	39762407
chr1	39761123	39762407
chr1	39767904	39768229
chr1	39784786	39785062
chr1	39847117	39847432
chr1	39867943	39868363
chr1	39869757	39870293
chr1	39893154	39893546
chr1	39895189	39895918
chr1	39895189	39895918
chr1	39896526	39897121
chr1	39900488	39900956
chr1	39911570	39911829
chr1	39916128	39916459
chr1	39918742	39919023
chr1	39922661	39923179
chr1	39936322	39936856
chr1	39944401	39944680
chr1	39969026	39969402
chr1	40000989	40001218
chr1	40002163	40002392
chr1	40008013	40008216
chr1	40027241	40027652
chr1	40045691	40046150
chr1	40051142	40051609
chr1	40059110	40059562
chr1	40059637	40059859
chr1	40084440	40084795
chr1	40085377	40086222
chr1	40085377	40086222
chr1	40091201	40091485
chr1	40115351	40115586
chr1	40116414	40116806
chr1	40188058	40188324
chr1	40213331	40214086
chr1	40224644	40225205
chr1	40230258	40230780
chr1	40240469	40240774
chr1	40250409	40250810
chr1	40265434	40265831
chr1	40270903	40271562
chr1	40283969	40284887
chr1	40283969	40284887
chr1	40290517	40290835
chr1	40294746	40295233
chr1	40321763	40322375
chr1	40322624	40322828
chr1	40355388	40355850
chr1	40355910	40356553
chr1	40378859	40379072
chr1	40380105	40380548
chr1	40381013	40381367
chr1	40404578	40404998
chr1	40409912	40410363
chr1	40444743	40445049
chr1	40463858	40464197
chr1	40465479	40465784
chr1	40469974	40470304
chr1	40473696	40474091
chr1	40475676	40476102
chr1	40501113	40501342
chr1	40501493	40502386
chr1	40501493	40502386
chr1	40504592	40504935
chr1	40514602	40514811
chr1	40515115	40515641
chr1	40516410	40516735
chr1	40524281	40524701
chr1	40600402	40600813
chr1	40658060	40658333
chr1	40746109	40746312
chr1	40768709	40768967
chr1	40790200	40790947
chr1	40797399	40797669
chr1	40841006	40841489
chr1	42850788	42851675
chr1	42866061	42866355
chr1	42915119	42915352
chr1	42916771	42917082
chr1	43065937	43066180
chr1	43070521	43071094
chr1	43091832	43092070
chr1	43092074	43093097
chr1	43098290	43098663
chr1	43098664	43099138
chr1	43110605	43110844
chr1	43139534	43140038
chr1	43241230	43241639
chr1	43264474	43264948
chr1	43299542	43299742
chr1	43302839	43303104
chr1	43445335	43446515
chr1	43445335	43446515
chr1	43457088	43457508
chr1	43465012	43465273
chr1	43466991	43467211
chr1	43474249	43475016
chr1	43500049	43500625
chr1	43506707	43507014
chr1	43507731	43508079
chr1	43520675	43521440
chr1	43520675	43521440
chr1	43521513	43521722
chr1	43530317	43530603
chr1	43635810	43636019
chr1	43738294	43738494
chr1	43826985	43828221
chr1	43826985	43828221
chr1	43898881	43899293
chr1	43902883	43903087
chr1	43916934	43917193
chr1	43933521	43934437
chr1	44041799	44042132
chr1	44042173	44042539
chr1	44101985	44102784
chr1	44118348	44119536
chr1	44118348	44119536
chr1	44119541	44120199
chr1	44119541	44120199
chr1	44122260	44122591
chr1	44147560	44148415
chr1	45313920	45314296
chr1	45431950	45432266
chr1	45795015	45795942
chr1	45795015	45795942
chr1	45816967	45817195
chr1	45824469	45824751
chr1	45825192	45825527
chr1	45865833	45866094
chr1	45868580	45869184
chr1	45873403	45873629
chr1	45881308	45881787
chr1	45881308	45881787
chr1	46018504	46018713
chr1	46022301	46022617
chr1	46414946	46415213
chr1	46852706	46854269
chr1	46852706	46854269
chr1	46905812	46906012
chr1	46914365	46914706
chr1	46921572	46921999
chr1	47277822	47278027
chr1	50899993	50900716
chr1	50899993	50900716
chr1	50911316	50911527
chr1	50917219	50917587
chr1	50935067	50935896
chr1	50935067	50935896
chr1	50940682	50941027
chr1	50962363	50962858
chr1	50962363	50962858
chr1	51333941	51334304
chr1	51448727	51449008
chr1	51459072	51459376
chr1	51466437	51466730
chr1	51477846	51478762
chr1	51509022	51509430
chr1	51529701	51530249
chr1	51539668	51540050
chr1	51577741	51578022
chr1	51580186	51580473
chr1	51584738	51585417
chr1	51593800	51594440
chr1	51597001	51597315
chr1	51600517	51600757
chr1	51615606	51615811
chr1	51623035	51623288
chr1	51644471	51644730
chr1	51670048	51670376
chr1	51671181	51671681
chr1	51789300	51789740
chr1	51805303	51805541
chr1	51930576	51931151
chr1	51934326	51934695
chr1	51934699	51934978
chr1	52004003	52004467
chr1	52008447	52008798
chr1	52011321	52011632
chr1	52012322	52012616
chr1	52012696	52013131
chr1	52021942	52022601
chr1	52113498	52114113
chr1	52119103	52119781
chr1	52129753	52130203
chr1	52141508	52141974
chr1	52158566	52158773
chr1	52166679	52166963
chr1	52170092	52170534
chr1	52232194	52233683
chr1	52232194	52233683
chr1	52298302	52298591
chr1	52302654	52302886
chr1	52456654	52456862
chr1	52499739	52501062
chr1	52499739	52501062
chr1	52499739	52501062
chr1	52511987	52512196
chr1	52578225	52578952
chr1	52578225	52578952
chr1	52630427	52631278
chr1	52648188	52648466
chr1	52653324	52653765
chr1	52655090	52655644
chr1	52676742	52677035
chr1	52694483	52694819
chr1	52703063	52703570
chr1	52708586	52709138
chr1	52722539	52723016
chr1	52726438	52727537
chr1	52726438	52727537
chr1	52726438	52727537
chr1	52729038	52729476
chr1	52734223	52734531
chr1	52748369	52748597
chr1	52752812	52753106
chr1	52753830	52754173
chr1	52754269	52754603
chr1	52764015	52764406
chr1	52765179	52765582
chr1	52793681	52793972
chr1	52799792	52800025
chr1	52800266	52800892
chr1	52801734	52801943
chr1	52816905	52818005
chr1	52816905	52818005
chr1	52844633	52845377
chr1	52854127	52854334
chr1	52951537	52951829
chr1	52952266	52952970
chr1	52960242	52960481
chr1	52963150	52963633
chr1	52964559	52964924
chr1	53032628	53032830
chr1	53033103	53033327
chr1	53296638	53297387
chr1	53313244	53314010
chr1	53340894	53341427
chr1	53352268	53352998
chr1	53664392	53664612
chr1	53692420	53692643
chr1	53704217	53704417
chr1	53773217	53773428
chr1	53773496	53773696
chr1	53773915	53774400
chr1	53784257	53785503
chr1	53784257	53785503
chr1	53791380	53791741
chr1	53816414	53816729
chr1	53818103	53818461
chr1	53823605	53824403
chr1	53824927	53825307
chr1	53838223	53838466
chr1	53845291	53845636
chr1	53845884	53846225
chr1	53850765	53851787
chr1	53850765	53851787
chr1	53856655	53857172
chr1	53890460	53890702
chr1	53906237	53906506
chr1	53909166	53909527
chr1	53910257	53910589
chr1	53940152	53940745
chr1	53941599	53941872
chr1	53945671	53946249
chr1	53970697	53970897
chr1	53975059	53975259
chr1	53977865	53978202
chr1	54039120	54039399
chr1	54128919	54129533
chr1	54250446	54251160
chr1	54438606	54439345
chr1	54438606	54439345
chr1	54492465	54492680
chr1	54523639	54524138
chr1	54564000	54564376
chr1	54568957	54569413
chr1	54585149	54585728
chr1	54647308	54647730
chr1	54648271	54648541
chr1	54747814	54748042
chr1	54798344	54798846
chr1	54835799	54836160
chr1	54837664	54838175
chr1	54841701	54842188
chr1	54865001	54865615
chr1	54871423	54871733
chr1	54888379	54889206
chr1	54906408	54906829
chr1	54912245	54912841
chr1	54913431	54913903
chr1	54914507	54914776
chr1	54920196	54920458
chr1	54925513	54926804
chr1	54925513	54926804
chr1	54925513	54926804
chr1	54933672	54933940
chr1	54934955	54935270
chr1	55026874	55027844
chr1	55028863	55029203
chr1	55052338	55052847
chr1	55052848	55053362
chr1	55058467	55058848
chr1	55087348	55088653
chr1	55087348	55088653
chr1	55130840	55131890
chr1	55210100	55210829
chr1	55215415	55215797
chr1	55236911	55237603
chr1	55239367	55239579
chr1	55383181	55383444
chr1	55404450	55404689
chr1	55405572	55406450
chr1	55413561	55413827
chr1	55418908	55419403
chr1	55488279	55488627
chr1	55507076	55507418
chr1	55512925	55513125
chr1	55525182	55525455
chr1	55528684	55529336
chr1	55736440	55736708
chr1	55738952	55739420
chr1	55808686	55809133
chr1	55838272	55838472
chr1	55874228	55874474
chr1	55903288	55903607
chr1	57345384	57345664
chr1	57370492	57370796
chr1	57377331	57378272
chr1	57377331	57378272
chr1	57406141	57407068
chr1	57406141	57407068
chr1	57423754	57423963
chr1	57428920	57429251
chr1	57429729	57430382
chr1	57429729	57430382
chr1	57472214	57472575
chr1	57574559	57574894
chr1	57576413	57576756
chr1	57583668	57584048
chr1	57594701	57595231
chr1	57810300	57810618
chr1	57969432	57970374
chr1	57969432	57970374
chr1	57995722	57996548
chr1	58029523	58030107
chr1	58031028	58031511
chr1	58215414	58215755
chr1	58271246	58271446
chr1	58296310	58296703
chr1	58303599	58304145
chr1	58304452	58304657
chr1	58311252	58311572
chr1	58348727	58349045
chr1	58359494	58359925
chr1	58392544	58393573
chr1	58392544	58393573
chr1	58393599	58393934
chr1	58422983	58423239
chr1	58423346	58424299
chr1	58445055	58445830
chr1	58445055	58445830
chr1	58504498	58505288
chr1	58586151	58586899
chr1	58586151	58586899
chr1	58603713	58604234
chr1	58613847	58614063
chr1	58617937	58618682
chr1	58617937	58618682
chr1	58620962	58621187
chr1	58652441	58653344
chr1	58652441	58653344
chr1	58652441	58653344
chr1	58677434	58677942
chr1	58677434	58677942
chr1	58711370	58711973
chr1	58711370	58711973
chr1	58712212	58712904
chr1	58712212	58712904
chr1	58713120	58713403
chr1	58719931	58720391
chr1	58726973	58727418
chr1	58742455	58743070
chr1	58743202	58743754
chr1	58746953	58747211
chr1	58761387	58761778
chr1	58773324	58773657
chr1	58773909	58774365
chr1	58795222	58795796
chr1	58797344	58797737
chr1	58802273	58802947
chr1	58953787	58953996
chr1	58956201	58956643
chr1	58973021	58974142
chr1	59009336	59009587
chr1	59119668	59120595
chr1	59119668	59120595
chr1	59142874	59143140
chr1	59162857	59163463
chr1	59170174	59170451
chr1	59171943	59172158
chr1	59172994	59173409
chr1	59236825	59237391
chr1	59237978	59238281
chr1	59247703	59248036
chr1	59316001	59316679
chr1	59333157	59333397
chr1	59377474	59377732
chr1	59427231	59427451
chr1	59458944	59459170
chr1	59475624	59476023
chr1	59481523	59482866
chr1	59481523	59482866
chr1	59565892	59566150
chr1	59571465	59571738
chr1	59584730	59584956
chr1	59586167	59586367
chr1	59593533	59593960
chr1	59613800	59614172
chr1	59623352	59623709
chr1	59670023	59670490
chr1	59670556	59671208
chr1	59684762	59685333
chr1	59762739	59764246
chr1	59762739	59764246
chr1	59762739	59764246
chr1	59764574	59764889
chr1	59895279	59895932
chr1	59912486	59914260
chr1	59912486	59914260
chr1	60070665	60071115
chr1	60097556	60098812
chr1	60097556	60098812
chr1	60158543	60159026
chr1	60180011	60181013
chr1	60342903	60343872
chr1	60409122	60410232
chr1	60409122	60410232
chr1	60409122	60410232
chr1	60566154	60567324
chr1	60566154	60567324
chr1	60566154	60567324
chr1	60569236	60569610
chr1	60579518	60580379
chr1	60598917	60599706
chr1	60598917	60599706
chr1	60600697	60601046
chr1	60627410	60628079
chr1	60627410	60628079
chr1	60658474	60658821
chr1	60669028	60669398
chr1	60702637	60702982
chr1	60732971	60733171
chr1	60744388	60744644
chr1	60745651	60746035
chr1	60746067	60746561
chr1	60824248	60824448
chr1	60852439	60852770
chr1	60857691	60857972
chr1	60860659	60860935
chr1	60862913	60863495
chr1	60863734	60863947
chr1	60911659	60911914
chr1	60916187	60916830
chr1	60916187	60916830
chr1	60920507	60920844
chr1	60937347	60937680
chr1	60941272	60941576
chr1	60954898	60955151
chr1	60960438	60961053
chr1	60960438	60961053
chr1	60961103	60961427
chr1	61377140	61377391
chr1	61771280	61771526
chr1	62041747	62042083
chr1	62051451	62051792
chr1	62141645	62141964
chr1	62148744	62149335
chr1	62229218	62229555
chr1	62307160	62307532
chr1	62483002	62483480
chr1	62639543	62639781
chr1	62678980	62679361
chr1	62701084	62701427
chr1	62702853	62703999
chr1	62702853	62703999
chr1	62706333	62706537
chr1	62724457	62725446
chr1	62724457	62725446
chr1	62737436	62737645
chr1	62747715	62748150
chr1	62751118	62751434
chr1	62751447	62751741
chr1	62760127	62760452
chr1	62773691	62773966
chr1	62774291	62774695
chr1	62929569	62929787
chr1	62987574	62987835
chr1	63113666	63113876
chr1	63113881	63114875
chr1	63113881	63114875
chr1	63121938	63122577
chr1	63126233	63126544
chr1	63129922	63130336
chr1	63130344	63130692
chr1	63130875	63131251
chr1	63176582	63177567
chr1	63176582	63177567
chr1	63180998	63181404
chr1	63437548	63437900
chr1	63658092	63658302
chr1	63659653	63659859
chr1	63668852	63669146
chr1	63730237	63730841
chr1	63730237	63730841
chr1	64000671	64001069
chr1	64052134	64052591
chr1	64078361	64079338
chr1	64078361	64079338
chr1	64084771	64085024
chr1	64104592	64105123
chr1	64121528	64122453
chr1	64189324	64189896
chr1	64192902	64193107
chr1	64295426	64295940
chr1	64301208	64301825
chr1	64302651	64303305
chr1	64305443	64305864
chr1	64338548	64339005
chr1	64446026	64446435
chr1	64446676	64447033
chr1	64448154	64448413
chr1	64448558	64449147
chr1	64448558	64449147
chr1	64466722	64466930
chr1	64481797	64482584
chr1	64481797	64482584
chr1	64508542	64509068
chr1	64508542	64509068
chr1	64518439	64518941
chr1	64529807	64530351
chr1	64532441	64533294
chr1	64543874	64544081
chr1	64616644	64617953
chr1	64616644	64617953
chr1	64690309	64691311
chr1	64691327	64691726
chr1	64705296	64705583
chr1	64709903	64710200
chr1	64717398	64717887
chr1	64736225	64736432
chr1	64737007	64738171
chr1	64737007	64738171
chr1	64738675	64739088
chr1	64753155	64753503
chr1	64797057	64797700
chr1	64852115	64852521
chr1	64866184	64866749
chr1	64867670	64868039
chr1	64876337	64876653
chr1	64918935	64919199
chr1	64925670	64926117
chr1	64949246	64949732
chr1	64956474	64957300
chr1	64970744	64971058
chr1	64986148	64986483
chr1	65010161	65010505
chr1	65060257	65060499
chr1	65088553	65089347
chr1	65088553	65089347
chr1	65090330	65090841
chr1	65107695	65107964
chr1	65112096	65112329
chr1	65112753	65113175
chr1	65113486	65114082
chr1	65178063	65178714
chr1	65178725	65179469
chr1	65186225	65187141
chr1	65282850	65283056
chr1	66174851	66175704
chr1	66174851	66175704
chr1	66279273	66279521
chr1	66279622	66279983
chr1	66649651	66649955
chr1	66650028	66650409
chr1	66694372	66694572
chr1	66700297	66700544
chr1	66700583	66701357
chr1	66700583	66701357
chr1	66713013	66713221
chr1	66815784	66816491
chr1	66816811	66817601
chr1	66817604	66818061
chr1	66841839	66842471
chr1	66862646	66863570
chr1	66862646	66863570
chr1	66895077	66895442
chr1	66895673	66896025
chr1	66896164	66896489
chr1	67003665	67003976
chr1	67038570	67039082
chr1	67039100	67039300
chr1	67061458	67061799
chr1	67181253	67181467
chr1	67363931	67364224
chr1	67397796	67398411
chr1	67640423	67640682
chr1	68973602	68974131
chr1	69019420	69019666
chr1	69019668	69019899
chr1	69065161	69065367
chr1	69241799	69242128
chr1	69331483	69332167
chr1	69331483	69332167
chr1	69342223	69342470
chr1	69349894	69350131
chr1	69357636	69357837
chr1	69364098	69364498
chr1	69440613	69441352
chr1	69440613	69441352
chr1	69496028	69496686
chr1	69507479	69508147
chr1	69513259	69514021
chr1	69591272	69591582
chr1	69606899	69607099
chr1	69654916	69655370
chr1	69655427	69655773
chr1	69687010	69688001
chr1	69687010	69688001
chr1	69688809	69689366
chr1	69752825	69753036
chr1	69759497	69760195
chr1	69790294	69790564
chr1	69830497	69830987
chr1	70128129	70128333
chr1	70270231	70270457
chr1	70272833	70273046
chr1	70856061	70856261
chr1	71003745	71004013
chr1	71004243	71004490
chr1	71037095	71037297
chr1	71102348	71103405
chr1	71102348	71103405
chr1	71115813	71116328
chr1	71289628	71289843
chr1	71506624	71506839
chr1	71531772	71531983
chr1	71556749	71557604
chr1	71653073	71653448
chr1	71728972	71729350
chr1	71730224	71730676
chr1	71730817	71731397
chr1	71741993	71742403
chr1	71830401	71830752
chr1	71893633	71893894
chr1	71900591	71900979
chr1	71912309	71912954
chr1	71913366	71913612
chr1	71938032	71938517
chr1	71938518	71939123
chr1	71949555	71949760
chr1	71956826	71957366
chr1	71974683	71975154
chr1	72000832	72001067
chr1	72014610	72014992
chr1	72018913	72019259
chr1	72106685	72107510
chr1	72106685	72107510
chr1	72123517	72124012
chr1	72134577	72134883
chr1	72141934	72142204
chr1	72144368	72144967
chr1	72196088	72196514
chr1	72210977	72211191
chr1	72211653	72212510
chr1	72211653	72212510
chr1	72214509	72214911
chr1	72220038	72220326
chr1	72225861	72226076
chr1	72226125	72227437
chr1	72227622	72227826
chr1	72236979	72237550
chr1	72238198	72238485
chr1	72243701	72245337
chr1	72243701	72245337
chr1	72243701	72245337
chr1	72254613	72256286
chr1	72254613	72256286
chr1	72254613	72256286
chr1	72256519	72256798
chr1	72283923	72284539
chr1	72306619	72306836
chr1	72306932	72307668
chr1	72306932	72307668
chr1	72313667	72313959
chr1	72320694	72321191
chr1	72359501	72359878
chr1	72428482	72429748
chr1	72428482	72429748
chr1	72564607	72564903
chr1	72582905	72583654
chr1	72710712	72711820
chr1	72710712	72711820
chr1	72717040	72717306
chr1	72718850	72719189
chr1	72854926	72855266
chr1	72868854	72869394
chr1	72870183	72870582
chr1	72871063	72871408
chr1	73145291	73145491
chr1	73826291	73826652
chr1	73829076	73829377
chr1	73901372	73901982
chr1	73902410	73902655
chr1	73956515	73956831
chr1	73963064	73963287
chr1	73968584	73968859
chr1	73996286	73996592
chr1	73998420	73998919
chr1	73999017	73999413
chr1	74001346	74001871
chr1	74007401	74007939
chr1	74015751	74016168
chr1	74027418	74027973
chr1	74027418	74027973
chr1	74034584	74035026
chr1	74036857	74037168
chr1	74042380	74042631
chr1	74055612	74055987
chr1	74077349	74077702
chr1	74081506	74081839
chr1	74082925	74083183
chr1	74094591	74094847
chr1	74125153	74125666
chr1	74133910	74134404
chr1	74149219	74149597
chr1	74151141	74151471
chr1	74155486	74155862
chr1	74159618	74160010
chr1	74160018	74160221
chr1	74166829	74167536
chr1	74178548	74178971
chr1	74196030	74196297
chr1	74201025	74201313
chr1	74205919	74206148
chr1	74227293	74227713
chr1	74236216	74237250
chr1	74236216	74237250
chr1	74238220	74238485
chr1	74248777	74249236
chr1	74284434	74285161
chr1	74295288	74296104
chr1	74303590	74304543
chr1	74303590	74304543
chr1	74313322	74313821
chr1	74332191	74332852
chr1	74343562	74343835
chr1	74349526	74349892
chr1	74361864	74362236
chr1	74364319	74364550
chr1	74368157	74368677
chr1	74373369	74373685
chr1	74375060	74375405
chr1	74376223	74376787
chr1	74386624	74387317
chr1	74389817	74390353
chr1	74389817	74390353
chr1	74391099	74391838
chr1	74391099	74391838
chr1	74391890	74392169
chr1	74392183	74392407
chr1	74397140	74397918
chr1	74398248	74398480
chr1	74415197	74415555
chr1	74425867	74426171
chr1	74437879	74438505
chr1	74452779	74453060
chr1	74505492	74506567
chr1	74505492	74506567
chr1	74587648	74588507
chr1	74600956	74601802
chr1	74625446	74625674
chr1	74632774	74633095
chr1	74661400	74662172
chr1	74712557	74713050
chr1	74712557	74713050
chr1	74715082	74715318
chr1	74715610	74715871
chr1	74728174	74728434
chr1	74748585	74749117
chr1	74759693	74760193
chr1	74763148	74763443
chr1	74773070	74773563
chr1	74782019	74782494
chr1	74784064	74784273
chr1	74784285	74784707
chr1	74784285	74784707
chr1	74787897	74788282
chr1	74788610	74788992
chr1	74794837	74795148
chr1	74800446	74801183
chr1	74800446	74801183
chr1	74802892	74803725
chr1	74808113	74808504
chr1	74816533	74817475
chr1	74880864	74881081
chr1	74895043	74895268
chr1	74924622	74924869
chr1	74925666	74925866
chr1	74926803	74927025
chr1	74948620	74949111
chr1	74964515	74964819
chr1	75000596	75000809
chr1	75016939	75017190
chr1	75037206	75037513
chr1	75124559	75125428
chr1	75124559	75125428
chr1	75124559	75125428
chr1	75141450	75142041
chr1	75142306	75143251
chr1	75142306	75143251
chr1	75168349	75169209
chr1	75168349	75169209
chr1	75179230	75180649
chr1	75179230	75180649
chr1	75179230	75180649
chr1	75179230	75180649
chr1	75187899	75188304
chr1	75191835	75192429
chr1	75192552	75192765
chr1	75210439	75211042
chr1	75213056	75213657
chr1	75218393	75219485
chr1	75218393	75219485
chr1	75229287	75229502
chr1	75230334	75230874
chr1	75234645	75234969
chr1	75236121	75237193
chr1	75236121	75237193
chr1	75244919	75245197
chr1	75248133	75248776
chr1	75248133	75248776
chr1	75251522	75251944
chr1	75254281	75254636
chr1	75255438	75255990
chr1	75263069	75263331
chr1	75290639	75290843
chr1	75317228	75318137
chr1	75342914	75343174
chr1	75361785	75362197
chr1	75367694	75367895
chr1	75371468	75371761
chr1	75398716	75399200
chr1	75399857	75400298
chr1	75400305	75400544
chr1	75400777	75401068
chr1	75413546	75414066
chr1	75413546	75414066
chr1	75414181	75414435
chr1	75435606	75436457
chr1	75435606	75436457
chr1	75445755	75446110
chr1	75447672	75447961
chr1	75449452	75449677
chr1	75449752	75450090
chr1	75450363	75451356
chr1	75450363	75451356
chr1	75450363	75451356
chr1	75458249	75458574
chr1	75467603	75467963
chr1	75477261	75477687
chr1	75477261	75477687
chr1	75478521	75479733
chr1	75478521	75479733
chr1	75478521	75479733
chr1	75484801	75485018
chr1	75495276	75495518
chr1	75521208	75521952
chr1	75521208	75521952
chr1	75524682	75525098
chr1	75533014	75533214
chr1	75559352	75559902
chr1	75652603	75652887
chr1	75653747	75653949
chr1	76010341	76010794
chr1	76378161	76378481
chr1	76404021	76404365
chr1	76540379	76540973
chr1	76550934	76551384
chr1	76850025	76850605
chr1	76920685	76920893
chr1	77043743	77044556
chr1	77043743	77044556
chr1	77081707	77081973
chr1	77485145	77485575
chr1	77514960	77515334
chr1	77515439	77515655
chr1	77516020	77516613
chr1	77978727	77978991
chr1	78187164	78187540
chr1	78187551	78187756
chr1	78488455	78489468
chr1	78488455	78489468
chr1	78525267	78525559
chr1	78536850	78537081
chr1	78537379	78538059
chr1	78657513	78658527
chr1	78666013	78666229
chr1	78680905	78681341
chr1	78702360	78703345
chr1	78702360	78703345
chr1	78724464	78724978
chr1	78725098	78725429
chr1	79561225	79561556
chr1	79581288	79581795
chr1	79671222	79672388
chr1	79671222	79672388
chr1	79671222	79672388
chr1	79684111	79684365
chr1	79698633	79698833
chr1	79710758	79712063
chr1	79710758	79712063
chr1	79710758	79712063
chr1	79739773	79740031
chr1	79740918	79741517
chr1	79760816	79761023
chr1	79761216	79762005
chr1	79761216	79762005
chr1	79762892	79763096
chr1	79775850	79776534
chr1	79778052	79778380
chr1	79786603	79786874
chr1	79806973	79807640
chr1	79806973	79807640
chr1	79848741	79848951
chr1	79861599	79862011
chr1	79932449	79932843
chr1	80015434	80015718
chr1	80025867	80026771
chr1	80025867	80026771
chr1	80167785	80168154
chr1	80180260	80180478
chr1	80181130	80181341
chr1	80213950	80214158
chr1	80340131	80341356
chr1	80340131	80341356
chr1	80340131	80341356
chr1	80362436	80362940
chr1	80381378	80381646
chr1	80383589	80384607
chr1	80383589	80384607
chr1	80383589	80384607
chr1	80389494	80389784
chr1	80401891	80402374
chr1	80408529	80408896
chr1	80418720	80419085
chr1	80451941	80452523
chr1	80451941	80452523
chr1	80453038	80453238
chr1	80454094	80454377
chr1	80637129	80637749
chr1	80646520	80647049
chr1	80659480	80660216
chr1	80659480	80660216
chr1	80665164	80666022
chr1	80665164	80666022
chr1	80713985	80714185
chr1	80715943	80716359
chr1	80719518	80719737
chr1	80756805	80757679
chr1	80756805	80757679
chr1	80758068	80758847
chr1	80765619	80765873
chr1	80785068	80785743
chr1	80785068	80785743
chr1	81287221	81287495
chr1	82150831	82151115
chr1	82316190	82317172
chr1	82724668	82725308
chr1	82724668	82725308
chr1	82761603	82762158
chr1	82787426	82787680
chr1	82796117	82796465
chr1	82798298	82799346
chr1	82798298	82799346
chr1	82815979	82816345
chr1	82839169	82840062
chr1	82975793	82976097
chr1	83076177	83076650
chr1	83077067	83077398
chr1	83727234	83727458
chr1	84286882	84287132
chr1	84302789	84303166
chr1	84317677	84318166
chr1	84350236	84350733
chr1	84359974	84360442
chr1	84363243	84363514
chr1	84406846	84407397
chr1	84839285	84840328
chr1	84839285	84840328
chr1	84839285	84840328
chr1	84881530	84881789
chr1	84910534	84910796
chr1	84915016	84915352
chr1	84924104	84924542
chr1	84933556	84933763
chr1	84934749	84935382
chr1	84934749	84935382
chr1	84935384	84935698
chr1	84935707	84936226
chr1	85114194	85114404
chr1	85249097	85249297
chr1	85258663	85259025
chr1	85287123	85287350
chr1	85544752	85544968
chr1	85600721	85601161
chr1	85687446	85687707
chr1	85698060	85698514
chr1	85703254	85703879
chr1	85703880	85704166
chr1	85732543	85733031
chr1	85735399	85736158
chr1	85736424	85736782
chr1	85751307	85752206
chr1	85752368	85752578
chr1	85757948	85758545
chr1	85763281	85763773
chr1	85779493	85780157
chr1	85793133	85794564
chr1	85793133	85794564
chr1	85793133	85794564
chr1	85838020	85838436
chr1	85853335	85853664
chr1	85894366	85894840
chr1	85895366	85895872
chr1	85901572	85902118
chr1	85919555	85920077
chr1	85935499	85935788
chr1	85960849	85961307
chr1	85962150	85962438
chr1	85977748	85978057
chr1	85998064	85998379
chr1	86007895	86008139
chr1	86021685	86022071
chr1	86038230	86038920
chr1	86038230	86038920
chr1	86040904	86041236
chr1	86048125	86048718
chr1	86059333	86059788
chr1	86064196	86065027
chr1	86064196	86065027
chr1	86147603	86148152
chr1	86148249	86148799
chr1	86148249	86148799
chr1	86154226	86155023
chr1	86178840	86179279
chr1	86186665	86187197
chr1	86190850	86191258
chr1	86202676	86202885
chr1	86214178	86214621
chr1	86215351	86215576
chr1	86216537	86216755
chr1	86217606	86218169
chr1	86228523	86229151
chr1	86229253	86230081
chr1	86233827	86234193
chr1	86263219	86264310
chr1	86263219	86264310
chr1	86269192	86269420
chr1	86274737	86274949
chr1	86301142	86302031
chr1	86301142	86302031
chr1	86303008	86303648
chr1	86339455	86340071
chr1	86339455	86340071
chr1	86340750	86341038
chr1	86344400	86344616
chr1	86347168	86347419
chr1	86349782	86350034
chr1	86358658	86359832
chr1	86372016	86372310
chr1	86379272	86379598
chr1	86380863	86381443
chr1	86387273	86387630
chr1	86389304	86389621
chr1	86394359	86394568
chr1	86398339	86398733
chr1	86399348	86399687
chr1	86406982	86407326
chr1	86415436	86416143
chr1	86415436	86416143
chr1	86416329	86416592
chr1	86430017	86430438
chr1	86434081	86434930
chr1	86434081	86434930
chr1	86440187	86440883
chr1	86440187	86440883
chr1	86441464	86441696
chr1	86441949	86442385
chr1	86442387	86443073
chr1	86442387	86443073
chr1	86470498	86471388
chr1	86471456	86471679
chr1	86472175	86472648
chr1	86479042	86479514
chr1	86487161	86488042
chr1	86492182	86492678
chr1	86492738	86493069
chr1	86499990	86500190
chr1	86501682	86501945
chr1	86503442	86503778
chr1	86503782	86504611
chr1	86509379	86509865
chr1	86510847	86511467
chr1	86525189	86525592
chr1	86525885	86527432
chr1	86525885	86527432
chr1	86527936	86528471
chr1	86532144	86532875
chr1	86543960	86544171
chr1	86571237	86571775
chr1	86582165	86582399
chr1	86582400	86583152
chr1	86582400	86583152
chr1	86614349	86614594
chr1	86618485	86618820
chr1	86643119	86643472
chr1	86650337	86650606
chr1	86652705	86652974
chr1	86675187	86675501
chr1	86703444	86704304
chr1	87028837	87029526
chr1	87035666	87036167
chr1	87041176	87041464
chr1	87042107	87042401
chr1	87070818	87071072
chr1	87071703	87072192
chr1	87098207	87098748
chr1	87098751	87099097
chr1	87111612	87112343
chr1	87143763	87144193
chr1	87149324	87149851
chr1	87174311	87174790
chr1	87175786	87176133
chr1	87180856	87181347
chr1	87184690	87185144
chr1	87187036	87187325
chr1	87190454	87191018
chr1	87205190	87205409
chr1	87213681	87214503
chr1	87213681	87214503
chr1	87246167	87246537
chr1	87272471	87272703
chr1	87281714	87282403
chr1	87281714	87282403
chr1	87282535	87282735
chr1	87326614	87327756
chr1	87326614	87327756
chr1	87418780	87419039
chr1	87468213	87468761
chr1	87478652	87478927
chr1	87541651	87541928
chr1	87580845	87581216
chr1	87607398	87608150
chr1	87607398	87608150
chr1	87608285	87608866
chr1	87620075	87620521
chr1	87620522	87620723
chr1	87621318	87621757
chr1	87621922	87622146
chr1	87625373	87625617
chr1	87626329	87626838
chr1	87632215	87632461
chr1	87637415	87637926
chr1	87638282	87638562
chr1	87640287	87640848
chr1	87645768	87646132
chr1	87650490	87651202
chr1	87657851	87658516
chr1	87659247	87659661
chr1	87723384	87723743
chr1	87755585	87756533
chr1	87766261	87766591
chr1	87806517	87807043
chr1	87828153	87828768
chr1	87829592	87830272
chr1	87846951	87847186
chr1	87849240	87849767
chr1	87852827	87853345
chr1	87852827	87853345
chr1	87853435	87853654
chr1	87873077	87873415
chr1	87900857	87901438
chr1	87933117	87933495
chr1	87935112	87935385
chr1	87959993	87960552
chr1	87961438	87961878
chr1	88008142	88008713
chr1	88008142	88008713
chr1	88094105	88095312
chr1	88094105	88095312
chr1	88102946	88103455
chr1	88133806	88134341
chr1	88134385	88135012
chr1	88158402	88158728
chr1	88213918	88214181
chr1	88214487	88214834
chr1	88220464	88220666
chr1	88223727	88224178
chr1	88223727	88224178
chr1	88227183	88227496
chr1	88229752	88229987
chr1	88235100	88235674
chr1	88235100	88235674
chr1	88252937	88253211
chr1	88260192	88260523
chr1	88260670	88260928
chr1	88262228	88262578
chr1	88276832	88277879
chr1	88276832	88277879
chr1	88276832	88277879
chr1	88284918	88285231
chr1	88287643	88288122
chr1	88289977	88290258
chr1	88300714	88300931
chr1	88309182	88309384
chr1	88310429	88310634
chr1	88318626	88318870
chr1	88357510	88357778
chr1	88424606	88424939
chr1	88433502	88433894
chr1	88445490	88445705
chr1	88456721	88457051
chr1	88465820	88466033
chr1	88473910	88474288
chr1	88474457	88474887
chr1	88509688	88510345
chr1	88556407	88556932
chr1	88562344	88562788
chr1	88567210	88567857
chr1	88576195	88576662
chr1	88586993	88587980
chr1	88586993	88587980
chr1	88635579	88636106
chr1	88652667	88652908
chr1	88654661	88655517
chr1	88654661	88655517
chr1	88701488	88702540
chr1	88701488	88702540
chr1	88701488	88702540
chr1	88705799	88706123
chr1	88745221	88745746
chr1	89069475	89070710
chr1	89069475	89070710
chr1	89078830	89079165
chr1	89108508	89108992
chr1	89130516	89130790
chr1	89196190	89196417
chr1	89234918	89235788
chr1	89234918	89235788
chr1	89302281	89303019
chr1	89323180	89323380
chr1	89454395	89455176
chr1	89456519	89456719
chr1	89457145	89457460
chr1	89463190	89463431
chr1	89495187	89495507
chr1	89524420	89524741
chr1	89552471	89552736
chr1	89555358	89556081
chr1	89558112	89558458
chr1	89563394	89563836
chr1	89574990	89575874
chr1	89574990	89575874
chr1	89577120	89577342
chr1	89579956	89581534
chr1	89579956	89581534
chr1	89579956	89581534
chr1	89579956	89581534
chr1	89602832	89603302
chr1	89607388	89607818
chr1	89609952	89610385
chr1	89613259	89613624
chr1	89636886	89637090
chr1	89643789	89644553
chr1	89643789	89644553
chr1	89646692	89646971
chr1	89660843	89661096
chr1	89742387	89742753
chr1	89757565	89757834
chr1	89786750	89787195
chr1	89899095	89899414
chr1	89902098	89902655
chr1	89930084	89931492
chr1	89930084	89931492
chr1	89930084	89931492
chr1	89939293	89940078
chr1	89939293	89940078
chr1	89940121	89940753
chr1	90051419	90051629
chr1	90153216	90153778
chr1	90202529	90202729
chr1	90203796	90204536
chr1	90205370	90205570
chr1	90215847	90216381
chr1	90216485	90216717
chr1	90221846	90222434
chr1	90225562	90225958
chr1	90227803	90228274
chr1	90228369	90228742
chr1	90234413	90235057
chr1	90245558	90245822
chr1	90257534	90258006
chr1	90258525	90258759
chr1	90258872	90259230
chr1	90288800	90289943
chr1	90288800	90289943
chr1	90311036	90311353
chr1	90368585	90369118
chr1	90369346	90369640
chr1	90590906	90591112
chr1	90592907	90593170
chr1	90603012	90603814
chr1	90801174	90801441
chr1	90906398	90906690
chr1	90914992	90915228
chr1	90928569	90928828
chr1	90933094	90933368
chr1	90956740	90957025
chr1	90973272	90973799
chr1	90974901	90975434
chr1	90998338	90999147
chr1	90998338	90999147
chr1	91012865	91013065
chr1	91023946	91024483
chr1	91034238	91035009
chr1	91034238	91035009
chr1	91038092	91038305
chr1	91041389	91042046
chr1	91046369	91046573
chr1	91052612	91053853
chr1	91052612	91053853
chr1	91056397	91056773
chr1	91062320	91062813
chr1	91063173	91063373
chr1	91064870	91065459
chr1	91069607	91069889
chr1	91080125	91080828
chr1	91088155	91088362
chr1	91092554	91092882
chr1	91093489	91093714
chr1	91098829	91099238
chr1	91153462	91153666
chr1	91179070	91179627
chr1	91179649	91180351
[truncated: 82,113 more rows]

## Sheet: ATAC_GSK-LSD1_d3_r2
chr1	3059625	3059825
chr1	3445864	3446219
chr1	3451556	3452028
chr1	4414292	4414492
chr1	4414787	4415030
chr1	4417901	4418238
chr1	4571688	4572077
chr1	4746944	4747181
chr1	4785370	4785887
chr1	4807491	4808220
chr1	4857399	4857932
chr1	4857939	4858151
chr1	5082943	5083515
chr1	5657007	5657482
chr1	6214476	6215175
chr1	6214476	6215175
chr1	6417983	6418212
chr1	6467022	6467406
chr1	6496850	6497050
chr1	6760624	6761024
chr1	6969658	6970266
chr1	7088508	7089289
chr1	7113945	7114258
chr1	7204863	7205107
chr1	7397604	7398491
chr1	7737382	7737654
chr1	7776792	7776998
chr1	7824005	7824377
chr1	9545090	9545504
chr1	9700211	9700919
chr1	9748157	9748705
chr1	9772813	9773083
chr1	9797774	9797992
chr1	9798484	9798684
chr1	9805939	9806270
chr1	9857575	9857853
chr1	9943736	9944308
chr1	9991830	9992221
chr1	10037801	10038072
chr1	10038078	10038288
chr1	10039666	10040251
chr1	10039666	10040251
chr1	10054331	10054604
chr1	10232792	10233286
chr1	10268415	10268615
chr1	10325803	10326073
chr1	10877388	10877639
chr1	10880134	10880679
chr1	13153229	13153566
chr1	13162301	13162706
chr1	13188571	13188771
chr1	13207033	13207341
chr1	13256271	13256486
chr1	13267623	13267823
chr1	13301667	13301874
chr1	13372370	13372958
chr1	13372370	13372958
chr1	13374456	13374666
chr1	13513750	13514180
chr1	13520392	13520627
chr1	13589676	13590180
chr1	13593195	13593510
chr1	13600435	13600722
chr1	13647868	13648236
chr1	13660095	13660758
chr1	13789271	13789526
chr1	14121255	14121520
chr1	14143935	14144222
chr1	14218633	14218896
chr1	14222433	14222808
chr1	14918825	14919025
chr1	14924879	14925264
chr1	15805388	15805775
chr1	15805785	15806064
chr1	15850757	15850988
chr1	16104274	16104568
chr1	16104588	16105152
chr1	16104588	16105152
chr1	16105220	16105923
chr1	16105220	16105923
chr1	16220217	16220421
chr1	16268770	16269059
chr1	16570796	16571041
chr1	16617722	16618004
chr1	16619031	16619601
chr1	16642096	16642524
chr1	16656502	16657324
chr1	16665022	16665466
chr1	16688040	16689022
chr1	16688040	16689022
chr1	16747224	16747662
chr1	16798286	16798602
chr1	17449312	17449701
chr1	17608005	17608277
chr1	17608403	17608825
chr1	20820101	20820580
chr1	20890382	20890639
chr1	20890918	20891118
chr1	20939123	20939323
chr1	21014480	21014893
chr1	21032238	21032547
chr1	21068516	21068766
chr1	21079252	21079862
chr1	21079252	21079862
chr1	21166255	21166575
chr1	21218377	21218883
chr1	21960439	21961060
chr1	21961244	21961576
chr1	22737465	22737783
chr1	22749158	22749358
chr1	23380164	23380380
chr1	23383059	23383623
chr1	23419110	23419310
chr1	23433598	23434042
chr1	23434119	23434319
chr1	23921726	23921926
chr1	23921959	23922591
chr1	23921959	23922591
chr1	23969201	23969401
chr1	24005453	24005827
chr1	24514440	24514640
chr1	24549048	24549356
chr1	24572655	24572908
chr1	24612586	24612919
chr1	24612949	24613286
chr1	24678178	24678835
chr1	26687471	26687712
chr1	26687717	26687918
chr1	27836220	27836463
chr1	28047944	28048264
chr1	28054019	28054359
chr1	30873507	30874314
chr1	30920917	30921117
chr1	30921317	30921563
chr1	30930249	30930494
chr1	30949286	30949517
chr1	30949286	30949517
chr1	30949564	30950288
chr1	30949564	30950288
chr1	31050122	31050679
chr1	31058813	31059101
chr1	31616341	31616808
chr1	33531920	33532274
chr1	33586974	33587198
chr1	33670278	33670612
chr1	33733009	33733300
chr1	33738356	33738695
chr1	33738951	33739169
chr1	33739400	33739614
chr1	33757526	33757735
chr1	33758542	33758830
chr1	33814219	33814716
chr1	33883428	33883735
chr1	33898363	33898829
chr1	33903653	33904020
chr1	33909223	33909561
chr1	34060622	34060822
chr1	34289279	34289568
chr1	34290284	34290496
chr1	34439224	34440003
chr1	34439224	34440003
chr1	34459603	34459865
chr1	34460145	34460381
chr1	34462896	34463123
chr1	34472540	34473314
chr1	34472540	34473314
chr1	34485607	34486139
chr1	34485607	34486139
chr1	34510547	34511018
chr1	34511067	34511385
chr1	34536769	34537141
chr1	34564397	34564626
chr1	34579531	34579787
chr1	34642485	34642708
chr1	34716580	34716780
chr1	34801541	34802103
chr1	34828026	34828379
chr1	34842909	34843298
chr1	34849868	34850310
chr1	34849868	34850310
chr1	34851638	34851921
chr1	34867256	34867587
chr1	35338341	35338543
chr1	35813644	35814008
chr1	35890731	35890963
chr1	35935157	35935371
chr1	35975711	35976018
chr1	36052586	36053059
chr1	36068087	36068521
chr1	36129154	36129558
chr1	36130283	36130728
chr1	36149487	36149731
chr1	36160247	36160574
chr1	36162744	36163028
chr1	36173047	36173288
chr1	36178349	36178549
chr1	36244005	36244504
chr1	36252849	36253154
chr1	36262094	36262560
chr1	36264157	36264545
chr1	36273240	36273663
chr1	36281861	36282176
chr1	36293485	36293701
chr1	36296563	36296837
chr1	36307455	36308377
chr1	36307455	36308377
chr1	36325899	36326388
chr1	36368605	36368826
chr1	36369018	36369316
chr1	36445177	36445505
chr1	36471179	36471785
chr1	36511603	36512142
chr1	36547024	36547629
chr1	36554599	36554799
chr1	36556557	36556865
chr1	36564264	36564464
chr1	36566425	36566773
chr1	36571540	36572018
chr1	36591388	36591745
chr1	36596109	36596388
chr1	36636607	36636809
chr1	36684127	36684454
chr1	36691238	36691695
chr1	36699332	36699537
chr1	36709794	36710265
chr1	36737353	36737570
chr1	36744700	36744909
chr1	36836586	36836838
chr1	36874922	36875282
chr1	36884520	36884769
chr1	36939446	36940151
chr1	36939446	36940151
chr1	37299609	37300060
chr1	37300092	37300356
chr1	37318609	37318894
chr1	37322822	37323023
chr1	37407297	37407512
chr1	37419503	37419814
chr1	37429812	37430383
chr1	37479042	37479403
chr1	37486434	37486782
chr1	37491670	37492087
chr1	37540915	37541386
chr1	37546829	37547029
chr1	37561931	37562314
chr1	37585686	37586062
chr1	37586066	37586507
chr1	37624075	37624494
chr1	37630948	37631172
chr1	37634767	37634967
chr1	37639243	37639465
chr1	37864750	37865501
chr1	37864750	37865501
chr1	37872119	37872370
chr1	37890204	37890673
chr1	37996915	37997514
chr1	37997834	37998248
chr1	38049558	38049879
chr1	38129575	38130300
chr1	38129575	38130300
chr1	38428763	38429089
chr1	38664904	38665104
chr1	38694045	38694529
chr1	38722234	38722468
chr1	38777557	38777758
chr1	38987483	38987869
chr1	39001114	39001481
chr1	39064082	39064379
chr1	39105572	39105877
chr1	39367619	39368047
chr1	39396363	39396720
chr1	39408731	39408931
chr1	39417912	39418144
chr1	39428247	39428631
chr1	39469003	39469323
chr1	39478295	39478975
chr1	39478295	39478975
chr1	39487413	39487754
chr1	39503255	39503590
chr1	39525704	39526129
chr1	39535496	39536285
chr1	39535496	39536285
chr1	39577062	39577726
chr1	39578560	39578942
chr1	39602485	39602860
chr1	39608559	39608859
chr1	39614317	39614671
chr1	39713899	39714476
chr1	39729852	39730198
chr1	39734358	39734686
chr1	39736184	39736658
chr1	39740079	39740319
chr1	39754534	39755055
chr1	39761474	39761681
chr1	39762057	39762287
chr1	39847117	39847392
chr1	39868036	39868236
chr1	39869929	39870138
chr1	39895498	39895874
chr1	39896527	39897073
chr1	39916237	39916538
chr1	39922785	39923044
chr1	39936454	39936827
chr1	40051159	40051574
chr1	40084494	40084761
chr1	40085756	40086054
chr1	40213408	40213811
chr1	40224721	40225151
chr1	40230342	40230762
chr1	40240496	40240716
chr1	40265498	40265772
chr1	40271033	40271501
chr1	40283962	40284373
chr1	40294807	40295220
chr1	40321906	40322240
chr1	40355477	40355686
chr1	40356030	40356398
chr1	40404669	40404923
chr1	40409989	40410353
chr1	40473777	40474045
chr1	40475764	40475964
chr1	40501581	40501933
chr1	40502069	40502338
chr1	40515225	40515525
chr1	40790379	40790872
chr1	42850989	42851597
chr1	43070782	43071007
chr1	43092279	43092521
chr1	43092523	43092950
chr1	43098359	43099048
chr1	43139725	43139947
chr1	43241291	43241552
chr1	43264546	43264810
chr1	43302193	43302428
chr1	43445585	43446345
chr1	43445585	43446345
chr1	43500121	43500521
chr1	43506722	43506986
chr1	43520980	43521398
chr1	43827258	43828205
chr1	43933496	43934320
chr1	44102198	44102760
chr1	44118691	44118968
chr1	44119838	44120087
chr1	44147716	44148231
chr1	45313979	45314238
chr1	45795020	45795793
chr1	45795020	45795793
chr1	45868865	45869065
chr1	46852767	46854198
chr1	46852767	46854198
chr1	46852767	46854198
chr1	46921664	46921957
chr1	50935075	50935405
chr1	50935469	50935679
chr1	50940686	50940965
chr1	50957758	50957958
chr1	51334058	51334258
chr1	51478069	51478726
chr1	51509073	51509430
chr1	51539737	51539947
chr1	51553844	51554073
chr1	51584833	51585339
chr1	51597020	51597234
chr1	51671329	51671686
chr1	51789392	51789592
chr1	51930674	51930918
chr1	51934404	51934957
chr1	52004124	52004327
chr1	52012719	52013043
chr1	52021976	52022466
chr1	52027973	52028181
chr1	52113629	52114089
chr1	52119117	52119629
chr1	52129957	52130193
chr1	52141765	52142069
chr1	52166673	52166904
chr1	52232427	52233612
chr1	52232427	52233612
chr1	52499929	52500138
chr1	52500290	52500623
chr1	52500740	52501029
chr1	52578521	52578728
chr1	52630487	52631106
chr1	52653386	52653715
chr1	52655146	52655600
chr1	52703068	52703479
chr1	52708735	52709097
chr1	52722596	52722955
chr1	52726813	52727022
chr1	52727078	52727278
chr1	52729126	52729452
chr1	52749060	52749260
chr1	52764103	52764405
chr1	52800348	52800777
chr1	52816979	52817179
chr1	52817352	52817944
chr1	52844681	52845247
chr1	52963180	52963438
chr1	53296798	53297364
chr1	53313459	53313775
chr1	53352537	53352971
chr1	53692417	53692633
chr1	53774002	53774318
chr1	53784790	53785417
chr1	53818139	53818438
chr1	53823718	53824168
chr1	53850796	53851192
chr1	53851360	53851709
chr1	53856703	53857037
chr1	53909219	53909473
chr1	53940205	53940633
chr1	53945911	53946123
chr1	54129040	54129519
chr1	54250501	54251025
chr1	54523696	54524064
chr1	54585437	54585651
chr1	54706696	54706920
chr1	54798426	54798782
chr1	54837722	54838147
chr1	54841782	54842183
chr1	54888398	54888838
chr1	54912284	54912694
chr1	54925906	54926125
chr1	54926181	54926752
chr1	55027027	55027791
chr1	55027027	55027791
chr1	55052434	55053215
chr1	55058553	55058809
chr1	55087459	55088590
chr1	55130874	55131758
chr1	55130874	55131758
chr1	55185703	55185976
chr1	55210200	55210513
chr1	55236960	55237383
chr1	55405620	55406223
chr1	55507076	55507346
chr1	55512918	55513118
chr1	55528768	55529169
chr1	55808763	55809060
chr1	57370500	57370743
chr1	57377373	57377806
chr1	57406393	57406855
chr1	57406393	57406855
chr1	57429817	57430027
chr1	57583816	57584020
chr1	57594792	57595114
chr1	57969908	57970356
chr1	57985318	57985518
chr1	57995769	57996329
chr1	58029588	58029951
chr1	58296307	58296658
chr1	58304426	58304626
chr1	58359583	58359828
chr1	58392600	58393260
chr1	58392600	58393260
chr1	58423378	58424255
chr1	58445134	58445747
chr1	58445134	58445747
chr1	58504754	58505246
chr1	58586210	58586480
chr1	58603778	58604024
chr1	58618261	58618630
chr1	58652748	58652994
chr1	58677654	58677885
chr1	58712466	58712866
chr1	58720251	58720451
chr1	58743338	58743576
chr1	58761458	58761750
chr1	58795255	58795577
chr1	58795581	58795781
chr1	58802349	58802710
chr1	58973159	58973907
chr1	59119741	59120482
chr1	59119741	59120482
chr1	59162992	59163389
chr1	59173035	59173382
chr1	59237111	59237521
chr1	59379462	59379662
chr1	59475633	59475882
chr1	59481858	59482608
chr1	59481858	59482608
chr1	59670615	59671049
chr1	59684827	59685312
chr1	59763178	59763602
chr1	59763751	59763951
chr1	59895497	59895749
chr1	59912697	59913605
chr1	59912697	59913605
chr1	59913899	59914165
chr1	60070780	60071039
chr1	60098053	60098672
chr1	60180198	60180736
chr1	60343078	60343704
chr1	60409199	60409861
chr1	60409199	60409861
chr1	60566166	60566947
chr1	60579752	60580216
chr1	60598947	60599221
chr1	60599367	60599627
chr1	60745749	60746026
chr1	60746232	60746533
chr1	60804214	60804414
chr1	60863039	60863293
chr1	60916270	60916491
chr1	62041933	62042133
chr1	62148863	62149185
chr1	62307426	62307638
chr1	62483062	62483353
chr1	62701143	62701360
chr1	62703089	62703796
chr1	62724654	62725329
chr1	62747882	62748111
chr1	63114371	63114823
chr1	63121993	63122467
chr1	63126220	63126461
chr1	63176624	63177288
chr1	63176624	63177288
chr1	63181060	63181379
chr1	63437611	63437811
chr1	64078395	64078708
chr1	64078746	64079185
chr1	64104636	64105066
chr1	64121544	64122397
chr1	64189363	64189832
chr1	64301475	64301675
chr1	64303000	64303221
chr1	64446099	64446368
chr1	64482045	64482517
chr1	64518559	64518891
chr1	64529868	64530302
chr1	64532555	64533243
chr1	64617034	64617827
chr1	64617034	64617827
chr1	64690440	64691241
chr1	64717537	64717818
chr1	64737264	64738094
chr1	64797268	64797654
chr1	64925670	64926009
chr1	64949512	64949758
chr1	64956660	64956924
chr1	65088652	65088952
chr1	65090419	65090721
chr1	65112867	65113162
chr1	65113552	65113940
chr1	65178147	65178720
chr1	65178918	65179404
chr1	65186417	65186895
chr1	66700639	66700999
chr1	66701014	66701214
chr1	66815828	66816370
chr1	66817513	66817841
chr1	66842003	66842415
chr1	66862660	66863507
chr1	66862660	66863507
chr1	66895712	66896005
chr1	67038789	67038991
chr1	69364066	69364468
chr1	69440916	69441154
chr1	69496070	69496459
chr1	69507534	69507861
chr1	69513622	69513951
chr1	69687123	69687323
chr1	69687458	69687665
chr1	69687668	69687868
chr1	69688986	69689295
chr1	69759616	69759835
chr1	69830562	69830762
chr1	71102784	71103358
chr1	71115865	71116131
chr1	71556797	71557505
chr1	71728973	71729278
chr1	71730476	71730679
chr1	71730983	71731378
chr1	71912429	71912910
chr1	71938360	71939096
chr1	71957000	71957200
chr1	71974731	71975111
chr1	72106693	72106939
chr1	72107155	72107414
chr1	72144381	72144778
chr1	72196153	72196480
chr1	72211970	72212485
chr1	72226212	72227234
chr1	72226212	72227234
chr1	72243737	72244065
chr1	72244103	72245242
chr1	72244103	72245242
chr1	72254931	72256050
chr1	72284099	72284515
chr1	72307246	72307668
chr1	72428549	72428957
chr1	72429249	72429621
chr1	72583009	72583395
chr1	72711064	72711432
chr1	72711493	72711704
chr1	72718860	72719125
chr1	72868831	72869129
chr1	72870296	72870517
chr1	73901623	73901844
chr1	74001546	74001831
chr1	74125222	74125599
chr1	74133980	74134287
chr1	74151219	74151439
chr1	74159738	74159938
chr1	74167166	74167444
chr1	74178644	74178934
chr1	74227428	74227638
chr1	74236226	74236645
chr1	74248778	74249202
chr1	74284570	74285125
chr1	74295573	74296085
chr1	74303772	74304292
chr1	74313411	74313674
chr1	74332248	74332792
chr1	74368251	74368587
chr1	74373346	74373706
chr1	74374989	74375289
chr1	74376265	74376762
chr1	74386637	74387165
chr1	74389878	74390250
chr1	74391294	74391755
chr1	74397253	74397729
chr1	74438029	74438408
chr1	74505652	74506488
chr1	74505652	74506488
chr1	74587778	74588438
chr1	74632773	74633017
chr1	74661451	74662185
chr1	74715574	74715794
chr1	74773094	74773495
chr1	74782037	74782394
chr1	74787936	74788219
chr1	74800476	74800887
chr1	74803074	74803436
chr1	74808188	74808455
chr1	74816741	74817277
chr1	75124504	75124854
chr1	75124890	75125329
chr1	75141564	75141932
chr1	75142345	75143200
chr1	75142345	75143200
chr1	75168480	75169189
chr1	75168480	75169189
chr1	75180215	75180594
chr1	75187904	75188239
chr1	75191864	75192286
chr1	75210655	75210984
chr1	75213153	75213582
chr1	75218566	75219433
chr1	75218566	75219433
chr1	75218566	75219433
chr1	75230334	75230889
chr1	75236194	75236646
chr1	75236763	75237010
chr1	75244895	75245144
chr1	75251659	75251937
chr1	75255529	75255854
chr1	75317281	75318106
chr1	75398799	75399084
chr1	75435880	75436080
chr1	75445809	75446082
chr1	75449820	75450035
chr1	75478604	75479684
chr1	75478604	75479684
chr1	75478604	75479684
chr1	75521317	75521872
chr1	75524744	75525024
chr1	75559600	75559888
chr1	75597724	75597940
chr1	76540559	76540916
chr1	76550908	76551156
chr1	77043812	77044094
chr1	77044238	77044473
chr1	77516291	77516521
chr1	78488502	78489010
chr1	78489011	78489280
chr1	78537538	78537985
chr1	78657569	78658160
chr1	78666045	78666245
chr1	78680978	78681226
chr1	78702443	78702726
chr1	78702889	78703188
chr1	78714974	78715174
chr1	78724495	78724695
chr1	79581424	79581681
chr1	79671248	79671484
chr1	79671846	79672050
chr1	79711472	79711846
chr1	79741069	79741383
chr1	79761541	79761860
chr1	79775901	79776444
chr1	79807015	79807371
chr1	79932643	79932852
chr1	80026337	80026537
chr1	80340461	80340787
chr1	80340788	80341207
chr1	80362564	80362769
chr1	80383810	80384020
chr1	80401979	80402309
chr1	80408623	80408823
chr1	80646652	80646966
chr1	80659835	80660264
chr1	80665217	80665570
chr1	80715997	80716291
chr1	80756795	80757263
chr1	80757341	80757614
chr1	80785121	80785623
chr1	82150935	82151135
chr1	82316351	82316899
chr1	82724694	82725284
chr1	82724694	82725284
chr1	82798951	82799361
chr1	82831964	82832177
chr1	82839219	82839513
chr1	82899915	82900188
chr1	84289841	84290041
chr1	84302887	84303087
chr1	84317850	84318117
chr1	84350218	84350715
chr1	84406829	84407256
chr1	84839354	84839685
chr1	84839753	84840220
chr1	84839753	84840220
chr1	84910525	84910725
chr1	84915128	84915410
chr1	84924167	84924456
chr1	84935741	84936120
chr1	85258720	85259016
chr1	85703356	85704130
chr1	85703356	85704130
chr1	85732574	85732998
chr1	85735515	85736059
chr1	85751430	85751888
chr1	85763403	85763673
chr1	85779738	85780146
chr1	85793259	85793953
chr1	85838127	85838408
chr1	85895420	85895688
chr1	85919711	85919922
chr1	85960931	85961289
chr1	85977830	85978060
chr1	86038328	86038551
chr1	86048194	86048645
chr1	86059403	86059741
chr1	86064225	86064476
chr1	86064513	86064978
chr1	86148551	86148798
chr1	86154520	86154940
chr1	86178855	86179365
chr1	86186730	86187062
chr1	86190919	86191213
chr1	86214233	86214569
chr1	86228652	86229114
chr1	86229467	86229901
chr1	86263544	86264195
chr1	86263544	86264195
chr1	86269272	86269472
chr1	86301238	86301550
chr1	86301707	86302009
chr1	86303111	86303349
chr1	86358696	86359751
chr1	86380990	86381380
chr1	86398402	86398624
chr1	86399415	86399663
chr1	86430064	86430355
chr1	86434304	86434825
chr1	86440529	86440807
chr1	86442137	86443001
chr1	86442137	86443001
chr1	86442137	86443001
chr1	86470478	86471138
chr1	86472175	86472547
chr1	86479078	86479497
chr1	86487207	86487909
chr1	86492273	86492602
chr1	86503858	86504661
chr1	86509395	86509819
chr1	86525267	86525564
chr1	86526289	86527281
chr1	86527935	86528426
chr1	86532424	86532730
chr1	86571431	86571730
chr1	86582220	86583044
chr1	86582220	86583044
chr1	87071865	87072089
chr1	87098623	87098901
chr1	87112044	87112289
chr1	87149380	87149829
chr1	87175786	87176119
chr1	87180959	87181270
chr1	87207762	87207962
chr1	87213711	87214391
chr1	87213711	87214391
chr1	87246246	87246476
chr1	87326635	87327320
chr1	87607470	87608066
chr1	87607470	87608066
chr1	87620233	87620644
chr1	87626356	87626773
chr1	87637490	87637901
chr1	87640351	87640816
chr1	87650570	87651073
chr1	87650570	87651073
chr1	87658002	87658395
chr1	87659308	87659523
chr1	87755634	87756421
chr1	87755634	87756421
chr1	87828276	87828696
chr1	87829754	87830194
chr1	87849397	87849729
chr1	87900910	87901405
chr1	87961552	87961814
chr1	88094292	88095245
chr1	88094292	88095245
chr1	88103167	88103503
chr1	88133954	88134235
chr1	88134519	88134868
chr1	88277154	88277869
chr1	88290009	88290244
chr1	88509678	88510236
chr1	88556577	88556789
chr1	88562494	88562695
chr1	88587342	88587883
chr1	88654917	88655382
chr1	88701578	88702588
chr1	88701578	88702588
chr1	88701578	88702588
chr1	88705855	88706077
chr1	89069492	89069826
chr1	89069849	89070404
chr1	89078821	89079021
chr1	89235301	89235761
chr1	89241851	89242098
chr1	89302578	89303021
chr1	89454538	89455176
chr1	89555506	89556052
chr1	89558144	89558476
chr1	89563406	89563800
chr1	89575009	89575277
chr1	89575421	89575809
chr1	89581017	89581565
chr1	89581017	89581565
chr1	89602860	89603302
chr1	89609867	89610160
chr1	89644207	89644516
chr1	89786772	89787137
chr1	89902233	89902565
chr1	89930968	89931463
chr1	89939316	89939554
chr1	89940368	89940723
chr1	90153410	90153610
chr1	90203866	90204148
chr1	90215916	90216199
chr1	90221932	90222415
chr1	90228417	90228677
chr1	90234618	90234863
chr1	90288853	90289278
chr1	90289611	90289856
chr1	90368690	90368936
chr1	90603204	90603648
chr1	90974940	90975339
chr1	91023989	91024340
chr1	91034319	91034537
chr1	91034645	91034867
chr1	91041527	91041977
chr1	91052667	91053287
chr1	91056483	91056783
chr1	91062373	91062723
chr1	91080256	91080735
chr1	91179129	91179615
chr1	91187388	91187685
chr1	91216463	91216787
chr1	91231253	91231453
chr1	91249967	91250614
chr1	91298003	91298551
chr1	91366334	91366550
chr1	91398425	91399016
chr1	91413032	91413597
chr1	91456442	91456830
chr1	91459049	91459853
chr1	91494353	91494770
chr1	91540248	91540877
chr1	91563240	91563549
chr1	91984600	91984805
chr1	92006704	92006908
chr1	92034241	92034668
chr1	92052274	92052624
chr1	92080225	92080558
chr1	92180071	92181018
chr1	92216201	92216529
chr1	92225243	92225718
chr1	92273911	92274111
chr1	92331669	92331941
chr1	92371650	92371883
chr1	92372466	92373045
chr1	92383796	92384216
chr1	92394338	92394631
chr1	92405283	92405578
chr1	92473504	92473995
chr1	92641801	92642212
chr1	92647879	92648349
chr1	92647879	92648349
chr1	92648819	92649153
chr1	92659289	92659569
chr1	92676190	92676776
chr1	92699264	92699519
chr1	92708282	92708482
chr1	92708571	92708811
chr1	92742318	92742673
chr1	92755172	92755530
chr1	92774905	92775115
chr1	92799739	92799980
chr1	92802387	92802822
chr1	92831575	92831993
chr1	92895140	92895411
chr1	92906763	92907160
chr1	92907220	92907619
chr1	92934232	92934882
chr1	92971964	92972419
chr1	92972905	92973228
chr1	92981143	92981479
chr1	93014536	93014781
chr1	93029440	93029825
chr1	93071354	93071841
chr1	93115071	93115465
chr1	93125301	93125547
chr1	93165372	93165572
chr1	93166808	93167018
chr1	93174448	93174657
chr1	93235530	93236498
chr1	93235530	93236498
chr1	93342633	93343033
chr1	93343409	93343829
chr1	93444870	93445855
chr1	93478018	93478658
chr1	93478729	93479270
chr1	93511556	93512192
chr1	93635190	93636033
chr1	93667842	93668072
chr1	93668677	93669280
chr1	93680184	93680634
chr1	93694956	93695193
chr1	93754498	93755382
chr1	93801773	93802157
chr1	93803647	93804448
chr1	93803647	93804448
chr1	93825058	93825700
chr1	94034935	94035696
chr1	94051145	94051353
chr1	94079114	94079408
chr1	95313410	95314238
chr1	95313410	95314238
chr1	95339590	95340092
chr1	95399819	95400019
chr1	95450836	95451343
chr1	95468094	95468440
chr1	95468850	95469124
chr1	95528720	95529071
chr1	95590143	95590381
chr1	95657223	95657687
chr1	95667442	95668021
chr1	95674141	95674341
chr1	95747433	95747661
chr1	96519481	96519693
chr1	97580343	97580614
chr1	97660712	97661517
chr1	97661934	97662297
chr1	97672817	97673218
chr1	97769674	97770539
chr1	97769674	97770539
chr1	98028077	98028277
chr1	98095237	98095965
chr1	98129988	98130258
chr1	98167874	98168099
chr1	98357215	98357424
chr1	98589677	98589911
chr1	99812026	99812396
chr1	100079805	100080216
chr1	100100495	100100830
chr1	101902197	101902443
chr1	101902530	101902798
chr1	104997765	104998095
chr1	105170974	105171381
chr1	105179452	105179722
chr1	105199358	105199626
chr1	105257193	105257567
chr1	105356454	105356784
chr1	105435035	105435329
chr1	105663057	105663479
chr1	105663545	105663926
chr1	105787018	105787386
chr1	105965148	105965586
chr1	105980815	105981262
chr1	105990128	105990774
chr1	106151805	106152241
chr1	106162662	106162935
chr1	106171231	106171808
chr1	106231408	106231648
chr1	106316908	106317410
chr1	106395607	106395807
chr1	106407935	106408303
chr1	106511708	106511911
chr1	106515684	106515901
chr1	106517609	106517888
chr1	106517955	106518169
chr1	106540172	106540395
chr1	106555593	106555834
chr1	106581852	106582160
chr1	106583306	106583506
chr1	106627236	106627670
chr1	106628387	106628615
chr1	106695805	106696127
chr1	106714164	106714721
chr1	106759315	106760048
chr1	106796547	106796897
chr1	106822078	106822284
chr1	106822320	106822535
chr1	106901304	106901771
chr1	106931996	106932269
chr1	106984022	106984222
chr1	107353159	107353359
chr1	107381440	107381848
chr1	107389732	107390120
chr1	107496805	107497158
chr1	107502028	107502317
chr1	107513659	107513915
chr1	107582897	107583239
chr1	107583908	107584166
chr1	107589876	107590144
chr1	108259369	108259652
chr1	110656834	110657103
chr1	111864399	111865284
chr1	111864399	111865284
chr1	112451607	112451883
chr1	114673861	114674319
chr1	114710837	114711143
chr1	118311077	118311551
chr1	118320793	118321023
chr1	118321576	118321957
chr1	118388813	118389110
chr1	118389148	118389575
chr1	118428413	118428707
chr1	118453185	118453406
chr1	118458767	118459290
chr1	118525371	118525702
chr1	118627776	118628073
chr1	118772333	118772621
chr1	119033982	119034182
chr1	119119945	119120145
chr1	119124848	119125145
chr1	119336802	119337002
chr1	119421826	119422026
chr1	119492113	119492571
chr1	119504439	119505112
chr1	119525950	119526643
chr1	119525950	119526643
chr1	119534389	119534726
chr1	119648872	119649072
chr1	119837362	119837887
chr1	119912981	119913383
chr1	120033110	120033369
chr1	120044830	120045081
chr1	120055550	120055750
chr1	120073638	120073867
chr1	120075515	120075816
chr1	120080729	120080986
chr1	120099476	120099912
chr1	120100570	120100932
chr1	120112422	120112622
chr1	120120849	120121325
chr1	120197205	120197524
chr1	120234449	120234649
chr1	120264888	120265662
chr1	120264888	120265662
chr1	120293895	120294137
chr1	121327654	121328194
chr1	121328215	121328427
chr1	121430672	121430877
chr1	121430883	121431223
chr1	121478239	121478621
chr1	121501375	121501703
chr1	121567611	121568175
chr1	121567611	121568175
chr1	122102669	122102869
chr1	122357065	122357327
chr1	123934432	123934712
chr1	125241647	125242108
chr1	125345592	125345881
chr1	125435346	125436093
chr1	125435346	125436093
chr1	125441742	125441974
chr1	125466631	125467082
chr1	125467914	125468125
chr1	125473296	125473687
chr1	125560236	125560662
chr1	125560695	125561199
chr1	125663094	125663470
chr1	125717786	125718067
chr1	127204820	127205419
chr1	127239946	127240360
chr1	127242940	127243143
chr1	127345064	127345264
chr1	127773824	127774406
chr1	127830260	127830460
chr1	127836741	127836952
chr1	127868623	127869002
chr1	127940019	127940219
chr1	128004466	128004679
chr1	128016178	128016473
chr1	128020467	128020692
chr1	128102388	128102596
chr1	128102617	128103467
chr1	128102617	128103467
chr1	128243935	128244616
chr1	128323172	128323372
chr1	128359280	128359946
chr1	128386495	128386797
chr1	128416744	128417583
chr1	128416744	128417583
chr1	128436042	128436374
chr1	128447228	128447847
chr1	128447228	128447847
chr1	128463535	128463905
chr1	128507008	128507208
chr1	128569946	128570247
chr1	128570357	128570584
chr1	128590714	128591157
chr1	128591207	128591450
chr1	128591922	128592721
chr1	128591922	128592721
chr1	128614816	128615716
chr1	128614816	128615716
chr1	128705015	128705515
chr1	128712769	128713249
chr1	128786830	128787199
chr1	128787396	128787596
chr1	129107289	129107514
chr1	129291760	129291960
chr1	129324551	129324786
chr1	129324872	129325301
chr1	130715593	130716168
chr1	130741125	130741524
chr1	130773651	130773851
chr1	130987451	130987781
chr1	130995671	130995879
chr1	131018549	131018781
chr1	131025746	131026313
chr1	131084253	131084562
chr1	131086945	131087186
chr1	131089855	131090055
chr1	131096789	131097291
chr1	131097635	131098007
chr1	131103766	131104194
chr1	131110864	131111197
chr1	131126362	131126714
chr1	131137958	131138590
chr1	131139244	131139505
chr1	131146416	131146630
chr1	131153000	131153361
chr1	131200045	131200437
chr1	131276747	131277019
chr1	131384496	131384807
chr1	131473825	131474080
chr1	131492431	131492752
chr1	131526479	131526706
chr1	131527321	131528210
chr1	131555201	131555475
chr1	131565992	131566457
chr1	131657972	131658378
chr1	131672374	131672648
chr1	131690597	131690825
chr1	131691283	131691714
chr1	131702546	131702746
chr1	131738810	131739045
chr1	131749773	131750038
chr1	131754547	131754747
chr1	131761527	131761811
chr1	131793482	131793682
chr1	131827751	131828237
chr1	131867045	131867560
chr1	131910310	131910595
chr1	131911054	131911324
chr1	131937735	131937935
chr1	131942713	131943108
chr1	131948088	131948302
chr1	131963176	131963388
chr1	131983039	131983239
chr1	132007289	132007787
chr1	132007822	132008345
chr1	132054450	132054766
chr1	132067862	132068095
chr1	132095526	132095944
chr1	132125950	132126280
chr1	132133574	132133799
chr1	132139652	132139896
chr1	132143164	132143483
chr1	132150245	132150579
chr1	132155768	132156043
chr1	132315907	132316341
chr1	132318560	132318835
chr1	132319244	132319555
chr1	132341653	132342129
chr1	132367631	132367931
chr1	132370833	132371181
chr1	132377840	132378138
chr1	132384758	132385021
chr1	132391636	132391969
chr1	132417186	132417672
chr1	132476914	132477223
chr1	132520836	132521097
chr1	132594645	132594931
chr1	132767482	132767854
chr1	132938154	132938492
chr1	133025055	133025605
chr1	133033799	133034388
chr1	133039491	133039811
chr1	133070282	133070482
chr1	133073346	133073595
chr1	133076868	133077296
chr1	133077933	133078181
chr1	133130950	133131704
chr1	133609920	133610580
chr1	133661230	133661610
chr1	133694798	133695260
chr1	133800913	133801564
chr1	133815731	133816067
chr1	133816140	133816448
chr1	133821222	133821548
chr1	133856099	133856433
chr1	133887166	133887375
chr1	133896390	133896606
chr1	134078967	134079458
chr1	134092954	134093473
chr1	134151755	134151955
chr1	134196353	134196802
chr1	134233002	134233455
chr1	134294329	134294572
chr1	134302730	134303143
chr1	134332749	134333008
chr1	134361708	134362206
chr1	134405674	134406353
chr1	134405674	134406353
chr1	134415156	134415885
chr1	134415156	134415885
chr1	134420130	134420440
chr1	134455290	134455854
chr1	134494410	134495159
chr1	134518641	134518914
chr1	134556802	134557289
chr1	134560057	134560413
chr1	134679425	134679865
chr1	134719731	134720017
chr1	134747546	134747863
chr1	134771389	134771589
chr1	134955597	134956239
chr1	134962352	134962777
chr1	134996007	134996247
chr1	135064240	135064524
chr1	135094786	135094986
chr1	135105963	135106271
chr1	135108669	135108915
chr1	135131046	135131416
chr1	135132475	135132912
chr1	135146605	135146928
chr1	135147175	135147942
chr1	135154436	135154718
chr1	135167547	135167890
chr1	135224090	135224363
chr1	135237272	135237561
chr1	135259123	135259323
chr1	135265931	135266151
chr1	135268082	135268413
chr1	135282582	135282900
chr1	135283540	135283777
chr1	135283902	135284239
chr1	135313647	135314003
chr1	135357481	135357709
chr1	135368320	135368529
chr1	135375190	135375393
chr1	135411066	135411291
chr1	135430393	135430816
chr1	135516943	135517289
chr1	135575456	135575676
chr1	135593459	135593785
chr1	135593999	135594381
chr1	135619931	135620294
chr1	135631588	135631805
chr1	135633569	135633817
chr1	135659448	135660001
chr1	135670417	135670733
chr1	135687771	135687993
chr1	135687996	135688613
chr1	135700651	135700950
chr1	135714425	135714744
chr1	135728972	135729424
chr1	135752851	135753319
chr1	135811352	135811576
chr1	135829021	135829221
chr1	135847197	135847564
chr1	135944874	135945100
chr1	136076166	136076366
chr1	136118894	136119242
chr1	136131116	136131638
chr1	136135042	136135320
chr1	136140022	136140596
chr1	136140022	136140596
chr1	136255159	136255509
chr1	136263459	136263690
chr1	136345666	136346363
chr1	136364792	136365051
chr1	136415015	136415770
chr1	136415015	136415770
chr1	136466122	136466741
chr1	136624586	136625108
chr1	136683640	136684068
chr1	136685206	136685638
chr1	136718027	136718227
chr1	137567640	137567840
chr1	137751375	137752020
chr1	137751375	137752020
chr1	137806717	137807216
chr1	137898303	137898800
chr1	137999326	137999585
chr1	138039182	138039531
chr1	138136381	138136816
chr1	138145547	138145880
chr1	138158942	138159336
chr1	138175154	138175753
chr1	138175154	138175753
chr1	138191980	138192544
chr1	138348447	138348770
chr1	138618012	138618270
chr1	138619110	138619534
chr1	138619625	138619863
chr1	138785888	138786333
chr1	138831361	138831601
chr1	138856457	138856679
chr1	138856727	138856950
chr1	138912224	138912675
chr1	138967516	138967785
chr1	138975964	138976291
chr1	139015232	139015432
chr1	139422009	139422653
chr1	139454397	139454859
chr1	141884420	141884727
chr1	142742377	142742624
chr1	143464928	143465157
chr1	143702684	143703294
chr1	143708439	143708718
chr1	143739470	143739742
chr1	143776987	143777473
chr1	143777794	143778012
chr1	143916374	143916948
chr1	143941572	143941848
chr1	143988760	143989044
chr1	144003849	144004470
chr1	144006560	144006910
chr1	144086140	144086425
chr1	144185041	144185391
chr1	144185419	144185658
chr1	144200534	144200942
chr1	144248906	144249215
chr1	144283355	144283620
chr1	144330324	144330861
chr1	144766205	144766450
chr1	144775336	144775696
chr1	146231519	146231755
chr1	146316774	146317246
chr1	146337133	146337444
chr1	146338298	146338569
chr1	148288117	148288317
chr1	148808728	148809076
chr1	148903186	148903501
chr1	148904197	148904402
chr1	149129782	149129994
chr1	149911161	149911405
chr1	149940318	149940659
chr1	149940678	149940905
chr1	149946971	149947436
chr1	149953989	149954329
chr1	149961106	149961440
chr1	149965936	149966136
chr1	150099639	150100320
chr1	150143701	150143934
chr1	150145105	150145335
chr1	150151285	150151591
chr1	150164840	150165276
chr1	150392654	150393647
chr1	150392654	150393647
chr1	150470017	150470290
chr1	150759480	150759823
chr1	151011081	151011281
chr1	151095688	151095976
chr1	151096073	151096397
chr1	151103763	151103974
chr1	151250708	151251235
chr1	151287491	151287863
chr1	151344097	151344874
chr1	151344896	151345303
chr1	151428246	151428789
chr1	151457171	151457443
chr1	151500695	151501275
chr1	151571357	151571626
chr1	151598071	151598279
chr1	151620742	151621088
chr1	151706181	151706421
chr1	151754901	151755657
chr1	151948204	151948494
chr1	151999644	151999937
chr1	152015580	152016040
chr1	152019235	152019564
chr1	152090190	152090464
chr1	152253887	152254183
chr1	152352608	152352808
chr1	152386475	152386837
chr1	152429229	152429430
chr1	152528756	152529146
chr1	152540531	152540997
chr1	152581127	152581486
chr1	152596979	152597231
chr1	152612726	152613060
chr1	152682621	152682866
chr1	152688015	152688215
chr1	152766197	152766785
chr1	152768144	152768407
chr1	152790228	152790542
chr1	152798139	152798527
chr1	152807581	152808026
chr1	152810593	152810917
chr1	152902708	152903469
chr1	152902708	152903469
chr1	153085122	153085591
chr1	153092250	153092530
chr1	153140896	153141138
chr1	153173403	153173670
chr1	153197251	153197704
chr1	153307381	153307581
chr1	153332573	153333189
chr1	153332573	153333189
chr1	153333372	153333592
chr1	153414119	153414671
chr1	153415059	153415266
chr1	153431781	153431981
chr1	153487385	153487895
chr1	153550893	153551132
chr1	153585756	153585970
chr1	153602626	153603026
chr1	153634732	153634941
chr1	153701451	153701671
chr1	153709538	153709823
chr1	153749244	153749554
chr1	153751831	153752031
chr1	153785672	153785881
chr1	153899706	153900750
chr1	153899706	153900750
chr1	154077109	154077309
chr1	154118147	154118347
chr1	154118375	154118575
chr1	154118726	154118960
chr1	154178614	154178814
chr1	154256867	154257086
chr1	154786203	154786612
chr1	155006649	155006929
chr1	155027533	155027799
chr1	155050148	155050591
chr1	155059448	155059939
chr1	155083157	155083830
chr1	155091341	155091683
chr1	155098675	155099840
chr1	155146719	155146923
chr1	155158408	155158927
chr1	155192799	155193004
chr1	155223018	155223378
chr1	155223995	155224516
chr1	155272988	155273254
chr1	155417222	155417686
chr1	155425804	155426004
chr1	155476245	155476573
chr1	155483745	155483962
chr1	155537327	155537527
chr1	155558035	155558528
chr1	155564820	155565021
chr1	155784329	155784557
chr1	155810173	155810373
chr1	155973074	155973798
chr1	155973074	155973798
chr1	156035510	156036658
chr1	156035510	156036658
chr1	156035510	156036658
chr1	156040654	156040990
chr1	156217462	156217666
chr1	156241108	156241482
chr1	156285560	156285837
chr1	156308596	156308927
chr1	156407940	156408374
chr1	156420569	156421021
chr1	156437483	156437683
chr1	156473947	156474562
chr1	156558492	156559018
chr1	156615396	156615946
chr1	156660761	156661170
chr1	156674242	156674514
chr1	156674558	156674767
chr1	156676284	156676484
chr1	156718445	156718849
chr1	156718968	156719335
chr1	156752454	156752672
chr1	156780213	156780413
chr1	156921602	156921912
chr1	156931781	156932023
chr1	156938789	156939361
chr1	156986269	156986572
chr1	156991173	156991434
chr1	156996497	156996864
chr1	157017542	157017865
chr1	157039003	157039547
chr1	157046813	157047225
chr1	157075060	157075341
chr1	157076319	157076608
chr1	157299043	157299271
chr1	157411773	157412866
chr1	157411773	157412866
chr1	157411773	157412866
chr1	157446392	157446642
chr1	157458361	157458700
chr1	157544633	157544833
chr1	157553095	157553360
chr1	158953617	158953817
chr1	159073146	159073356
chr1	159186776	159187295
chr1	159225553	159225753
chr1	159231796	159232383
chr1	159231796	159232383
chr1	159595813	159596026
chr1	159596669	159597031
chr1	159734973	159735527
chr1	159812701	159813175
chr1	159889481	159889770
chr1	160003487	160003687
chr1	160044330	160044800
chr1	160079220	160079754
chr1	160081157	160081357
chr1	160194880	160195352
chr1	160212680	160213400
chr1	160233861	160234331
chr1	160246032	160246236
chr1	160268391	160268678
chr1	160306948	160307161
chr1	160309086	160309331
chr1	160339425	160339633
chr1	160906057	160906641
chr1	161034834	161035614
chr1	161070591	161071055
chr1	161083242	161083450
chr1	161131377	161131639
chr1	161196052	161196262
chr1	161250809	161251621
chr1	161250809	161251621
chr1	161482222	161482577
chr1	161712935	161713231
chr1	161734889	161735329
chr1	161766600	161766938
chr1	161767230	161767512
chr1	161799027	161799230
chr1	161876477	161877130
chr1	161896169	161896373
chr1	161897262	161897556
chr1	161918612	161918814
chr1	161918826	161919040
chr1	161963058	161963262
chr1	161968963	161969320
chr1	161976438	161976718
chr1	162006193	162006460
chr1	162018728	162019002
chr1	162548405	162548782
chr1	162564982	162565433
chr1	162570248	162570791
chr1	162571364	162571566
chr1	162625263	162625639
chr1	162665204	162665421
chr1	162739943	162740764
chr1	163337950	163338212
chr1	163383764	163384004
chr1	163403490	163403849
chr1	163403865	163404065
chr1	163443891	163444274
chr1	163779292	163779853
chr1	163929927	163930204
chr1	163930278	163930591
chr1	163994472	163995163
chr1	164002067	164002411
chr1	164007507	164007707
chr1	164062006	164062206
chr1	164073806	164074060
chr1	164087883	164088232
chr1	164135215	164135835
chr1	164136060	164136260
chr1	164248549	164249408
chr1	164275478	164275859
chr1	164307380	164307820
chr1	164458265	164458586
chr1	164458735	164459053
chr1	164814383	164814589
chr1	164870763	164871081
chr1	164957091	164957352
chr1	164960099	164960375
chr1	164966168	164966368
chr1	165015608	165015808
chr1	165021106	165021491
chr1	165120456	165120689
chr1	165154158	165154358
chr1	165161164	165161364
chr1	165193858	165194698
chr1	165193858	165194698
chr1	165236524	165237242
chr1	165281811	165282065
chr1	165306150	165306350
chr1	165460332	165460780
chr1	165460859	165461390
chr1	165580260	165580684
chr1	165634255	165634835
chr1	165641454	165641750
chr1	165642216	165642747
chr1	165642216	165642747
chr1	165651193	165651535
chr1	165681189	165681389
chr1	165681515	165681723
chr1	165691485	165691903
chr1	165700477	165700716
chr1	165717762	165718107
chr1	165718367	165718567
chr1	165736169	165736465
chr1	165763573	165763929
chr1	165763994	165764306
chr1	165771485	165771890
chr1	165780969	165781186
chr1	165811297	165811570
chr1	165858409	165858731
chr1	166002778	166003594
chr1	166002778	166003594
chr1	166138130	166138556
chr1	166160691	166160898
chr1	166266828	166267562
chr1	166266828	166267562
chr1	166299897	166300145
chr1	166339128	166339487
chr1	166378833	166379624
chr1	166401708	166401931
chr1	166409272	166409520
chr1	166429797	166430321
chr1	166787974	166788248
chr1	166819576	166819791
chr1	166856100	166856315
chr1	167242113	167242537
chr1	167246360	167246645
chr1	167246998	167247442
chr1	167284507	167285272
chr1	167288720	167288952
chr1	167308395	167308910
chr1	167337490	167337768
chr1	167349824	167350359
chr1	167369917	167370234
chr1	167393712	167394271
chr1	167393712	167394271
chr1	167394299	167394523
chr1	167644881	167645187
chr1	168432252	168432692
chr1	169024597	169024853
chr1	169158180	169158382
chr1	169444410	169444682
chr1	169459470	169459722
chr1	169531336	169531777
chr1	169601988	169602403
chr1	169683075	169683498
chr1	169969048	169969565
chr1	170136395	170136811
chr1	170174609	170175367
chr1	170190702	170190941
chr1	170214861	170215137
chr1	170215142	170215556
chr1	170221367	170221570
chr1	170255607	170255861
chr1	170277066	170277393
chr1	170282382	170282786
chr1	170535133	170535651
chr1	170554896	170555229
chr1	170589612	170590015
chr1	170613207	170613495
chr1	170644260	170644817
chr1	170702314	170702626
chr1	170702986	170703293
chr1	170709436	170709963
chr1	170853585	170854011
chr1	170868527	170868797
chr1	170885301	170885613
chr1	170950821	170951035
chr1	170998163	170998680
chr1	171033770	171034112
chr1	171037945	171038162
chr1	171038235	171038476
chr1	171044346	171045149
chr1	171044346	171045149
chr1	171059215	171059601
chr1	171102274	171102493
chr1	171102664	171103302
chr1	171111055	171111326
chr1	171111328	171111743
chr1	171113926	171114183
chr1	171150311	171150784
chr1	171196111	171196514
chr1	171222352	171222887
chr1	171231968	171232190
chr1	171234213	171234550
chr1	171246995	171247473
chr1	171258933	171259387
chr1	171260485	171260716
chr1	171270123	171270472
chr1	171280953	171281489
chr1	171287745	171288155
chr1	171294654	171294945
chr1	171328850	171329593
chr1	171328850	171329593
chr1	171344321	171344639
chr1	171375675	171376027
chr1	171382236	171382473
chr1	171388716	171389269
chr1	171410911	171411486
chr1	171470910	171471269
chr1	171501717	171503293
chr1	171501717	171503293
chr1	171501717	171503293
chr1	171503299	171503589
chr1	171559046	171559318
chr1	171561280	171561505
chr1	171564429	171564629
chr1	171631519	171631792
chr1	171673014	171673214
chr1	171815687	171816057
chr1	171845510	171845743
chr1	171849484	171849897
chr1	172046964	172047196
chr1	172062274	172062577
chr1	172082553	172083092
chr1	172126583	172126919
chr1	172147857	172148323
chr1	172277199	172277572
chr1	172306185	172306587
chr1	172309737	172309997
chr1	172311184	172311778
chr1	172364714	172365031
chr1	172376165	172376816
chr1	172390916	172391116
chr1	172409054	172409292
chr1	172423362	172423731
chr1	172481874	172482325
chr1	172493653	172493960
chr1	172499797	172500586
chr1	172500846	172501371
chr1	172500846	172501371
chr1	172501697	172502029
chr1	172512952	172513346
chr1	172513875	172514361
chr1	172525263	172525743
chr1	172526754	172527081
chr1	172550581	172551034
chr1	172632630	172633378
chr1	172665543	172665874
chr1	173409053	173409419
chr1	173418911	173419267
chr1	173420344	173420650
chr1	173422944	173423179
chr1	173437559	173437819
chr1	173511635	173511992
chr1	173622296	173622594
chr1	174040704	174041173
chr1	174053047	174053454
chr1	174159061	174159330
chr1	174652834	174653138
chr1	175041577	175041777
chr1	175524989	175525206
chr1	175625057	175625869
chr1	175692264	175693112
chr1	175692264	175693112
chr1	175880413	175881009
chr1	175880413	175881009
chr1	175936412	175936777
chr1	176075546	176075811
chr1	176076853	176077158
chr1	176732929	176733212
chr1	176759729	176759929
chr1	176814023	176814491
chr1	176814023	176814491
chr1	176814527	176815034
chr1	176826218	176826481
chr1	176827452	176827872
chr1	176933260	176933605
chr1	176993669	176994067
chr1	177188799	177189023
chr1	177257240	177257479
chr1	177258447	177258709
chr1	177367857	177368192
chr1	177427928	177428255
chr1	177441517	177442326
chr1	177467140	177467446
chr1	177478675	177478906
chr1	177489744	177490114
chr1	177532685	177532962
chr1	177555527	177555800
chr1	177609346	177609685
chr1	177644253	177644487
chr1	177681207	177681600
chr1	177702878	177703094
chr1	177711439	177711712
chr1	177796125	177796969
chr1	177982972	177983493
chr1	178187214	178187752
chr1	178318429	178319244
chr1	178318429	178319244
chr1	178336428	178336708
chr1	178337574	178338112
chr1	178368849	178369309
chr1	178405581	178405797
chr1	178405959	178406662
chr1	178463790	178464015
chr1	178488996	178489456
chr1	178491774	178492055
chr1	178675591	178675887
chr1	179045835	179046213
chr1	179046220	179046781
chr1	179232144	179232344
chr1	179434329	179434586
chr1	179434760	179435132
chr1	179517035	179517237
chr1	179517778	179518161
chr1	179546109	179546817
chr1	179546109	179546817
chr1	179561091	179561301
chr1	179645728	179645983
chr1	179668000	179668450
chr1	179711747	179711947
chr1	179803340	179804064
chr1	179803340	179804064
chr1	179828948	179829210
chr1	179842567	179843040
chr1	180109009	180109361
chr1	180195840	180196325
chr1	180250116	180250391
chr1	180256006	180256532
chr1	180263419	180263849
chr1	180268662	180268862
chr1	180318543	180318753
chr1	180330399	180330649
chr1	180365135	180365714
chr1	180387432	180387898
chr1	180403717	180404067
chr1	180407431	180407682
chr1	180417161	180417418
chr1	180431893	180432262
chr1	180434183	180434400
chr1	180484119	180484319
chr1	180536758	180537068
chr1	180541250	180541706
chr1	180568687	180569098
chr1	180587884	180588304
chr1	180601698	180602131
chr1	180641194	180641881
chr1	180641194	180641881
chr1	180718883	180719093
chr1	180720329	180720597
chr1	180725763	180726511
chr1	180725763	180726511
chr1	180762761	180762997
chr1	180763882	180764218
chr1	180777546	180778448
chr1	180777546	180778448
chr1	180777546	180778448
chr1	180793538	180793810
chr1	180813281	180813802
chr1	180813891	180814442
chr1	180826692	180826933
chr1	180829845	180830059
chr1	180835197	180835622
chr1	180848715	180849191
chr1	180850380	180851239
chr1	180874078	180874323
chr1	180884428	180884871
chr1	180888626	180889019
chr1	180889847	180890221
chr1	180903117	180903323
chr1	180904045	180904389
chr1	180922331	180922610
chr1	180942179	180942769
chr1	180942179	180942769
chr1	180944629	180944984
chr1	181144073	181144555
chr1	181150815	181151138
chr1	181170204	181170620
chr1	181211847	181212562
chr1	181211847	181212562
chr1	181232225	181232942
chr1	181232225	181232942
chr1	181247183	181247544
chr1	181256688	181257163
chr1	181312241	181312471
chr1	181316651	181316938
chr1	181332648	181332938
chr1	181372361	181372928
chr1	181540476	181540790
chr1	181550854	181551095
chr1	181552708	181553220
chr1	181841859	181842755
chr1	181841859	181842755
chr1	181853077	181853431
chr1	181860645	181861135
chr1	181877006	181877367
chr1	181881514	181881892
chr1	181888819	181889138
chr1	182108401	182108951
chr1	182124508	182125356
chr1	182124508	182125356
chr1	182130922	182131156
chr1	182255142	182255429
chr1	182282163	182283010
chr1	182282163	182283010
chr1	182283256	182283573
chr1	182341469	182341774
chr1	182363853	182364107
chr1	182368838	182369130
chr1	182369496	182369812
chr1	182380638	182381015
chr1	182408691	182409367
chr1	182489781	182490215
chr1	182504231	182504585
chr1	182506409	182506934
chr1	182517397	182517715
chr1	182520175	182520450
chr1	182527963	182528493
chr1	182528549	182528875
chr1	182908390	182908771
chr1	182928364	182928838
chr1	182928364	182928838
chr1	182951279	182951673
chr1	182953705	182954067
chr1	182960192	182960419
chr1	182982993	182983357
chr1	183147413	183147626
chr1	183149684	183149884
chr1	183221451	183221695
chr1	183264076	183264676
chr1	183264076	183264676
chr1	183266124	183266418
chr1	183296830	183297125
chr1	183297159	183297372
chr1	183299104	183299597
chr1	183344921	183345673
chr1	183344921	183345673
chr1	183349873	183350101
chr1	183369388	183369861
chr1	183388739	183389164
chr1	183439183	183439427
chr1	183441996	183442380
chr1	183510761	183511124
chr1	183979774	183980257
chr1	183979774	183980257
chr1	184033529	184034005
chr1	184033529	184034005
chr1	184034032	184034633
chr1	184067028	184067261
chr1	184441290	184441561
chr1	184471317	184471595
chr1	184478010	184478404
chr1	184535725	184535937
chr1	184536329	184536725
chr1	184562853	184563286
chr1	184618177	184618377
chr1	184622548	184622836
chr1	184683642	184683929
chr1	184731929	184732136
chr1	184732161	184732440
chr1	184732578	184733065
chr1	184732578	184733065
chr1	184793195	184793526
chr1	184824600	184824827
chr1	184845694	184846147
chr1	184851299	184851544
chr1	184852232	184852565
chr1	184853350	184853550
chr1	184927722	184927922
chr1	185131555	185131786
chr1	185203838	185204361
chr1	185328824	185329520
chr1	185328824	185329520
chr1	185331946	185332319
chr1	185362711	185363448
chr1	186406422	186406646
chr1	186749009	186749523
chr1	187000482	187000784
chr1	187031853	187032160
chr1	187143044	187143333
[truncated: 34,293 more rows]

## Sheet: ATAC_LY2090314_d3_r1
chr1	3445885	3446234
chr1	3451784	3451993
chr1	4785351	4785956
chr1	4807457	4808159
chr1	4857411	4858161
chr1	4857411	4858161
chr1	5082951	5083615
chr1	5656951	5657339
chr1	5970114	5970314
chr1	6214263	6215289
chr1	6214263	6215289
chr1	6214263	6215289
chr1	6454294	6454598
chr1	6467041	6467400
chr1	6969707	6970241
chr1	7088532	7089284
chr1	7397576	7398436
chr1	7397576	7398436
chr1	7777262	7777477
chr1	9541368	9541568
chr1	9545090	9545539
chr1	9700174	9700893
chr1	9700174	9700893
chr1	9748118	9748693
chr1	9772783	9773087
chr1	9805995	9806248
chr1	9943799	9944348
chr1	9991890	9992135
chr1	10037794	10038338
chr1	10037794	10038338
chr1	10039575	10040286
chr1	10232809	10233432
chr1	10280235	10280435
chr1	10325850	10326050
chr1	10880042	10880713
chr1	10880042	10880713
chr1	13162323	13162622
chr1	13188518	13188718
chr1	13267543	13267746
chr1	13372338	13373193
chr1	13372338	13373193
chr1	13372338	13373193
chr1	13513864	13514186
chr1	13589377	13589598
chr1	13589654	13590225
chr1	13647982	13648218
chr1	13659912	13660853
chr1	13659912	13660853
chr1	14222395	14222855
chr1	14924884	14925207
chr1	15805385	15806155
chr1	15805385	15806155
chr1	16104279	16104566
chr1	16104589	16105145
chr1	16105271	16105575
chr1	16105627	16105941
chr1	16519896	16520107
chr1	16619125	16619628
chr1	16656463	16657349
chr1	16665012	16665571
chr1	16688182	16689036
chr1	16688182	16689036
chr1	16798311	16798609
chr1	17161906	17162193
chr1	20820092	20820612
chr1	20890383	20890752
chr1	20939113	20939353
chr1	21014460	21014846
chr1	21032242	21032465
chr1	21079241	21079862
chr1	21166255	21166523
chr1	21218426	21218965
chr1	21960403	21960717
chr1	21961045	21961575
chr1	22737619	22737854
chr1	23383045	23383606
chr1	23433598	23433942
chr1	23792893	23793093
chr1	23921968	23922502
chr1	24005452	24005877
chr1	24612587	24612919
chr1	24612949	24613286
chr1	24678198	24678915
chr1	28053979	28054359
chr1	30873343	30874261
chr1	30949579	30950306
chr1	30949579	30950306
chr1	33532057	33532273
chr1	33669639	33670117
chr1	33670306	33670607
chr1	33733092	33733366
chr1	33739399	33739614
chr1	33814231	33814785
chr1	33883493	33883693
chr1	34439224	34440194
chr1	34439224	34440194
chr1	34462855	34463107
chr1	34472850	34473314
chr1	34485537	34485826
chr1	34485838	34486145
chr1	34511093	34511385
chr1	34642499	34642792
chr1	34801542	34802043
chr1	34828057	34828260
chr1	34842780	34843263
chr1	34849877	34850077
chr1	34867285	34867580
chr1	36068085	36068567
chr1	36068586	36068802
chr1	36129162	36129536
chr1	36130343	36130671
chr1	36162780	36163007
chr1	36243944	36244497
chr1	36261985	36262572
chr1	36264178	36264574
chr1	36273288	36273689
chr1	36307210	36307410
chr1	36307428	36308377
chr1	36307428	36308377
chr1	36325786	36326375
chr1	36368631	36368866
chr1	36368953	36369356
chr1	36445114	36445531
chr1	36471093	36471681
chr1	36511410	36512494
chr1	36511410	36512494
chr1	36546977	36547579
chr1	36556557	36556874
chr1	36557684	36557890
chr1	36684162	36684474
chr1	36691242	36691820
chr1	36709840	36710303
chr1	36737332	36737618
chr1	36756703	36756912
chr1	36784773	36784973
chr1	36836595	36836879
chr1	36874870	36875217
chr1	36939294	36940144
chr1	36939294	36940144
chr1	37299574	37300391
chr1	37299574	37300391
chr1	37318631	37319009
chr1	37419458	37419759
chr1	37429766	37430383
chr1	37474717	37474917
chr1	37486425	37486746
chr1	37491679	37492073
chr1	37524840	37525040
chr1	37540687	37541458
chr1	37540687	37541458
chr1	37585726	37586417
chr1	37585726	37586417
chr1	37624221	37624545
chr1	37639214	37639485
chr1	37864697	37865520
chr1	37872062	37872473
chr1	37890092	37890676
chr1	37996858	37997533
chr1	37996858	37997533
chr1	37997749	37998248
chr1	38129473	38130300
chr1	38129473	38130300
chr1	38627445	38627645
chr1	38694265	38694526
chr1	38987478	38987904
chr1	39367594	39368084
chr1	39408801	39409001
chr1	39417944	39418213
chr1	39428235	39428605
chr1	39469054	39469374
chr1	39478417	39479033
chr1	39482273	39482633
chr1	39487437	39487734
chr1	39525780	39526106
chr1	39527545	39527775
chr1	39530325	39530565
chr1	39535452	39536250
chr1	39535452	39536250
chr1	39577210	39577731
chr1	39578560	39578826
chr1	39729971	39730272
chr1	39736221	39736634
chr1	39754382	39754966
chr1	39761253	39761453
chr1	39761472	39761723
chr1	39762123	39762328
chr1	39895175	39895464
chr1	39895506	39895850
chr1	39896530	39897107
chr1	39936431	39936827
chr1	40051245	40051517
chr1	40085729	40086052
chr1	40116500	40116752
chr1	40213434	40213718
chr1	40224800	40225111
chr1	40229104	40229304
chr1	40294849	40295149
chr1	40356019	40356251
chr1	40501621	40501821
chr1	40790507	40790872
chr1	40841295	40841508
chr1	42850985	42851603
chr1	42866052	42866348
chr1	43092354	43092856
chr1	43098337	43099074
chr1	43139633	43139916
chr1	43264514	43264722
chr1	43445372	43445572
chr1	43445589	43445902
chr1	43500129	43500496
chr1	43521032	43521398
chr1	43521534	43521734
chr1	43827230	43828198
chr1	43827230	43828198
chr1	43916946	43917186
chr1	43933451	43934344
chr1	44102062	44102766
chr1	44118708	44119050
chr1	44119240	44119552
chr1	44119814	44120095
chr1	44147671	44148264
chr1	45795032	45795830
chr1	45795032	45795830
chr1	45825217	45825479
chr1	45868835	45869035
chr1	46853240	46854223
chr1	46921641	46921918
chr1	50900380	50900580
chr1	51477846	51478735
chr1	51509028	51509400
chr1	51539716	51539916
chr1	51584848	51585270
chr1	51597051	51597315
chr1	51930608	51930977
chr1	51934432	51934766
chr1	52012843	52013043
chr1	52021957	52022506
chr1	52113616	52114107
chr1	52119112	52119713
chr1	52232352	52233631
chr1	52232352	52233631
chr1	52499878	52500158
chr1	52500309	52500599
chr1	52630457	52631048
chr1	52630457	52631048
chr1	52648266	52648466
chr1	52655235	52655609
chr1	52703073	52703469
chr1	52722668	52722960
chr1	52726714	52727352
chr1	52726714	52727352
chr1	52800353	52800664
chr1	52816988	52817262
chr1	52817407	52817958
chr1	52844672	52845241
chr1	52951541	52951766
chr1	52952689	52952890
chr1	53296679	53297382
chr1	53313548	53313847
chr1	53341129	53341351
chr1	53352307	53352974
chr1	53774042	53774364
chr1	53784685	53785380
chr1	53818129	53818412
chr1	53823743	53824189
chr1	53850900	53851232
chr1	53851357	53851693
chr1	53909189	53909428
chr1	53940203	53940405
chr1	54129050	54129472
chr1	54250490	54251018
chr1	54438875	54439181
chr1	54798462	54798768
chr1	54832803	54833004
chr1	54837716	54838112
chr1	54841736	54842173
chr1	54864915	54865201
chr1	54888478	54888893
chr1	54912300	54912696
chr1	54913470	54913670
chr1	54925571	54925852
chr1	54926021	54926757
chr1	55027109	55027759
chr1	55052402	55053274
chr1	55087464	55088609
chr1	55130840	55131758
chr1	55210136	55210558
chr1	55236965	55237501
chr1	55405580	55406030
chr1	55419091	55419291
chr1	55528814	55529111
chr1	57377363	57378008
chr1	57406336	57406961
chr1	57406336	57406961
chr1	57472266	57472495
chr1	57969941	57970363
chr1	57995801	57996287
chr1	58029625	58029979
chr1	58031236	58031461
chr1	58070147	58070347
chr1	58296357	58296625
chr1	58392621	58393554
chr1	58392621	58393554
chr1	58392621	58393554
chr1	58423512	58424296
chr1	58445112	58445757
chr1	58445112	58445757
chr1	58504607	58505261
chr1	58586206	58586743
chr1	58586206	58586743
chr1	58613845	58614045
chr1	58677686	58677929
chr1	58712216	58712855
chr1	58712216	58712855
chr1	58743328	58743597
chr1	58795289	58795764
chr1	58795289	58795764
chr1	58802355	58802733
chr1	58973179	58973975
chr1	59119776	59120487
chr1	59119776	59120487
chr1	59163011	59163348
chr1	59237076	59237499
chr1	59475693	59475917
chr1	59481622	59482638
chr1	59481622	59482638
chr1	59670631	59671184
chr1	59684790	59685286
chr1	59763099	59763662
chr1	59895520	59895815
chr1	59912662	59913225
chr1	60097820	60098783
chr1	60097820	60098783
chr1	60180200	60180927
chr1	60343088	60343725
chr1	60409209	60409538
chr1	60409547	60409903
chr1	60566228	60566967
chr1	60566228	60566967
chr1	60567046	60567252
chr1	60579812	60580255
chr1	60598988	60599226
chr1	60599373	60599607
chr1	60920586	60920792
chr1	61181113	61181318
chr1	62148816	62149230
chr1	62701108	62701365
chr1	62703077	62703764
chr1	62703077	62703764
chr1	62724486	62725392
chr1	62724486	62725392
chr1	62724486	62725392
chr1	62747764	62748080
chr1	63113670	63113934
chr1	63114233	63114813
chr1	63122007	63122486
chr1	63126257	63126540
chr1	63176612	63177609
chr1	63176612	63177609
chr1	63176612	63177609
chr1	63181023	63181352
chr1	63730556	63730827
chr1	64078444	64079191
chr1	64078444	64079191
chr1	64104640	64105085
chr1	64121554	64122397
chr1	64121554	64122397
chr1	64295612	64295863
chr1	64301468	64301782
chr1	64338773	64338978
chr1	64446133	64446335
chr1	64448939	64449169
chr1	64482144	64482555
chr1	64518518	64518773
chr1	64529831	64530291
chr1	64532560	64533269
chr1	64616956	64617601
chr1	64617602	64617924
chr1	64690368	64691139
chr1	64717613	64717814
chr1	64737365	64738111
chr1	64737365	64738111
chr1	64753184	64753464
chr1	64797261	64797735
chr1	64925701	64926053
chr1	64956692	64956978
chr1	65010161	65010436
chr1	65090406	65090652
chr1	65112819	65113080
chr1	65113534	65113862
chr1	65178139	65178781
chr1	65178788	65179466
chr1	65186348	65186906
chr1	66175076	66175276
chr1	66700612	66701258
chr1	66700612	66701258
chr1	66815789	66816401
chr1	66816955	66817237
chr1	66817331	66817927
chr1	66841933	66842371
chr1	66862681	66863520
chr1	66862681	66863520
chr1	66895750	66896001
chr1	67038674	67039052
chr1	68973760	68974125
chr1	69241853	69242054
chr1	69496138	69496424
chr1	69496467	69496667
chr1	69507724	69507933
chr1	69513700	69513906
chr1	69687135	69687398
chr1	69687458	69687898
chr1	69689048	69689303
chr1	69759621	69759882
chr1	69790313	69790580
chr1	71102643	71103396
chr1	71556807	71557466
chr1	71730983	71731468
chr1	71912342	71912908
chr1	71938366	71939097
chr1	71974761	71975088
chr1	72144370	72144771
chr1	72196144	72196473
chr1	72211973	72212449
chr1	72226163	72227361
chr1	72226163	72227361
chr1	72237086	72237643
chr1	72237960	72238262
chr1	72243781	72245316
chr1	72243781	72245316
chr1	72243781	72245316
chr1	72254649	72256267
chr1	72254649	72256267
chr1	72254649	72256267
chr1	72283987	72284504
chr1	72306926	72307129
chr1	72307246	72307643
chr1	72320703	72321085
chr1	72428548	72428895
chr1	72429269	72429620
chr1	72582943	72583593
chr1	72710748	72711000
chr1	72711005	72711654
chr1	72718960	72719169
chr1	72870234	72870496
chr1	72871102	72871359
chr1	73901592	73901940
chr1	74001501	74001796
chr1	74055637	74055905
chr1	74125255	74125569
chr1	74167216	74167416
chr1	74227385	74227636
chr1	74236226	74236651
chr1	74236957	74237191
chr1	74248778	74249208
chr1	74284546	74285132
chr1	74295573	74296066
chr1	74303814	74304282
chr1	74332236	74332803
chr1	74368274	74368629
chr1	74375039	74375267
chr1	74386634	74387203
chr1	74391294	74391760
chr1	74397243	74397784
chr1	74438036	74438462
chr1	74505506	74506132
chr1	74506170	74506499
chr1	74587708	74588496
chr1	74587708	74588496
chr1	74601249	74601606
chr1	74661418	74662149
chr1	74748725	74749005
chr1	74773075	74773554
chr1	74788620	74788847
chr1	74802969	74803396
chr1	74808123	74808465
chr1	74816539	74817246
chr1	74816539	74817246
chr1	75124501	75125414
chr1	75124501	75125414
chr1	75124501	75125414
chr1	75141456	75141989
chr1	75142336	75143190
chr1	75142336	75143190
chr1	75142336	75143190
chr1	75168427	75169180
chr1	75168427	75169180
chr1	75180189	75180649
chr1	75187930	75188281
chr1	75191840	75192361
chr1	75210626	75210994
chr1	75213181	75213528
chr1	75218340	75218542
chr1	75218864	75219418
chr1	75230496	75230857
chr1	75236340	75237045
chr1	75236340	75237045
chr1	75251601	75251944
chr1	75317246	75318049
chr1	75398767	75399061
chr1	75445840	75446122
chr1	75449827	75450037
chr1	75478955	75479710
chr1	75478955	75479710
chr1	75521298	75521916
chr1	75559494	75559820
chr1	76540624	76540827
chr1	78488545	78489324
chr1	78488545	78489324
chr1	78537529	78537995
chr1	78657546	78658188
chr1	78724530	78724798
chr1	79561316	79561520
chr1	79581435	79581731
chr1	79671839	79672323
chr1	79711377	79711857
chr1	79741100	79741348
chr1	79761588	79761908
chr1	79775901	79776436
chr1	79778094	79778377
chr1	80025960	80026172
chr1	80340351	80341293
chr1	80340351	80341293
chr1	80637138	80637414
chr1	80665231	80665495
chr1	80756874	80757248
chr1	80757360	80757618
chr1	80758332	80758713
chr1	82316330	82317047
chr1	82724707	82725254
chr1	82724707	82725254
chr1	82787413	82787627
chr1	82798993	82799207
chr1	82839184	82839634
chr1	83076241	83076460
chr1	84406907	84407256
chr1	84839326	84840210
chr1	84839326	84840210
chr1	84935716	84936062
chr1	85703338	85704076
chr1	85703338	85704076
chr1	85732586	85733003
chr1	85735632	85736111
chr1	85736537	85736746
chr1	85751417	85752043
chr1	85779483	85779742
chr1	85779787	85780134
chr1	85793259	85794071
chr1	85793259	85794071
chr1	85853352	85853587
chr1	85894488	85894688
chr1	86059403	86059750
chr1	86064225	86064509
chr1	86064512	86064963
chr1	86154510	86154981
chr1	86178886	86179176
chr1	86186865	86187081
chr1	86214197	86214534
chr1	86228741	86229021
chr1	86229306	86229833
chr1	86233861	86234135
chr1	86263726	86264153
chr1	86263726	86264153
chr1	86301229	86301472
chr1	86301804	86302016
chr1	86303012	86303335
chr1	86358767	86359754
chr1	86381008	86381398
chr1	86430074	86430324
chr1	86434393	86434887
chr1	86440514	86440836
chr1	86442086	86442955
chr1	86442086	86442955
chr1	86465431	86465631
chr1	86470564	86471379
chr1	86479158	86479475
chr1	86487201	86487930
chr1	86492376	86492577
chr1	86492773	86493054
chr1	86501695	86501939
chr1	86503890	86504668
chr1	86509411	86509806
chr1	86525211	86525554
chr1	86526314	86527287
chr1	86532409	86532730
chr1	86582165	86583054
chr1	86582165	86583054
chr1	86582165	86583054
chr1	86618548	86618748
chr1	86703621	86703924
chr1	87098364	87098896
chr1	87111882	87112172
chr1	87149401	87149770
chr1	87174370	87174608
chr1	87175800	87176122
chr1	87180923	87181287
chr1	87184898	87185153
chr1	87213689	87214412
chr1	87213689	87214412
chr1	87326614	87327678
chr1	87326614	87327678
chr1	87607408	87607674
chr1	87608474	87608674
chr1	87620075	87620439
chr1	87621406	87621606
chr1	87626347	87626809
chr1	87637500	87637889
chr1	87638282	87638482
chr1	87640401	87640723
chr1	87650543	87651131
chr1	87650543	87651131
chr1	87658081	87658357
chr1	87659326	87659597
chr1	87755704	87756421
chr1	87755704	87756421
chr1	87828196	87828695
chr1	87829895	87830264
chr1	87853076	87853294
chr1	87873049	87873259
chr1	87900902	87901379
chr1	87960167	87960401
chr1	87961580	87961836
chr1	88094285	88094794
chr1	88094285	88094794
chr1	88094884	88095254
chr1	88134547	88134887
chr1	88277119	88277887
chr1	88277119	88277887
chr1	88509914	88510122
chr1	88562418	88562696
chr1	88587335	88587760
chr1	88654849	88655105
chr1	88655236	88655472
chr1	88701657	88702582
chr1	88701657	88702582
chr1	88705841	88706114
chr1	89070006	89070470
chr1	89235306	89235760
chr1	89302579	89302886
chr1	89454424	89455024
chr1	89457129	89457439
chr1	89524460	89524736
chr1	89555587	89555926
chr1	89575528	89575823
chr1	89580021	89580222
chr1	89643908	89644108
chr1	89644181	89644427
chr1	89742486	89742686
chr1	89930183	89930537
chr1	89930865	89931463
chr1	89940281	89940753
chr1	90203866	90204179
chr1	90221945	90222449
chr1	90234451	90234931
chr1	90288967	90289214
chr1	90289572	90289811
chr1	90603060	90603780
chr1	90975023	90975366
chr1	91023972	91024521
chr1	91034186	91034390
chr1	91034626	91034850
chr1	91041552	91041991
chr1	91052708	91053445
chr1	91056416	91056754
chr1	91065212	91065483
chr1	91080239	91080693
chr1	91179089	91179387
chr1	91187360	91187719
chr1	91216508	91216719
chr1	91220450	91220716
chr1	91240749	91241012
chr1	91249937	91250503
chr1	91297902	91298537
chr1	91346989	91347189
chr1	91366257	91366460
chr1	91398525	91399054
chr1	91413054	91413590
chr1	91436581	91436899
chr1	91437738	91438091
chr1	91456417	91456807
chr1	91458307	91458609
chr1	91459094	91459802
chr1	91483337	91483631
chr1	91494400	91494976
chr1	91540268	91540914
chr1	91563294	91563549
chr1	91564109	91564334
chr1	91678946	91679146
chr1	92052307	92052581
chr1	92080231	92080504
chr1	92137258	92137458
chr1	92180108	92181016
chr1	92225280	92225655
chr1	92331665	92331914
chr1	92372566	92373080
chr1	92383827	92384223
chr1	92405554	92405754
chr1	92473614	92474089
chr1	92619258	92619458
chr1	92641787	92642161
chr1	92647875	92648562
chr1	92647875	92648562
chr1	92648783	92649080
chr1	92659352	92659660
chr1	92675855	92676158
chr1	92676181	92676815
chr1	92755126	92755663
chr1	92799771	92799985
chr1	92802398	92802778
chr1	92831575	92831945
chr1	92895135	92895397
chr1	92906760	92907158
chr1	92907283	92907625
chr1	92934192	92934881
chr1	92934192	92934881
chr1	92971965	92972363
chr1	92972898	92973297
chr1	92981200	92981403
chr1	93014528	93014779
chr1	93029472	93029792
chr1	93071363	93071796
chr1	93081038	93081267
chr1	93174425	93174721
chr1	93235515	93236477
chr1	93235515	93236477
chr1	93291062	93291296
chr1	93305591	93306010
chr1	93342569	93343033
chr1	93343387	93343829
chr1	93444810	93445958
chr1	93444810	93445958
chr1	93444810	93445958
chr1	93478090	93479212
chr1	93478090	93479212
chr1	93511554	93512262
chr1	93635246	93635511
chr1	93635524	93636037
chr1	93667767	93668058
chr1	93668656	93669131
chr1	93754498	93755366
chr1	93754498	93755366
chr1	93801766	93802163
chr1	93803606	93804138
chr1	93804166	93804487
chr1	93825070	93825740
chr1	93825070	93825740
chr1	94034926	94035698
chr1	94051156	94051356
chr1	94078435	94078654
chr1	94079109	94079400
chr1	95313388	95314289
chr1	95313388	95314289
chr1	95339631	95340016
chr1	95450871	95451323
chr1	95468154	95468413
chr1	95468831	95469059
chr1	95590089	95590439
chr1	95657268	95657621
chr1	95667402	95667883
chr1	95674091	95674336
chr1	95747342	95747625
chr1	95748994	95749281
chr1	95762358	95762558
chr1	96519358	96519639
chr1	97660741	97661298
chr1	97660741	97661298
chr1	97661346	97661793
chr1	97661907	97662288
chr1	97672871	97673137
chr1	97769824	97770562
chr1	97769824	97770562
chr1	98095341	98095871
chr1	100079926	100080162
chr1	101902117	101902511
chr1	105179505	105179784
chr1	105435025	105435225
chr1	105663067	105663402
chr1	105663536	105664078
chr1	105930938	105931220
chr1	105964601	105964821
chr1	105965162	105965523
chr1	105980993	105981385
chr1	105990130	105990768
chr1	106151791	106152131
chr1	106152830	106153107
chr1	106171226	106171874
chr1	106316931	106317293
chr1	106407966	106408338
chr1	106511636	106511991
chr1	106517712	106517913
chr1	106540196	106540521
chr1	106627278	106627584
chr1	106695823	106696061
chr1	106714031	106714702
chr1	106759335	106759963
chr1	106796456	106796934
chr1	106883901	106884112
chr1	106901328	106901804
chr1	106932053	106932290
chr1	107381458	107381872
chr1	107389736	107390224
chr1	107496812	107497186
chr1	107503432	107503632
chr1	107582907	107583178
chr1	107583959	107584196
chr1	107589846	107590367
chr1	108259397	108259662
chr1	110656810	110657025
chr1	111864388	111865215
chr1	114673916	114674312
chr1	114710862	114711359
chr1	118311077	118311585
chr1	118320813	118321023
chr1	118321576	118322003
chr1	118380222	118380422
chr1	118388732	118389561
chr1	118388732	118389561
chr1	118458787	118459314
chr1	118525354	118525718
chr1	118982389	118982610
chr1	119416266	119416466
chr1	119492135	119492522
chr1	119504408	119505190
chr1	119526001	119526653
chr1	119526001	119526653
chr1	119534390	119534773
chr1	119548730	119548930
chr1	119648603	119648861
chr1	119648931	119649139
chr1	119837225	119837925
chr1	119895032	119895232
chr1	119912961	119913410
chr1	119932045	119932269
chr1	120033088	120033493
chr1	120044750	120044950
chr1	120073672	120074040
chr1	120075537	120075846
chr1	120099547	120099919
chr1	120100528	120100927
chr1	120120846	120121550
chr1	120136294	120136575
chr1	120197219	120197536
chr1	120264897	120265635
chr1	120293859	120294124
chr1	121327665	121328447
chr1	121327665	121328447
chr1	121430682	121431306
chr1	121430682	121431306
chr1	121567585	121568197
chr1	121567585	121568197
chr1	122357065	122357327
chr1	125435303	125436057
chr1	125435303	125436057
chr1	125441694	125441912
chr1	125466754	125467108
chr1	125467985	125468251
chr1	125560212	125561224
chr1	125560212	125561224
chr1	127204790	127205430
chr1	127204790	127205430
chr1	127239935	127240336
chr1	127242916	127243124
chr1	127773789	127774531
chr1	127836689	127836901
chr1	127868439	127869125
chr1	127868439	127869125
chr1	128004447	128004666
chr1	128016142	128016456
chr1	128102354	128102555
chr1	128102559	128103422
chr1	128102559	128103422
chr1	128243960	128244734
chr1	128359291	128359991
chr1	128416809	128417598
chr1	128436044	128436355
chr1	128447305	128447836
chr1	128447305	128447836
chr1	128561080	128561326
chr1	128570234	128570625
chr1	128590779	128591307
chr1	128591924	128592494
chr1	128592495	128592770
chr1	128614618	128615657
chr1	128614618	128615657
chr1	128705040	128705568
chr1	128712738	128713217
chr1	128722141	128722344
chr1	128786882	128787112
chr1	128832947	128833499
chr1	128832947	128833499
chr1	129324542	129324770
chr1	130715536	130716242
chr1	130717408	130717646
chr1	130741154	130741413
chr1	131025787	131026207
chr1	131084045	131084252
chr1	131084253	131084691
chr1	131086964	131087237
chr1	131096787	131097278
chr1	131097601	131098008
chr1	131103797	131104114
chr1	131116024	131116233
chr1	131126315	131126515
chr1	131137920	131138599
chr1	131152995	131153316
chr1	131199990	131200397
chr1	131286927	131287134
chr1	131384529	131384759
chr1	131492436	131492669
chr1	131527212	131528337
chr1	131555216	131555463
chr1	131565985	131566513
chr1	131657965	131658438
chr1	131755004	131755272
chr1	131761500	131761700
chr1	131827751	131828236
chr1	131866709	131866962
chr1	131867007	131867394
chr1	131910279	131910618
chr1	131910636	131910887
chr1	131910923	131911246
chr1	131937757	131937968
chr1	131942736	131943182
chr1	131963162	131963559
chr1	131963780	131964022
chr1	131981690	131981977
chr1	132007349	132007725
chr1	132007905	132008345
chr1	132054441	132054754
chr1	132067845	132068045
chr1	132095587	132095885
chr1	132133645	132133875
chr1	132139596	132139950
chr1	132150283	132150546
chr1	132264677	132264902
chr1	132315891	132316294
chr1	132319219	132319610
chr1	132341653	132342101
chr1	132367619	132367871
chr1	132370739	132371176
chr1	132384670	132384990
chr1	132391676	132392022
chr1	132417217	132417969
chr1	132417217	132417969
chr1	132476922	132477216
chr1	132477252	132477560
chr1	132520831	132521064
chr1	132758679	132758879
chr1	132767480	132767838
chr1	133012428	133012676
chr1	133025053	133025605
chr1	133033781	133034426
chr1	133033781	133034426
chr1	133039461	133039790
chr1	133070265	133070465
chr1	133077010	133077273
chr1	133118301	133118538
chr1	133120082	133120390
chr1	133130928	133131730
chr1	133146018	133146298
chr1	133609922	133610587
chr1	133661239	133661627
chr1	133685823	133686104
chr1	133800913	133801550
chr1	133815755	133816035
chr1	133821224	133821487
chr1	133856091	133856388
chr1	134078947	134079483
chr1	134092918	134093479
chr1	134196335	134196776
chr1	134222504	134222706
chr1	134232949	134233199
chr1	134244278	134244575
chr1	134291385	134291585
chr1	134302816	134303240
chr1	134332840	134333040
chr1	134361728	134362202
chr1	134405793	134406455
chr1	134405793	134406455
chr1	134406498	134406720
chr1	134415181	134415855
chr1	134415181	134415855
chr1	134420027	134420499
chr1	134435436	134435724
chr1	134455293	134455836
chr1	134494390	134495240
chr1	134518643	134518902
chr1	134556802	134557304
chr1	134560069	134560363
chr1	134701416	134701631
chr1	134719810	134720012
chr1	134955590	134956221
chr1	134962338	134962781
chr1	135110219	135110419
chr1	135131053	135131406
chr1	135132484	135133122
chr1	135132484	135133122
chr1	135146622	135146927
chr1	135147086	135148039
chr1	135147086	135148039
chr1	135268160	135268418
chr1	135282576	135282902
chr1	135283890	135284228
chr1	135313623	135314026
chr1	135368227	135368522
chr1	135375046	135375248
chr1	135430129	135430370
chr1	135430371	135430890
chr1	135540370	135540623
chr1	135575447	135575654
chr1	135594004	135594413
chr1	135631549	135631890
chr1	135659522	135659722
chr1	135670491	135670819
chr1	135680829	135681077
chr1	135687808	135688594
chr1	135687808	135688594
chr1	135687808	135688594
chr1	135699472	135699723
chr1	135700651	135700922
chr1	135711175	135711396
chr1	135728940	135729392
chr1	135752937	135753311
chr1	135766268	135766491
chr1	135966672	135966892
chr1	136116211	136116411
chr1	136131013	136131562
chr1	136135026	136135365
chr1	136140004	136140587
chr1	136140004	136140587
chr1	136228336	136228560
chr1	136262152	136262360
chr1	136345679	136346358
chr1	136364792	136365042
chr1	136415013	136415724
chr1	136466082	136466540
chr1	136624564	136625164
chr1	136683611	136684071
chr1	136685273	136685650
chr1	137751355	137752017
chr1	137751355	137752017
chr1	137806480	137806680
chr1	137806688	137807113
chr1	137865117	137865318
chr1	137898326	137898733
chr1	138039257	138039552
chr1	138136304	138136826
chr1	138145631	138145929
chr1	138158949	138159314
chr1	138175178	138175444
chr1	138191983	138192580
chr1	138343534	138343734
chr1	138348560	138348818
chr1	138582259	138582503
chr1	138617994	138618256
chr1	138619082	138619868
chr1	138619082	138619868
chr1	138785858	138786302
chr1	138831328	138831621
chr1	138856462	138857015
chr1	138856462	138857015
chr1	138912220	138912706
chr1	138928829	138929032
chr1	138963120	138963484
chr1	139015202	139015569
chr1	139421890	139422595
chr1	139454370	139455305
chr1	139454370	139455305
chr1	141884455	141884750
chr1	143702317	143702526
chr1	143702619	143703288
chr1	143739464	143739837
chr1	143740041	143740358
chr1	143776943	143777457
chr1	143777657	143778103
chr1	143803613	143803815
chr1	143813950	143814254
chr1	143916493	143917096
chr1	143918425	143918693
chr1	143941562	143941812
chr1	144003851	144004470
chr1	144006527	144006919
chr1	144197733	144197969
chr1	144200590	144200912
chr1	144330372	144330719
chr1	144406662	144406936
chr1	144775316	144775672
chr1	146316248	146316525
chr1	146316815	146317265
chr1	149939335	149939597
chr1	149940330	149940670
chr1	149940681	149940933
chr1	149947018	149947437
chr1	149954003	149954329
chr1	149960910	149961517
chr1	149961562	149961783
chr1	150099611	150100305
chr1	150164715	150165300
chr1	150392648	150393714
chr1	150392648	150393714
chr1	150470032	150470360
chr1	151095807	151096017
chr1	151096037	151096388
chr1	151103693	151103913
chr1	151250594	151251282
chr1	151344060	151345407
chr1	151344060	151345407
chr1	151344060	151345407
chr1	151428244	151428869
chr1	151500701	151501215
chr1	151571281	151571729
chr1	151620763	151620963
chr1	151625312	151625574
chr1	151706188	151706425
chr1	151718678	151718878
chr1	151754892	151755693
chr1	151999603	152000066
chr1	152015639	152016051
chr1	152090190	152090550
chr1	152290894	152291094
chr1	152386251	152386878
chr1	152525084	152525284
chr1	152528832	152529072
chr1	152540657	152540920
chr1	152599435	152599635
chr1	152625145	152625355
chr1	152766167	152766803
chr1	152768145	152768470
chr1	152779122	152779384
chr1	152790217	152790509
chr1	152798139	152798556
chr1	152807576	152808026
chr1	152902708	152903523
chr1	152902708	152903523
chr1	152904573	152904856
chr1	153085246	153085544
chr1	153122813	153123176
chr1	153332210	153332595
chr1	153332989	153333317
chr1	153414041	153414713
chr1	153487364	153487951
chr1	153559285	153559544
chr1	153585800	153586020
chr1	153748249	153748489
chr1	153748586	153748786
chr1	153749205	153749578
chr1	153807473	153807874
chr1	153899698	153900604
chr1	154118105	154118380
chr1	154118482	154118958
chr1	154256846	154257217
chr1	154786281	154786535
chr1	155006576	155006929
chr1	155028709	155029053
chr1	155049054	155049264
chr1	155050175	155050531
chr1	155059530	155059940
chr1	155070568	155070965
chr1	155074913	155075199
chr1	155083151	155083842
chr1	155083151	155083842
chr1	155091365	155091635
chr1	155098833	155099861
chr1	155138879	155139154
chr1	155146718	155146933
chr1	155158398	155158933
chr1	155158975	155159257
chr1	155192778	155193081
chr1	155218265	155218467
chr1	155223030	155223397
chr1	155224013	155224527
chr1	155412835	155413090
chr1	155417194	155417687
chr1	155447301	155447663
chr1	155558006	155558407
chr1	155564888	155565124
chr1	155784860	155785079
chr1	155812764	155813007
chr1	155863034	155863290
chr1	155973084	155973780
chr1	156025093	156025346
chr1	156035504	156036699
chr1	156035504	156036699
chr1	156040657	156040999
chr1	156217457	156217762
chr1	156241124	156241473
chr1	156285567	156285813
chr1	156289313	156289513
chr1	156308596	156308906
chr1	156407999	156408273
chr1	156420638	156421021
chr1	156421092	156421353
chr1	156473920	156474617
chr1	156491271	156491615
chr1	156558489	156559237
chr1	156558489	156559237
chr1	156615358	156615944
chr1	156660451	156660748
chr1	156660760	156661322
chr1	156674242	156674496
chr1	156674599	156674844
chr1	156718496	156718800
chr1	156718840	156719346
chr1	156921586	156921948
chr1	156938788	156939207
chr1	156939473	156939712
chr1	156986346	156986562
chr1	156986626	156986887
chr1	156996510	156996806
chr1	157039017	157039487
chr1	157063875	157064145
chr1	157075034	157075359
chr1	157076339	157076622
chr1	157299057	157299257
chr1	157411839	157412846
chr1	157411839	157412846
chr1	157411839	157412846
chr1	157458354	157458649
chr1	157553075	157553383
chr1	159186794	159187295
chr1	159231571	159232546
chr1	159231571	159232546
chr1	159596678	159596986
chr1	159686432	159686719
chr1	159735049	159735453
chr1	159812709	159813119
chr1	159889530	159889748
chr1	160025703	160025903
chr1	160044249	160044752
chr1	160079197	160079693
chr1	160194839	160195412
chr1	160212677	160213445
chr1	160233930	160234306
chr1	160268439	160268730
chr1	160309041	160309366
chr1	160906001	160906695
chr1	161034510	161034711
chr1	161034834	161035696
chr1	161070533	161071063
chr1	161131149	161131695
chr1	161195539	161195799
chr1	161196034	161196251
chr1	161250977	161251742
chr1	161250977	161251742
chr1	161268150	161268658
chr1	161482230	161482475
chr1	161735012	161735259
chr1	161748187	161748449
chr1	161766523	161766947
chr1	161767171	161767392
chr1	161876574	161877407
chr1	161876574	161877407
chr1	161897212	161897513
chr1	161968908	161969367
chr1	161976461	161976774
chr1	161999590	161999833
chr1	162006182	162006425
chr1	162548396	162548775
chr1	162565026	162565431
chr1	162570340	162570820
chr1	162625298	162625717
chr1	162739934	162740772
chr1	163382498	163382698
chr1	163383762	163383966
chr1	163403485	163404089
chr1	163403485	163404089
chr1	163443897	163444216
chr1	163550262	163550462
chr1	163779286	163779827
chr1	163929572	163929860
chr1	163929862	163930258
chr1	163994469	163995100
chr1	164087951	164088183
chr1	164135238	164135811
chr1	164138767	164139033
chr1	164184599	164184868
chr1	164217802	164218003
chr1	164248500	164249264
chr1	164275422	164276006
chr1	164307156	164307883
chr1	164440261	164440531
chr1	164458267	164458635
chr1	164458743	164459013
chr1	164870780	164871041
chr1	164898796	164899082
chr1	165114852	165115055
chr1	165132542	165132783
chr1	165193995	165194683
chr1	165216032	165216232
chr1	165236528	165237263
chr1	165460343	165461449
chr1	165460343	165461449
chr1	165583575	165583826
chr1	165634218	165634837
chr1	165641454	165641759
chr1	165641899	165642130
chr1	165642224	165642751
chr1	165642224	165642751
chr1	165651143	165651479
chr1	165681499	165681699
chr1	165691462	165691900
chr1	165700496	165700724
chr1	165709785	165709985
chr1	165717885	165718122
chr1	165736164	165736474
chr1	165737582	165737782
chr1	165763525	165763960
chr1	165764076	165764321
chr1	165771417	165771920
chr1	165780360	165780560
chr1	166002481	166003597
chr1	166002481	166003597
chr1	166002481	166003597
chr1	166138246	166138710
chr1	166154220	166154501
chr1	166378837	166379659
chr1	166378837	166379659
chr1	166379864	166380241
chr1	166409697	166410036
chr1	166429861	166430286
chr1	166818042	166818305
chr1	167054235	167054435
chr1	167220616	167220874
chr1	167242089	167242515
chr1	167246987	167247391
chr1	167268287	167268683
chr1	167284253	167284509
chr1	167284513	167285267
chr1	167308448	167308957
chr1	167337259	167337743
chr1	167337259	167337743
chr1	167349769	167350479
chr1	167369916	167370219
chr1	167393285	167393600
chr1	167393679	167394538
chr1	167393679	167394538
chr1	167393679	167394538
chr1	168432289	168432740
chr1	169459498	169459698
chr1	169531332	169531976
chr1	169682890	169683468
chr1	169919219	169919503
chr1	169968981	169969570
chr1	170136441	170136714
chr1	170174616	170175459
chr1	170215142	170215572
chr1	170255588	170255855
chr1	170277066	170277322
chr1	170282488	170282689
chr1	170535225	170535660
chr1	170554958	170555179
chr1	170589776	170589989
chr1	170632443	170632692
chr1	170644258	170644807
chr1	170702276	170702489
chr1	170703099	170703303
chr1	170709485	170709889
chr1	170853618	170853952
chr1	170867587	170867982
chr1	170868597	170868905
chr1	170885200	170885648
chr1	170973087	170973306
chr1	170975995	170976239
chr1	170998203	170998668
chr1	171017523	171018042
chr1	171033789	171034105
chr1	171038211	171038480
chr1	171038497	171038731
chr1	171044280	171045107
chr1	171044280	171045107
chr1	171059177	171059620
chr1	171102121	171102546
chr1	171102553	171103160
chr1	171111055	171111308
chr1	171111353	171111845
chr1	171113825	171114242
chr1	171122991	171123341
chr1	171150252	171150779
chr1	171184363	171184647
chr1	171196081	171196479
chr1	171222339	171222947
chr1	171231946	171232162
chr1	171234272	171234543
chr1	171247000	171247534
chr1	171258895	171259374
chr1	171270112	171270471
chr1	171280933	171281880
chr1	171280933	171281880
chr1	171287770	171288176
chr1	171294509	171295053
chr1	171328868	171329635
chr1	171328868	171329635
chr1	171345513	171345820
chr1	171375680	171375961
chr1	171379978	171380276
chr1	171388700	171389213
chr1	171390201	171390463
chr1	171410925	171411816
chr1	171470632	171470850
chr1	171470893	171471309
chr1	171501570	171503280
chr1	171501570	171503280
chr1	171501570	171503280
chr1	171503306	171503589
chr1	171561327	171561529
chr1	171561657	171561923
chr1	171564326	171564598
chr1	171607208	171607539
chr1	171619123	171619338
chr1	171815744	171816083
chr1	171849514	171849913
chr1	172047014	172047216
chr1	172082402	172083050
chr1	172126329	172126871
chr1	172147844	172148277
chr1	172217186	172217453
chr1	172309792	172310006
chr1	172310155	172310433
chr1	172311157	172311811
chr1	172364658	172364906
chr1	172376174	172376757
chr1	172409132	172409337
chr1	172423443	172423712
chr1	172481926	172482317
chr1	172499782	172500776
chr1	172501084	172501418
chr1	172501705	172502001
chr1	172512937	172513355
chr1	172513832	172514370
chr1	172525267	172525744
chr1	172526789	172527002
chr1	172528754	172529032
chr1	172550532	172551048
chr1	172632668	172633371
chr1	173409058	173409406
chr1	173418912	173419256
chr1	173420344	173420739
chr1	173426328	173426678
chr1	173511647	173512022
chr1	173550756	173550969
chr1	174040781	174041100
chr1	175625140	175625961
chr1	175625140	175625961
chr1	175692218	175693120
chr1	175692218	175693120
chr1	175880413	175881275
chr1	175936506	175936768
chr1	176049947	176050167
chr1	176075471	176075810
chr1	176076948	176077148
chr1	176813962	176814501
chr1	176814509	176815053
chr1	176826173	176826535
chr1	176827484	176827844
chr1	176933295	176933621
chr1	176993718	176994082
chr1	177008816	177009148
chr1	177257287	177257487
chr1	177258463	177259102
chr1	177338754	177339148
chr1	177441487	177442294
chr1	177467175	177467377
chr1	177489735	177490080
chr1	177555867	177556098
chr1	177609329	177609613
chr1	177681168	177681632
chr1	177702538	177702813
chr1	177702815	177703177
chr1	177711107	177711715
chr1	177711107	177711715
chr1	177795933	177796972
chr1	177795933	177796972
chr1	177982975	177983543
chr1	178187204	178187801
chr1	178242232	178242461
chr1	178318153	178319308
chr1	178318153	178319308
chr1	178318153	178319308
chr1	178318153	178319308
chr1	178336428	178336731
chr1	178337384	178338119
chr1	178368763	178369599
chr1	178368763	178369599
chr1	178405441	178405820
chr1	178405974	178406728
chr1	178405974	178406728
chr1	178449215	178449545
chr1	178463734	178464060
chr1	178489084	178489488
chr1	178675591	178675941
chr1	179045877	179046100
chr1	179046407	179046791
chr1	179232352	179232552
chr1	179434755	179435031
chr1	179516997	179517350
chr1	179517679	179518181
chr1	179546091	179546888
chr1	179546091	179546888
chr1	179561148	179561348
chr1	179645775	179646114
chr1	179667939	179668429
chr1	179802954	179804064
chr1	179802954	179804064
chr1	179802954	179804064
chr1	179842573	179842981
chr1	179844871	179845199
chr1	180195841	180196367
chr1	180256106	180256558
chr1	180263417	180263891
chr1	180268651	180268966
chr1	180279574	180280138
chr1	180300313	180300603
chr1	180330323	180330674
chr1	180364187	180364390
chr1	180365129	180365759
chr1	180365129	180365759
chr1	180387379	180387898
chr1	180403672	180404095
chr1	180431916	180432274
chr1	180434219	180434433
chr1	180541234	180541700
chr1	180547973	180548302
chr1	180568634	180569303
chr1	180601769	180602038
chr1	180641119	180641761
chr1	180641119	180641761
chr1	180720461	180720661
chr1	180725740	180726498
chr1	180725740	180726498
chr1	180763884	180764230
chr1	180768292	180768734
chr1	180777480	180778664
chr1	180777480	180778664
chr1	180793531	180793731
chr1	180813162	180813792
chr1	180813957	180814413
chr1	180835330	180835568
chr1	180848694	180849119
chr1	180850418	180851246
chr1	180850418	180851246
chr1	180873975	180874416
chr1	180884508	180884885
chr1	180888486	180889048
chr1	180889835	180890158
chr1	180903108	180903316
chr1	180904045	180904429
chr1	180919807	180920017
chr1	180942237	180942787
chr1	180942237	180942787
chr1	180944586	180944986
chr1	181017374	181017622
chr1	181022371	181022595
chr1	181143932	181144512
chr1	181150822	181151122
chr1	181211845	181212404
chr1	181232216	181232671
chr1	181232721	181232946
chr1	181246921	181247162
chr1	181256231	181256432
chr1	181256720	181257352
chr1	181272962	181273177
chr1	181316623	181316934
chr1	181332662	181332898
chr1	181345599	181345862
chr1	181372466	181372786
chr1	181540452	181540668
chr1	181545432	181545769
chr1	181552768	181553246
chr1	181841896	181842765
chr1	181841896	181842765
chr1	181853041	181853324
chr1	181860633	181861135
chr1	181881485	181881962
chr1	181888807	181889185
chr1	182108327	182108834
chr1	182124503	182124928
chr1	182125025	182125356
chr1	182140424	182140695
chr1	182254882	182255367
chr1	182282138	182283048
chr1	182282138	182283048
chr1	182283253	182283618
chr1	182341078	182341855
chr1	182341078	182341855
chr1	182368834	182369157
chr1	182369515	182369715
chr1	182378460	182378663
chr1	182380742	182380978
chr1	182408660	182409419
chr1	182489786	182490344
chr1	182504294	182504532
chr1	182506539	182506927
chr1	182517376	182517726
chr1	182520187	182520503
chr1	182527961	182528543
chr1	182528551	182528777
chr1	182543181	182543475
chr1	182564426	182564719
chr1	182908320	182908775
chr1	182922814	182923185
chr1	182951234	182951702
chr1	182953705	182954031
chr1	182960170	182960434
chr1	182982967	182983368
chr1	182991054	182991267
chr1	183147420	183147718
chr1	183221392	183221667
chr1	183264069	183264678
chr1	183264069	183264678
chr1	183266012	183266427
chr1	183296712	183297388
chr1	183296712	183297388
chr1	183299132	183299559
chr1	183344900	183345739
chr1	183344900	183345739
chr1	183349936	183350142
chr1	183369397	183369977
chr1	183388629	183389234
chr1	183439188	183439388
chr1	183510829	183511093
chr1	184033725	184033932
chr1	184034024	184034591
chr1	184052437	184052637
chr1	184471398	184471606
chr1	184477998	184478411
chr1	184536305	184536837
chr1	184562880	184563239
chr1	184618168	184618373
chr1	184732223	184732533
chr1	184732544	184733108
chr1	184761989	184762189
chr1	184793180	184793400
chr1	184824340	184824824
chr1	184845654	184846152
chr1	184852168	184852597
chr1	184853300	184853571
chr1	185203833	185204362
chr1	185328863	185329528
chr1	185328863	185329528
chr1	185331923	185332299
chr1	185362695	185363452
chr1	186749019	186749590
chr1	187142938	187143278
chr1	187215167	187215682
chr1	187306792	187306992
chr1	187800632	187801107
chr1	187832976	187833422
chr1	187891405	187891757
chr1	187904738	187905300
chr1	187910689	187911068
chr1	188083038	188083268
chr1	188083285	188083511
chr1	189007486	189008040
chr1	189085393	189085632
chr1	189687953	189688491
chr1	189867619	189867847
chr1	189921840	189922131
chr1	189922147	189922607
chr1	189927741	189927998
chr1	190124911	190125349
chr1	190125407	190125669
chr1	190777789	190777989
chr1	190911629	190911984
chr1	190928318	190929012
chr1	191025895	191026725
chr1	191062801	191063283
chr1	191085547	191085890
chr1	191097262	191097494
chr1	191125814	191126293
chr1	191182388	191182824
chr1	191182837	191183700
chr1	191197950	191198213
chr1	191201230	191201560
chr1	191224223	191224571
chr1	191224835	191225084
chr1	191248479	191248861
chr1	191250072	191250339
chr1	191259143	191259477
chr1	191269622	191269822
chr1	191275578	191275963
chr1	191277505	191278119
chr1	191281169	191281527
chr1	191288876	191289076
chr1	191292465	191292673
chr1	191312539	191313006
chr1	191317733	191318327
chr1	191317733	191318327
chr1	191325656	191326235
chr1	191397012	191397853
chr1	191397012	191397853
chr1	191421056	191421311
chr1	191422767	191423026
chr1	191449595	191449906
chr1	191458375	191458673
chr1	191479913	191480274
chr1	191574973	191576231
chr1	191574973	191576231
chr1	191574973	191576231
chr1	191660943	191661483
chr1	191717771	191718388
chr1	191717771	191718388
chr1	191724780	191724980
chr1	191817883	191818175
chr1	191821192	191821688
chr1	191821861	191822061
chr1	191875870	191876083
chr1	191906262	191906465
chr1	191906479	191907181
chr1	191964263	191964607
chr1	191965172	191965372
chr1	191990039	191990375
chr1	192070360	192070689
chr1	192078544	192078788
chr1	192092257	192092793
chr1	192136503	192137174
chr1	192137928	192138571
chr1	192745518	192746797
chr1	192745518	192746797
chr1	192745518	192746797
chr1	192753218	192753579
chr1	192770542	192770840
chr1	193129909	193130496
chr1	193160325	193160701
chr1	193173069	193173897
chr1	193173069	193173897
chr1	193191765	193192125
chr1	193201406	193201834
chr1	193208252	193208512
chr1	193242218	193242695
chr1	193272522	193272809
chr1	193272953	193273227
chr1	193273292	193273508
chr1	193329653	193329971
chr1	193386172	193386372
chr1	193576098	193576298
chr1	193905794	193906082
chr1	194671871	194672149
chr1	194879622	194880138
chr1	194885754	194885997
chr1	194927774	194928404
chr1	194938720	194939027
chr1	194943399	194943879
chr1	194962215	194962502
chr1	194976158	194976773
chr1	194976158	194976773
chr1	194995255	194995568
chr1	195130903	195131776
chr1	195130903	195131776
chr1	195232688	195232891
chr1	195241405	195241891
chr10	3336716	3337357
chr10	3366277	3366614
chr10	3697527	3697828
chr10	3740232	3740453
chr10	3943490	3943696
chr10	3943944	3944144
chr10	3972894	3974053
chr10	3972894	3974053
chr10	4065728	4066102
chr10	4107671	4107892
chr10	4120726	4121090
chr10	4126517	4126717
chr10	4155638	4155903
chr10	4233148	4233527
chr10	4334308	4334597
chr10	4346808	4347135
chr10	4386594	4387352
chr10	4432157	4432980
chr10	4432157	4432980
chr10	4481895	4482095
chr10	4517723	4517960
chr10	4557019	4557278
chr10	4612756	4613027
chr10	4786994	4787283
chr10	5079852	5080383
chr10	5194443	5194915
chr10	5326753	5327084
chr10	5805154	5806269
chr10	5805154	5806269
chr10	5823721	5824627
chr10	5823721	5824627
chr10	6717234	6717499
chr10	6717615	6717931
chr10	6753397	6753804
chr10	6916611	6916854
chr10	6986299	6986569
chr10	7063001	7063409
chr10	7064133	7064454
chr10	7211457	7212430
chr10	7211457	7212430
chr10	7211457	7212430
chr10	7333429	7333629
chr10	7473303	7473817
chr10	7589575	7589951
chr10	7589967	7590183
chr10	7662618	7662818
chr10	7662873	7663561
chr10	7662873	7663561
chr10	7667383	7667796
chr10	7680905	7681742
chr10	7680905	7681742
chr10	7680905	7681742
chr10	7725700	7726303
chr10	7780562	7781185
chr10	7792713	7793215
chr10	7810058	7810281
chr10	7839945	7840145
chr10	7841750	7842174
chr10	7956126	7956865
chr10	7956126	7956865
chr10	8007378	8007585
chr10	8065692	8066106
chr10	8196389	8196625
chr10	8213946	8214248
chr10	8760556	8760874
chr10	8766098	8766422
chr10	9575661	9575894
chr10	9880459	9880692
chr10	9901928	9902328
chr10	9907552	9907782
chr10	9954505	9954705
chr10	9985529	9985740
chr10	10287518	10287801
chr10	10307433	10307689
chr10	10321086	10321417
chr10	10355594	10355936
chr10	10449100	10449451
chr10	10456960	10457416
chr10	10469286	10469510
chr10	10472233	10472591
chr10	10557961	10558455
chr10	10733083	10733447
chr10	11149082	11149796
chr10	11280619	11281504
chr10	11280619	11281504
chr10	11363170	11363565
chr10	11449959	11450218
chr10	12813197	12813410
chr10	12836488	12836688
chr10	12868081	12868828
chr10	12868081	12868828
chr10	12868921	12869388
chr10	12869444	12869644
chr10	12874906	12875236
chr10	12919258	12919602
chr10	12922470	12923345
chr10	12922470	12923345
chr10	12963936	12964458
chr10	12963936	12964458
chr10	12997157	12997409
chr10	13008183	13008794
chr10	13016620	13016869
chr10	13192655	13193406
chr10	13192655	13193406
chr10	13443605	13443810
chr10	13474035	13474555
chr10	13500884	13501233
chr10	13552929	13553327
chr10	13868733	13869101
chr10	13964584	13965157
chr10	13965586	13965946
chr10	13982798	13983419
chr10	13998839	13999238
chr10	14048259	14048745
chr10	14207692	14207998
chr10	14210123	14210396
chr10	14705182	14705839
chr10	15300134	15300346
chr10	16159689	16159910
chr10	16652439	16652753
chr10	17035017	17035271
chr10	17221432	17221877
chr10	17484973	17485252
chr10	17521973	17522569
chr10	17521973	17522569
chr10	17575925	17576337
chr10	17722200	17722534
chr10	17722803	17723834
chr10	17772382	17772939
chr10	17919069	17919383
chr10	17947234	17947560
chr10	17947936	17948352
chr10	18022292	18022684
chr10	18022751	18023390
chr10	18022751	18023390
chr10	18055191	18055897
chr10	18176628	18177070
chr10	18197341	18197563
chr10	18210784	18211026
chr10	18234826	18235475
chr10	18234826	18235475
chr10	18407457	18407786
chr10	18430166	18430523
chr10	18602157	18602379
chr10	18887036	18887285
chr10	18904221	18904476
chr10	19015169	19015691
chr10	19053541	19053840
chr10	19062039	19062705
chr10	19094252	19094703
chr10	19186140	19186630
chr10	19570316	19570516
chr10	19591388	19592354
chr10	19613042	19613582
chr10	19613585	19613793
chr10	19660082	19660347
chr10	19691814	19692245
chr10	19693179	19693427
chr10	19850777	19850977
chr10	19907206	19907780
chr10	19907206	19907780
chr10	19915346	19915650
chr10	19933645	19934482
chr10	19933645	19934482
chr10	19939175	19939657
chr10	19941164	19941405
chr10	20058143	20058406
chr10	20058947	20059216
chr10	20077243	20077520
chr10	20104441	20105004
chr10	20123501	20123735
chr10	20135683	20136031
chr10	20166844	20167101
chr10	20167493	20167851
chr10	20311859	20313078
chr10	20311859	20313078
chr10	20311859	20313078
chr10	20347529	20348092
chr10	20361996	20362233
chr10	20505461	20505937
chr10	20517917	20518253
chr10	20590050	20590496
chr10	20724862	20725261
chr10	20828380	20828725
chr10	20835193	20835510
chr10	20879470	20879876
chr10	20915636	20916038
chr10	20952030	20952862
chr10	20952030	20952862
chr10	20966082	20966420
chr10	20990595	20991007
chr10	21054785	21055106
chr10	21067192	21067543
chr10	21077124	21077417
chr10	21077429	21077649
chr10	21083403	21084012
chr10	21131179	21131444
chr10	21144982	21145200
chr10	21146318	21146786
chr10	21153661	21153912
chr10	21160648	21161211
chr10	21186745	21187077
chr10	21228542	21228985
chr10	21235251	21235473
chr10	21251986	21252448
chr10	21295724	21296153
chr10	21994005	21994307
chr10	21994330	21994889
chr10	22058557	22059123
chr10	22070260	22070460
chr10	22148356	22149030
chr10	22148356	22149030
chr10	22200308	22200513
chr10	22212340	22212644
chr10	22223485	22223817
chr10	22302406	22302723
chr10	22306487	22306926
chr10	22354241	22354545
chr10	22390491	22390760
chr10	22402551	22402806
chr10	22413790	22414025
chr10	22731128	22732142
chr10	22731128	22732142
chr10	23081367	23081623
chr10	23786734	23787517
chr10	24131517	24131819
chr10	24133184	24133490
chr10	24149048	24149552
chr10	24298679	24298879
chr10	24312169	24312369
chr10	24312445	24312676
chr10	24591224	24591464
chr10	24622589	24622894
chr10	24634327	24634608
chr10	24869647	24870326
chr10	25118652	25119448
chr10	25118652	25119448
chr10	25128343	25128828
chr10	25250221	25250421
chr10	25296674	25297324
chr10	25296674	25297324
chr10	25318490	25318690
chr10	25331683	25332107
chr10	25359531	25360078
chr10	25434476	25434744
chr10	25533323	25533534
chr10	26373000	26373246
chr10	26374086	26374355
chr10	26375886	26376167
chr10	26494330	26494530
[truncated: 28,558 more rows]

## Sheet: ATAC_LY2090314_d3_r2
chr1	4638546	4638746
chr1	4785375	4785913
chr1	4807488	4808227
chr1	4857417	4857918
chr1	5082943	5083498
chr1	5082943	5083498
chr1	5657112	5657312
chr1	6214366	6215132
chr1	6214366	6215132
chr1	6467029	6467398
chr1	6969771	6970161
chr1	7088529	7089274
chr1	7397576	7398479
chr1	7397576	7398479
chr1	9545095	9545502
chr1	9700206	9700848
chr1	9700206	9700848
chr1	9748142	9748700
chr1	9772851	9773055
chr1	9943846	9944322
chr1	10037815	10038022
chr1	10039666	10040221
chr1	10232845	10233286
chr1	10880355	10880669
chr1	13372384	13372925
chr1	13373399	13373628
chr1	13373630	13373830
chr1	13589659	13590197
chr1	13660163	13660750
chr1	15805345	15805793
chr1	15805884	15806111
chr1	16104342	16104557
chr1	16104589	16105104
chr1	16105297	16105497
chr1	16105576	16105923
chr1	16619056	16619596
chr1	16656572	16657339
chr1	16665035	16665367
chr1	16688275	16688475
chr1	16798303	16798592
chr1	20820107	20820593
chr1	20890407	20890702
chr1	20933582	20933806
chr1	21014500	21014877
chr1	21079329	21079862
chr1	21079329	21079862
chr1	21166287	21166524
chr1	21218417	21218883
chr1	21960428	21960664
chr1	21961331	21961653
chr1	23383178	23383600
chr1	23433648	23434003
chr1	23921965	23922194
chr1	24005453	24005832
chr1	24612587	24612919
chr1	24612949	24613286
chr1	24678359	24678828
chr1	28054009	28054357
chr1	30873030	30873455
chr1	30873030	30873455
chr1	30873535	30874135
chr1	30949586	30950287
chr1	30949586	30950287
chr1	33669631	33669952
chr1	33670229	33670537
chr1	33733108	33733312
chr1	33739225	33739562
chr1	33814323	33814672
chr1	34439224	34439973
chr1	34439224	34439973
chr1	34459549	34459899
chr1	34472665	34472914
chr1	34472948	34473323
chr1	34485617	34485817
chr1	34485891	34486125
chr1	34801585	34801850
chr1	34801866	34802066
chr1	34842882	34843232
chr1	34849801	34850237
chr1	34867295	34867606
chr1	36068152	36068546
chr1	36129154	36129519
chr1	36130317	36130617
chr1	36162250	36162450
chr1	36162751	36162974
chr1	36244021	36244474
chr1	36262132	36262550
chr1	36264186	36264551
chr1	36273309	36273663
chr1	36307509	36308298
chr1	36325861	36326440
chr1	36368996	36369310
chr1	36445161	36445505
chr1	36461880	36462158
chr1	36471179	36471696
chr1	36511625	36512015
chr1	36547027	36547551
chr1	36556562	36556939
chr1	36684212	36684420
chr1	36691242	36691663
chr1	36709824	36710243
chr1	36737334	36737655
chr1	36744709	36744919
chr1	36836614	36836923
chr1	36874915	36875220
chr1	36939485	36940145
chr1	36939485	36940145
chr1	37299616	37299931
chr1	37299961	37300334
chr1	37419429	37419775
chr1	37429881	37430367
chr1	37491693	37492025
chr1	37541012	37541366
chr1	37585825	37586443
chr1	37639257	37639495
chr1	37667211	37667419
chr1	37696927	37697213
chr1	37864781	37865504
chr1	37864781	37865504
chr1	37890172	37890627
chr1	37997101	37997523
chr1	37997837	37998263
chr1	38129611	38130300
chr1	38987484	38987950
chr1	39001218	39001460
chr1	39367639	39367974
chr1	39469090	39469318
chr1	39478358	39478869
chr1	39525820	39526139
chr1	39530313	39530550
chr1	39535532	39536101
chr1	39577192	39577721
chr1	39602546	39602748
chr1	39729908	39730185
chr1	39754589	39754910
chr1	39761485	39761685
chr1	39895535	39895851
chr1	39896555	39897056
chr1	39936445	39936808
chr1	40051232	40051559
chr1	40085823	40086040
chr1	40224823	40225109
chr1	40294785	40295151
chr1	40515178	40515378
chr1	40790492	40790862
chr1	42850990	42851620
chr1	43092317	43092833
chr1	43098356	43098991
chr1	43445680	43445928
chr1	43500233	43500433
chr1	43521012	43521295
chr1	43827422	43828139
chr1	43933506	43934140
chr1	44102063	44102698
chr1	44118793	44119004
chr1	44119829	44120158
chr1	44147697	44148223
chr1	45795267	45795797
chr1	46853217	46854025
chr1	51477961	51478723
chr1	51509096	51509355
chr1	51584931	51585272
chr1	51594010	51594220
chr1	51934501	51934804
chr1	52012883	52013087
chr1	52022006	52022390
chr1	52113630	52114071
chr1	52119152	52119618
chr1	52232455	52232756
chr1	52232759	52233608
chr1	52630502	52631015
chr1	52653376	52653593
chr1	52727127	52727423
chr1	52800346	52800670
chr1	52817361	52817929
chr1	52844686	52845217
chr1	53296804	53297385
chr1	53313461	53313748
chr1	53352514	53352981
chr1	53784813	53785366
chr1	53823880	53824117
chr1	53850841	53851149
chr1	54129053	54129472
chr1	54250491	54250967
chr1	54438878	54439195
chr1	54837769	54838098
chr1	54841804	54842170
chr1	54888457	54888747
chr1	54912319	54912599
chr1	54925627	54925827
chr1	54926217	54926553
chr1	54926588	54926798
chr1	55027107	55027759
chr1	55052445	55053222
chr1	55087538	55088534
chr1	55087538	55088534
chr1	55130900	55131652
chr1	55236929	55237372
chr1	55405617	55406022
chr1	55808783	55808983
chr1	57377363	57377843
chr1	57406412	57406900
chr1	57969742	57970294
chr1	57995811	57996297
chr1	58029637	58029899
chr1	58031076	58031500
chr1	58392543	58393274
chr1	58392543	58393274
chr1	58423676	58424217
chr1	58445169	58445406
chr1	58445431	58445722
chr1	58504655	58505244
chr1	58586227	58586458
chr1	58613845	58614045
chr1	58652639	58653061
chr1	58712461	58712852
chr1	58795343	58795672
chr1	58802291	58802725
chr1	58973260	58973925
chr1	59119983	59120289
chr1	59163021	59163276
chr1	59237137	59237499
chr1	59481837	59482317
chr1	59670670	59671037
chr1	59684825	59685271
chr1	59763229	59763672
chr1	59763694	59763956
chr1	59764635	59764835
chr1	59895537	59895740
chr1	59912762	59913190
chr1	60098089	60098637
chr1	60180200	60180743
chr1	60343088	60343612
chr1	60409929	60410148
chr1	60436613	60436827
chr1	60566570	60567013
chr1	60579927	60580127
chr1	60598995	60599195
chr1	62703125	62703745
chr1	62703125	62703745
chr1	62724752	62725205
chr1	63114335	63114825
chr1	63122072	63122467
chr1	63176682	63177390
chr1	63176682	63177390
chr1	63181065	63181365
chr1	63730462	63730769
chr1	64078915	64079146
chr1	64104682	64105066
chr1	64121566	64122372
chr1	64301540	64301770
chr1	64482119	64482327
chr1	64529883	64530211
chr1	64532580	64533258
chr1	64617034	64617432
chr1	64690475	64691097
chr1	64737417	64738094
chr1	64797228	64797555
chr1	65088643	65088843
chr1	65090339	65090655
chr1	65113574	65113871
chr1	65178173	65178594
chr1	65179147	65179444
chr1	65186396	65186877
chr1	66175076	66175281
chr1	66650032	66650363
chr1	66700639	66700996
chr1	66701009	66701209
chr1	66815944	66816341
chr1	66817460	66817820
chr1	66841962	66842348
chr1	66862761	66863514
chr1	66862761	66863514
chr1	67038742	67039053
chr1	68973919	68974156
chr1	69687491	69687780
chr1	69689001	69689299
chr1	71102374	71102737
chr1	71102374	71102737
chr1	71102743	71103354
chr1	71531695	71531905
chr1	71556807	71557362
chr1	71730981	71731359
chr1	71912434	71912876
chr1	71938351	71938976
chr1	72144473	72144728
chr1	72196171	72196419
chr1	72212006	72212455
chr1	72226207	72227343
chr1	72237025	72237227
chr1	72244147	72245316
chr1	72244147	72245316
chr1	72254977	72256118
chr1	72256163	72256506
chr1	72284089	72284499
chr1	72307246	72307586
chr1	72320796	72321060
chr1	72428693	72428939
chr1	72583070	72583402
chr1	72711081	72711384
chr1	72870234	72870476
chr1	73901633	73901835
chr1	74125209	74125574
chr1	74236266	74236643
chr1	74248799	74249202
chr1	74284541	74285098
chr1	74295690	74295973
chr1	74303838	74304061
chr1	74313358	74313589
chr1	74332220	74332813
chr1	74361935	74362135
chr1	74368274	74368492
chr1	74386855	74387203
chr1	74391330	74391779
chr1	74397253	74397742
chr1	74437971	74438257
chr1	74505661	74506118
chr1	74506218	74506454
chr1	74587653	74588453
chr1	74587653	74588453
chr1	74601321	74601551
chr1	74661502	74662150
chr1	74773123	74773453
chr1	74800529	74800782
chr1	74803125	74803335
chr1	74808246	74808475
chr1	74816858	74817281
chr1	75124625	75125355
chr1	75124625	75125355
chr1	75141580	75141902
chr1	75142520	75143183
chr1	75142520	75143183
chr1	75168504	75169119
chr1	75168504	75169119
chr1	75179922	75180123
chr1	75180237	75180567
chr1	75191840	75192259
chr1	75210632	75210994
chr1	75213187	75213492
chr1	75218783	75219377
chr1	75218783	75219377
chr1	75317247	75318061
chr1	75427254	75427463
chr1	75445807	75446087
chr1	75478623	75478882
chr1	75479063	75479679
chr1	75479063	75479679
chr1	75521359	75521670
chr1	75521693	75521894
chr1	76540644	76540890
chr1	78488632	78489003
chr1	78489004	78489254
chr1	78537529	78537848
chr1	78657554	78658199
chr1	79711590	79711808
chr1	79741061	79741352
chr1	79761656	79761856
chr1	79775909	79776452
chr1	80340495	80340748
chr1	80340834	80341202
chr1	80756850	80757171
chr1	82316338	82317055
chr1	82316338	82317055
chr1	82724699	82725209
chr1	82839219	82839559
chr1	84406976	84407190
chr1	84839324	84839777
chr1	84839983	84840192
chr1	84935726	84936034
chr1	85703567	85704102
chr1	85732736	85732984
chr1	85735752	85736099
chr1	85751607	85751908
chr1	85793232	85794052
chr1	85894471	85894671
chr1	86059453	86059801
chr1	86064248	86064505
chr1	86064513	86064794
chr1	86154503	86154919
chr1	86178938	86179138
chr1	86229537	86229757
chr1	86233928	86234151
chr1	86263634	86263907
chr1	86358817	86359780
chr1	86381005	86381397
chr1	86389314	86389514
chr1	86434393	86434862
chr1	86440553	86440768
chr1	86442161	86442371
chr1	86442431	86442708
chr1	86470564	86471234
chr1	86470564	86471234
chr1	86479129	86479439
chr1	86487233	86487867
chr1	86492330	86492594
chr1	86501661	86501929
chr1	86503948	86504661
chr1	86509411	86509806
chr1	86525255	86525545
chr1	86526334	86527400
chr1	86526334	86527400
chr1	86532447	86532730
chr1	86571499	86571699
chr1	86582172	86582969
chr1	86582172	86582969
chr1	86582172	86582969
chr1	87098692	87098899
chr1	87175800	87176078
chr1	87180982	87181272
chr1	87213704	87214440
chr1	87213704	87214440
chr1	87326635	87327191
chr1	87608464	87608761
chr1	87620187	87620463
chr1	87626379	87626770
chr1	87637539	87637875
chr1	87640458	87640772
chr1	87650596	87650796
chr1	87658093	87658326
chr1	87755704	87756253
chr1	87828289	87828778
chr1	87853076	87853276
chr1	87900990	87901405
chr1	87926437	87926738
chr1	87960216	87960416
chr1	88094237	88094437
chr1	88094528	88094749
chr1	88094918	88095156
chr1	88134546	88134859
chr1	88277165	88277871
chr1	88424690	88424899
chr1	88463256	88463460
chr1	88586970	88587177
chr1	88587368	88587711
chr1	88654923	88655149
chr1	88701829	88702304
chr1	88702374	88702582
chr1	89069496	89069793
chr1	89235302	89235715
chr1	89265599	89265799
chr1	89302569	89302919
chr1	89454535	89455007
chr1	89555535	89555833
chr1	89931059	89931413
chr1	89940386	89940738
chr1	90203885	90204178
chr1	90234636	90234859
chr1	90289033	90289296
chr1	90592917	90593117
chr1	90603254	90603607
chr1	90612788	90612988
chr1	90956773	90957011
chr1	90974996	90975295
chr1	91024097	91024297
chr1	91041601	91041888
chr1	91052643	91053424
chr1	91056493	91056724
chr1	91065212	91065412
chr1	91080239	91080676
chr1	91179841	91180041
chr1	91249928	91250504
chr1	91298052	91298628
chr1	91398553	91399037
chr1	91413037	91413639
chr1	91436626	91436896
chr1	91456501	91456774
chr1	91459064	91459765
chr1	91494358	91494770
chr1	91540260	91540853
chr1	92180115	92181053
chr1	92225352	92225657
chr1	92372558	92373024
chr1	92383885	92384152
chr1	92473624	92473989
chr1	92525893	92526093
chr1	92641827	92642218
chr1	92648809	92649144
chr1	92799731	92800011
chr1	92802407	92802727
chr1	92831497	92831901
chr1	92906763	92907143
chr1	92907287	92907526
chr1	92934209	92934904
chr1	92934209	92934904
chr1	92972976	92973219
chr1	93029506	93029810
chr1	93071392	93071829
chr1	93235506	93236129
chr1	93236247	93236523
chr1	93342627	93343002
chr1	93343419	93343843
chr1	93444886	93445819
chr1	93478070	93478673
chr1	93478733	93479270
chr1	93511588	93512284
chr1	93635535	93636033
chr1	93668666	93669086
chr1	93691929	93692189
chr1	93754498	93755293
chr1	93754498	93755293
chr1	93801806	93802153
chr1	93803675	93804125
chr1	93804175	93804483
chr1	93825059	93825693
chr1	93825059	93825693
chr1	94034908	94035677
chr1	94034908	94035677
chr1	94079168	94079406
chr1	95313388	95314247
chr1	95313388	95314247
chr1	95339680	95339945
chr1	95450883	95451283
chr1	95590138	95590427
chr1	95657268	95657634
chr1	95666253	95666453
chr1	95667442	95667830
chr1	96519473	96519692
chr1	97660864	97661390
chr1	97661465	97661864
chr1	97661943	97662237
chr1	97769866	97770549
chr1	97769866	97770549
chr1	98095362	98095861
chr1	98265450	98265650
chr1	101902162	101902373
chr1	105663074	105663393
chr1	105663556	105663941
chr1	105735425	105735625
chr1	105965242	105965606
chr1	105980815	105981015
chr1	105990143	105990685
chr1	106151852	106152058
chr1	106171260	106171808
chr1	106317008	106317231
chr1	106407972	106408263
chr1	106511699	106511985
chr1	106627393	106627593
chr1	106759264	106759952
chr1	106759264	106759952
chr1	106796532	106796901
chr1	106901345	106901792
chr1	107381462	107381828
chr1	107389836	107390036
chr1	107496805	107497200
chr1	110656792	110656992
chr1	111864147	111864357
chr1	111864367	111864641
chr1	111864660	111865183
chr1	114673916	114674269
chr1	114710797	114711121
chr1	118311045	118311573
chr1	118321581	118321950
chr1	118388894	118389562
chr1	118388894	118389562
chr1	118458720	118459216
chr1	118525407	118525718
chr1	119159218	119159421
chr1	119443665	119443891
chr1	119492140	119492509
chr1	119504436	119505087
chr1	119525999	119526644
chr1	119525999	119526644
chr1	119534452	119534652
chr1	119837369	119837882
chr1	119895118	119895318
chr1	119912958	119913363
chr1	120033091	120033404
chr1	120075601	120075809
chr1	120099465	120099904
chr1	120100532	120100861
chr1	120120842	120121241
chr1	120136346	120136582
chr1	120197305	120197521
chr1	120264929	120265587
chr1	121327662	121328212
chr1	121328217	121328417
chr1	121430874	121431224
chr1	121567847	121568217
chr1	122357065	122357272
chr1	125435306	125436047
chr1	125435306	125436047
chr1	125560206	125560636
chr1	125560747	125561193
chr1	127204854	127205321
chr1	127239945	127240319
chr1	127425063	127425263
chr1	127773824	127774281
chr1	127868525	127868898
chr1	127868900	127869116
chr1	128102637	128102954
chr1	128102985	128103415
chr1	128243889	128244514
chr1	128359295	128359895
chr1	128417010	128417722
chr1	128447355	128447841
chr1	128447355	128447841
chr1	128590750	128591184
chr1	128592009	128592557
chr1	128614871	128615726
chr1	128704994	128705347
chr1	128712785	128713242
chr1	128832725	128832925
chr1	128833268	128833470
chr1	130715551	130716023
chr1	131084300	131084616
chr1	131096789	131097236
chr1	131097630	131097981
chr1	131137932	131138589
chr1	131137932	131138589
chr1	131153031	131153322
chr1	131200137	131200442
chr1	131527324	131528307
chr1	131566002	131566457
chr1	131657978	131658395
chr1	131749733	131750041
chr1	131827764	131828129
chr1	131867081	131867339
chr1	131910272	131910585
chr1	131910987	131911243
chr1	131942785	131942995
chr1	131963739	131963939
chr1	131981684	131981890
chr1	132007377	132007797
chr1	132007871	132008226
chr1	132010769	132011039
chr1	132067864	132068068
chr1	132139587	132139929
chr1	132315984	132316259
chr1	132319212	132319545
chr1	132341749	132342065
chr1	132355845	132356109
chr1	132417258	132417639
chr1	132476950	132477234
chr1	132767522	132767722
chr1	133025146	133025576
chr1	133033762	133034356
chr1	133033762	133034356
chr1	133120086	133120356
chr1	133130950	133131704
chr1	133196005	133196238
chr1	133610061	133610565
chr1	133661300	133661586
chr1	133685834	133686078
chr1	133694846	133695050
chr1	133800902	133801435
chr1	134078897	134079461
chr1	134092944	134093380
chr1	134196330	134196732
chr1	134302887	134303120
chr1	134361776	134362202
chr1	134405816	134406372
chr1	134405816	134406372
chr1	134415187	134415868
chr1	134435532	134435768
chr1	134455358	134455800
chr1	134494410	134495121
chr1	134518634	134518888
chr1	134556820	134557258
chr1	134560055	134560272
chr1	134679455	134679655
chr1	134679675	134679887
chr1	134955736	134956231
chr1	134962297	134962783
chr1	135131072	135131378
chr1	135132533	135132784
chr1	135147175	135147765
chr1	135147175	135147765
chr1	135147829	135148038
chr1	135268137	135268404
chr1	135282574	135282909
chr1	135283960	135284239
chr1	135313645	135314002
chr1	135339253	135339477
chr1	135375135	135375335
chr1	135688039	135688344
chr1	135700672	135700904
chr1	135729042	135729403
chr1	135752945	135753287
chr1	135811296	135811527
chr1	136131105	136131521
chr1	136135036	136135360
chr1	136140009	136140537
chr1	136140009	136140537
chr1	136345670	136346353
chr1	136364852	136365052
chr1	136415076	136415691
chr1	136466092	136466549
chr1	136624612	136625114
chr1	136683695	136684040
chr1	136685291	136685652
chr1	137751375	137752017
chr1	137751375	137752017
chr1	137806797	137807117
chr1	137898335	137898682
chr1	138136403	138136824
chr1	138158949	138159235
chr1	138192004	138192499
chr1	138348522	138348819
chr1	138618002	138618306
chr1	138619101	138619489
chr1	138619547	138619845
chr1	138831379	138831579
chr1	138856738	138856954
chr1	138912222	138912665
chr1	138963248	138963520
chr1	139421981	139422419
chr1	139454368	139455134
chr1	139454368	139455134
chr1	143702661	143703162
chr1	143739999	143740298
chr1	143776963	143777469
chr1	143916502	143916921
chr1	144003880	144004470
chr1	144006550	144006882
chr1	144200590	144200912
chr1	144330429	144330717
chr1	144775356	144775633
chr1	146316135	146316403
chr1	148903226	148903426
chr1	149940430	149940889
chr1	149940430	149940889
chr1	149946977	149947324
chr1	149961016	149961357
chr1	150099788	150100267
chr1	150145233	150145453
chr1	150164840	150165273
chr1	150392630	150393595
chr1	150392630	150393595
chr1	150470177	150470377
chr1	150606206	150606428
chr1	151096098	151096433
chr1	151250783	151251217
chr1	151287556	151287831
chr1	151344221	151344874
chr1	151344221	151344874
chr1	151344944	151345144
chr1	151345198	151345398
chr1	151428268	151428868
chr1	151500742	151501273
chr1	151571266	151571556
chr1	151754904	151755662
chr1	151948137	151948371
chr1	152015641	152015965
chr1	152019288	152019525
chr1	152090172	152090461
chr1	152386477	152386855
chr1	152528797	152529083
chr1	152766267	152766795
chr1	152779124	152779352
chr1	152798139	152798472
chr1	152807628	152808017
chr1	152902684	152903513
chr1	152902684	152903513
chr1	153332290	153332522
chr1	153413997	153414630
chr1	153443671	153443911
chr1	153487352	153487838
chr1	153749223	153749432
chr1	153899721	153900596
chr1	154256876	154257084
chr1	155006607	155006838
chr1	155028788	155029063
chr1	155050238	155050465
chr1	155059577	155059833
chr1	155083169	155083830
chr1	155083169	155083830
chr1	155098771	155099871
chr1	155145601	155145908
chr1	155146817	155147017
chr1	155158432	155158913
chr1	155223124	155223324
chr1	155223997	155224498
chr1	155417211	155417683
chr1	155558006	155558464
chr1	155973062	155973791
chr1	156035490	156036719
chr1	156035490	156036719
chr1	156035490	156036719
chr1	156040687	156040999
chr1	156241095	156241402
chr1	156420624	156421016
chr1	156474053	156474568
chr1	156558619	156558887
chr1	156615405	156615887
chr1	156718438	156719315
chr1	156718438	156719315
chr1	156921637	156921905
chr1	156938872	156939233
chr1	156996497	156996804
chr1	157039061	157039501
chr1	157075089	157075326
chr1	157076322	157076609
chr1	157412066	157412422
chr1	157412429	157412846
chr1	157458407	157458618
chr1	157553131	157553369
chr1	157560636	157560836
chr1	157793066	157793271
chr1	159186800	159187302
chr1	159231796	159232415
chr1	159812735	159813172
chr1	160044330	160044697
chr1	160079223	160079712
chr1	160194841	160195387
chr1	160212671	160213336
chr1	160906043	160906694
chr1	161034937	161035654
chr1	161070494	161071002
chr1	161131151	161131617
chr1	161180747	161180973
chr1	161196042	161196242
chr1	161251050	161251690
chr1	161251050	161251690
chr1	161268141	161268470
chr1	161482284	161482522
chr1	161766609	161766847
chr1	161876566	161877127
chr1	161968952	161969373
chr1	161976455	161976693
chr1	162548395	162548777
chr1	162564914	162565433
chr1	162570386	162570822
chr1	162625305	162625692
chr1	162739876	162740747
chr1	162739876	162740747
chr1	163319774	163319974
chr1	163403471	163403852
chr1	163403895	163404097
chr1	163443980	163444201
chr1	163779356	163779859
chr1	163929623	163929864
chr1	163929879	163930160
chr1	163994598	163995088
chr1	164087952	164088152
chr1	164135229	164135769
chr1	164184587	164184787
chr1	164248536	164249427
chr1	164275485	164275994
chr1	164307161	164307813
chr1	164307161	164307813
chr1	164458281	164458581
chr1	165193973	165194665
chr1	165236727	165237270
chr1	165460343	165460823
chr1	165460837	165461415
chr1	165634218	165634837
chr1	165641454	165641760
chr1	165642224	165642427
chr1	165642490	165642708
chr1	165651245	165651507
chr1	165691507	165691905
chr1	165700524	165700780
chr1	165736103	165736474
chr1	165763530	165763966
chr1	165771466	165771893
chr1	166002590	166003619
chr1	166002590	166003619
chr1	166138223	166138462
chr1	166378858	166379479
chr1	166409736	166409954
chr1	166429941	166430171
chr1	167242166	167242460
chr1	167247062	167247402
chr1	167284532	167285261
chr1	167288749	167288950
chr1	167308402	167308876
chr1	167337523	167337723
chr1	167349831	167350363
chr1	167369916	167370235
chr1	167393763	167394272
chr1	167393763	167394272
chr1	167394273	167394532
chr1	168432316	168432789
chr1	169531332	169531756
chr1	169921693	169921896
chr1	169969047	169969551
chr1	170136505	170136729
chr1	170174650	170175325
chr1	170215166	170215521
chr1	170255606	170255862
chr1	170277015	170277364
chr1	170535255	170535634
chr1	170644260	170644662
chr1	170703025	170703337
chr1	170709549	170709895
chr1	170853655	170853952
chr1	170867567	170867852
chr1	170868580	170868836
chr1	170885154	170885622
chr1	170992694	170992918
chr1	170998219	170998606
chr1	171017466	171017712
chr1	171017857	171018057
chr1	171033763	171034052
chr1	171038539	171038739
chr1	171044345	171045014
chr1	171059219	171059624
chr1	171102172	171102485
chr1	171102601	171103160
chr1	171111055	171111287
chr1	171111359	171111694
chr1	171113855	171114171
chr1	171150315	171150773
chr1	171222375	171222888
chr1	171246986	171247446
chr1	171256354	171256560
chr1	171270208	171270408
chr1	171280984	171281462
chr1	171287763	171288185
chr1	171328941	171329388
chr1	171329401	171329607
chr1	171375657	171376041
chr1	171388778	171389190
chr1	171410962	171411486
chr1	171470632	171470859
chr1	171470893	171471269
chr1	171501572	171503261
chr1	171501572	171503261
chr1	171501572	171503261
chr1	171503313	171503568
chr1	171564388	171564635
chr1	171849518	171849858
chr1	172082492	172082904
chr1	172147855	172148275
chr1	172310208	172310408
chr1	172311160	172311837
chr1	172311160	172311837
chr1	172376202	172376757
chr1	172423396	172423685
chr1	172482009	172482297
chr1	172499940	172500753
chr1	172501783	172502012
chr1	172512952	172513322
chr1	172513886	172514321
chr1	172525365	172525682
chr1	172526818	172527022
chr1	172550566	172550994
chr1	172632833	172633380
chr1	173402371	173402644
chr1	173409074	173409360
chr1	173418911	173419221
chr1	173420407	173420689
chr1	173456480	173456694
chr1	174040727	174041180
chr1	174652844	174653116
chr1	175625135	175625894
chr1	175625135	175625894
chr1	175692315	175693073
chr1	175880683	175880935
chr1	176075501	176075810
chr1	176813963	176814494
chr1	176813963	176814494
chr1	176814565	176814952
chr1	176826221	176826526
chr1	176827507	176827853
chr1	176993608	176993887
chr1	177041101	177041311
chr1	177258500	177259144
chr1	177441541	177442320
chr1	177681233	177681595
chr1	177711138	177711343
chr1	177711433	177711633
chr1	177796003	177796210
chr1	177796214	177796964
chr1	177982965	177983549
chr1	178187274	178187760
chr1	178318520	178319244
chr1	178336428	178336704
chr1	178337415	178338083
chr1	178368883	178369290
chr1	178405511	178405806
chr1	178406027	178406758
chr1	178449270	178449479
chr1	178675706	178675906
chr1	179045920	179046711
chr1	179045920	179046711
chr1	179517688	179517888
chr1	179517938	179518146
chr1	179546121	179546837
chr1	179546121	179546837
chr1	179645755	179645955
chr1	179668083	179668458
chr1	179803304	179804037
chr1	179803304	179804037
chr1	179842609	179842919
chr1	180195849	180196293
chr1	180256145	180256540
chr1	180263428	180263742
chr1	180268665	180268902
chr1	180279670	180280011
chr1	180300329	180300618
chr1	180330398	180330598
chr1	180365147	180365552
chr1	180387430	180387898
chr1	180403696	180403973
chr1	180431914	180432267
chr1	180541323	180541656
chr1	180568663	180569299
chr1	180641134	180641684
chr1	180725815	180726371
chr1	180763883	180764200
chr1	180777672	180778462
chr1	180777672	180778462
chr1	180813149	180813748
chr1	180813916	180814136
chr1	180848901	180849220
chr1	180850423	180851243
chr1	180874133	180874415
chr1	180884510	180884710
chr1	180888673	180889101
chr1	180889896	180890158
chr1	180904041	180904438
chr1	180942309	180942819
chr1	180942309	180942819
chr1	180944731	180944941
chr1	180987852	180988052
chr1	181144075	181144525
chr1	181150817	181151090
chr1	181170328	181170639
chr1	181211845	181212531
chr1	181232293	181232615
chr1	181256724	181257170
chr1	181545519	181545719
chr1	181552768	181553116
chr1	181841846	181842708
chr1	181841846	181842708
chr1	181852195	181852395
chr1	181860620	181861098
chr1	181881557	181881962
chr1	181888804	181889138
chr1	182108336	182108848
chr1	182124523	182124975
chr1	182125002	182125367
chr1	182282184	182283011
chr1	182282184	182283011
chr1	182283262	182283548
chr1	182341285	182341779
chr1	182368866	182369071
chr1	182408681	182409359
chr1	182428467	182428684
chr1	182489809	182490170
chr1	182517406	182517786
chr1	182527956	182528484
chr1	182625002	182625202
chr1	182908365	182908714
chr1	182928422	182928796
chr1	182951425	182951693
chr1	182983007	182983344
chr1	183221342	183221622
chr1	183264103	183264668
chr1	183264103	183264668
chr1	183266211	183266412
chr1	183296863	183297100
chr1	183299093	183299557
chr1	183345128	183345510
chr1	183349906	183350110
chr1	183369379	183369883
chr1	183388744	183389156
chr1	184034051	184034627
chr1	184478031	184478375
chr1	184536426	184536650
chr1	184563041	184563275
chr1	184618088	184618349
chr1	184732551	184733090
chr1	184732551	184733090
chr1	184793199	184793492
chr1	184824523	184824811
chr1	184845703	184846101
chr1	184852258	184852636
chr1	185203871	185204313
chr1	185209868	185210068
chr1	185253338	185253563
chr1	185328897	185329456
chr1	185328897	185329456
chr1	185332074	185332286
chr1	185362703	185363380
chr1	186749214	186749535
chr1	187142994	187143239
chr1	187215191	187215646
chr1	187904773	187905257
chr1	187910781	187911032
chr1	188083035	188083272
chr1	189007747	189007992
chr1	189085402	189085641
chr1	189687990	189688473
chr1	189922092	189922573
chr1	190124979	190125342
chr1	190911513	190911823
chr1	190928198	190928899
chr1	191025924	191026543
chr1	191062856	191063158
chr1	191125754	191126251
chr1	191182387	191182828
chr1	191182897	191183651
chr1	191182897	191183651
chr1	191201328	191201539
chr1	191224376	191224588
chr1	191248516	191248866
chr1	191250123	191250361
chr1	191253703	191253930
chr1	191269633	191269837
chr1	191275603	191275942
chr1	191277553	191278064
chr1	191281148	191281524
chr1	191292509	191292715
chr1	191312689	191312948
chr1	191313938	191314168
chr1	191317781	191318234
chr1	191325646	191326069
chr1	191397111	191397823
chr1	191397111	191397823
chr1	191421744	191422014
chr1	191449508	191449770
chr1	191575425	191576227
chr1	191575425	191576227
chr1	191660907	191661291
chr1	191717737	191718307
chr1	191717737	191718307
chr1	191812502	191812702
chr1	191817893	191818098
chr1	191821293	191821709
chr1	191821861	191822061
chr1	191906502	191907181
chr1	192070846	192071046
chr1	192078532	192078745
chr1	192092463	192092709
chr1	192136503	192137077
chr1	192137956	192138288
chr1	192138340	192138550
chr1	192745496	192746542
chr1	192745496	192746542
chr1	193129954	193130449
chr1	193160394	193160634
chr1	193173093	193173853
chr1	193191811	193192125
chr1	193201518	193201815
chr1	193208322	193208527
chr1	193242284	193242661
chr1	193306373	193306577
chr1	193330260	193330460
chr1	194671878	194672205
chr1	194879628	194879931
chr1	194927859	194928121
chr1	194938798	194939156
chr1	194943579	194943794
chr1	194976145	194976724
chr1	194976145	194976724
chr1	194995275	194995492
chr1	195130905	195131736
chr1	195130905	195131736
chr1	195241415	195241882
chr10	3336920	3337297
chr10	3366401	3366627
chr10	3532604	3532826
chr10	3573047	3573247
chr10	3972972	3973359
chr10	3973623	3974106
chr10	4065831	4066121
chr10	4120790	4121090
chr10	4334293	4334588
chr10	4346926	4347130
chr10	4386627	4387313
chr10	4386627	4387313
chr10	4432219	4432638
chr10	4612778	4612978
chr10	5079857	5080172
chr10	5194675	5194877
chr10	5208349	5208560
chr10	5600154	5600354
chr10	5805283	5805798
chr10	5805833	5806248
chr10	5823743	5824562
chr10	5859699	5859989
chr10	6717237	6717453
chr10	6986256	6986532
chr10	7063007	7063330
chr10	7118440	7118742
chr10	7211689	7212374
chr10	7211689	7212374
chr10	7470132	7470342
chr10	7473598	7473829
chr10	7589717	7589955
chr10	7589980	7590191
chr10	7662647	7663502
chr10	7662647	7663502
chr10	7662647	7663502
chr10	7681073	7681273
chr10	7681426	7681767
chr10	7725727	7726267
chr10	7780618	7781136
chr10	7792715	7793070
chr10	7841784	7842177
chr10	7956136	7956807
chr10	8065764	8066101
chr10	8742990	8743208
chr10	8766132	8766346
chr10	8881584	8881795
chr10	9880389	9880625
chr10	9901918	9902301
chr10	9985470	9985729
chr10	10321148	10321374
chr10	10355607	10355807
chr10	10456972	10457370
chr10	10472304	10472523
chr10	10557961	10558459
chr10	11149129	11149572
chr10	11280682	11281482
chr10	11363165	11363365
chr10	12868179	12868805
chr10	12868179	12868805
chr10	12868896	12869323
chr10	12874932	12875140
chr10	12919294	12919624
chr10	12922477	12922984
chr10	12922987	12923344
chr10	12955972	12956187
chr10	12964208	12964427
chr10	13008192	13008571
chr10	13192719	13193351
chr10	13192719	13193351
chr10	13474222	13474528
chr10	13500853	13501307
chr10	13552904	13553356
chr10	13868633	13868833
chr10	13964563	13965008
chr10	13965615	13965847
chr10	13982813	13983419
chr10	14207744	14207996
chr10	14705234	14705756
chr10	17221547	17221833
chr10	17522011	17522535
chr10	17522011	17522535
chr10	17575922	17576166
chr10	17722188	17722473
chr10	17722950	17723835
chr10	17772392	17772861
chr10	17919063	17919372
chr10	17947230	17947430
chr10	17947977	17948323
chr10	18022406	18022606
chr10	18022760	18023266
chr10	18055342	18055671
chr10	18176687	18176979
chr10	18234830	18235470
chr10	18234830	18235470
chr10	18237289	18237489
chr10	18242399	18242599
chr10	18430166	18430460
chr10	18887041	18887273
chr10	19015149	19015629
chr10	19053621	19053886
chr10	19062066	19062449
chr10	19094334	19094589
chr10	19591488	19592148
chr10	19691831	19692235
chr10	19907254	19907825
chr10	19907254	19907825
chr10	19933645	19934462
chr10	19933645	19934462
chr10	19939214	19939563
chr10	19941171	19941371
chr10	19941978	19942255
chr10	20077154	20077458
chr10	20104389	20104922
chr10	20166902	20167155
chr10	20167547	20167784
chr10	20311912	20312656
chr10	20312763	20313011
chr10	20347545	20348028
chr10	20505482	20505920
chr10	20724952	20725235
chr10	20834859	20835059
chr10	20835250	20835489
chr10	20915638	20916038
chr10	20952416	20952865
chr10	20990692	20991037
chr10	21083488	21083985
chr10	21131182	21131465
chr10	21146352	21146634
chr10	21160741	21161160
chr10	21228508	21228928
chr10	21252183	21252525
chr10	21295839	21296152
chr10	21994172	21994386
chr10	21994395	21994899
chr10	22058569	22059055
chr10	22142638	22142838
chr10	22142841	22143049
chr10	22148448	22149032
chr10	22302402	22302706
chr10	22306493	22306842
chr10	22390455	22390684
chr10	22731209	22731884
chr10	23786747	23787517
chr10	24133182	24133483
chr10	24149074	24149471
chr10	24622615	24622822
chr10	24869671	24870148
chr10	25118650	25118927
chr10	25119049	25119404
chr10	25296784	25297282
chr10	25318338	25318700
chr10	25331721	25332159
chr10	25359696	25359997
chr10	25395466	25395824
chr10	26375865	26376107
chr10	26772225	26772547
chr10	26799565	26800032
chr10	26835467	26835680
chr10	26995996	26996331
chr10	29313111	29313423
chr10	29361581	29362310
chr10	29361581	29362310
chr10	30200189	30200791
chr10	30600342	30600826
chr10	30618028	30618690
chr10	30718981	30719236
chr10	30802687	30803477
chr10	30802687	30803477
chr10	30810938	30811264
chr10	30842827	30843027
chr10	31313079	31313814
chr10	31313079	31313814
chr10	33951072	33951363
chr10	34019434	34020030
chr10	34036680	34036880
chr10	34206443	34206643
chr10	34281931	34282332
chr10	34418168	34418738
chr10	36974131	36974902
chr10	36974131	36974902
chr10	39171158	39171471
chr10	39171771	39172043
chr10	39208742	39209037
chr10	39369463	39369951
chr10	39369957	39370166
chr10	39613128	39613463
chr10	39731318	39731699
chr10	39731793	39732597
chr10	39731793	39732597
chr10	39898846	39899350
chr10	39959830	39960485
chr10	39990234	39990434
chr10	40128449	40128877
chr10	40141663	40142560
chr10	40141663	40142560
chr10	40212508	40212807
chr10	40246895	40247240
chr10	40258423	40259594
chr10	40258423	40259594
chr10	40275967	40276176
chr10	40302023	40302492
chr10	40348571	40349431
chr10	40348571	40349431
chr10	40372360	40372698
chr10	40451836	40452153
chr10	40476980	40477180
chr10	40515443	40515643
chr10	40525791	40526157
chr10	40882930	40883229
chr10	40883257	40883471
chr10	41288840	41289040
chr10	41303137	41303409
chr10	41303792	41304044
chr10	41450193	41450582
chr10	41473284	41473532
chr10	41473838	41474157
chr10	41476204	41476457
chr10	41490185	41490575
chr10	41519002	41519866
chr10	41519002	41519866
chr10	41595638	41595883
chr10	41605064	41605271
chr10	41809521	41810552
chr10	41809521	41810552
chr10	41809521	41810552
chr10	41887185	41887855
chr10	42018318	42018590
chr10	42031126	42031349
chr10	42089142	42089572
chr10	42258018	42258286
chr10	42270768	42271058
chr10	42276487	42276855
chr10	42277529	42278341
chr10	42277529	42278341
chr10	42293978	42294183
chr10	42478120	42478752
chr10	42501749	42502365
chr10	42678741	42679361
chr10	42678741	42679361
chr10	42761313	42761923
chr10	42860059	42860458
chr10	42860523	42860798
chr10	42962215	42962437
chr10	43034806	43035168
chr10	43221251	43221645
chr10	43479534	43480067
chr10	43540763	43541220
chr10	43667926	43668281
chr10	43702539	43702746
chr10	43752042	43752411
chr10	43856441	43856669
chr10	44268118	44268703
chr10	44458560	44459036
chr10	44529385	44529673
chr10	44702098	44702505
chr10	45066856	45067394
chr10	45577702	45577986
chr10	50592434	50593067
chr10	52381937	52382484
chr10	52417221	52417691
chr10	53379446	53380092
chr10	53379446	53380092
chr10	53407512	53407734
chr10	53596570	53597091
chr10	53629271	53630271
chr10	53629271	53630271
chr10	54075515	54075930
chr10	54117794	54118170
chr10	56228532	56229020
chr10	57160434	57160634
chr10	57486031	57486502
chr10	57532053	57532695
chr10	58255233	58255729
chr10	58323074	58323902
chr10	58370231	58370496
chr10	58446385	58447257
chr10	58497719	58498308
chr10	59221370	59222078
chr10	59292672	59292899
chr10	59323018	59323796
chr10	59323018	59323796
chr10	59564563	59564991
chr10	59577833	59578457
chr10	59577833	59578457
chr10	59589461	59589735
chr10	59616238	59616454
chr10	59616586	59616981
chr10	59702312	59702854
chr10	59825500	59825865
chr10	59865186	59865386
chr10	59879307	59879737
chr10	59887483	59887716
chr10	59896872	59897159
chr10	59899340	59900014
chr10	59907904	59908266
chr10	59909466	59909929
chr10	59924349	59924663
chr10	59932602	59932890
chr10	59943497	59944058
chr10	59951440	59952153
chr10	60002586	60003269
chr10	60002586	60003269
chr10	60191773	60191973
chr10	60245157	60245373
chr10	60246695	60247002
chr10	60252643	60252924
chr10	60262452	60262652
chr10	60277470	60278007
chr10	60346704	60347015
chr10	60347070	60347353
chr10	60349076	60349343
chr10	60389552	60389952
chr10	60395696	60395948
chr10	60577341	60577583
chr10	60752424	60752633
chr10	60752676	60753081
chr10	60932167	60932367
chr10	60934353	60934683
chr10	61052281	61052507
chr10	61146215	61146415
chr10	61147424	61148047
chr10	61199636	61199923
chr10	61275802	61276125
chr10	61452625	61453081
chr10	61475510	61476174
chr10	61492134	61492410
chr10	61536491	61536731
chr10	61536822	61537022
chr10	61648360	61648789
chr10	61680015	61680614
chr10	61695261	61695699
chr10	61715115	61715470
chr10	61751816	61752108
chr10	62182555	62182865
chr10	62261258	62261499
chr10	62340066	62340620
chr10	62449514	62449897
chr10	62486375	62487400
chr10	62507536	62507952
chr10	62517500	62517760
chr10	62543350	62543906
chr10	62549787	62550105
chr10	62578103	62578694
chr10	62601908	62602511
chr10	62650891	62651705
chr10	62792091	62792656
chr10	62886954	62887157
chr10	62920480	62920832
chr10	62920854	62921054
chr10	62946820	62947153
chr10	63023612	63024355
chr10	63243563	63244252
chr10	63247574	63247789
chr10	63338635	63339206
chr10	63382727	63382996
chr10	63410656	63410856
chr10	63429432	63429947
chr10	63429992	63430271
chr10	66814429	66814827
chr10	66864187	66864908
chr10	66864187	66864908
chr10	66998776	66999002
chr10	67004075	67004366
chr10	67025634	67026046
chr10	67048927	67049127
chr10	67096204	67096648
chr10	67115712	67116070
chr10	67185543	67185896
chr10	67285245	67285611
chr10	67489946	67490191
chr10	67503621	67503826
chr10	67537283	67537924
chr10	67537283	67537924
chr10	67548914	67549654
chr10	67548914	67549654
chr10	67712711	67712988
chr10	67804588	67805013
chr10	67979468	67979833
chr10	68283124	68283420
chr10	69186322	69186522
chr10	69211812	69212027
chr10	69212819	69213270
chr10	69276829	69277084
chr10	69352727	69353156
chr10	69777325	69777656
chr10	69796476	69796748
chr10	70096765	70097164
chr10	70296873	70297103
chr10	71237895	71238295
chr10	71285007	71285558
chr10	71344621	71345075
chr10	71347524	71348220
chr10	71349355	71349569
chr10	71369565	71369765
chr10	72654596	72654976
chr10	72655247	72655447
chr10	74966901	74967359
chr10	75021216	75021416
chr10	75036966	75037376
chr10	75055684	75056107
chr10	75060170	75060675
chr10	75105081	75105458
chr10	75105802	75106002
chr10	75146060	75146320
chr10	75211848	75212431
chr10	75299903	75300191
chr10	75302060	75302260
chr10	75324505	75324766
chr10	75326602	75326802
chr10	75473530	75473730
chr10	75517157	75517584
chr10	75517726	75518073
chr10	75554262	75554462
chr10	75591513	75591871
chr10	75764160	75764571
chr10	75773365	75773690
chr10	75781230	75781553
chr10	75828550	75828750
chr10	75837286	75837683
chr10	75853540	75853786
chr10	75860148	75860444
chr10	75893092	75893561
chr10	75920996	75921341
chr10	75921489	75921768
chr10	75935647	75936048
chr10	76032401	76032774
chr10	76237765	76238192
chr10	76345275	76345658
chr10	76442214	76443087
chr10	76442214	76443087
chr10	76468739	76469054
chr10	76486411	76486633
chr10	76513367	76513570
chr10	76531276	76531827
chr10	77032990	77033361
chr10	77070140	77070489
chr10	77130614	77130880
chr10	77215689	77215889
chr10	77258821	77259558
chr10	77270904	77271169
chr10	77515677	77516059
chr10	77531042	77531494
chr10	77536745	77536991
chr10	77537931	77538171
chr10	77550918	77551341
chr10	77581456	77582141
chr10	77605963	77606351
chr10	77606404	77606807
chr10	77621957	77622522
chr10	77627558	77627850
chr10	77864404	77864807
chr10	77970410	77970840
chr10	77978325	77978898
chr10	78009183	78009914
chr10	78009183	78009914
chr10	78025478	78025785
chr10	78028141	78028432
chr10	78054659	78054940
chr10	78069081	78069419
chr10	78087210	78087424
chr10	78169606	78170044
chr10	78185099	78185379
chr10	78244540	78245079
chr10	78298096	78298506
chr10	78364112	78364393
chr10	78392200	78392553
chr10	78412745	78413257
chr10	78425513	78426037
chr10	78464877	78465297
chr10	78487805	78488005
chr10	78574241	78574586
chr10	78574604	78574813
chr10	78574829	78575152
chr10	79097461	79097908
chr10	79533730	79533967
chr10	79669336	79669541
chr10	79681564	79682309
chr10	79695280	79695525
chr10	79704166	79704609
chr10	79726175	79726426
chr10	79746516	79746847
chr10	79766777	79767343
chr10	79767469	79767669
chr10	79780015	79780767
chr10	79798267	79798538
chr10	79854124	79855186
chr10	79877302	79877506
chr10	79877820	79878271
chr10	79880685	79880950
chr10	79884555	79884818
chr10	79908301	79909058
chr10	79908301	79909058
chr10	79908301	79909058
chr10	79909122	79909490
chr10	79916768	79917081
chr10	79925363	79925674
chr10	79926780	79927102
chr10	79936878	79937487
chr10	79959756	79960332
chr10	79984818	79985345
chr10	79994774	79994987
chr10	79996337	79996537
chr10	80016470	80016772
chr10	80039681	80040048
chr10	80053249	80053819
chr10	80071033	80071473
chr10	80075288	80075631
chr10	80102581	80102845
chr10	80115343	80115936
chr10	80141257	80141659
chr10	80142119	80142527
chr10	80148790	80149193
chr10	80149326	80149829
chr10	80158445	80158653
chr10	80159711	80160184
chr10	80160887	80161150
chr10	80164994	80165353
chr10	80167539	80168421
chr10	80172817	80173308
chr10	80172817	80173308
chr10	80199551	80199814
chr10	80226258	80226791
chr10	80248957	80249729
chr10	80260909	80261132
chr10	80261598	80262023
chr10	80264677	80265106
chr10	80271199	80271471
chr10	80281989	80282399
chr10	80292233	80292629
chr10	80307762	80307962
chr10	80323817	80324076
chr10	80329699	80330202
chr10	80342757	80343414
chr10	80342757	80343414
chr10	80348422	80348639
chr10	80350297	80350621
chr10	80398770	80399228
chr10	80399428	80399945
chr10	80406769	80406998
chr10	80407592	80407794
chr10	80433649	80434273
chr10	80475331	80475578
chr10	80533733	80533952
chr10	80538764	80539019
chr10	80539066	80539478
chr10	80561478	80561946
chr10	80569728	80570028
chr10	80577255	80577648
chr10	80577775	80578008
chr10	80578493	80578693
chr10	80590181	80590727
chr10	80602743	80603305
chr10	80602743	80603305
chr10	80621916	80622761
chr10	80621916	80622761
chr10	80675875	80676766
chr10	80677866	80678507
chr10	80677866	80678507
chr10	80695097	80695615
chr10	80701738	80702774
chr10	80701738	80702774
chr10	80742115	80742643
chr10	80754880	80755349
chr10	80797855	80798133
chr10	80798146	80798866
chr10	80826141	80827070
chr10	80826141	80827070
chr10	80848575	80848871
chr10	80855064	80855421
chr10	80900681	80901223
chr10	80918205	80918407
chr10	80929729	80930562
chr10	80929729	80930562
chr10	80933733	80933933
chr10	80935336	80935613
chr10	80943007	80943264
chr10	80981615	80981915
chr10	80988174	80988436
chr10	80999922	81000152
chr10	81014803	81015236
chr10	81037040	81037611
chr10	81060089	81060509
chr10	81069761	81070261
chr10	81105746	81106380
chr10	81105746	81106380
chr10	81137288	81137918
chr10	81137288	81137918
chr10	81150372	81150622
chr10	81152426	81152626
chr10	81162065	81162416
chr10	81167590	81168088
chr10	81168875	81169077
chr10	81175100	81175304
chr10	81176346	81177032
chr10	81176346	81177032
chr10	81182576	81183323
chr10	81192388	81192899
chr10	81205707	81205920
chr10	81232916	81233332
chr10	81244643	81244873
chr10	81254940	81255140
chr10	81266525	81267064
chr10	81266525	81267064
chr10	81268091	81268291
chr10	81285739	81286012
chr10	81292494	81293303
chr10	81298854	81299065
chr10	81320353	81321257
chr10	81350270	81350810
chr10	81356416	81356616
chr10	81357316	81357678
chr10	81378435	81378961
chr10	81384086	81384590
chr10	81407551	81407903
chr10	81408808	81409027
chr10	81413980	81414191
chr10	81432885	81433281
chr10	81450242	81450465
chr10	81496253	81496675
chr10	81519497	81519954
chr10	81524126	81524340
chr10	81544990	81545575
chr10	81551641	81551928
chr10	81571521	81571907
chr10	81600716	81601220
chr10	81606018	81606446
chr10	81627245	81627773
chr10	81627245	81627773
chr10	81633480	81633909
chr10	81643407	81644067
chr10	81648855	81649192
chr10	82623023	82623552
chr10	82629565	82630225
chr10	82666536	82666833
chr10	82697291	82697604
chr10	82698987	82699222
chr10	82763798	82764368
chr10	82858881	82859424
chr10	82860422	82860712
chr10	82899777	82900325
chr10	82984880	82985525
chr10	82984880	82985525
chr10	83004412	83004799
chr10	83005027	83005322
chr10	83100947	83101251
chr10	83183925	83184294
chr10	83359973	83360292
chr10	83543790	83544402
chr10	83648436	83648921
chr10	84516333	84516797
chr10	84549915	84550174
chr10	84576409	84576953
chr10	84576409	84576953
chr10	84622197	84622780
chr10	84622197	84622780
chr10	84774599	84774984
chr10	84816090	84816370
chr10	84820253	84820491
chr10	84917016	84917607
chr10	84935589	84935789
chr10	85102259	85102703
chr10	85127886	85128270
chr10	85184899	85185629
chr10	85184899	85185629
chr10	85266202	85266538
chr10	85386548	85386958
chr10	85871696	85872011
chr10	85916547	85917358
chr10	86021696	86022350
chr10	86636883	86637244
chr10	86705296	86706244
chr10	86705296	86706244
chr10	86706257	86706466
chr10	86727561	86727968
chr10	86772321	86772650
chr10	86778384	86779165
chr10	86778384	86779165
chr10	86972009	86972209
chr10	87233115	87233421
chr10	88146761	88147173
chr10	88200966	88201289
chr10	88357019	88357385
chr10	88378944	88379278
chr10	88385776	88385996
chr10	88390166	88390473
chr10	88503818	88504271
chr10	88730867	88731192
chr10	88731200	88731506
chr10	88826508	88826986
chr10	89443894	89444166
chr10	89461950	89462159
chr10	89686142	89686426
chr10	89732194	89732416
chr10	89741079	89741279
chr10	89744806	89745382
chr10	91082588	91083138
chr10	91082588	91083138
chr10	91123684	91124334
chr10	91138292	91138646
chr10	91143878	91144106
chr10	91170574	91171066
chr10	91171513	91171933
chr10	91181356	91181929
chr10	91181941	91182264
chr10	91270382	91270642
chr10	92722049	92722671
chr10	93069399	93069628
chr10	93070609	93071023
chr10	93111373	93111667
chr10	93123926	93124581
chr10	93123926	93124581
chr10	93145124	93145439
chr10	93160247	93160769
chr10	93160247	93160769
chr10	93160791	93161051
chr10	93165857	93166177
chr10	93228587	93228856
chr10	93310906	93311135
chr10	93326229	93326449
chr10	93335759	93336400
chr10	93335759	93336400
chr10	93422024	93422463
chr10	93429583	93429783
chr10	93432482	93432741
chr10	93452936	93453143
chr10	93453191	93453586
chr10	93488428	93488769
chr10	93539816	93540139
chr10	93559940	93560149
chr10	93589424	93589841
chr10	93594000	93594269
chr10	93688405	93688609
chr10	93833560	93833943
chr10	93889740	93889992
chr10	93950009	93950345
chr10	94005786	94005986
chr10	94035740	94036371
chr10	94098186	94098450
chr10	94147733	94148453
chr10	94147733	94148453
chr10	94198852	94199167
chr10	94199175	94199402
chr10	94378368	94378737
chr10	94426388	94426630
chr10	94623763	94623963
chr10	94688229	94688943
chr10	94828526	94828797
chr10	94913365	94913611
chr10	94943805	94944098
chr10	95074995	95075547
chr10	95151181	95151403
chr10	95191933	95192300
chr10	95302282	95302488
chr10	95323810	95324273
chr10	95416577	95417151
chr10	95416577	95417151
chr10	95514606	95515268
chr10	95563843	95564366
chr10	95563843	95564366
chr10	95614073	95614326
chr10	95677625	95677979
chr10	95685159	95685487
chr10	95722228	95722682
chr10	95773673	95773898
chr10	95940411	95941220
chr10	95940411	95941220
chr10	96015811	96016309
chr10	96616515	96617539
chr10	96628775	96629022
chr10	96686091	96686425
chr10	96751575	96751915
chr10	96761664	96761956
chr10	98725181	98725420
chr10	98744228	98744607
chr10	98798977	98799230
chr10	98913840	98915228
chr10	98913840	98915228
chr10	98913840	98915228
chr10	98913840	98915228
chr10	98948207	98948518
chr10	99108023	99108265
chr10	99130660	99130993
chr10	99190868	99191068
chr10	99241861	99242162
chr10	99261445	99261652
chr10	99261654	99261988
chr10	99262939	99263454
chr10	99268754	99269097
chr10	99270394	99270797
chr10	99441042	99441438
chr10	99459751	99460342
chr10	99461740	99462033
chr10	99581195	99581420
chr10	99615916	99616123
chr10	100487208	100487761
chr10	100589151	100589365
chr10	105840982	105841566
chr10	107921602	107921838
chr10	107932473	107932780
chr10	107946428	107946628
chr10	107948106	107948358
chr10	108089733	108089976
chr10	108161410	108161646
chr10	108161669	108162393
chr10	108191512	108191845
chr10	108224670	108224870
chr10	108300875	108301179
chr10	110745186	110745669
chr10	111009604	111010416
chr10	111009604	111010416
chr10	111009604	111010416
chr10	111103096	111103478
chr10	111107497	111107776
chr10	111119231	111119522
chr10	111164370	111165195
chr10	111298400	111298826
chr10	111472977	111473519
chr10	111506224	111506893
chr10	111516191	111516568
chr10	111516897	111517162
chr10	111540093	111540307
chr10	111672651	111672890
chr10	111972482	111973079
chr10	111996519	111996827
chr10	111996975	111997339
chr10	112000524	112000761
chr10	112002615	112002934
chr10	112138638	112139036
chr10	112139863	112140170
chr10	112160240	112160496
chr10	112835643	112835857
chr10	115251092	115251660
chr10	115315364	115316126
chr10	115315364	115316126
chr10	115362098	115362668
chr10	115384452	115385189
chr10	116177906	116178106
chr10	116581409	116582129
chr10	116581409	116582129
chr10	116950383	116950737
chr10	117063269	117063477
chr10	117063545	117063993
chr10	117148118	117148760
chr10	117224027	117224645
chr10	117224027	117224645
chr10	117301709	117302174
chr10	117376443	117376742
chr10	117376747	117377213
chr10	117417362	117417562
[truncated: 18,338 more rows]

## Sheet: ATAC_Vehicle_d3_r1
chr1	3445662	3446312
chr1	3451501	3452067
chr1	4414729	4414986
chr1	4417901	4418239
chr1	4571569	4572130
chr1	4748309	4748661
chr1	4785346	4786249
chr1	4785346	4786249
chr1	4807404	4808275
chr1	4857375	4858444
chr1	4857375	4858444
chr1	5070262	5070485
chr1	5082738	5083590
chr1	5656764	5657365
chr1	5915380	5915597
chr1	5970087	5970393
chr1	6214221	6215318
chr1	6214221	6215318
chr1	6272332	6272532
chr1	6406357	6406685
chr1	6409966	6410419
chr1	6454003	6454713
chr1	6466879	6467410
chr1	6760447	6761071
chr1	6969595	6970275
chr1	7088431	7089301
chr1	7204777	7205065
chr1	7206187	7206488
chr1	7206654	7206935
chr1	7397328	7398496
chr1	7397328	7398496
chr1	7397328	7398496
chr1	7543539	7543804
chr1	7737480	7737689
chr1	7777274	7777538
chr1	7824014	7824294
chr1	9545024	9545671
chr1	9621486	9621686
chr1	9699956	9700949
chr1	9699956	9700949
chr1	9747783	9748065
chr1	9748067	9748763
chr1	9772812	9773083
chr1	9773127	9773629
chr1	9797788	9798678
chr1	9797788	9798678
chr1	9797788	9798678
chr1	9799009	9799284
chr1	9805884	9806273
chr1	9857554	9857981
chr1	9859083	9859324
chr1	9943673	9944352
chr1	9989971	9990296
chr1	9991889	9992146
chr1	10007305	10007544
chr1	10037770	10038348
chr1	10037770	10038348
chr1	10039507	10040327
chr1	10054294	10054596
chr1	10089614	10089861
chr1	10232269	10232739
chr1	10232269	10232739
chr1	10232749	10233463
chr1	10280226	10280447
chr1	10325493	10326136
chr1	10877464	10877724
chr1	10879993	10880721
chr1	10879993	10880721
chr1	13052081	13052352
chr1	13153189	13153564
chr1	13154423	13154869
chr1	13154945	13155145
chr1	13162187	13162937
chr1	13188445	13188829
chr1	13206846	13207467
chr1	13256311	13256556
chr1	13267447	13267884
chr1	13301503	13301939
chr1	13372270	13373245
chr1	13372270	13373245
chr1	13373331	13373791
chr1	13373973	13374193
chr1	13374285	13374691
chr1	13426476	13426740
chr1	13513750	13514230
chr1	13529375	13529648
chr1	13531542	13531827
chr1	13589337	13590225
chr1	13589337	13590225
chr1	13593324	13593659
chr1	13600398	13600772
chr1	13601407	13601757
chr1	13647945	13648217
chr1	13659793	13660821
chr1	13659793	13660821
chr1	13659793	13660821
chr1	13706397	13706665
chr1	13789264	13789538
chr1	14218710	14218919
chr1	14222417	14222864
chr1	14595993	14596316
chr1	14918814	14919114
chr1	14924791	14925303
chr1	15791763	15792192
chr1	15805291	15806380
chr1	15805291	15806380
chr1	15805291	15806380
chr1	15850802	15851067
chr1	16104257	16106004
chr1	16104257	16106004
chr1	16104257	16106004
chr1	16104257	16106004
chr1	16228189	16228507
chr1	16268711	16269215
chr1	16518620	16518938
chr1	16519049	16519454
chr1	16519689	16520072
chr1	16540476	16540686
chr1	16570824	16571160
chr1	16617717	16618095
chr1	16618574	16619761
chr1	16642178	16642651
chr1	16656447	16657520
chr1	16665012	16665730
chr1	16687874	16689072
chr1	16687874	16689072
chr1	16746073	16746283
chr1	16798281	16798627
chr1	17123515	17123800
chr1	17163620	17163876
chr1	17449273	17449721
chr1	17606519	17606724
chr1	17608001	17608258
chr1	17608403	17608734
chr1	20557802	20558002
chr1	20820074	20820605
chr1	20890322	20891213
chr1	20890322	20891213
chr1	20933508	20933811
chr1	20939064	20939389
chr1	20993780	20994028
chr1	20995634	20995846
chr1	21008857	21009256
chr1	21014455	21015178
chr1	21025120	21025523
chr1	21031713	21032024
chr1	21032207	21032576
chr1	21068503	21068884
chr1	21079050	21079879
chr1	21094631	21095212
chr1	21101261	21101515
chr1	21166228	21166692
chr1	21218261	21218946
chr1	21218261	21218946
chr1	21271454	21271722
chr1	21554581	21555056
chr1	21960411	21961696
chr1	21960411	21961696
chr1	21961732	21962376
chr1	22737481	22737764
chr1	23380131	23380337
chr1	23382649	23382954
chr1	23383040	23383710
chr1	23399639	23399851
chr1	23419029	23419244
chr1	23433613	23434021
chr1	23792835	23793097
chr1	23827019	23827455
chr1	23921712	23922637
chr1	23921712	23922637
chr1	24005307	24005922
chr1	24249191	24249414
chr1	24302765	24302977
chr1	24378553	24378753
chr1	24514340	24514613
chr1	24549055	24549467
chr1	24553494	24553805
chr1	24572588	24572963
chr1	24612586	24612919
chr1	24612948	24613287
chr1	24633812	24634072
chr1	24678178	24679087
chr1	25510406	25510613
chr1	26686922	26687837
chr1	26686922	26687837
chr1	26687995	26688204
chr1	28053960	28054365
chr1	30583925	30584285
chr1	30718586	30718830
chr1	30778748	30778979
chr1	30872720	30873778
chr1	30873809	30874327
chr1	30920834	30921125
chr1	30921268	30921570
chr1	30948973	30950320
chr1	30948973	30950320
chr1	30948973	30950320
chr1	30948973	30950320
chr1	31050093	31050661
chr1	31050093	31050661
chr1	31058212	31058538
chr1	31058789	31059169
chr1	31154042	31154272
chr1	31222609	31222825
chr1	31616055	31616895
chr1	31616055	31616895
chr1	33531936	33532235
chr1	33542696	33542931
chr1	33663267	33663467
chr1	33669629	33670697
chr1	33669629	33670697
chr1	33684579	33684788
chr1	33733106	33733367
chr1	33738420	33739285
chr1	33739292	33739663
chr1	33757398	33758287
chr1	33757398	33758287
chr1	33813891	33814815
chr1	33883359	33883925
chr1	33892853	33893056
chr1	33898097	33898766
chr1	33903512	33903985
chr1	33909197	33909629
chr1	33964655	33964958
chr1	34060545	34060846
chr1	34218408	34218615
chr1	34289149	34289672
chr1	34290231	34290781
chr1	34439192	34440218
chr1	34439192	34440218
chr1	34459538	34460020
chr1	34460161	34460406
chr1	34462846	34463185
chr1	34472495	34473533
chr1	34472495	34473533
chr1	34485195	34486189
chr1	34485195	34486189
chr1	34510525	34511049
chr1	34511057	34511397
chr1	34563268	34563989
chr1	34563268	34563989
chr1	34564371	34564983
chr1	34573242	34573592
chr1	34579403	34580006
chr1	34587491	34587714
chr1	34587717	34588127
chr1	34602438	34602688
chr1	34642485	34642927
chr1	34716499	34716787
chr1	34738464	34738726
chr1	34801540	34802176
chr1	34802296	34802635
chr1	34827946	34828371
chr1	34839300	34839589
chr1	34842691	34843408
chr1	34849797	34850345
chr1	34851647	34851868
chr1	34858676	34859040
chr1	34867234	34867630
chr1	34896977	34897221
chr1	35813681	35814044
chr1	35890472	35890962
chr1	35935132	35935469
chr1	35972292	35972528
chr1	35975715	35976100
chr1	36052601	36053136
chr1	36064956	36065253
chr1	36068022	36068573
chr1	36090419	36090860
chr1	36090419	36090860
chr1	36129136	36129578
chr1	36130253	36130832
chr1	36131125	36131554
chr1	36132202	36132497
chr1	36145132	36145369
chr1	36149472	36149742
chr1	36160163	36160649
chr1	36162633	36163101
chr1	36173037	36173353
chr1	36173543	36174092
chr1	36178108	36178601
chr1	36243886	36244527
chr1	36252834	36253377
chr1	36261829	36262572
chr1	36264004	36264614
chr1	36271636	36271902
chr1	36272540	36272868
chr1	36273106	36273716
chr1	36279251	36279551
chr1	36281840	36282234
chr1	36293485	36293795
chr1	36296422	36296902
chr1	36307199	36308403
chr1	36307199	36308403
chr1	36307199	36308403
chr1	36309622	36309894
chr1	36325732	36326453
chr1	36368385	36369382
chr1	36368385	36369382
chr1	36375839	36376042
chr1	36445104	36445546
chr1	36461866	36462107
chr1	36471101	36472239
chr1	36471101	36472239
chr1	36501361	36501574
chr1	36511380	36512988
chr1	36511380	36512988
chr1	36511380	36512988
chr1	36511380	36512988
chr1	36546908	36547637
chr1	36554585	36554852
chr1	36556052	36556293
chr1	36556490	36557427
chr1	36556490	36557427
chr1	36557469	36558238
chr1	36557469	36558238
chr1	36557469	36558238
chr1	36563143	36563362
chr1	36564065	36564521
chr1	36566459	36566773
chr1	36569387	36569587
chr1	36571535	36572009
chr1	36596178	36596378
chr1	36684106	36684587
chr1	36691207	36691875
chr1	36709255	36710347
chr1	36709255	36710347
chr1	36737336	36737650
chr1	36744492	36744911
chr1	36746558	36746807
chr1	36771386	36771615
chr1	36772658	36772859
chr1	36784706	36785135
chr1	36797527	36797768
chr1	36805734	36805997
chr1	36835634	36835921
chr1	36836456	36836971
chr1	36861720	36862100
chr1	36874447	36874784
chr1	36874823	36875390
chr1	36914618	36914854
chr1	36919743	36920079
chr1	36939383	36940172
chr1	36939383	36940172
chr1	36988152	36988689
chr1	37248482	37248769
chr1	37250761	37250999
chr1	37272337	37272798
chr1	37272337	37272798
chr1	37299511	37300440
chr1	37318561	37318995
chr1	37344352	37344948
chr1	37344352	37344948
chr1	37401750	37402043
chr1	37407100	37407621
chr1	37419412	37419802
chr1	37429629	37430528
chr1	37450646	37450846
chr1	37474144	37474396
chr1	37478995	37479384
chr1	37486473	37486725
chr1	37491670	37492269
chr1	37496065	37496278
chr1	37524699	37525067
chr1	37540718	37541480
chr1	37546718	37547092
chr1	37585674	37586509
chr1	37585674	37586509
chr1	37624059	37624769
chr1	37631068	37631310
chr1	37634758	37634969
chr1	37639181	37639494
chr1	37665460	37665972
chr1	37690721	37690944
chr1	37696844	37697347
chr1	37864581	37865555
chr1	37864581	37865555
chr1	37872042	37872518
chr1	37890025	37890713
chr1	37903192	37903531
chr1	37931928	37932181
chr1	37996831	37997533
chr1	37996831	37997533
chr1	37997778	37998261
chr1	38049651	38049878
chr1	38129169	38129400
chr1	38129497	38130336
chr1	38131217	38131461
chr1	38391788	38392153
chr1	38393011	38393211
chr1	38428710	38429200
chr1	38437712	38438144
chr1	38495403	38495657
chr1	38557506	38558012
chr1	38626897	38627599
chr1	38626897	38627599
chr1	38627601	38627812
chr1	38627882	38628099
chr1	38630781	38631024
chr1	38650186	38650416
chr1	38655284	38655545
chr1	38657659	38658087
chr1	38664704	38665126
chr1	38693995	38694702
chr1	38767916	38768144
chr1	38769960	38770216
chr1	38777329	38777817
chr1	38785406	38785655
chr1	38787487	38787805
chr1	38856354	38856554
chr1	38987327	38988135
chr1	38987327	38988135
chr1	39001185	39001534
chr1	39010581	39011042
chr1	39025315	39025515
chr1	39078633	39078889
chr1	39089700	39090266
chr1	39105658	39105860
chr1	39210995	39211238
chr1	39340775	39341036
chr1	39367586	39368206
chr1	39393518	39393743
chr1	39394063	39394466
chr1	39396371	39396771
chr1	39408729	39408932
chr1	39417904	39418204
chr1	39428219	39428662
chr1	39455626	39455826
chr1	39468973	39469405
chr1	39478043	39479049
chr1	39478043	39479049
chr1	39478043	39479049
chr1	39482181	39482904
chr1	39482181	39482904
chr1	39487412	39487882
chr1	39503255	39503577
chr1	39525722	39526149
chr1	39527479	39527805
chr1	39530240	39530596
chr1	39535414	39536311
chr1	39545657	39545948
chr1	39576772	39577763
chr1	39578560	39578760
chr1	39579230	39579433
chr1	39602596	39602800
chr1	39614213	39615172
chr1	39614213	39615172
chr1	39680632	39680871
chr1	39685883	39686148
chr1	39688632	39688953
chr1	39713811	39714467
chr1	39719193	39719541
chr1	39729842	39730274
chr1	39734380	39734701
chr1	39735473	39735922
chr1	39735923	39736696
chr1	39754250	39755132
chr1	39754250	39755132
chr1	39761180	39762346
chr1	39761180	39762346
chr1	39761180	39762346
chr1	39839954	39840178
chr1	39847095	39847406
chr1	39867980	39868304
chr1	39869778	39870316
chr1	39869778	39870316
chr1	39895145	39895968
chr1	39895145	39895968
chr1	39896534	39897076
chr1	39900444	39900918
chr1	39911551	39911798
chr1	39936322	39936850
chr1	39944423	39944659
chr1	39969119	39969352
chr1	39976951	39977156
chr1	40001004	40001260
chr1	40002151	40002443
chr1	40027260	40027596
chr1	40028323	40028528
chr1	40045744	40046123
chr1	40051155	40051594
chr1	40059274	40059567
chr1	40084487	40084780
chr1	40085414	40086214
chr1	40085414	40086214
chr1	40115371	40115835
chr1	40116446	40116776
chr1	40213376	40213815
chr1	40224593	40225222
chr1	40230290	40230728
chr1	40250505	40250754
chr1	40271001	40271506
chr1	40294764	40295214
chr1	40321908	40322144
chr1	40355416	40355860
chr1	40355929	40356488
chr1	40358901	40359114
chr1	40378882	40379082
chr1	40380124	40380572
chr1	40380998	40381349
chr1	40410008	40410208
chr1	40463880	40464143
chr1	40465457	40465751
chr1	40473734	40474016
chr1	40501484	40502334
chr1	40501484	40502334
chr1	40504621	40504836
chr1	40514973	40515631
chr1	40516416	40516750
chr1	40524382	40524606
chr1	40600390	40600610
chr1	40768723	40768948
chr1	40790277	40790968
chr1	40797376	40797656
chr1	40841095	40841458
chr1	42850938	42851647
chr1	42915126	42915334
chr1	43070735	43071021
chr1	43091567	43092021
chr1	43092123	43093085
chr1	43098281	43099130
chr1	43139623	43139960
chr1	43241282	43241552
chr1	43264481	43264754
chr1	43299542	43299742
chr1	43445359	43446484
chr1	43445359	43446484
chr1	43457168	43457495
chr1	43474183	43474888
chr1	43474183	43474888
chr1	43500033	43500544
chr1	43520344	43520565
chr1	43520691	43521424
chr1	43520691	43521424
chr1	43521516	43521721
chr1	43827173	43828211
chr1	43899054	43899299
chr1	43933432	43934412
chr1	44041842	44042133
chr1	44042234	44042464
chr1	44064686	44064977
chr1	44101990	44102778
chr1	44118346	44119131
chr1	44119167	44119723
chr1	44119763	44120187
chr1	44122272	44122596
chr1	44147651	44148402
chr1	45431955	45432218
chr1	45795016	45795894
chr1	45795016	45795894
chr1	45816969	45817177
chr1	45824543	45824763
chr1	45825222	45825485
chr1	45868822	45869067
chr1	46852821	46854261
chr1	46852821	46854261
chr1	46921631	46921956
chr1	48881449	48881674
chr1	50900114	50900636
chr1	50900114	50900636
chr1	50917336	50917536
chr1	50935073	50935837
chr1	50940702	50940940
chr1	50962378	50962588
chr1	51333942	51334314
chr1	51448898	51449101
chr1	51459074	51459323
chr1	51466453	51466687
chr1	51477808	51478787
chr1	51509028	51509450
chr1	51529718	51530110
chr1	51539716	51539956
chr1	51584748	51585401
chr1	51593777	51594286
chr1	51597020	51597510
chr1	51671294	51671714
chr1	51930592	51931136
chr1	51934327	51934941
chr1	52004127	52004419
chr1	52008452	52008771
chr1	52011339	52011609
chr1	52012750	52013088
chr1	52021976	52022466
chr1	52113461	52114106
chr1	52119016	52119709
chr1	52146646	52146883
chr1	52166748	52166958
chr1	52170162	52170364
chr1	52232283	52233678
chr1	52232283	52233678
chr1	52302617	52302881
chr1	52499748	52501048
chr1	52499748	52501048
chr1	52499748	52501048
chr1	52578241	52578873
chr1	52578241	52578873
chr1	52630435	52631266
chr1	52648212	52648459
chr1	52653388	52653746
chr1	52655156	52655612
chr1	52694556	52694854
chr1	52703092	52703490
chr1	52708705	52709087
chr1	52722544	52722996
chr1	52726443	52727531
chr1	52726443	52727531
chr1	52729124	52729342
chr1	52754088	52754288
chr1	52764059	52764398
chr1	52800266	52800693
chr1	52816933	52818003
chr1	52816933	52818003
chr1	52844648	52845365
chr1	52854085	52854285
chr1	52951569	52951799
chr1	52952264	52952483
chr1	52952491	52952991
chr1	52963238	52963459
chr1	52964542	52964938
chr1	53296667	53297385
chr1	53313400	53314019
chr1	53352300	53352994
chr1	53773867	53774364
chr1	53784534	53785498
chr1	53791409	53791651
chr1	53818198	53818447
chr1	53823616	53824333
chr1	53845395	53845629
chr1	53845904	53846247
chr1	53850758	53851307
chr1	53851349	53851727
chr1	53856690	53857125
chr1	53889393	53889637
chr1	53909182	53909487
chr1	53940171	53940778
chr1	53945830	53946167
chr1	54128957	54129499
chr1	54250467	54251129
chr1	54438670	54439325
chr1	54523752	54524061
chr1	54585221	54585448
chr1	54647361	54647667
chr1	54798354	54798835
chr1	54835782	54836153
chr1	54837680	54838197
chr1	54841719	54842191
chr1	54865003	54865299
chr1	54865325	54865606
chr1	54888381	54889212
chr1	54906454	54906821
chr1	54912252	54912704
chr1	54913446	54913922
chr1	54920193	54920421
chr1	54925592	54926804
chr1	54925592	54926804
chr1	54925592	54926804
chr1	54933662	54933990
chr1	55026854	55027850
chr1	55028910	55029189
chr1	55052327	55053358
chr1	55058467	55058855
chr1	55082169	55082404
chr1	55087357	55088632
chr1	55130840	55131872
chr1	55210115	55210783
chr1	55215483	55215788
chr1	55236911	55237516
chr1	55383188	55383454
chr1	55404462	55404662
chr1	55405572	55406428
chr1	55418956	55419301
chr1	55525207	55525424
chr1	55528747	55529326
chr1	55738992	55739384
chr1	55751267	55751468
chr1	55874232	55874463
chr1	55874840	55875050
chr1	55903350	55903550
chr1	57345380	57345720
chr1	57377324	57378283
chr1	57377324	57378283
chr1	57406193	57407092
chr1	57406193	57407092
chr1	57428966	57429241
chr1	57429810	57430072
chr1	57430532	57430883
chr1	57472259	57472564
chr1	57583773	57583973
chr1	57594710	57595199
chr1	57810364	57810564
chr1	57969388	57970356
chr1	57969388	57970356
chr1	57995742	57996551
chr1	58029536	58030132
chr1	58030621	58030865
chr1	58031190	58031510
chr1	58271246	58271457
chr1	58296333	58296699
chr1	58303578	58304095
chr1	58304448	58304674
chr1	58359579	58359899
chr1	58392525	58393561
chr1	58392525	58393561
chr1	58393606	58393808
chr1	58422997	58423240
chr1	58423350	58424304
chr1	58423350	58424304
chr1	58445052	58445780
chr1	58445052	58445780
chr1	58504547	58505279
chr1	58585883	58586897
chr1	58585883	58586897
chr1	58603788	58604091
chr1	58613845	58614054
chr1	58618279	58618630
chr1	58652523	58653164
chr1	58677586	58678013
chr1	58711641	58711858
chr1	58712216	58712895
chr1	58712216	58712895
chr1	58713124	58713411
chr1	58720094	58720552
chr1	58742446	58742924
chr1	58743236	58743623
chr1	58746938	58747206
chr1	58761425	58761778
chr1	58795220	58795844
chr1	58797370	58797703
chr1	58802309	58802883
chr1	58956311	58956609
chr1	58973011	58974168
chr1	59119687	59120622
chr1	59119687	59120622
chr1	59142874	59143107
chr1	59162970	59163514
chr1	59170162	59170427
chr1	59171946	59172165
chr1	59172968	59173382
chr1	59236835	59237542
chr1	59237968	59238265
chr1	59247662	59247994
chr1	59286504	59286744
chr1	59316024	59316459
chr1	59475670	59476011
chr1	59481589	59482918
chr1	59481589	59482918
chr1	59481589	59482918
chr1	59487723	59487975
chr1	59586155	59586364
chr1	59593550	59593755
chr1	59593756	59593956
chr1	59613862	59614192
chr1	59623381	59623671
chr1	59670189	59670440
chr1	59670615	59671213
chr1	59684779	59685335
chr1	59719983	59720184
chr1	59762809	59763562
chr1	59763566	59764246
chr1	59763566	59764246
chr1	59764596	59764871
chr1	59895408	59895836
chr1	59912496	59914219
chr1	59912496	59914219
chr1	59912496	59914219
chr1	59912496	59914219
chr1	59912496	59914219
chr1	60070723	60071021
chr1	60097574	60098794
chr1	60097574	60098794
chr1	60180018	60181004
chr1	60342876	60343734
chr1	60409139	60410236
chr1	60409139	60410236
chr1	60409139	60410236
chr1	60566166	60567005
chr1	60566166	60567005
chr1	60567079	60567290
chr1	60569258	60569603
chr1	60579591	60580255
chr1	60598977	60599706
chr1	60598977	60599706
chr1	60600680	60600975
chr1	60627480	60627792
chr1	60641586	60641858
chr1	60658561	60658821
chr1	60702712	60702992
chr1	60745660	60745977
chr1	60746231	60746456
chr1	60860681	60860952
chr1	60862959	60863549
chr1	60868528	60868728
chr1	60916210	60916785
chr1	60916210	60916785
chr1	60920533	60920746
chr1	60937383	60937607
chr1	60954941	60955146
chr1	60960567	60960890
chr1	60961087	60961408
chr1	61376549	61376749
chr1	61376751	61376951
chr1	61377170	61377370
chr1	62041700	62041966
chr1	62148759	62149296
chr1	62483061	62483461
chr1	62701107	62701454
chr1	62703091	62703830
chr1	62703091	62703830
chr1	62721852	62722104
chr1	62724475	62725397
chr1	62724475	62725397
chr1	62737392	62737728
chr1	62747742	62748164
chr1	62751194	62751704
chr1	62751194	62751704
chr1	62760071	62760452
chr1	62773723	62773994
chr1	62774284	62774594
chr1	62982769	62982973
chr1	62984543	62984772
chr1	63107873	63108149
chr1	63113634	63114860
chr1	63113634	63114860
chr1	63113634	63114860
chr1	63121951	63122486
chr1	63129955	63130292
chr1	63130431	63130764
chr1	63176577	63177574
chr1	63176577	63177574
chr1	63181004	63181396
chr1	63437555	63437859
chr1	63658107	63658362
chr1	63659636	63659871
chr1	63668909	63669109
chr1	63730204	63730782
chr1	63730204	63730782
chr1	63763148	63763363
chr1	64078393	64079338
chr1	64078393	64079338
chr1	64104663	64105072
chr1	64121536	64122436
chr1	64189324	64189872
chr1	64295489	64295757
chr1	64301426	64301842
chr1	64302742	64303271
chr1	64305484	64305871
chr1	64338700	64338958
chr1	64446078	64446423
chr1	64446484	64447017
chr1	64446484	64447017
chr1	64448156	64448397
chr1	64448705	64449115
chr1	64481819	64482579
chr1	64481819	64482579
chr1	64518445	64518864
chr1	64529817	64530332
chr1	64532535	64533269
chr1	64616712	64617928
chr1	64616712	64617928
chr1	64616712	64617928
chr1	64690303	64691312
chr1	64691318	64691717
chr1	64705281	64705631
chr1	64709943	64710184
chr1	64717412	64717866
chr1	64736180	64736460
chr1	64737043	64738156
chr1	64738666	64739059
chr1	64753146	64753479
chr1	64797008	64797803
chr1	64866272	64866797
chr1	64867654	64868010
chr1	64876342	64876593
chr1	64925704	64926073
chr1	64949361	64949689
chr1	64956478	64957093
chr1	64986123	64986470
chr1	65010152	65010472
chr1	65060265	65060508
chr1	65088614	65089275
chr1	65088614	65089275
chr1	65090345	65090777
chr1	65112089	65112349
chr1	65112828	65113190
chr1	65113521	65114064
chr1	65178068	65179469
chr1	65178068	65179469
chr1	65186265	65187033
chr1	65282854	65283092
chr1	65388410	65388619
chr1	66174913	66175641
chr1	66649647	66649879
chr1	66650028	66650363
chr1	66700362	66700564
chr1	66700584	66701430
chr1	66700584	66701430
chr1	66815787	66816447
chr1	66816863	66818073
chr1	66816863	66818073
chr1	66841858	66842462
chr1	66845797	66846051
chr1	66862650	66863568
chr1	66862650	66863568
chr1	66895715	66896026
chr1	66896113	66896470
chr1	66992819	66993120
chr1	67003736	67004029
chr1	67038585	67039137
chr1	67061458	67061807
chr1	67181262	67181462
chr1	67397778	67398180
chr1	68973736	68974125
chr1	69241823	69242138
chr1	69440643	69440900
chr1	69440924	69441390
chr1	69496047	69496474
chr1	69507484	69507941
chr1	69513580	69513981
chr1	69591338	69591538
chr1	69606899	69607130
chr1	69654949	69655341
chr1	69655493	69655764
chr1	69687010	69687350
chr1	69687442	69688019
chr1	69688800	69689357
chr1	69688800	69689357
chr1	69759566	69760117
chr1	69790321	69790544
chr1	71037048	71037260
chr1	71102312	71103382
chr1	71102312	71103382
chr1	71556757	71557609
chr1	71653143	71653343
chr1	71675438	71675666
chr1	71730277	71730661
chr1	71730914	71731379
chr1	71742170	71742375
chr1	71912330	71912930
chr1	71938037	71938288
chr1	71938308	71939076
chr1	71956977	71957289
chr1	71974681	71975132
chr1	72106722	72107039
chr1	72107158	72107386
chr1	72123693	72123981
chr1	72141932	72142228
chr1	72144376	72144958
chr1	72196153	72196495
chr1	72210888	72211201
chr1	72211935	72212530
chr1	72214483	72214853
chr1	72220052	72220313
chr1	72226171	72227461
chr1	72227510	72227913
chr1	72237082	72237704
chr1	72237082	72237704
chr1	72237705	72238083
chr1	72243744	72245646
chr1	72243744	72245646
chr1	72243744	72245646
chr1	72243744	72245646
chr1	72245859	72246061
chr1	72254643	72256898
chr1	72254643	72256898
chr1	72254643	72256898
chr1	72254643	72256898
chr1	72283959	72284547
chr1	72306945	72307668
chr1	72306945	72307668
chr1	72313682	72313971
chr1	72320727	72321098
chr1	72428524	72429035
chr1	72429320	72429612
chr1	72582956	72583659
chr1	72710844	72711772
chr1	72717079	72717301
chr1	72718884	72719150
chr1	72854936	72855233
chr1	72868836	72869498
chr1	72870201	72870522
chr1	72871032	72871374
chr1	72877876	72878187
chr1	73826291	73826652
chr1	73829170	73829370
chr1	73901402	73901909
chr1	73989965	73990165
chr1	73996309	73996592
chr1	73998553	73998960
chr1	73999069	73999339
chr1	74001476	74001848
chr1	74015751	74015961
chr1	74027451	74027675
chr1	74027690	74027968
chr1	74034659	74034987
chr1	74042782	74043032
chr1	74042782	74043032
chr1	74055608	74055927
chr1	74077405	74077647
chr1	74082894	74083168
chr1	74102609	74102859
chr1	74125190	74125665
chr1	74133911	74134339
chr1	74149376	74149691
chr1	74151184	74151442
chr1	74155518	74155886
chr1	74159659	74160271
chr1	74159659	74160271
chr1	74167123	74167483
chr1	74178635	74178891
chr1	74196037	74196294
chr1	74199104	74199359
chr1	74205926	74206221
chr1	74227371	74227698
chr1	74236216	74237259
chr1	74236216	74237259
chr1	74238268	74238474
chr1	74248783	74249224
chr1	74279278	74279514
chr1	74284472	74285180
chr1	74295304	74296099
chr1	74303633	74304326
chr1	74313308	74313706
chr1	74332190	74332851
chr1	74349567	74349839
chr1	74361864	74362228
chr1	74368162	74368661
chr1	74373403	74373660
chr1	74374978	74375389
chr1	74376232	74376847
chr1	74379752	74379952
chr1	74386621	74387287
chr1	74389807	74390352
chr1	74389807	74390352
chr1	74391267	74391841
chr1	74391880	74392407
chr1	74391880	74392407
chr1	74397228	74397922
chr1	74398164	74398473
chr1	74415135	74415583
chr1	74415771	74416042
chr1	74423414	74423640
chr1	74437843	74438551
chr1	74452858	74453060
chr1	74505531	74506523
chr1	74505531	74506523
chr1	74587612	74588507
chr1	74600922	74601761
chr1	74661402	74662196
chr1	74712139	74712365
chr1	74715049	74715275
chr1	74748566	74749104
chr1	74759890	74760134
chr1	74763151	74763439
chr1	74773070	74773556
chr1	74782014	74782435
chr1	74784076	74784327
chr1	74784500	74784741
chr1	74787873	74788255
chr1	74788649	74788947
chr1	74794550	74794803
chr1	74794811	74795130
chr1	74800430	74801171
chr1	74802901	74803585
chr1	74808109	74808488
chr1	74816509	74817428
chr1	74880858	74881093
chr1	74948818	74949116
chr1	75124416	75125397
chr1	75124416	75125397
chr1	75141394	75142041
chr1	75142323	75143229
chr1	75142323	75143229
chr1	75168342	75169325
chr1	75168342	75169325
chr1	75179239	75180649
chr1	75179239	75180649
chr1	75179239	75180649
chr1	75187898	75188291
chr1	75191750	75192413
chr1	75210490	75211010
chr1	75213116	75213610
chr1	75218316	75219470
chr1	75218316	75219470
chr1	75230392	75230967
chr1	75230392	75230967
chr1	75231398	75231599
chr1	75234654	75234951
chr1	75236160	75236842
chr1	75236847	75237150
chr1	75251509	75251944
chr1	75254343	75254622
chr1	75255397	75255990
chr1	75263069	75263330
chr1	75317231	75318126
chr1	75342921	75343121
chr1	75361819	75362152
chr1	75371360	75371697
chr1	75398734	75399236
chr1	75399832	75400495
chr1	75400508	75400713
chr1	75413823	75414144
chr1	75435806	75436147
chr1	75436148	75436349
chr1	75445768	75446141
chr1	75447658	75447959
chr1	75449005	75449205
chr1	75449485	75449694
chr1	75449747	75449965
chr1	75450363	75450801
chr1	75450924	75451409
chr1	75450924	75451409
chr1	75464845	75465173
chr1	75467671	75467930
chr1	75477270	75477707
chr1	75478535	75479785
chr1	75478535	75479785
chr1	75478535	75479785
chr1	75485066	75485297
chr1	75521303	75521916
chr1	75521303	75521916
chr1	75524704	75525089
chr1	75559296	75559888
chr1	76404106	76404329
chr1	76540293	76540973
chr1	76550931	76551227
chr1	76920729	76920935
chr1	77043772	77044401
chr1	77043772	77044401
chr1	77515003	77515333
chr1	77515394	77515655
chr1	77516049	77516596
chr1	78412756	78412960
chr1	78488481	78489351
chr1	78488481	78489351
chr1	78525277	78525531
chr1	78537390	78538026
chr1	78657511	78658459
chr1	78702323	78702668
chr1	78702871	78703255
chr1	78724473	78724847
chr1	79561236	79561615
chr1	79581405	79581794
chr1	79671533	79672369
chr1	79671533	79672369
chr1	79710789	79712057
chr1	79710789	79712057
chr1	79710789	79712057
chr1	79741018	79741492
chr1	79761216	79761965
chr1	79775850	79776507
chr1	79778090	79778390
chr1	79786651	79786860
chr1	79806904	79807620
chr1	79806904	79807620
chr1	80015476	80015676
chr1	80153256	80153649
chr1	80213933	80214163
chr1	80340162	80341372
chr1	80340162	80341372
chr1	80340162	80341372
chr1	80362553	80362812
chr1	80381399	80381643
chr1	80383683	80384607
chr1	80383683	80384607
chr1	80401965	80402319
chr1	80408559	80408846
chr1	80418799	80419055
chr1	80452032	80452339
chr1	80637178	80637739
chr1	80646632	80647005
chr1	80659517	80660201
chr1	80659517	80660201
chr1	80665173	80665595
chr1	80665810	80666029
chr1	80715996	80716251
chr1	80730633	80730834
chr1	80746755	80747016
chr1	80756821	80757665
chr1	80756821	80757665
chr1	80758210	80758785
chr1	81287062	81287446
chr1	82150939	82151140
chr1	82316202	82317112
chr1	82724673	82725292
chr1	82724673	82725292
chr1	82798358	82798573
chr1	82799020	82799361
chr1	82834581	82834813
chr1	82839193	82839986
chr1	82839193	82839986
chr1	82975793	82976003
chr1	83076212	83076483
chr1	84360087	84360426
chr1	84406902	84407328
chr1	84839252	84839855
chr1	84839861	84840385
chr1	84839861	84840385
chr1	84915021	84915533
chr1	84924177	84924466
chr1	84935479	84936208
chr1	84935479	84936208
chr1	85258718	85259006
chr1	85600767	85601206
chr1	85698115	85698472
chr1	85703300	85704139
chr1	85703300	85704139
chr1	85732526	85733040
chr1	85735549	85736300
chr1	85736352	85736798
chr1	85751276	85752121
chr1	85752354	85752632
chr1	85758007	85758535
chr1	85763246	85763819
chr1	85779522	85780199
chr1	85779522	85780199
chr1	85793185	85794494
chr1	85793185	85794494
chr1	85793185	85794494
chr1	85837999	85838435
chr1	85853334	85853648
chr1	85894359	85894877
chr1	85895376	85895811
chr1	85901764	85902058
chr1	85919537	85920024
chr1	85935510	85935763
chr1	85960788	85961280
chr1	85977755	85977973
chr1	85998081	85998323
chr1	86021701	86022024
chr1	86038250	86038484
chr1	86048165	86048709
chr1	86059384	86059787
chr1	86064194	86064999
chr1	86064194	86064999
chr1	86147646	86148095
chr1	86148237	86148703
chr1	86148237	86148703
chr1	86154324	86155062
chr1	86178868	86179248
chr1	86186667	86187184
chr1	86190911	86191235
chr1	86214154	86214621
chr1	86217605	86218050
chr1	86228523	86229132
chr1	86229311	86230057
chr1	86233835	86234128
chr1	86241008	86241213
chr1	86263309	86264275
chr1	86263309	86264275
chr1	86301051	86302004
chr1	86301051	86302004
chr1	86303001	86303585
chr1	86339486	86339751
chr1	86349833	86350033
chr1	86358668	86359822
chr1	86363827	86364034
chr1	86372049	86372306
chr1	86379239	86379635
chr1	86380897	86381433
chr1	86387361	86387705
chr1	86389308	86389616
chr1	86398386	86398731
chr1	86406994	86407257
chr1	86415581	86416167
chr1	86416364	86416575
chr1	86425283	86425601
chr1	86430010	86430370
chr1	86434326	86434930
chr1	86440177	86440868
chr1	86440177	86440868
chr1	86442058	86443102
chr1	86442058	86443102
chr1	86442058	86443102
chr1	86470473	86471288
chr1	86471446	86471660
chr1	86472216	86472500
chr1	86479070	86479466
chr1	86487125	86488066
chr1	86487125	86488066
chr1	86492226	86492653
chr1	86492743	86493016
chr1	86501663	86501957
chr1	86503449	86504681
chr1	86503449	86504681
chr1	86509379	86509833
chr1	86510971	86511417
chr1	86522441	86522678
chr1	86525213	86525595
chr1	86525662	86526085
chr1	86525662	86526085
chr1	86526219	86527427
chr1	86527944	86528426
chr1	86532234	86532735
chr1	86571436	86571728
chr1	86582148	86583167
chr1	86582148	86583167
chr1	86618537	86618743
chr1	86643124	86643426
chr1	86650349	86650570
chr1	86652727	86653034
chr1	86703583	86704294
chr1	87028843	87029222
chr1	87034367	87034599
chr1	87041189	87041418
chr1	87042140	87042391
chr1	87070804	87071038
chr1	87071914	87072188
chr1	87098397	87099079
chr1	87102530	87102752
chr1	87111778	87112320
chr1	87149357	87149829
chr1	87174339	87174633
chr1	87175747	87176219
chr1	87180856	87181295
chr1	87184689	87185136
chr1	87184689	87185136
chr1	87187019	87187306
chr1	87190523	87190766
chr1	87213689	87214520
chr1	87213689	87214520
chr1	87246176	87246535
chr1	87258553	87258769
chr1	87264519	87264727
chr1	87281722	87282335
chr1	87281722	87282335
chr1	87326616	87327745
chr1	87326616	87327745
chr1	87418779	87418979
chr1	87468085	87468343
chr1	87468383	87468689
chr1	87478643	87478844
chr1	87551056	87551397
chr1	87580851	87581181
chr1	87607459	87608139
chr1	87607459	87608139
chr1	87608348	87608863
chr1	87620127	87620442
chr1	87620443	87620728
chr1	87621240	87621753
chr1	87621906	87622182
chr1	87626333	87626790
chr1	87631644	87631939
chr1	87632232	87632450
chr1	87637335	87637912
chr1	87638189	87638504
chr1	87640287	87640847
chr1	87645818	87646126
chr1	87650586	87651167
chr1	87658013	87658478
chr1	87659245	87659647
chr1	87755618	87756516
chr1	87755618	87756516
chr1	87766115	87766556
chr1	87828156	87828720
chr1	87829683	87830285
chr1	87849363	87849756
chr1	87852861	87853293
chr1	87852861	87853293
chr1	87900862	87901434
chr1	87933112	87933490
chr1	87960069	87960416
chr1	87961499	87961925
chr1	88008164	88008433
chr1	88008458	88008713
chr1	88094220	88095321
chr1	88094220	88095321
chr1	88102976	88103332
chr1	88133883	88134339
chr1	88134386	88134922
chr1	88158421	88158719
chr1	88214378	88214863
chr1	88219154	88219418
chr1	88223922	88224136
chr1	88229781	88229981
chr1	88235118	88235419
chr1	88252864	88253181
chr1	88260149	88260527
chr1	88262321	88262685
chr1	88276853	88277879
chr1	88276853	88277879
chr1	88276853	88277879
chr1	88284972	88285254
chr1	88287646	88288118
chr1	88289991	88290258
chr1	88318587	88318872
chr1	88357534	88357906
chr1	88424644	88424937
chr1	88433545	88433892
chr1	88456738	88457007
chr1	88473944	88474206
chr1	88474533	88474882
chr1	88475498	88475781
chr1	88509642	88510312
chr1	88532892	88533108
chr1	88556462	88556980
chr1	88562389	88562827
chr1	88567281	88567596
chr1	88576300	88576622
chr1	88586852	88587883
chr1	88586852	88587883
chr1	88635692	88636204
chr1	88654689	88655478
chr1	88654689	88655478
chr1	88701534	88702641
chr1	88701534	88702641
chr1	88705841	88706131
chr1	88745254	88745627
chr1	89069468	89070562
chr1	89069468	89070562
chr1	89108626	89108996
chr1	89234952	89235772
chr1	89234952	89235772
chr1	89302413	89302972
chr1	89323166	89323377
chr1	89344618	89344818
chr1	89454426	89455178
chr1	89456513	89456726
chr1	89457157	89457436
chr1	89463205	89463451
chr1	89495223	89495516
chr1	89524444	89524766
chr1	89555396	89556060
chr1	89558105	89558406
chr1	89563450	89563773
chr1	89574997	89575914
chr1	89574997	89575914
chr1	89580526	89581529
chr1	89580526	89581529
chr1	89580526	89581529
chr1	89602807	89603266
chr1	89610040	89610308
chr1	89643775	89644108
chr1	89644114	89644537
chr1	89660909	89661115
chr1	89742414	89742664
chr1	89786863	89787116
chr1	89902244	89902596
chr1	89924786	89925225
chr1	89930090	89931498
chr1	89930090	89931498
chr1	89930090	89931498
chr1	89939302	89940753
chr1	89939302	89940753
chr1	89939302	89940753
chr1	89939302	89940753
chr1	90027026	90027226
chr1	90051385	90051600
chr1	90153264	90153740
chr1	90186250	90186580
chr1	90202514	90202759
chr1	90203805	90204257
chr1	90215845	90216354
chr1	90216473	90216673
chr1	90221865	90222430
chr1	90225633	90225900
chr1	90227810	90228117
chr1	90228475	90228692
chr1	90234515	90234911
chr1	90251153	90251396
chr1	90257569	90258004
chr1	90258617	90258817
chr1	90288832	90289960
chr1	90288832	90289960
chr1	90311099	90311299
chr1	90369384	90369618
chr1	90592923	90593156
chr1	90603196	90603804
chr1	90789424	90789641
chr1	90801208	90801428
chr1	90906477	90906700
chr1	90908432	90908638
chr1	90914992	90915264
chr1	90916696	90916896
chr1	90928574	90928789
chr1	90956798	90957024
chr1	90970809	90971082
chr1	90973314	90973604
chr1	90974903	90975495
chr1	90998333	90998572
chr1	90998582	90999166
chr1	90998582	90999166
chr1	91023945	91024530
chr1	91034480	91034999
chr1	91038092	91038292
chr1	91041421	91042047
chr1	91052629	91053853
chr1	91052629	91053853
chr1	91052629	91053853
chr1	91056408	91056751
chr1	91062323	91062779
chr1	91064878	91065457
chr1	91064878	91065457
chr1	91080020	91080781
chr1	91092595	91092887
chr1	91098681	91099254
chr1	91153458	91153667
chr1	91179074	91179615
chr1	91179711	91180157
chr1	91186775	91186990
chr1	91187147	91188404
chr1	91187147	91188404
chr1	91187147	91188404
chr1	91193383	91193607
chr1	91211156	91211427
chr1	91216059	91216296
chr1	91216434	91216846
chr1	91219778	91220247
chr1	91220404	91220648
chr1	91231263	91231463
chr1	91235460	91235726
chr1	91239165	91239486
chr1	91240739	91241093
chr1	91249928	91250704
chr1	91297829	91298696
chr1	91321912	91322221
chr1	91345408	91345971
chr1	91346954	91347277
chr1	91366234	91366902
chr1	91366234	91366902
chr1	91380365	91380875
chr1	91398241	91399156
chr1	91412937	91413737
chr1	91414091	91414367
chr1	91428736	91428956
chr1	91436623	91437010
chr1	91437904	91438120
chr1	91456317	91456853
chr1	91458210	91458620
chr1	91459033	91459871
chr1	91483326	91483655
chr1	91494343	91494821
chr1	91523836	91524089
chr1	91540061	91540896
chr1	91563125	91563599
chr1	91564013	91564361
chr1	91600638	91600968
chr1	91674325	91674582
chr1	91874742	91874995
chr1	92034275	92034626
chr1	92048953	92049167
chr1	92052118	92052624
chr1	92061701	92061910
chr1	92080127	92080558
chr1	92082996	92083348
chr1	92137190	92137636
chr1	92180073	92181132
chr1	92180073	92181132
chr1	92195815	92196099
chr1	92225248	92225771
chr1	92331583	92331914
chr1	92371571	92371984
chr1	92372466	92373083
chr1	92383782	92384282
chr1	92394279	92394632
chr1	92405203	92405749
chr1	92410645	92410845
chr1	92438024	92438495
chr1	92473440	92474266
chr1	92537091	92537316
chr1	92611116	92611338
chr1	92641647	92642218
chr1	92647810	92648553
chr1	92647810	92648553
chr1	92648777	92649110
chr1	92652547	92652796
chr1	92659312	92659785
chr1	92675820	92676899
chr1	92675820	92676899
chr1	92696910	92697183
chr1	92699054	92699607
chr1	92708022	92708490
chr1	92708022	92708490
chr1	92742311	92742724
chr1	92749619	92749848
chr1	92755134	92755570
chr1	92774736	92775264
chr1	92775281	92775562
chr1	92799705	92800094
chr1	92802329	92802862
chr1	92831256	92832516
chr1	92831256	92832516
chr1	92834068	92834275
chr1	92845185	92845429
chr1	92895099	92895455
chr1	92906698	92907638
chr1	92906698	92907638
chr1	92910507	92910867
chr1	92920870	92921201
chr1	92934145	92934956
chr1	92934145	92934956
chr1	92949507	92949750
chr1	92956664	92957267
chr1	92956664	92957267
chr1	92971870	92972492
chr1	92972849	92973320
chr1	92981088	92981618
chr1	93010834	93011086
chr1	93014500	93014779
chr1	93029163	93029792
chr1	93029163	93029792
chr1	93038395	93038602
chr1	93071364	93071948
chr1	93072529	93072792
chr1	93081026	93081271
chr1	93115070	93115443
chr1	93125247	93125545
chr1	93165370	93165574
chr1	93166713	93167033
chr1	93174436	93174749
chr1	93188249	93188458
chr1	93193335	93193535
chr1	93200417	93200635
chr1	93210340	93210630
chr1	93224028	93224311
chr1	93235369	93236589
chr1	93235369	93236589
chr1	93282765	93282985
chr1	93289934	93290135
chr1	93291006	93291335
chr1	93305583	93306049
chr1	93342569	93343331
chr1	93342569	93343331
chr1	93343353	93343927
chr1	93413689	93413981
chr1	93444763	93446128
chr1	93444763	93446128
chr1	93444763	93446128
chr1	93477921	93479423
chr1	93477921	93479423
chr1	93511545	93512285
chr1	93635070	93636156
chr1	93667746	93668081
chr1	93668656	93669280
chr1	93680169	93680728
chr1	93691942	93692210
chr1	93694942	93695270
chr1	93726909	93727427
chr1	93753967	93755395
chr1	93753967	93755395
chr1	93753967	93755395
chr1	93784090	93784314
chr1	93801682	93802176
chr1	93803458	93804487
chr1	93803458	93804487
chr1	93815370	93815570
chr1	93825042	93825742
chr1	93825042	93825742
chr1	94034871	94035735
chr1	94034871	94035735
chr1	94051072	94051581
chr1	94056050	94056298
chr1	94078352	94078657
chr1	94079107	94079491
chr1	95313379	95314526
chr1	95313379	95314526
chr1	95339528	95340062
chr1	95397273	95397489
chr1	95450809	95451380
chr1	95468134	95468388
chr1	95468869	95469069
chr1	95590043	95590445
chr1	95657181	95657679
chr1	95665086	95665345
chr1	95667373	95668120
chr1	95674094	95674383
chr1	95747285	95747623
chr1	95748960	95749355
chr1	95762304	95762623
chr1	96519413	96519687
chr1	97659515	97659855
chr1	97660700	97662374
chr1	97660700	97662374
chr1	97660700	97662374
chr1	97672682	97673198
chr1	97688837	97689114
chr1	97769553	97770672
chr1	97769553	97770672
chr1	97769553	97770672
chr1	98072143	98072383
chr1	98094787	98096015
chr1	98094787	98096015
chr1	98094787	98096015
chr1	98129986	98130327
chr1	98179133	98179362
chr1	98589286	98589542
chr1	98589671	98589880
chr1	98591018	98591375
chr1	101902035	101903101
chr1	101902035	101903101
chr1	104986271	104986552
chr1	104997790	104998305
chr1	105092604	105092824
chr1	105170186	105170451
chr1	105170558	105170832
chr1	105170840	105171417
chr1	105179387	105179772
chr1	105257157	105257663
chr1	105356243	105356890
chr1	105356243	105356890
chr1	105435003	105435410
chr1	105663042	105664101
chr1	105663042	105664101
chr1	105805673	105806001
chr1	105891120	105891375
chr1	105906423	105906801
chr1	105930901	105931219
chr1	105965120	105965641
chr1	105980764	105981607
chr1	105990102	105990785
chr1	105991437	105991645
chr1	105993931	105994131
chr1	106037061	106037307
chr1	106071314	106071574
chr1	106151763	106152248
chr1	106152830	106153107
chr1	106162634	106163001
chr1	106171211	106171921
chr1	106316874	106317410
chr1	106395504	106395819
chr1	106400879	106401137
chr1	106407919	106408402
chr1	106425244	106425453
chr1	106511578	106511957
chr1	106515651	106516135
chr1	106517621	106518142
chr1	106555474	106555851
chr1	106581824	106582141
chr1	106627168	106627660
chr1	106628335	106628589
chr1	106695655	106696035
chr1	106712374	106712663
chr1	106713889	106714866
chr1	106713889	106714866
chr1	106738132	106738376
chr1	106759092	106760122
chr1	106796199	106796929
chr1	106796199	106796929
chr1	106815260	106815711
chr1	106818456	106818760
chr1	106821943	106822575
chr1	106883799	106884243
chr1	106901254	106901814
chr1	106931981	106932376
chr1	106933732	106934017
chr1	106960871	106961367
chr1	106962216	106962481
chr1	106983965	106984169
chr1	107346158	107346376
chr1	107353104	107353331
chr1	107381437	107381875
chr1	107389709	107390170
chr1	107422592	107422792
chr1	107481569	107481855
chr1	107496785	107497220
chr1	107513640	107513918
chr1	107525641	107525925
chr1	107582840	107583270
chr1	107583835	107584206
chr1	107589847	107590395
chr1	108259222	108259704
chr1	110656794	110657091
chr1	111660359	111660559
chr1	111864027	111865286
chr1	111864027	111865286
chr1	111864027	111865286
chr1	112378753	112378993
chr1	112379939	112380286
chr1	112451715	112451962
chr1	112456115	112456323
chr1	114673811	114674394
chr1	114710847	114711183
chr1	114757767	114757991
chr1	114788093	114788353
chr1	118012842	118013063
chr1	118310794	118311706
chr1	118320754	118321022
chr1	118321503	118322203
chr1	118367997	118368330
chr1	118388565	118389723
chr1	118388565	118389723
chr1	118428405	118428643
chr1	118458361	118458598
chr1	118458612	118459599
chr1	118458612	118459599
chr1	118476950	118477213
chr1	118498190	118498680
chr1	118525359	118525692
chr1	118627666	118628295
chr1	118759392	118759944
chr1	118768908	118769127
chr1	118772333	118772630
chr1	118982524	118982750
chr1	119032396	119032605
chr1	119033928	119034263
chr1	119083716	119083927
chr1	119087580	119087915
chr1	119093578	119094102
chr1	119096909	119097243
chr1	119119918	119120491
chr1	119119918	119120491
chr1	119124845	119125182
chr1	119298843	119299050
chr1	119300401	119300666
chr1	119416209	119416515
chr1	119421601	119422250
chr1	119443682	119443941
chr1	119444001	119444322
chr1	119458265	119458548
chr1	119463444	119463732
chr1	119476996	119477440
chr1	119476996	119477440
chr1	119492134	119492757
chr1	119504378	119505151
chr1	119525906	119526685
chr1	119525906	119526685
chr1	119533053	119533671
chr1	119533053	119533671
chr1	119534346	119534869
chr1	119548711	119549070
chr1	119648285	119649198
chr1	119648285	119649198
chr1	119648285	119649198
chr1	119837055	119837940
chr1	119894977	119895337
chr1	119912930	119913519
chr1	119919367	119919621
chr1	119997114	119997579
chr1	119997114	119997579
chr1	120016277	120016555
chr1	120032993	120033566
chr1	120044680	120044916
chr1	120073603	120074223
chr1	120075459	120075885
chr1	120080681	120081126
chr1	120093539	120094039
chr1	120099475	120099954
chr1	120100514	120100997
chr1	120112259	120112908
chr1	120120660	120121620
chr1	120120660	120121620
chr1	120136245	120136780
chr1	120147101	120147335
chr1	120154301	120154508
chr1	120171873	120172151
chr1	120175049	120175338
chr1	120197197	120197554
chr1	120236510	120236718
chr1	120258810	120259115
chr1	120264802	120265620
chr1	120264802	120265620
chr1	120293774	120294149
chr1	120305883	120306280
chr1	120321773	120321975
chr1	120443296	120443738
chr1	120467409	120467637
chr1	120469008	120469239
chr1	120586541	120586822
chr1	121327645	121328455
chr1	121327645	121328455
chr1	121430661	121431462
chr1	121431547	121431982
chr1	121431547	121431982
chr1	121441081	121441392
chr1	121453895	121454205
chr1	121478273	121478939
chr1	121490328	121490602
chr1	121501385	121501769
chr1	121567557	121568394
chr1	121567557	121568394
chr1	121567557	121568394
chr1	122357060	122357332
chr1	125370846	125371136
chr1	125426433	125426728
chr1	125434621	125434994
chr1	125435257	125436107
chr1	125435257	125436107
chr1	125441631	125442049
chr1	125466621	125467165
chr1	125467766	125468151
chr1	125473233	125473685
chr1	125476329	125476630
chr1	125508642	125508859
chr1	125519106	125519522
chr1	125560187	125560559
chr1	125560561	125561294
chr1	125560561	125561294
chr1	125561297	125561612
chr1	125607475	125607770
chr1	125663082	125663530
chr1	125789866	125790066
chr1	126993282	126993628
chr1	127204736	127205470
chr1	127204736	127205470
chr1	127206011	127206215
chr1	127206240	127206569
chr1	127207187	127207491
chr1	127239852	127240368
chr1	127242231	127242443
chr1	127242639	127243161
chr1	127242639	127243161
chr1	127291518	127291865
chr1	127425063	127425351
chr1	127496782	127497042
chr1	127500281	127500553
chr1	127500658	127501052
chr1	127773782	127774715
chr1	127827330	127827607
chr1	127830276	127830615
chr1	127850089	127850415
chr1	127868607	127869237
chr1	128016131	128016471
chr1	128102324	128103781
chr1	128102324	128103781
chr1	128102324	128103781
chr1	128243911	128244769
chr1	128243911	128244769
chr1	128314725	128315058
chr1	128323037	128323416
chr1	128359221	128359977
chr1	128368792	128369009
chr1	128386560	128386871
chr1	128399002	128399370
chr1	128416720	128417718
chr1	128435634	128436412
chr1	128435634	128436412
chr1	128438649	128438883
chr1	128447102	128447954
chr1	128447102	128447954
chr1	128548827	128549302
chr1	128548827	128549302
chr1	128560947	128561327
chr1	128570090	128570659
chr1	128590789	128591710
chr1	128590789	128591710
chr1	128591733	128592791
chr1	128591733	128592791
chr1	128614583	128615771
chr1	128614583	128615771
chr1	128704925	128705602
chr1	128711212	128711649
chr1	128712670	128713270
chr1	128724793	128725099
chr1	128746625	128746936
chr1	128786813	128787596
chr1	128786813	128787596
chr1	128824299	128824739
chr1	128824962	128825288
chr1	128825358	128825650
chr1	128832600	128832942
chr1	128832959	128833587
chr1	128875319	128875603
chr1	129107054	129107607
chr1	129324389	129325080
chr1	129324389	129325080
chr1	129651548	129651822
chr1	130372212	130372481
chr1	130549807	130550066
chr1	130633982	130634318
chr1	130715484	130716247
chr1	130716891	130717119
chr1	130717233	130717870
chr1	130717233	130717870
chr1	130740866	130741592
chr1	130740866	130741592
chr1	130797040	130797249
chr1	130847159	130847464
chr1	130873009	130873270
chr1	130987373	130987828
chr1	131018612	131018821
chr1	131021552	131021802
chr1	131025671	131026280
chr1	131038231	131038608
chr1	131053306	131053637
chr1	131060660	131061145
chr1	131064238	131064582
chr1	131083997	131084763
chr1	131083997	131084763
chr1	131086781	131087254
chr1	131089669	131090147
chr1	131096645	131097743
chr1	131096645	131097743
chr1	131097745	131098041
chr1	131103640	131104275
chr1	131110851	131111126
chr1	131116024	131116273
chr1	131119051	131119365
chr1	131126092	131126720
chr1	131135168	131135452
chr1	131137918	131138522
chr1	131138705	131138945
chr1	131146337	131146682
chr1	131152992	131153387
chr1	131181740	131181964
chr1	131184375	131184635
chr1	131199885	131200497
chr1	131204466	131204789
chr1	131230131	131230361
chr1	131245057	131245509
chr1	131270251	131270573
chr1	131279320	131279739
[truncated: 61,370 more rows]

## Sheet: ATAC_Vehicle_d3_r2
chr1	3445650	3446253
chr1	3451537	3452067
chr1	4414765	4415064
chr1	4416739	4416967
chr1	4571829	4572029
chr1	4785370	4785930
chr1	4807485	4808210
chr1	4857394	4858196
chr1	4857394	4858196
chr1	5082930	5083534
chr1	5656996	5657321
chr1	6214411	6215117
chr1	6214411	6215117
chr1	6272321	6272521
chr1	6454225	6454617
chr1	6466993	6467379
chr1	6760605	6761045
chr1	6969677	6970180
chr1	7088523	7089306
chr1	7206293	7206493
chr1	7397576	7398451
chr1	7397576	7398451
chr1	9545071	9545558
chr1	9700147	9700914
chr1	9700147	9700914
chr1	9748139	9748689
chr1	9772822	9773051
chr1	9798141	9798341
chr1	9857619	9857961
chr1	9943745	9944332
chr1	9992012	9992259
chr1	10007277	10007479
chr1	10037814	10038072
chr1	10039588	10040314
chr1	10232781	10233365
chr1	10325846	10326075
chr1	10880108	10880678
chr1	13154502	13154709
chr1	13162308	13162655
chr1	13188514	13188744
chr1	13206971	13207184
chr1	13267560	13267792
chr1	13372363	13372937
chr1	13372959	13373170
chr1	13373330	13373538
chr1	13513819	13514180
chr1	13589393	13590197
chr1	13589393	13590197
chr1	13593184	13593449
chr1	13659937	13660762
chr1	13659937	13660762
chr1	13789306	13789515
chr1	14222467	14222894
chr1	14595984	14596232
chr1	14924868	14925263
chr1	15805375	15805809
chr1	15805849	15806116
chr1	16104349	16104566
chr1	16104595	16105130
chr1	16105284	16105969
chr1	16105284	16105969
chr1	16268775	16268990
chr1	16519655	16520087
chr1	16519655	16520087
chr1	16617795	16618072
chr1	16619128	16619613
chr1	16642352	16642654
chr1	16656546	16657521
chr1	16656546	16657521
chr1	16665085	16665720
chr1	16688095	16688842
chr1	16688095	16688842
chr1	16798370	16798621
chr1	17449321	17449625
chr1	20513785	20514006
chr1	20820094	20820575
chr1	20890383	20890769
chr1	20933525	20933796
chr1	21008880	21009164
chr1	21014519	21014903
chr1	21032258	21032472
chr1	21068618	21068824
chr1	21079136	21079870
chr1	21094784	21095013
chr1	21166249	21166580
chr1	21218386	21218941
chr1	21218386	21218941
chr1	21344410	21344610
chr1	21960438	21961195
chr1	21960438	21961195
chr1	21961343	21961620
chr1	23383007	23383619
chr1	23433657	23434012
chr1	23827195	23827395
chr1	23921797	23922124
chr1	23922236	23922475
chr1	24005443	24005847
chr1	24549169	24549391
chr1	24612587	24612919
chr1	24612949	24613286
chr1	24678221	24678867
chr1	28054009	28054390
chr1	30583983	30584243
chr1	30873199	30874175
chr1	30873199	30874175
chr1	30921348	30921563
chr1	30949595	30950264
chr1	30949595	30950264
chr1	31050353	31050553
chr1	31616236	31616512
chr1	32172576	32172795
chr1	33669657	33669959
chr1	33670214	33670653
chr1	33733159	33733387
chr1	33738572	33739173
chr1	33738572	33739173
chr1	33758603	33758809
chr1	33814119	33814732
chr1	33883475	33883702
chr1	33898420	33898699
chr1	33904793	33905078
chr1	33993936	33994136
chr1	34060611	34060821
chr1	34290258	34290514
chr1	34439224	34439968
chr1	34439224	34439968
chr1	34459581	34459881
chr1	34472615	34472904
chr1	34472931	34473293
chr1	34485443	34485821
chr1	34485851	34486154
chr1	34510627	34510965
chr1	34511103	34511353
chr1	34573231	34573453
chr1	34579498	34579897
chr1	34587865	34588094
chr1	34801534	34801827
chr1	34801893	34802099
chr1	34802435	34802636
chr1	34827836	34828179
chr1	34842620	34842820
chr1	34842915	34843232
chr1	34849868	34850258
chr1	34858724	34858965
chr1	34867256	34867578
chr1	35813742	35813993
chr1	35935170	35935469
chr1	36052610	36052964
chr1	36068066	36068573
chr1	36129154	36129557
chr1	36130259	36130728
chr1	36160279	36160541
chr1	36162730	36163087
chr1	36178246	36178515
chr1	36243993	36244512
chr1	36252892	36253142
chr1	36261896	36262533
chr1	36264112	36264544
chr1	36273267	36273671
chr1	36279323	36279528
chr1	36281866	36282280
chr1	36296558	36296842
chr1	36307476	36308294
chr1	36307476	36308294
chr1	36309631	36309841
chr1	36325896	36326460
chr1	36368436	36368705
chr1	36369080	36369316
chr1	36445167	36445513
chr1	36471111	36471673
chr1	36511575	36512142
chr1	36547030	36547570
chr1	36556606	36556869
chr1	36566489	36566743
chr1	36571713	36572016
chr1	36684165	36684402
chr1	36691232	36691695
chr1	36709768	36710270
chr1	36737361	36737608
chr1	36784719	36784919
chr1	36874879	36875166
chr1	36914671	36914901
chr1	36939441	36940137
chr1	36939441	36940137
chr1	37299602	37300435
chr1	37299602	37300435
chr1	37407233	37407543
chr1	37419448	37419703
chr1	37429787	37430414
chr1	37479051	37479370
chr1	37491687	37492013
chr1	37524804	37525057
chr1	37541008	37541444
chr1	37585779	37586509
chr1	37585779	37586509
chr1	37624264	37624520
chr1	37663655	37663891
chr1	37696894	37697336
chr1	37864740	37865510
chr1	37864740	37865510
chr1	37872073	37872492
chr1	37890183	37890759
chr1	37996914	37997514
chr1	37997903	37998248
chr1	38129509	38130302
chr1	38129509	38130302
chr1	38428712	38429156
chr1	38437755	38438044
chr1	38627102	38627355
chr1	38694047	38694662
chr1	38787541	38787777
chr1	38987435	38987851
chr1	39010757	39010957
chr1	39078690	39078910
chr1	39089884	39090115
chr1	39367633	39368012
chr1	39394168	39394462
chr1	39396416	39396648
chr1	39428266	39428544
chr1	39455627	39455942
chr1	39469027	39469342
chr1	39478575	39479019
chr1	39487473	39487740
chr1	39525730	39526120
chr1	39530325	39530525
chr1	39535474	39536210
chr1	39545605	39545927
chr1	39577189	39577726
chr1	39578560	39578844
chr1	39614283	39614751
chr1	39685887	39686111
chr1	39688632	39688857
chr1	39713962	39714366
chr1	39729840	39730199
chr1	39734418	39734699
chr1	39735538	39735816
chr1	39736143	39736632
chr1	39754548	39754966
chr1	39761263	39761691
chr1	39761745	39761950
chr1	39762017	39762312
chr1	39868033	39868244
chr1	39895508	39895916
chr1	39896558	39897049
chr1	39936387	39936830
chr1	40027358	40027633
chr1	40051221	40051573
chr1	40084494	40084699
chr1	40116462	40116742
chr1	40213401	40213804
chr1	40224810	40225198
chr1	40230288	40230754
chr1	40271242	40271501
chr1	40294751	40295158
chr1	40355357	40355753
chr1	40356010	40356247
chr1	40393410	40393610
chr1	40501580	40501904
chr1	40515227	40515509
chr1	40516435	40516668
chr1	40790363	40790883
chr1	42850989	42851568
chr1	43092363	43092890
chr1	43098332	43099058
chr1	43139680	43139940
chr1	43241320	43241644
chr1	43445368	43445946
chr1	43445368	43445946
chr1	43446151	43446414
chr1	43457188	43457392
chr1	43500128	43500482
chr1	43520696	43520942
chr1	43520975	43521371
chr1	43827235	43828184
chr1	43827235	43828184
chr1	43898993	43899193
chr1	43916937	43917137
chr1	43933489	43934205
chr1	44042269	44042499
chr1	44102151	44102736
chr1	44118612	44119063
chr1	44119284	44119500
chr1	44119763	44120038
chr1	44147696	44148251
chr1	45795277	45795841
chr1	46852855	46853057
chr1	46853131	46854106
chr1	46853131	46854106
chr1	46921747	46921947
chr1	50935200	50935452
chr1	51478076	51478735
chr1	51509065	51509420
chr1	51529720	51529976
chr1	51584864	51585293
chr1	51593830	51594226
chr1	51644487	51644687
chr1	51934517	51934917
chr1	52004202	52004410
chr1	52012787	52013105
chr1	52021973	52022359
chr1	52113619	52114106
chr1	52119140	52119664
chr1	52232510	52232751
chr1	52232791	52233649
chr1	52499914	52500114
chr1	52500399	52500799
chr1	52578591	52578939
chr1	52630478	52631031
chr1	52655233	52655609
chr1	52703159	52703462
chr1	52722650	52722941
chr1	52726740	52727277
chr1	52726740	52727277
chr1	52729122	52729345
chr1	52800361	52800651
chr1	52817367	52817953
chr1	52844695	52845226
chr1	52952625	52952943
chr1	52960262	52960462
chr1	52964630	52964830
chr1	53296748	53297387
chr1	53313480	53313757
chr1	53352303	53352981
chr1	53773969	53774318
chr1	53784951	53785400
chr1	53823842	53824245
chr1	53850774	53851135
chr1	53851397	53851740
chr1	53940371	53940584
chr1	54129063	54129400
chr1	54250491	54251016
chr1	54438878	54439168
chr1	54798435	54798795
chr1	54835826	54836036
chr1	54837736	54838131
chr1	54841736	54842173
chr1	54888503	54889002
chr1	54906483	54906737
chr1	54912300	54912612
chr1	54913512	54913831
chr1	54925575	54926601
chr1	54925575	54926601
chr1	54925575	54926601
chr1	55027109	55027754
chr1	55052408	55053218
chr1	55087462	55088506
chr1	55087462	55088506
chr1	55087462	55088506
chr1	55130909	55131863
chr1	55210120	55210567
chr1	55236965	55237372
chr1	55405586	55406147
chr1	55419030	55419296
chr1	55507197	55507397
chr1	55528804	55529169
chr1	55739064	55739297
chr1	57377368	57377934
chr1	57406369	57407034
chr1	57406369	57407034
chr1	57594703	57595146
chr1	57969720	57970312
chr1	57995792	57996306
chr1	58029580	58029988
chr1	58031190	58031502
chr1	58238862	58239078
chr1	58296416	58296661
chr1	58303702	58304054
chr1	58392573	58393347
chr1	58392573	58393347
chr1	58423634	58424255
chr1	58445376	58445757
chr1	58504607	58505235
chr1	58586224	58586715
chr1	58586224	58586715
chr1	58618286	58618586
chr1	58697707	58697907
chr1	58712466	58712866
chr1	58720269	58720469
chr1	58743338	58743611
chr1	58761466	58761751
chr1	58795318	58795940
chr1	58797430	58797630
chr1	58802364	58802740
chr1	58973151	58973916
chr1	59119777	59120571
chr1	59163021	59163411
chr1	59172960	59173312
chr1	59236873	59237530
chr1	59481809	59482295
chr1	59670617	59671057
chr1	59684817	59685324
chr1	59763147	59763672
chr1	59763733	59764020
chr1	59895478	59895812
chr1	59912695	59913254
chr1	59913309	59913917
chr1	59913309	59913917
chr1	60097845	60098683
chr1	60097845	60098683
chr1	60180140	60180943
chr1	60343033	60343704
chr1	60409280	60409768
chr1	60409280	60409768
chr1	60409895	60410241
chr1	60566214	60566932
chr1	60569330	60569546
chr1	60579799	60580216
chr1	60599346	60599657
chr1	60658588	60658788
chr1	60745730	60745949
chr1	60746255	60746499
chr1	60863045	60863245
chr1	60916173	60916482
chr1	60960577	60960777
chr1	61376544	61376744
chr1	62148947	62149235
chr1	62701144	62701389
chr1	62703111	62703774
chr1	62703111	62703774
chr1	62724671	62725450
chr1	62724671	62725450
chr1	62747784	62748141
chr1	63114228	63114816
chr1	63114228	63114816
chr1	63121986	63122494
chr1	63130353	63130553
chr1	63176653	63177447
chr1	63176653	63177447
chr1	63181074	63181411
chr1	63730255	63730756
chr1	63730255	63730756
chr1	64078349	64079222
chr1	64078349	64079222
chr1	64121526	64122385
chr1	64121526	64122385
chr1	64189314	64189533
chr1	64189541	64189806
chr1	64448173	64448373
chr1	64482146	64482576
chr1	64529817	64530303
chr1	64532580	64533255
chr1	64616991	64617641
chr1	64617645	64617909
chr1	64690421	64691107
chr1	64737366	64738094
chr1	64737366	64738094
chr1	64797187	64797488
chr1	64866192	64866650
chr1	64956639	64956945
chr1	64986215	64986429
chr1	65010225	65010489
chr1	65088643	65088936
chr1	65090424	65090747
chr1	65112848	65113091
chr1	65113567	65113862
chr1	65178139	65178625
chr1	65178816	65179394
chr1	65186342	65186906
chr1	66175101	66175619
chr1	66700637	66701214
chr1	66815874	66816346
chr1	66817352	66818032
chr1	66841949	66842339
chr1	66862750	66863528
chr1	66862750	66863528
chr1	66896245	66896451
chr1	67038603	67039031
chr1	68973793	68974067
chr1	69241861	69242061
chr1	69440691	69440891
chr1	69440914	69441253
chr1	69496066	69496480
chr1	69507569	69507930
chr1	69513587	69513976
chr1	69654998	69655298
chr1	69687464	69687772
chr1	69689048	69689309
chr1	69759604	69759868
chr1	71102765	71103398
chr1	71556764	71557595
chr1	71731031	71731359
chr1	71830500	71830734
chr1	71893672	71893872
chr1	71912363	71912900
chr1	71938279	71938924
chr1	71938279	71938924
chr1	71957009	71957212
chr1	71974730	71975076
chr1	72123706	72123908
chr1	72144426	72144807
chr1	72196191	72196458
chr1	72211950	72212489
chr1	72220095	72220297
chr1	72226257	72227430
chr1	72237451	72237651
chr1	72244084	72245308
chr1	72244084	72245308
chr1	72254903	72256354
chr1	72254903	72256354
chr1	72256529	72256782
chr1	72283959	72284504
chr1	72307246	72307569
chr1	72320815	72321041
chr1	72428580	72428878
chr1	72583028	72583600
chr1	72711091	72711632
chr1	72870239	72870493
chr1	72871150	72871387
chr1	73826311	73826546
chr1	73901580	73901838
chr1	74125209	74125595
chr1	74151210	74151419
chr1	74155541	74155852
chr1	74236242	74236654
chr1	74248790	74249194
chr1	74279310	74279510
chr1	74284570	74285120
chr1	74295509	74296073
chr1	74303798	74304299
chr1	74313377	74313625
chr1	74332237	74332795
chr1	74368212	74368555
chr1	74373422	74373654
chr1	74375004	74375290
chr1	74376291	74376782
chr1	74386670	74387124
chr1	74389889	74390277
chr1	74391330	74391755
chr1	74392193	74392393
chr1	74397243	74397755
chr1	74438050	74438379
chr1	74505652	74506125
chr1	74506192	74506518
chr1	74587708	74588446
chr1	74587708	74588446
chr1	74601279	74601659
chr1	74661516	74662147
chr1	74773082	74773531
chr1	74782082	74782397
chr1	74787906	74788202
chr1	74800479	74800956
chr1	74802929	74803454
chr1	74808116	74808457
chr1	74816848	74817259
chr1	75124504	75125370
chr1	75124504	75125370
chr1	75124504	75125370
chr1	75141537	75142007
chr1	75142391	75143231
chr1	75142391	75143231
chr1	75168417	75169156
chr1	75168417	75169156
chr1	75179331	75179538
chr1	75179807	75180009
chr1	75180167	75180611
chr1	75191846	75192300
chr1	75210617	75210970
chr1	75213163	75213565
chr1	75219048	75219441
chr1	75230439	75230863
chr1	75234707	75234919
chr1	75236341	75237027
chr1	75236341	75237027
chr1	75254343	75254552
chr1	75255506	75255911
chr1	75317236	75318040
chr1	75361942	75362142
chr1	75398716	75398984
chr1	75413826	75414026
chr1	75445840	75446040
chr1	75447666	75447964
chr1	75449775	75450037
chr1	75450688	75451091
chr1	75458588	75458789
chr1	75467676	75467876
chr1	75478756	75479719
chr1	75478756	75479719
chr1	75478756	75479719
chr1	75521332	75521887
chr1	75521332	75521887
chr1	75524788	75525071
chr1	75559600	75559831
chr1	76404146	76404346
chr1	76540480	76540893
chr1	78488553	78489276
chr1	78488553	78489276
chr1	78537503	78537931
chr1	78657542	78658197
chr1	78702905	78703221
chr1	78724564	78724785
chr1	78725158	78725429
chr1	79581431	79581645
chr1	79671857	79672372
chr1	79671857	79672372
chr1	79711130	79711331
chr1	79711484	79711809
chr1	79740998	79741430
chr1	79761359	79761955
chr1	79775910	79776534
chr1	79807001	79807286
chr1	80025969	80026237
chr1	80340164	80340807
chr1	80340164	80340807
chr1	80340846	80341293
chr1	80381439	80381639
chr1	80384203	80384465
chr1	80637197	80637533
chr1	80665254	80665556
chr1	80746791	80746991
chr1	80756850	80757238
chr1	80757409	80757609
chr1	80758266	80758628
chr1	82316254	82317102
chr1	82724697	82725289
chr1	82724697	82725289
chr1	82839219	82839540
chr1	84406985	84407206
chr1	84839324	84839731
chr1	84839733	84840286
chr1	84915128	84915399
chr1	84924187	84924410
chr1	84935762	84936050
chr1	85698104	85698456
chr1	85703324	85704148
chr1	85703324	85704148
chr1	85732649	85733003
chr1	85735630	85736069
chr1	85736534	85736780
chr1	85751441	85752025
chr1	85758270	85758470
chr1	85763273	85763747
chr1	85793175	85794162
chr1	85793175	85794162
chr1	85838137	85838385
chr1	85853378	85853597
chr1	85894479	85894748
chr1	85895425	85895780
chr1	86048280	86048566
chr1	86059358	86059750
chr1	86064249	86064964
chr1	86064249	86064964
chr1	86147662	86147903
chr1	86154490	86154946
chr1	86178882	86179238
chr1	86186818	86187143
chr1	86190915	86191205
chr1	86214259	86214511
chr1	86217726	86217943
chr1	86228547	86229083
chr1	86229431	86229831
chr1	86233908	86234122
chr1	86263501	86264244
chr1	86263501	86264244
chr1	86301178	86301498
chr1	86302991	86303428
chr1	86344488	86344688
chr1	86358812	86359783
chr1	86379336	86379536
chr1	86380928	86381412
chr1	86398348	86398666
chr1	86430019	86430339
chr1	86434396	86434896
chr1	86440178	86440769
chr1	86440178	86440769
chr1	86442073	86442388
chr1	86442439	86443044
chr1	86442439	86443044
chr1	86470482	86471203
chr1	86479131	86479459
chr1	86487198	86487986
chr1	86487198	86487986
chr1	86492333	86492579
chr1	86492805	86493036
chr1	86501653	86501956
chr1	86503990	86504646
chr1	86509379	86509813
chr1	86511066	86511380
chr1	86525253	86525588
chr1	86526306	86527222
chr1	86526306	86527222
chr1	86528197	86528442
chr1	86532422	86532738
chr1	86582220	86583065
chr1	86582220	86583065
chr1	86703664	86704028
chr1	87102564	87102764
chr1	87149388	87149729
chr1	87174341	87174608
chr1	87180888	87181277
chr1	87184917	87185117
chr1	87213712	87214459
chr1	87213712	87214459
chr1	87326646	87327349
chr1	87327387	87327601
chr1	87607400	87607686
chr1	87607757	87608028
chr1	87620221	87620658
chr1	87626357	87626761
chr1	87637505	87637882
chr1	87640320	87640842
chr1	87650633	87651160
chr1	87650633	87651160
chr1	87658030	87658418
chr1	87755720	87756421
chr1	87828251	87828697
chr1	87829806	87830290
chr1	87900902	87901440
chr1	87933141	87933405
chr1	87935654	87935889
chr1	87960114	87960410
chr1	87961543	87961836
chr1	88094345	88094848
chr1	88094922	88095262
chr1	88103077	88103304
chr1	88133921	88134324
chr1	88134548	88134866
chr1	88252914	88253199
chr1	88277138	88277853
chr1	88289996	88290207
chr1	88473940	88474140
chr1	88474701	88474916
chr1	88509922	88510122
chr1	88556592	88556825
chr1	88576251	88576524
chr1	88587368	88587844
chr1	88654801	88655102
chr1	88701628	88702644
chr1	88701628	88702644
chr1	88701628	88702644
chr1	88705878	88706135
chr1	88745355	88745598
chr1	89069520	89069814
chr1	89069883	89070509
chr1	89235294	89235763
chr1	89302578	89302958
chr1	89454404	89454989
chr1	89457212	89457430
chr1	89524470	89524707
chr1	89555540	89556018
chr1	89558139	89558355
chr1	89575043	89575260
chr1	89575446	89575837
chr1	89581143	89581454
chr1	89602856	89603223
chr1	89644139	89644505
chr1	89930137	89930371
chr1	89931005	89931462
chr1	89939650	89939850
chr1	89940377	89940733
chr1	90203866	90204143
chr1	90215896	90216250
chr1	90221990	90222392
chr1	90225562	90225846
chr1	90234612	90234868
chr1	90288839	90289326
chr1	90289405	90289820
chr1	90603234	90603747
chr1	90749028	90749228
chr1	90899671	90899872
chr1	90906478	90906678
chr1	90974971	90975339
chr1	90975821	90976021
chr1	90998694	90998911
chr1	91024011	91024391
chr1	91041562	91041975
chr1	91052644	91053445
chr1	91056494	91056728
chr1	91062412	91062743
chr1	91065069	91065273
chr1	91080251	91080694
chr1	91092807	91093028
chr1	91098961	91099215
chr1	91179095	91179481
chr1	91187388	91187697
chr1	91216505	91216826
chr1	91220360	91220708
chr1	91239903	91240103
chr1	91240848	91241048
chr1	91249941	91250644
chr1	91297861	91298532
chr1	91345554	91345934
chr1	91398401	91399032
chr1	91413035	91413568
chr1	91414123	91414326
chr1	91436789	91436989
chr1	91456428	91456817
chr1	91459051	91459795
chr1	91483349	91483588
chr1	91494353	91494791
chr1	91540232	91540869
chr1	91563275	91563498
chr1	91564071	91564318
chr1	91574322	91574522
chr1	92080223	92080504
chr1	92180123	92181044
chr1	92180123	92181044
chr1	92225242	92225730
chr1	92372478	92373035
chr1	92383804	92384245
chr1	92473666	92474097
chr1	92641787	92642163
chr1	92647909	92648120
chr1	92648176	92648388
chr1	92648797	92649089
chr1	92652608	92652808
chr1	92659247	92659648
chr1	92675863	92676852
chr1	92675863	92676852
chr1	92675863	92676852
chr1	92699233	92699626
chr1	92742333	92742661
chr1	92755268	92755569
chr1	92799704	92800048
chr1	92802386	92802824
chr1	92831575	92831947
chr1	92841476	92841676
chr1	92865918	92866255
chr1	92895148	92895416
chr1	92906763	92907160
chr1	92907288	92907628
chr1	92910560	92910820
chr1	92934221	92934927
chr1	92934221	92934927
chr1	92972026	92972406
chr1	92972869	92973219
chr1	92981111	92981482
chr1	93014523	93014782
chr1	93029396	93029765
chr1	93038882	93039131
chr1	93071572	93071805
chr1	93081072	93081272
chr1	93115198	93115424
chr1	93125274	93125552
chr1	93153131	93153331
chr1	93166917	93167117
chr1	93235413	93236489
chr1	93235413	93236489
chr1	93291035	93291315
chr1	93305624	93306041
chr1	93342620	93343035
chr1	93343393	93343941
chr1	93444870	93445792
chr1	93444870	93445792
chr1	93444870	93445792
chr1	93478136	93478649
chr1	93478727	93479287
chr1	93511526	93512239
chr1	93635125	93636034
chr1	93635125	93636034
chr1	93668679	93669107
chr1	93680296	93680563
chr1	93727034	93727302
chr1	93754498	93755382
chr1	93754498	93755382
chr1	93801732	93802160
chr1	93803474	93804442
chr1	93803474	93804442
chr1	93825072	93825695
chr1	93825072	93825695
chr1	94034922	94035708
chr1	94034922	94035708
chr1	94051178	94051466
chr1	94078463	94078692
chr1	94079164	94079419
chr1	95313401	95314270
chr1	95313401	95314270
chr1	95339593	95340041
chr1	95450876	95451294
chr1	95468836	95469042
chr1	95590170	95590386
chr1	95657245	95657679
chr1	95667385	95667869
chr1	95674119	95674374
chr1	95747399	95747689
chr1	95748993	95749289
chr1	97660705	97661331
chr1	97661873	97662324
chr1	97672874	97673208
chr1	97769779	97770549
chr1	98028108	98028308
chr1	98094808	98095158
chr1	98095315	98095907
chr1	98129967	98130197
chr1	100079919	100080119
chr1	101902159	101902511
chr1	104997868	104998161
chr1	105170256	105170456
chr1	105171043	105171333
chr1	105179334	105179605
chr1	105257179	105257456
chr1	105356392	105356753
chr1	105435151	105435413
chr1	105663069	105663438
chr1	105663563	105664053
chr1	105965182	105965518
chr1	105980817	105981296
chr1	105990143	105990769
chr1	106151833	106152131
chr1	106171234	106171817
chr1	106316881	106317353
chr1	106395570	106395770
chr1	106407946	106408366
chr1	106511673	106511998
chr1	106517652	106518093
chr1	106540219	106540519
chr1	106555552	106555839
chr1	106627296	106627578
chr1	106628379	106628599
chr1	106714048	106714719
chr1	106759331	106759968
chr1	106796509	106796924
chr1	106815427	106815745
chr1	106818433	106818633
chr1	106821992	106822305
chr1	106883898	106884176
chr1	106901278	106901768
chr1	106932023	106932372
chr1	107381487	107381820
chr1	107389692	107390054
chr1	107462825	107463025
chr1	107481592	107481848
chr1	107496815	107497142
chr1	107583008	107583230
chr1	107583874	107584157
chr1	107589864	107590154
chr1	108285576	108285776
chr1	111864388	111865208
chr1	114673926	114674340
chr1	114710820	114711280
chr1	118311033	118311573
chr1	118320803	118321033
chr1	118321576	118322016
chr1	118388766	118389475
chr1	118388766	118389475
chr1	118428520	118428720
chr1	118458767	118459327
chr1	118498142	118498366
chr1	118525431	118525678
chr1	118627760	118628070
chr1	118772414	118772614
chr1	119087636	119087836
chr1	119093797	119094011
chr1	119124865	119125138
chr1	119421496	119422006
chr1	119458288	119458515
chr1	119476967	119477196
chr1	119492140	119492525
chr1	119504380	119505182
chr1	119525987	119526693
chr1	119525987	119526693
chr1	119534413	119534736
chr1	119648550	119648803
chr1	119648914	119649138
chr1	119837270	119837882
chr1	119912948	119913383
chr1	120033084	120033379
chr1	120073683	120074006
chr1	120075515	120075863
chr1	120099509	120099889
chr1	120100551	120100926
chr1	120120728	120121320
chr1	120136316	120136809
chr1	120197214	120197530
chr1	120264899	120265653
chr1	120264899	120265653
chr1	120293844	120294071
chr1	121327653	121328416
chr1	121430682	121431277
chr1	121430682	121431277
chr1	121478374	121478602
chr1	121567576	121567776
chr1	121567802	121568155
chr1	122357065	122357337
chr1	125435340	125436091
chr1	125435340	125436091
chr1	125441745	125442015
chr1	125466691	125467101
chr1	125473306	125473594
chr1	125560245	125561356
chr1	125560245	125561356
chr1	127204790	127205393
chr1	127204790	127205393
chr1	127207234	127207493
chr1	127239936	127240334
chr1	127242889	127243135
chr1	127425130	127425348
chr1	127773804	127774460
chr1	127868606	127869135
chr1	127868606	127869135
chr1	128102353	128102601
chr1	128102661	128103486
chr1	128102661	128103486
chr1	128243890	128244621
chr1	128243890	128244621
chr1	128359230	128359925
chr1	128386511	128386735
chr1	128399167	128399386
chr1	128416749	128417601
chr1	128416749	128417601
chr1	128436032	128436364
chr1	128447223	128447893
chr1	128447223	128447893
chr1	128570124	128570324
chr1	128590999	128591405
chr1	128592030	128592772
chr1	128592030	128592772
chr1	128614729	128615674
chr1	128614729	128615674
chr1	128705034	128705558
chr1	128712769	128713216
chr1	128724854	128725062
chr1	128786951	128787272
chr1	128787334	128787616
chr1	128825043	128825269
chr1	128825472	128825681
chr1	128832669	128832902
chr1	128833171	128833561
chr1	129324487	129324746
chr1	130634141	130634443
chr1	130715528	130716126
chr1	130717476	130717694
chr1	130740891	130741296
chr1	130741301	130741526
chr1	130987586	130987786
chr1	131021541	131021822
chr1	131025775	131026083
chr1	131084302	131084552
chr1	131086903	131087203
chr1	131089780	131090063
chr1	131096796	131097195
chr1	131097639	131098020
chr1	131103727	131104192
chr1	131126217	131126544
chr1	131137927	131138581
chr1	131153010	131153330
chr1	131184373	131184663
chr1	131200045	131200425
chr1	131270334	131270534
chr1	131492509	131492743
chr1	131526484	131526695
chr1	131527207	131528333
chr1	131527207	131528333
chr1	131565983	131566487
chr1	131613412	131613698
chr1	131657962	131658443
chr1	131691381	131691669
chr1	131738835	131739144
chr1	131755068	131755290
chr1	131827719	131828247
chr1	131867086	131867516
chr1	131910325	131910647
chr1	131910649	131910868
chr1	131910935	131911330
chr1	131942680	131943099
chr1	131948187	131948395
chr1	131962738	131963054
chr1	131963074	131963299
chr1	132007307	132008354
chr1	132007307	132008354
chr1	132010809	132011062
chr1	132046488	132046688
chr1	132054396	132054763
chr1	132067641	132068066
chr1	132095542	132096022
chr1	132116536	132116763
chr1	132121209	132121487
chr1	132133588	132133866
chr1	132143164	132143478
chr1	132149554	132149777
chr1	132150251	132150527
chr1	132152010	132152286
chr1	132157422	132157654
chr1	132311522	132311723
chr1	132315907	132316294
chr1	132318531	132318805
chr1	132319206	132319590
chr1	132341680	132342129
chr1	132355916	132356124
chr1	132367672	132367902
chr1	132370729	132371186
chr1	132384685	132385040
chr1	132391724	132392013
chr1	132417244	132417731
chr1	132476870	132477560
chr1	132476870	132477560
chr1	132520864	132521066
chr1	132558137	132558337
chr1	132767497	132767755
chr1	133025174	133025603
chr1	133033789	133034399
chr1	133039495	133039756
chr1	133073233	133073567
chr1	133076936	133077213
chr1	133130908	133131675
chr1	133146045	133146245
chr1	133163828	133164028
chr1	133609939	133610553
chr1	133661288	133661624
chr1	133694789	133695250
chr1	133779082	133779314
chr1	133800898	133801618
chr1	133815771	133816099
chr1	133821204	133821523
chr1	133856117	133856438
chr1	133863289	133863489
chr1	133896374	133896599
chr1	134078972	134079451
chr1	134092910	134093514
chr1	134092910	134093514
chr1	134196370	134196763
chr1	134222221	134222548
chr1	134222612	134222857
chr1	134233021	134233521
chr1	134294304	134294569
chr1	134302703	134303128
chr1	134361779	134362215
chr1	134405719	134406430
chr1	134405719	134406430
chr1	134415162	134415895
chr1	134420178	134420501
chr1	134435446	134435648
chr1	134451010	134451303
chr1	134455295	134455760
chr1	134494461	134495245
chr1	134518675	134518968
chr1	134556648	134557279
chr1	134560048	134560351
chr1	134679415	134679856
chr1	134719749	134720158
chr1	134747611	134747929
chr1	134771416	134771653
chr1	134955580	134956242
chr1	134962303	134962783
chr1	134992316	134992552
chr1	135053258	135053458
chr1	135063513	135063713
chr1	135064207	135064522
chr1	135112781	135113050
chr1	135131082	135131411
chr1	135132473	135133040
chr1	135146630	135146902
chr1	135147187	135147790
chr1	135147819	135148063
chr1	135154440	135154726
chr1	135259094	135259371
chr1	135268082	135268643
chr1	135282691	135282934
chr1	135283522	135283844
chr1	135283881	135284257
chr1	135313512	135314022
chr1	135368240	135368575
chr1	135375007	135375455
chr1	135430305	135430748
chr1	135517027	135517246
chr1	135575477	135575692
chr1	135631560	135631907
chr1	135659528	135659924
chr1	135670550	135670750
chr1	135687774	135688517
chr1	135687774	135688517
chr1	135699365	135699643
chr1	135700668	135700941
chr1	135711171	135711435
chr1	135714416	135714786
chr1	135725992	135726193
chr1	135729019	135729351
chr1	135739526	135739729
chr1	135752924	135753312
chr1	135766052	135766314
chr1	135811382	135811582
chr1	135820868	135821068
chr1	135865666	135865892
chr1	136017838	136018059
chr1	136118946	136119246
chr1	136131092	136131582
chr1	136135036	136135379
chr1	136140013	136140604
chr1	136140013	136140604
chr1	136170165	136170365
chr1	136175287	136175516
chr1	136249740	136250005
chr1	136255209	136255600
chr1	136262160	136262380
chr1	136345694	136346389
chr1	136364792	136365049
chr1	136414953	136415691
chr1	136450567	136450771
chr1	136466064	136466528
chr1	136624555	136625098
chr1	136683568	136684047
chr1	136683568	136684047
chr1	136685299	136685535
chr1	137751307	137752008
chr1	137806724	137807187
chr1	137898340	137898771
chr1	137900310	137900564
chr1	138039135	138039498
chr1	138136316	138136823
chr1	138145641	138145920
chr1	138158915	138159291
chr1	138175194	138175445
chr1	138191757	138192562
chr1	138343546	138343881
chr1	138348514	138348795
chr1	138617989	138618285
chr1	138619038	138619513
chr1	138619577	138619863
chr1	138736830	138737081
chr1	138785879	138786324
chr1	138822927	138823231
chr1	138831321	138831631
chr1	138856462	138857022
chr1	138856462	138857022
chr1	138912232	138912672
chr1	138921367	138921590
chr1	138928810	138929099
chr1	138962640	138962902
chr1	138976005	138976284
chr1	139421878	139422637
chr1	139454297	139455258
chr1	139454297	139455258
chr1	141884434	141884848
chr1	143702656	143703282
chr1	143739424	143739772
chr1	143740027	143740298
chr1	143776974	143777473
chr1	143803634	143803857
chr1	143813968	143814221
chr1	143916501	143916948
chr1	143918446	143918646
chr1	143941543	143941767
chr1	143946917	143947117
chr1	144003897	144004470
chr1	144006510	144006909
chr1	144086203	144086410
chr1	144185032	144185611
chr1	144185032	144185611
chr1	144200544	144200901
chr1	144243569	144243790
chr1	144249005	144249205
chr1	144330333	144330910
chr1	144775316	144775707
chr1	146316950	146317185
chr1	149129798	149130118
chr1	149911128	149911368
chr1	149940309	149940889
chr1	149947018	149947437
chr1	149954051	149954366
chr1	149955570	149955770
chr1	149960917	149961365
chr1	150099712	150100353
chr1	150164844	150165329
chr1	150392664	150393568
chr1	150392664	150393568
chr1	151095778	151095990
chr1	151096081	151096452
chr1	151103059	151103321
chr1	151250725	151251226
chr1	151264916	151265130
chr1	151287529	151288011
chr1	151344221	151345144
chr1	151344221	151345144
chr1	151428264	151428826
chr1	151500642	151501273
chr1	151500642	151501273
chr1	151571281	151571660
chr1	151689697	151689917
chr1	151754900	151755605
chr1	151999788	151999991
chr1	152015617	152015974
chr1	152019215	152019542
chr1	152034781	152035063
chr1	152090051	152090451
chr1	152386121	152386798
chr1	152386121	152386798
chr1	152511308	152511605
chr1	152525065	152525314
chr1	152528843	152529089
chr1	152599437	152599637
chr1	152749367	152749758
chr1	152766204	152766783
chr1	152768130	152768416
chr1	152790203	152790531
chr1	152798139	152798522
chr1	152807592	152808032
chr1	152810615	152810914
chr1	152815520	152815747
chr1	152902709	152903522
chr1	152902709	152903522
chr1	152904588	152904862
chr1	153085157	153085601
chr1	153092327	153092535
chr1	153102931	153103161
chr1	153121294	153121674
chr1	153122843	153123111
chr1	153140909	153141201
chr1	153197322	153197652
chr1	153332402	153333017
chr1	153414115	153414725
chr1	153443683	153443883
chr1	153487317	153487896
chr1	153535710	153535910
chr1	153588006	153588206
chr1	153602749	153603036
chr1	153749194	153749607
chr1	153768569	153768779
chr1	153899731	153900591
chr1	153980913	153981169
chr1	154033918	154034158
chr1	154076795	154077027
chr1	154077111	154077328
chr1	154118697	154118952
chr1	154786222	154786608
chr1	155006573	155006858
chr1	155027599	155027891
chr1	155050169	155050526
chr1	155059442	155059999
chr1	155070686	155070990
chr1	155075810	155076030
chr1	155083161	155083833
chr1	155091370	155091699
chr1	155098793	155099870
chr1	155138879	155139146
chr1	155145621	155145963
chr1	155146703	155146923
chr1	155158408	155159031
chr1	155192739	155193007
chr1	155202623	155202929
chr1	155218253	155218480
chr1	155223054	155223411
chr1	155224003	155224500
chr1	155416915	155417115
chr1	155417285	155417697
chr1	155447391	155447593
chr1	155476310	155476547
chr1	155558008	155558420
chr1	155558422	155558738
chr1	155564816	155565073
chr1	155784409	155784626
chr1	155784749	155785070
chr1	155791905	155792116
chr1	155812797	155813005
chr1	155972850	155973078
chr1	155973098	155973797
chr1	155973098	155973797
chr1	156035513	156036709
chr1	156035513	156036709
chr1	156035513	156036709
chr1	156040686	156041033
chr1	156213611	156213869
chr1	156241169	156241505
chr1	156241846	156242054
chr1	156285469	156285786
chr1	156289256	156289532
chr1	156308644	156308900
chr1	156407903	156408390
chr1	156420614	156421016
chr1	156421078	156421278
chr1	156459738	156460038
chr1	156473998	156474578
chr1	156553539	156553739
chr1	156558520	156559248
chr1	156615388	156615944
chr1	156674224	156674765
chr1	156674224	156674765
chr1	156718329	156718548
chr1	156718578	156718790
chr1	156718853	156719324
chr1	156752473	156752673
chr1	156921604	156921912
chr1	156938784	156939205
chr1	156939247	156939457
chr1	156939486	156939696
chr1	156991291	156991509
chr1	156996475	156996825
chr1	157001066	157001266
chr1	157017613	157017830
chr1	157039028	157039472
chr1	157048623	157048851
chr1	157063884	157064109
chr1	157074996	157075349
chr1	157076322	157076595
chr1	157232499	157232699
chr1	157248128	157248397
chr1	157411998	157412841
chr1	157411998	157412841
chr1	157458365	157458708
chr1	157553098	157553402
chr1	157560680	157560880
chr1	159186772	159187323
chr1	159231748	159232733
chr1	159231748	159232733
chr1	159231748	159232733
chr1	159595765	159595973
chr1	159596691	159596924
chr1	159735001	159735436
chr1	159812715	159813100
chr1	159889478	159889720
chr1	160025694	160025894
chr1	160044311	160044737
chr1	160079188	160079689
chr1	160081147	160081347
chr1	160194839	160195387
chr1	160212583	160213437
chr1	160246040	160246240
chr1	160268439	160268737
chr1	160307359	160307559
chr1	160309079	160309279
chr1	160905998	160906649
chr1	160906650	160906855
chr1	161034463	161034677
chr1	161034801	161035653
chr1	161070522	161071063
chr1	161083103	161083467
chr1	161131149	161131673
chr1	161170808	161171065
chr1	161195529	161195824
chr1	161214538	161214787
chr1	161250884	161251337
chr1	161251338	161251696
chr1	161251883	161252083
chr1	161482215	161482544
chr1	161712967	161713182
chr1	161734941	161735227
chr1	161766600	161766944
chr1	161876591	161877129
chr1	161877178	161877378
chr1	161897287	161897563
chr1	161918859	161919111
chr1	161968908	161969373
chr1	161976453	161976795
chr1	162006189	162006432
chr1	162548404	162548770
chr1	162565016	162565380
chr1	162570291	162570862
chr1	162625346	162625692
chr1	162665179	162665414
chr1	162740208	162740711
chr1	163383663	163383891
chr1	163403498	163403856
chr1	163403860	163404079
chr1	163443904	163444229
chr1	163779324	163779800
chr1	163929645	163930430
chr1	163929645	163930430
chr1	163929645	163930430
chr1	163994641	163995144
chr1	164002191	164002491
chr1	164009323	164009523
chr1	164087966	164088225
chr1	164135217	164135790
chr1	164139556	164139827
chr1	164184648	164184873
chr1	164248485	164249434
chr1	164275478	164275912
chr1	164307176	164307867
chr1	164440215	164440490
chr1	164458023	164458668
chr1	164458727	164459117
chr1	164960190	164960507
chr1	165021116	165021512
chr1	165120460	165120660
chr1	165154158	165154423
chr1	165161159	165161429
chr1	165193890	165194686
chr1	165236546	165237265
chr1	165281815	165282084
chr1	165306111	165306331
chr1	165460331	165460828
chr1	165460842	165461386
chr1	165634218	165634834
chr1	165641454	165641750
chr1	165642225	165642748
chr1	165642225	165642748
chr1	165651193	165651535
chr1	165658699	165658926
chr1	165691502	165691866
chr1	165700550	165700839
chr1	165708851	165709051
chr1	165709077	165709322
chr1	165709617	165709851
chr1	165736148	165736456
chr1	165763573	165764400
chr1	165763573	165764400
chr1	165771605	165771917
chr1	165780588	165780860
chr1	165845011	165845211
chr1	166002566	166003614
chr1	166002566	166003614
chr1	166002566	166003614
chr1	166138137	166138644
chr1	166153438	166153646
chr1	166264899	166265099
chr1	166267010	166267210
chr1	166339193	166339455
chr1	166360243	166360443
chr1	166378900	166379645
chr1	166409289	166410089
chr1	166409289	166410089
chr1	166429888	166430271
chr1	167230990	167231281
chr1	167242140	167242505
chr1	167247022	167247355
chr1	167268347	167268566
chr1	167284329	167285294
chr1	167284329	167285294
chr1	167288663	167288957
chr1	167308287	167308908
chr1	167337490	167337743
chr1	167349824	167350465
chr1	167369911	167370197
chr1	167393720	167394542
chr1	167393720	167394542
chr1	167393720	167394542
chr1	167645012	167645212
chr1	168432310	168432718
chr1	169024642	169024867
chr1	169459415	169459709
chr1	169531332	169531750
chr1	169683066	169683454
chr1	169919261	169919487
chr1	169969050	169969562
chr1	170136434	170136772
chr1	170174576	170175328
chr1	170215149	170215555
chr1	170255583	170255899
chr1	170276932	170277347
chr1	170282469	170282728
chr1	170535151	170535593
chr1	170555029	170555244
chr1	170589818	170590046
chr1	170623101	170623301
chr1	170632465	170632674
chr1	170644239	170644808
chr1	170702394	170702649
chr1	170709461	170709875
chr1	170853539	170853980
chr1	170867634	170867944
chr1	170884968	170885168
chr1	170885182	170885628
chr1	170973052	170973327
chr1	170975940	170976204
chr1	170998197	170998637
chr1	171006964	171007168
chr1	171017576	171017982
chr1	171019719	171019920
chr1	171033733	171034107
chr1	171037959	171038161
chr1	171044306	171045102
chr1	171044306	171045102
chr1	171044306	171045102
chr1	171059209	171059649
chr1	171060467	171060698
chr1	171102241	171102488
chr1	171102575	171103434
chr1	171111032	171111763
chr1	171111032	171111763
chr1	171113840	171114176
chr1	171118312	171118603
chr1	171123019	171123281
chr1	171150426	171150770
chr1	171195943	171196440
chr1	171222369	171222903
chr1	171231824	171232199
chr1	171234249	171234719
chr1	171246954	171247483
chr1	171258900	171259370
chr1	171270037	171270455
chr1	171280933	171281488
chr1	171287756	171288184
chr1	171328920	171329677
chr1	171345522	171345806
chr1	171375630	171376100
chr1	171379948	171380168
chr1	171382228	171382443
chr1	171388716	171389200
chr1	171410950	171411500
chr1	171411502	171411742
chr1	171440916	171441120
chr1	171470893	171471286
chr1	171501394	171503267
chr1	171501394	171503267
chr1	171501394	171503267
chr1	171503314	171503579
chr1	171553702	171553956
chr1	171559033	171559281
chr1	171561255	171561494
chr1	171561880	171562160
chr1	171564419	171564620
chr1	171815647	171816075
chr1	171815647	171816075
chr1	171845525	171845753
chr1	171849470	171849893
chr1	172027190	172027514
chr1	172082474	172082946
chr1	172147822	172148323
chr1	172217164	172217419
chr1	172306226	172306529
chr1	172310154	172310447
chr1	172311200	172311767
chr1	172357601	172357823
chr1	172376172	172376762
chr1	172409099	172409313
chr1	172481826	172482297
chr1	172493504	172493891
chr1	172499815	172500623
chr1	172500906	172501452
chr1	172501765	172502023
chr1	172512952	172513384
chr1	172513877	172514330
chr1	172525327	172525753
chr1	172526707	172527074
chr1	172548519	172548730
chr1	172550492	172550995
chr1	172632702	172633383
chr1	172665547	172665788
chr1	173409063	173409450
chr1	173418946	173419251
chr1	173420310	173420656
chr1	173441218	173441636
chr1	173511628	173511956
chr1	173622334	173622579
chr1	174040716	174041168
chr1	174354677	174354934
chr1	175625189	175625938
chr1	175692277	175693099
chr1	175880473	175880951
chr1	175880957	175881165
chr1	175936546	175936750
chr1	176075450	176075801
chr1	176076853	176077187
chr1	176813953	176815053
chr1	176813953	176815053
chr1	176826178	176826493
chr1	176827488	176827864
chr1	176933300	176933551
chr1	176993663	176994058
chr1	177008840	177009281
chr1	177257150	177257479
chr1	177258391	177259076
chr1	177367961	177368161
chr1	177441541	177442330
chr1	177467160	177467516
chr1	177489771	177490117
chr1	177555564	177555998
chr1	177681134	177681629
chr1	177703564	177703797
chr1	177711439	177711701
chr1	177796042	177796969
chr1	177796042	177796969
chr1	177982975	177983555
chr1	178187223	178187799
chr1	178242199	178242476
chr1	178318200	178319259
chr1	178318200	178319259
chr1	178318200	178319259
chr1	178336423	178336703
chr1	178337357	178338118
chr1	178368736	178369277
chr1	178369328	178369587
chr1	178375428	178375704
chr1	178405487	178405811
chr1	178405989	178406763
chr1	178449227	178449513
chr1	178463729	178464021
chr1	178489123	178489488
chr1	178675367	178675567
chr1	178675648	178675893
chr1	179045919	179046191
chr1	179046463	179046680
chr1	179434241	179434500
chr1	179434770	179435104
chr1	179507069	179507272
chr1	179517723	179518220
chr1	179546094	179546844
chr1	179546094	179546844
chr1	179561211	179561440
chr1	179645683	179646007
chr1	179668067	179668602
chr1	179803181	179804033
chr1	179803181	179804033
chr1	179803181	179804033
chr1	179842613	179843042
chr1	179844953	179845161
chr1	180109096	180109361
chr1	180195839	180196312
chr1	180215113	180215412
chr1	180250191	180250392
chr1	180255980	180256560
chr1	180263419	180263877
chr1	180268626	180268918
chr1	180279737	180280140
chr1	180330416	180330633
chr1	180330726	180331161
chr1	180364082	180364400
chr1	180365137	180365565
chr1	180387415	180387887
chr1	180393097	180393342
chr1	180403585	180404071
chr1	180417159	180417529
chr1	180425611	180425883
chr1	180431921	180432274
chr1	180433489	180433874
chr1	180434184	180434431
chr1	180467709	180467923
chr1	180484081	180484285
chr1	180510505	180510757
chr1	180541195	180541725
chr1	180548029	180548229
chr1	180548775	180548977
chr1	180568673	180569275
chr1	180601741	180602071
chr1	180640933	180641815
chr1	180725687	180726518
chr1	180725687	180726518
chr1	180763865	180764226
chr1	180777639	180778478
chr1	180777639	180778478
chr1	180793529	180793759
chr1	180813165	180813770
chr1	180813795	180814443
chr1	180813795	180814443
chr1	180829750	180830143
chr1	180835153	180835622
chr1	180848911	180849223
chr1	180850357	180851238
chr1	180850357	180851238
chr1	180874002	180874408
chr1	180884484	180884869
chr1	180888569	180889029
chr1	180889896	180890162
chr1	180904032	180904427
chr1	180912044	180912272
chr1	180919787	180920046
chr1	180942226	180942834
chr1	180942226	180942834
chr1	180944647	180944939
chr1	180974471	180974708
chr1	181017478	181017678
chr1	181143927	181144513
chr1	181150839	181151045
chr1	181151294	181151494
chr1	181170466	181170696
chr1	181211835	181212593
chr1	181211835	181212593
chr1	181232208	181232663
chr1	181232712	181232945
chr1	181237451	181237660
chr1	181256681	181257603
chr1	181272959	181273214
chr1	181312431	181312767
chr1	181316679	181316888
chr1	181332706	181332939
chr1	181372368	181372773
chr1	181540514	181540719
chr1	181552784	181553355
chr1	181841833	181842719
chr1	181841833	181842719
chr1	181852486	181852704
chr1	181853063	181853480
chr1	181860645	181861140
chr1	181866618	181866821
chr1	181881547	181881950
chr1	181888809	181889157
chr1	182108412	182108997
chr1	182108412	182108997
chr1	182124478	182125303
chr1	182124478	182125303
chr1	182255163	182255404
chr1	182282163	182282993
chr1	182282163	182282993
chr1	182283367	182283567
chr1	182341150	182341451
chr1	182341468	182341777
chr1	182368875	182369075
chr1	182369866	182370129
chr1	182380758	182381023
chr1	182408636	182409325
chr1	182489763	182490189
chr1	182504179	182504521
chr1	182506507	182506934
chr1	182517347	182517841
chr1	182520141	182520399
chr1	182527988	182528316
chr1	182528323	182528532
chr1	182528550	182528870
chr1	182543190	182543390
chr1	182549801	182550001
chr1	182906850	182907050
chr1	182908405	182908752
chr1	182927886	182928086
chr1	182928374	182928745
chr1	182951270	182951735
chr1	182960152	182960411
chr1	182982980	182983376
chr1	183147434	183147634
chr1	183221177	183221647
chr1	183264110	183264608
chr1	183266040	183266467
chr1	183296828	183297167
chr1	183299098	183299572
chr1	183344912	183345634
chr1	183344912	183345634
chr1	183349874	183350141
chr1	183369364	183369890
chr1	183388699	183389241
chr1	183439161	183439436
chr1	183442175	183442375
chr1	183979959	183980159
chr1	184033515	184033756
chr1	184033810	184034017
chr1	184034037	184034601
chr1	184403107	184403307
chr1	184478010	184478369
chr1	184536377	184536725
chr1	184621976	184622205
chr1	184732217	184732468
chr1	184732553	184733084
chr1	184735438	184735704
chr1	184793200	184793478
chr1	184807656	184807956
chr1	184824569	184824832
chr1	184845460	184846151
chr1	184845460	184846151
chr1	184852223	184852597
chr1	185203860	185204332
chr1	185209941	185210141
chr1	185229949	185230200
chr1	185328812	185329520
chr1	185328812	185329520
chr1	185331942	185332386
chr1	185362735	185363422
chr1	186748943	186749143
chr1	186749163	186749600
chr1	187031862	187032065
chr1	187142795	187143085
chr1	187143094	187143364
chr1	187800819	187801039
chr1	187833051	187833257
chr1	187904796	187905312
chr1	187910754	187911120
chr1	187912504	187912704
chr1	188083030	188083290
chr1	188108098	188108325
chr1	189007727	189008017
chr1	189085258	189085626
chr1	189687958	189688491
chr1	189868004	189868379
chr1	189921847	189922670
chr1	189921847	189922670
chr1	189927772	189927996
chr1	190041303	190041503
chr1	190124915	190125687
chr1	190124915	190125687
chr1	190777748	190778017
chr1	190831901	190832121
chr1	190911476	190911894
chr1	190928325	190928908
chr1	190944402	190944613
chr1	191025719	191026699
chr1	191062609	191062809
chr1	191062815	191063159
chr1	191085639	191085842
chr1	191102811	191103254
chr1	191125748	191126315
chr1	191125748	191126315
chr1	191132959	191133265
chr1	191153146	191153397
chr1	191166296	191166543
chr1	191182391	191182839
chr1	191182911	191183699
chr1	191197950	191198222
chr1	191201209	191201550
chr1	191224284	191224546
chr1	191224771	191225320
chr1	191248488	191248818
chr1	191250043	191250383
chr1	191253732	191253939
chr1	191259264	191259534
chr1	191275627	191275942
chr1	191277527	191278131
chr1	191281270	191281561
chr1	191288829	191289101
chr1	191312497	191312743
chr1	191314006	191314206
chr1	191317641	191318274
chr1	191325656	191326307
chr1	191397033	191397823
chr1	191397033	191397823
chr1	191403058	191403394
chr1	191420988	191421292
chr1	191422730	191422994
chr1	191449557	191449889
chr1	191479928	191480324
chr1	191575188	191576231
chr1	191575188	191576231
chr1	191661015	191661557
chr1	191662198	191662514
chr1	191717723	191718261
chr1	191724761	191724984
chr1	191821245	191821682
chr1	191875795	191876017
chr1	191899994	191900223
chr1	191906090	191907138
chr1	191906090	191907138
chr1	191964267	191964599
chr1	191970484	191970684
chr1	191990043	191990408
chr1	192070301	192070554
chr1	192070791	192071037
chr1	192078357	192078821
chr1	192092248	192092787
chr1	192136508	192137168
chr1	192138056	192138259
chr1	192138309	192138620
chr1	192745484	192746804
chr1	192745484	192746804
chr1	192747143	192747343
chr1	192753164	192753547
chr1	193129829	193130450
chr1	193160311	193160704
chr1	193173114	193173863
chr1	193191764	193192131
chr1	193201384	193201835
chr1	193208259	193208475
chr1	193231013	193231215
chr1	193242287	193242696
chr1	193272975	193273227
chr1	193330180	193330437
chr1	193363681	193363883
chr1	193386221	193386421
chr1	193398846	193399046
chr1	193449563	193449829
chr1	194056582	194056834
chr1	194671942	194672142
chr1	194879585	194879951
chr1	194885799	194886049
chr1	194927765	194928402
chr1	194938711	194939055
chr1	194943441	194943955
chr1	194976158	194976779
chr1	194976158	194976779
chr1	194995209	194995550
chr1	195130889	195131735
chr1	195130889	195131735
chr1	195130889	195131735
chr1	195241415	195241891
chr10	3272358	3272626
chr10	3280988	3281422
chr10	3336721	3337337
chr10	3366367	3366622
chr10	3366629	3366829
chr10	3388236	3388455
chr10	3740243	3740455
chr10	3741165	3741413
chr10	3936914	3937114
chr10	3943939	3944139
chr10	3972955	3973342
chr10	3973428	3974064
chr10	4107705	4107996
chr10	4120654	4121115
chr10	4155627	4155874
chr10	4334309	4334645
chr10	4346827	4347142
chr10	4355663	4355863
chr10	4356585	4356851
chr10	4386583	4387338
chr10	4432166	4432730
chr10	4482477	4482891
chr10	4517698	4517898
chr10	4557028	4557269
chr10	4612737	4613054
chr10	4786951	4787266
chr10	4977563	4977763
chr10	5079948	5080473
chr10	5194377	5194889
chr10	5194377	5194889
chr10	5603466	5603836
chr10	5805257	5805798
chr10	5805847	5806239
chr10	5823702	5824542
chr10	6717242	6717813
chr10	6717242	6717813
chr10	6753393	6753774
chr10	6916572	6916773
chr10	7063001	7063376
chr10	7064161	7064431
chr10	7211448	7212422
chr10	7211448	7212422
chr10	7211448	7212422
chr10	7473485	7473851
chr10	7589632	7590169
chr10	7662656	7663586
chr10	7662656	7663586
chr10	7667372	7667806
chr10	7680992	7681977
chr10	7680992	7681977
chr10	7680992	7681977
chr10	7725701	7726269
chr10	7780570	7781165
[truncated: 31,761 more rows]
