# Supplementary material for: Perturbing LSD1 and WNT rewires transcription to synergistically induce AML differentiation
Source: Nature. 2025 Apr 16;642(8067):508–18. doi: 10.1038/s41586-025-08915-1 (PMC12158781; doi:10.1038/s41586-025-08915-1)
Supplement: Supplementary file 9 — THP-1 β-catenin CUT&RUN peaks. [file 41586_2025_8915_MOESM9_ESM.xlsx]

## Sheet: Bcat_combo_r1
chr1	633982	634175
chr1	958510	959362
chr1	1043460	1044759
chr1	1230678	1232279
chr1	1306552	1308466
chr1	1313570	1314821
chr1	1348318	1349412
chr1	1504275	1505543
chr1	1779617	1781736
chr1	1781997	1783140
chr1	2150130	2152006
chr1	2231195	2232232
chr1	2300291	2301888
chr1	2321600	2323586
chr1	2413950	2415304
chr1	2475644	2477490
chr1	2543839	2545373
chr1	2683810	2684574
chr1	3306703	3307454
chr1	3795748	3796563
chr1	3856573	3858634
chr1	3898843	3901479
chr1	3983828	3985034
chr1	4090706	4092221
chr1	5919735	5921418
chr1	5965443	5967332
chr1	5991836	5993461
chr1	6024945	6027068
chr1	6210093	6211299
chr1	6624771	6626150
chr1	6700290	6701634
chr1	6784005	6785321
chr1	7632985	7634871
chr1	7780364	7781620
chr1	7784478	7786175
chr1	8047394	8048434
chr1	8096638	8097808
chr1	8210860	8212545
chr1	8330274	8331230
chr1	8559933	8560713
chr1	8872891	8874922
chr1	8878090	8879342
chr1	8925845	8926958
chr1	9184706	9186024
chr1	9239613	9240389
chr1	9539034	9540358
chr1	9653125	9654674
chr1	9852204	9853712
chr1	9893254	9894300
chr1	9909808	9911229
chr1	10032222	10034047
chr1	10377703	10378673
chr1	10399801	10401001
chr1	10449294	10450801
chr1	10471917	10473670
chr1	10474237	10476009
chr1	10483136	10485241
chr1	10509855	10511157
chr1	10628066	10629829
chr1	10939523	10940842
chr1	10965156	10966658
chr1	11011613	11013384
chr1	11051962	11053655
chr1	11099407	11100544
chr1	11272924	11273840
chr1	11730458	11733429
chr1	11735671	11737112
chr1	11804976	11806445
chr1	11814117	11815392
chr1	11908600	11910112
chr1	12143414	12144381
chr1	12148002	12149387
chr1	12166250	12167837
chr1	12177817	12179235
chr1	12405019	12406384
chr1	13593085	13594340
chr1	13651233	13651887
chr1	15416094	15417263
chr1	15525974	15527048
chr1	15578029	15579231
chr1	15616842	15619094
chr1	15834376	15836032
chr1	15848343	15850726
chr1	15943225	15944182
chr1	15975524	15976387
chr1	16006253	16008111
chr1	16366936	16367852
chr1	16616895	16619322
chr1	16624007	16625089
chr1	16632659	16634161
chr1	16643671	16645283
chr1	17640052	17641051
chr1	19251165	19253883
chr1	19476535	19477474
chr1	19484135	19485583
chr1	19487158	19488827
chr1	19505405	19506495
chr1	19686761	19688397
chr1	20100445	20101981
chr1	20102344	20103611
chr1	20153696	20154425
chr1	20603805	20604890
chr1	20660606	20661843
chr1	20787099	20788203
chr1	21174321	21176858
chr1	21217084	21218675
chr1	21261345	21263240
chr1	21294430	21295670
chr1	21324050	21326037
chr1	21333939	21335212
chr1	21383540	21385245
chr1	21767893	21768778
chr1	21771570	21772452
chr1	21782357	21783944
chr1	22024583	22026229
chr1	22039253	22040429
chr1	22052788	22054312
chr1	22451910	22452605
chr1	22619191	22620084
chr1	23018890	23019727
chr1	23099818	23100959
chr1	23169202	23170206
chr1	23282587	23283750
chr1	23343157	23345410
chr1	23368028	23369676
chr1	23401802	23403201
chr1	23777305	23779141
chr1	23790894	23792409
chr1	23799921	23801823
chr1	23865046	23866872
chr1	23868501	23869578
chr1	23895958	23897200
chr1	23958115	23960926
chr1	24190171	24192950
chr1	24321352	24322524
chr1	24350935	24352901
chr1	24415116	24416566
chr1	24465260	24466106
chr1	24466426	24467846
chr1	24502061	24503580
chr1	24641554	24644198
chr1	24744728	24745908
chr1	24847367	24848678
chr1	24964654	24966217
chr1	25021532	25023805
chr1	25032943	25034874
chr1	25239401	25240508
chr1	26233561	26235034
chr1	26288629	26290076
chr1	26470408	26471399
chr1	26541922	26543303
chr1	26620494	26621915
chr1	26692059	26693281
chr1	26864796	26865801
chr1	27011970	27013691
chr1	27192092	27193766
chr1	27380481	27381845
chr1	27489680	27490690
chr1	27630979	27632487
chr1	27769078	27770263
chr1	27830692	27831861
chr1	27862763	27863726
chr1	27872335	27874354
chr1	27884634	27888620
chr1	27914089	27915443
chr1	28087457	28089012
chr1	28114259	28116279
chr1	28125606	28128712
chr1	28134875	28136210
chr1	28139202	28139976
chr1	28172051	28172981
chr1	28235412	28237271
chr1	28246472	28247791
chr1	28259134	28260926
chr1	28581233	28583370
chr1	28668986	28670102
chr1	28855271	28856494
chr1	29181452	29182522
chr1	29711325	29712560
chr1	30708549	30710339
chr1	30718106	30719291
chr1	30756555	30757278
chr1	30800117	30801413
chr1	30823438	30824561
chr1	30885458	30886632
chr1	30912318	30914014
chr1	31482875	31484024
chr1	31590073	31591712
chr1	31788357	31789754
chr1	31937576	31938936
chr1	31939611	31940706
chr1	32072443	32073541
chr1	32107898	32109086
chr1	32333925	32335431
chr1	32393982	32395021
chr1	32650337	32651766
chr1	32711265	32712764
chr1	32817376	32818665
chr1	32938870	32940646
chr1	32941281	32942375
chr1	32991698	32993466
chr1	33030615	33033340
chr1	33036057	33037323
chr1	33049300	33050936
chr1	33099391	33100031
chr1	33247479	33248239
chr1	33338437	33339833
chr1	33391604	33393438
chr1	33472379	33473962
chr1	33786430	33787526
chr1	33965694	33966971
chr1	34664648	34666067
chr1	34859116	34860406
chr1	34923923	34925509
chr1	35030826	35032111
chr1	35191428	35193596
chr1	35930622	35932070
chr1	36149530	36150947
chr1	36224203	36225171
chr1	36374130	36375145
chr1	36384553	36387219
chr1	36604123	36605029
chr1	36643450	36644941
chr1	36877336	36879370
chr1	37474877	37476292
chr1	37675576	37677338
chr1	37689086	37690457
chr1	37691294	37693124
chr1	37808531	37809830
chr1	37858496	37859851
chr1	37945757	37946835
chr1	38872599	38873788
chr1	38991300	38992881
chr1	39025444	39027059
chr1	39102504	39103614
chr1	39182936	39184444
chr1	39192171	39192839
chr1	39195891	39197438
chr1	39214754	39215838
chr1	39398033	39398862
chr1	39504421	39505472
chr1	39738749	39739996
chr1	39799263	39800016
chr1	39934103	39934974
chr1	39954575	39955663
chr1	40038993	40041763
chr1	40059105	40060287
chr1	40161048	40162268
chr1	40257450	40259125
chr1	40318363	40319617
chr1	40374309	40375021
chr1	40385466	40386462
chr1	40450044	40451287
chr1	40691499	40692498
chr1	40978697	40979986
chr1	41509917	41511587
chr1	41751190	41753242
chr1	42167909	42169164
chr1	42658082	42659269
chr1	42681541	42682894
chr1	42765753	42767806
chr1	42923916	42924766
chr1	42957818	42959464
chr1	43358245	43360071
chr1	43649422	43650503
chr1	43706287	43708094
chr1	43780884	43782491
chr1	43783378	43784871
chr1	43833130	43836558
chr1	43843737	43844666
chr1	43852886	43854778
chr1	44673603	44675497
chr1	44676053	44677946
chr1	44730133	44731356
chr1	44774878	44776055
chr1	44799843	44800606
chr1	44804654	44806052
chr1	44809464	44810630
chr1	44817707	44819581
chr1	44986014	44987726
chr1	45010353	45012245
chr1	45302461	45304192
chr1	45339514	45341006
chr1	45521109	45522315
chr1	45544768	45545706
chr1	45583331	45585103
chr1	45685538	45688075
chr1	45748905	45750255
chr1	46043173	46044446
chr1	46198132	46199430
chr1	46300345	46304437
chr1	46339709	46341353
chr1	46521825	46523785
chr1	46568094	46569723
chr1	46718377	46719789
chr1	47247888	47249291
chr1	47313617	47314671
chr1	47436788	47438460
chr1	47701650	47703018
chr1	47725106	47728809
chr1	50458594	50459648
chr1	50543261	50545072
chr1	50958978	50960728
chr1	50967584	50970626
chr1	50977080	50978431
chr1	51267831	51268921
chr1	51287891	51289071
chr1	51302767	51304358
chr1	51444868	51445963
chr1	51877490	51879165
chr1	52055102	52056917
chr1	52636514	52637862
chr1	53014743	53016437
chr1	53122235	53124499
chr1	53196247	53197909
chr1	53220301	53221311
chr1	53697692	53698829
chr1	53723106	53724840
chr1	53837769	53839111
chr1	53945160	53946284
chr1	54052133	54054100
chr1	54384816	54386054
chr1	54541685	54544441
chr1	54886985	54888257
chr1	54934336	54935485
chr1	54965821	54967061
chr1	55215150	55216787
chr1	55284265	55285528
chr1	55443627	55445412
chr1	56249126	56250128
chr1	58546033	58547740
chr1	58583844	58585337
chr1	58782134	58784273
chr1	58815860	58816895
chr1	58882520	58884513
chr1	59079939	59081078
chr1	59296035	59297697
chr1	59477104	59478185
chr1	59549160	59550580
chr1	59674607	59675345
chr1	59696460	59697983
chr1	60812234	60813984
chr1	60866660	60868144
chr1	61725076	61725803
chr1	62436248	62437415
chr1	62783769	62785050
chr1	64933325	64934225
chr1	64987141	64987905
chr1	65067494	65068654
chr1	65146977	65148141
chr1	65149567	65151201
chr1	65170042	65171507
chr1	65264246	65266219
chr1	65419741	65421230
chr1	65690639	65692586
chr1	65696233	65697206
chr1	65812067	65813063
chr1	66335895	66336665
chr1	66395249	66396474
chr1	66438512	66440192
chr1	66751984	66753129
chr1	66924920	66925721
chr1	67429997	67431663
chr1	67652691	67653649
chr1	67949842	67951195
chr1	68495672	68497215
chr1	70083376	70084735
chr1	70221376	70222419
chr1	70353483	70355235
chr1	70410618	70411582
chr1	70643320	70645018
chr1	71028985	71029582
chr1	72281869	72282777
chr1	72283075	72284207
chr1	72365937	72367215
chr1	76074970	76076290
chr1	77412218	77414543
chr1	77978287	77979593
chr1	80824817	80825725
chr1	81562610	81563767
chr1	81801152	81802841
chr1	82160296	82162827
chr1	83508393	83509052
chr1	84504820	84506202
chr1	84572552	84574415
chr1	84604344	84605575
chr1	84779501	84780833
chr1	84853689	84854853
chr1	84888337	84890222
chr1	84912703	84914210
chr1	84996475	84997878
chr1	84998668	84999554
chr1	85258396	85259655
chr1	85275578	85277241
chr1	85334758	85335880
chr1	86704252	86705729
chr1	86774561	86775256
chr1	86788112	86789088
chr1	86913164	86914926
chr1	87151322	87152558
chr1	87179273	87180918
chr1	87328347	87329858
chr1	87644370	87645396
chr1	88684323	88685594
chr1	88992043	88993478
chr1	89552366	89553179
chr1	89632554	89634815
chr1	89641577	89642523
chr1	89692447	89693631
chr1	89757145	89758318
chr1	89820392	89821825
chr1	89842753	89843673
chr1	89907409	89909341
chr1	89994575	89996279
chr1	91571617	91572865
chr1	92459481	92460928
chr1	92484544	92487885
chr1	93179611	93181131
chr1	93345200	93346310
chr1	93758654	93760196
chr1	93845714	93847678
chr1	93908065	93909932
chr1	94096358	94098286
chr1	94541498	94543125
chr1	94601630	94603242
chr1	94713413	94714309
chr1	94873828	94874870
chr1	95233738	95235208
chr1	98323439	98324729
chr1	98871314	98872717
chr1	99440985	99442363
chr1	99849958	99851054
chr1	100037645	100039114
chr1	100132962	100133653
chr1	100265717	100268067
chr1	100351072	100353778
chr1	100530428	100531779
chr1	100758552	100760073
chr1	100895007	100897422
chr1	101024916	101026581
chr1	101290897	101292092
chr1	101360885	101362281
chr1	102435523	102436991
chr1	102563413	102564646
chr1	103859865	103861690
chr1	107877120	107878363
chr1	107936231	107937677
chr1	107940856	107941711
chr1	108025849	108026940
chr1	108560276	108561911
chr1	108691458	108694320
chr1	108746465	108748204
chr1	109090382	109092047
chr1	109148377	109149499
chr1	109248506	109249540
chr1	109282067	109284302
chr1	109370479	109372276
chr1	109424731	109426864
chr1	109547464	109549129
chr1	109619349	109622068
chr1	109716427	109718073
chr1	109821544	109823664
chr1	109895636	109896590
chr1	110338007	110340621
chr1	110407306	110408231
chr1	110646135	110647969
chr1	110726907	110728144
chr1	111085163	111086580
chr1	111139117	111141475
chr1	111202743	111204459
chr1	111219083	111220227
chr1	111447923	111449990
chr1	111507424	111508307
chr1	111619494	111621062
chr1	111738347	111739572
chr1	111898598	111900482
chr1	112618377	112622935
chr1	112705131	112706380
chr1	112955302	112957750
chr1	113072738	113074420
chr1	113758627	113759971
chr1	113811266	113813256
chr1	113904374	113905563
chr1	113928452	113930246
chr1	114040188	114041225
chr1	114510070	114512354
chr1	114756488	114758510
chr1	115975876	115977247
chr1	116104165	116105501
chr1	116417869	116418937
chr1	116503661	116505401
chr1	116909955	116911120
chr1	116990034	116991090
chr1	117007051	117007812
chr1	117059043	117060955
chr1	117928461	117930529
chr1	118038073	118039617
chr1	118564144	118565915
chr1	118842237	118843974
chr1	118862606	118863704
chr1	118959618	118961696
chr1	119001667	119002596
chr1	119140322	119141589
chr1	119711785	119712839
chr1	121510579	121512856
chr1	121515841	121517584
chr1	121518274	121519872
chr1	143184599	143185922
chr1	143216704	143217238
chr1	143221608	143223109
chr1	143246847	143247506
chr1	143677630	143678889
chr1	143691792	143692865
chr1	143720090	143721224
chr1	144549825	144552673
chr1	145280524	145282227
chr1	145760685	145761793
chr1	145823522	145825183
chr1	145854049	145855201
chr1	145858393	145860410
chr1	145918055	145919327
chr1	145926994	145928507
chr1	145957476	145958822
chr1	145963581	145965444
chr1	145979418	145980656
chr1	145994523	145997371
chr1	146036742	146039451
chr1	146043917	146045282
chr1	147083781	147085306
chr1	147171458	147172550
chr1	147221483	147222385
chr1	147239683	147241247
chr1	147612655	147614215
chr1	148317856	148319199
chr1	148325010	148325730
chr1	148333629	148334668
chr1	148371610	148373068
chr1	149848188	149849640
chr1	149885157	149886685
chr1	149887287	149888775
chr1	149927443	149928548
chr1	149997467	149998728
chr1	150010276	150011228
chr1	150186912	150187802
chr1	150213210	150214365
chr1	150233833	150236724
chr1	150269046	150270163
chr1	150280941	150282623
chr1	150293349	150294537
chr1	150363335	150365905
chr1	150511266	150512887
chr1	150514883	150516983
chr1	150548118	150549592
chr1	150551843	150552857
chr1	150567669	150569337
chr1	150576565	150580799
chr1	150611283	150612283
chr1	150612928	150613984
chr1	150629163	150631087
chr1	150765160	150766305
chr1	150770909	150772159
chr1	150787905	150788916
chr1	150789149	150790557
chr1	150820346	150821952
chr1	150875536	150877224
chr1	150971289	150972757
chr1	150973070	150974997
chr1	150976798	150978039
chr1	151007846	151009181
chr1	151057790	151059792
chr1	151070356	151072099
chr1	151134270	151135636
chr1	151153238	151154319
chr1	151156165	151157913
chr1	151159051	151160160
chr1	151189509	151190734
chr1	151198209	151199393
chr1	151271345	151272972
chr1	151281149	151282706
chr1	151327439	151328723
chr1	151340432	151342302
chr1	151346805	151347549
chr1	151383300	151385720
chr1	151611249	151613106
chr1	151705519	151706930
chr1	151762856	151763856
chr1	151823416	151825375
chr1	151867504	151868567
chr1	151941265	151943000
chr1	151945368	151946799
chr1	151972252	151973530
chr1	151979567	151981609
chr1	151983650	151984975
chr1	151988374	151990379
chr1	151992393	151994219
chr1	152028686	152030186
chr1	152034378	152037645
chr1	152047290	152050587
chr1	152085255	152086034
chr1	152167495	152169277
chr1	152188319	152190602
chr1	152247761	152249884
chr1	152409165	152410590
chr1	152876729	152878515
chr1	153310503	153311853
chr1	153357270	153358596
chr1	153368160	153369190
chr1	153374602	153377032
chr1	153385629	153387794
chr1	153389884	153391536
chr1	153398987	153400611
chr1	153490115	153491826
chr1	153531116	153533156
chr1	153534989	153536705
chr1	153539518	153542046
chr1	153544862	153545858
chr1	153565967	153567504
chr1	153633198	153634553
chr1	153657796	153659498
chr1	153661241	153663494
chr1	153670178	153671718
chr1	153679012	153680384
chr1	153762267	153763612
chr1	153851042	153852810
chr1	153858313	153859718
chr1	153920363	153921299
chr1	153922555	153924466
chr1	153927656	153929140
chr1	153944776	153946436
chr1	153957297	153959229
chr1	153962359	153963710
chr1	153967135	153968462
chr1	153976139	153978349
chr1	153986839	153988166
chr1	153990092	153991507
chr1	153991909	153993448
chr1	153994184	153995612
chr1	154148354	154150007
chr1	154157386	154159276
chr1	154181554	154183853
chr1	154189191	154191063
chr1	154206084	154207342
chr1	154220103	154222991
chr1	154271866	154273340
chr1	154307567	154309362
chr1	154325912	154327175
chr1	154403149	154404037
chr1	154404458	154407890
chr1	154410840	154412335
chr1	154418088	154419811
chr1	154431821	154433265
chr1	154439296	154440275
chr1	154483747	154485084
chr1	154486452	154487325
chr1	154492837	154494042
chr1	154508030	154509640
chr1	154518858	154520680
chr1	154558777	154559834
chr1	154575865	154577263
chr1	154599713	154601049
chr1	154606428	154608896
chr1	154614959	154616262
chr1	154734802	154735951
chr1	154802156	154803643
chr1	154863731	154865142
chr1	154916397	154918023
chr1	154935687	154937844
chr1	154973310	154977069
chr1	154982710	154984204
chr1	154987399	154989045
chr1	154991969	154993718
chr1	155001915	155004595
chr1	155005891	155007411
chr1	155007701	155009439
chr1	155016774	155018622
chr1	155018956	155020394
chr1	155050212	155051732
chr1	155062274	155063655
chr1	155084054	155085475
chr1	155135272	155136493
chr1	155139914	155141337
chr1	155172154	155173277
chr1	155177838	155179166
chr1	155208181	155209559
chr1	155219439	155220399
chr1	155223454	155224986
chr1	155226490	155228013
chr1	155241053	155244795
chr1	155247059	155248273
chr1	155251149	155252120
chr1	155260528	155262813
chr1	155277202	155278302
chr1	155294406	155295931
chr1	155306072	155307763
chr1	155308104	155309346
chr1	155321251	155322497
chr1	155322945	155325161
chr1	155325564	155326381
chr1	155561701	155564794
chr1	155687582	155690361
chr1	155856703	155860694
chr1	155867902	155869674
chr1	155933837	155935017
chr1	155946139	155947745
chr1	155970326	155972619
chr1	155976674	155980257
chr1	155989270	155990206
chr1	156020243	156021304
chr1	156052964	156055911
chr1	156081920	156084107
chr1	156103229	156104267
chr1	156113841	156114679
chr1	156115412	156116405
chr1	156122431	156123907
chr1	156125700	156127750
chr1	156144225	156145594
chr1	156154377	156155703
chr1	156172187	156173436
chr1	156185475	156186523
chr1	156192999	156194453
chr1	156198882	156200719
chr1	156212493	156213707
chr1	156243245	156245812
chr1	156281855	156283626
chr1	156301450	156303184
chr1	156337680	156340099
chr1	156430136	156432749
chr1	156456030	156457734
chr1	156491927	156493320
chr1	156498241	156502100
chr1	156502485	156503320
chr1	156525260	156526506
chr1	156577104	156577982
chr1	156582759	156584460
chr1	156590786	156592481
chr1	156600398	156601723
chr1	156605733	156606807
chr1	156624564	156625567
chr1	156660988	156662646
chr1	156664387	156665535
chr1	156692151	156693540
chr1	156707268	156708680
chr1	156717419	156719094
chr1	156726085	156729300
chr1	156740454	156741934
chr1	156742530	156744015
chr1	156749318	156752683
chr1	156766569	156768698
chr1	156795575	156797443
chr1	156806636	156808870
chr1	156838825	156840475
chr1	156848206	156849862
chr1	156874481	156876520
chr1	156906634	156909613
chr1	156918929	156920002
chr1	156955468	156957011
chr1	157045112	157047005
chr1	157072717	157074767
chr1	157137904	157139073
chr1	157147950	157149346
chr1	157155123	157156790
chr1	157375998	157377438
chr1	157380212	157381371
chr1	157403483	157404962
chr1	157437328	157438870
chr1	157469991	157471433
chr1	157512617	157513789
chr1	157516686	157517770
chr1	157594734	157596032
chr1	157618448	157619418
chr1	157652811	157654277
chr1	157770964	157772673
chr1	157773198	157774561
chr1	157831544	157832811
chr1	157997982	157999728
chr1	158075376	158076746
chr1	158101523	158102490
chr1	158180315	158181300
chr1	158185346	158186754
chr1	158247737	158249346
chr1	158272868	158274379
chr1	158274726	158276080
chr1	158285563	158286657
chr1	158328173	158329681
chr1	158400458	158402540
chr1	158809235	158810894
chr1	158818046	158820148
chr1	158830564	158831990
chr1	158832886	158834059
chr1	158884919	158886222
chr1	159007358	159010322
chr1	159035658	159037681
chr1	159067513	159069347
chr1	159076332	159077737
chr1	159087124	159088698
chr1	159090585	159093031
chr1	159193455	159195218
chr1	159646469	159647213
chr1	159699198	159700713
chr1	159836499	159837508
chr1	159839933	159841971
chr1	159854045	159855456
chr1	159860562	159861753
chr1	159871844	159873600
chr1	159880125	159881054
chr1	159881713	159883198
chr1	159889389	159891192
chr1	159910107	159911382
chr1	159923828	159926144
chr1	159945029	159946646
chr1	159991388	159992573
chr1	160031227	160032975
chr1	160085728	160086642
chr1	160095362	160097698
chr1	160098266	160099647
chr1	160127268	160128395
chr1	160173470	160175042
chr1	160186120	160187711
chr1	160205117	160207295
chr1	160262107	160263155
chr1	160342149	160344756
chr1	160410685	160411591
chr1	160539998	160541573
chr1	160545767	160547884
chr1	160571366	160572968
chr1	160631845	160634892
chr1	160655911	160659376
chr1	160664450	160666656
chr1	160674353	160676011
chr1	160681657	160683992
chr1	160703368	160706168
chr1	160706492	160709456
chr1	160710543	160712308
chr1	160805652	160807171
chr1	160861898	160866285
chr1	160998623	161000159
chr1	161013182	161014218
chr1	161020369	161021567
chr1	161036452	161038002
chr1	161044236	161047961
chr1	161067951	161071557
chr1	161071962	161074019
chr1	161083190	161084759
chr1	161119466	161120581
chr1	161131482	161133242
chr1	161143974	161145464
chr1	161153766	161155421
chr1	161158836	161160419
chr1	161161679	161163484
chr1	161165608	161167282
chr1	161177080	161178139
chr1	161185080	161187316
chr1	161200882	161203357
chr1	161216292	161218343
chr1	161224723	161227766
chr1	161230768	161232246
chr1	161294702	161295904
chr1	161313840	161315119
chr1	161330024	161331631
chr1	161390992	161392111
chr1	161398898	161400092
chr1	161420798	161422609
chr1	161439207	161440659
chr1	161505034	161507154
chr1	161528890	161530448
chr1	161532505	161533347
chr1	161706627	161708179
chr1	161720913	161723851
chr1	161725467	161728158
chr1	161733388	161734120
chr1	161738437	161739927
chr1	161749463	161750916
chr1	161818444	161819855
chr1	161898020	161899691
chr1	162002624	162004378
chr1	162023390	162024598
chr1	162069072	162071235
chr1	162182791	162184674
chr1	162229680	162230566
chr1	162254722	162255941
chr1	162326908	162328046
chr1	162497542	162499039
chr1	162560200	162562733
chr1	162565929	162567233
chr1	162592984	162594838
chr1	162611970	162613602
chr1	162753565	162754947
chr1	162891642	162894194
chr1	162921323	162922743
chr1	162927191	162928858
chr1	162931664	162932697
chr1	162980717	162982366
chr1	163178198	163179103
chr1	163321356	163322829
chr1	163381345	163382879
chr1	163984143	163985399
chr1	164516251	164517441
chr1	164716280	164717645
chr1	164720260	164721271
chr1	164972872	164973943
chr1	165162755	165164235
chr1	165177076	165178343
chr1	165257625	165258766
chr1	165288051	165289236
chr1	165375828	165376663
chr1	165381806	165382773
chr1	165392838	165393897
chr1	165481941	165482903
chr1	165536544	165538733
chr1	165597582	165598792
chr1	165630222	165632491
chr1	165665669	165667053
chr1	165695990	165699328
chr1	165747930	165749021
chr1	165767858	165770061
chr1	165827358	165828968
chr1	165842051	165844859
chr1	165850974	165851816
chr1	165853855	165854967
chr1	165856889	165857905
chr1	165861712	165862899
chr1	165870611	165872376
chr1	165877745	165878537
chr1	165906857	165908021
chr1	166036595	166038006
chr1	166875197	166876956
chr1	166905431	166906826
chr1	166975439	166976811
chr1	167069435	167070757
chr1	167161811	167162972
chr1	167189069	167190415
chr1	167219851	167224314
chr1	167328527	167329072
chr1	167501687	167504293
chr1	167539684	167540654
chr1	167599527	167602393
chr1	167611741	167613443
chr1	167616994	167618697
chr1	167627835	167629165
chr1	167631633	167633129
chr1	167658756	167659300
chr1	167693904	167695816
chr1	167715639	167716959
chr1	167721239	167722553
chr1	167755636	167756699
chr1	167832394	167833693
chr1	167934347	167937797
chr1	168135312	168136568
chr1	168178522	168180635
chr1	168225711	168227775
chr1	168499614	168500423
chr1	168502215	168504929
chr1	168645992	168647623
chr1	168742239	168743838
chr1	168945677	168946928
chr1	169056428	169058436
chr1	169105760	169106831
chr1	169109333	169110860
chr1	169115664	169117073
chr1	169460091	169461533
chr1	169485912	169487421
chr1	169604756	169605587
chr1	169892505	169894337
chr1	169942444	169942957
chr1	170074005	170075734
chr1	170377433	170378850
chr1	170531676	170533569
chr1	170707661	170708461
chr1	170713480	170715303
chr1	170721152	170722674
chr1	170741525	170742495
chr1	170888944	170889892
chr1	171066898	171068275
chr1	171318562	171320688
chr1	171484788	171486110
chr1	171598571	171600153
chr1	171741167	171742945
chr1	171780615	171782665
chr1	172285791	172287493
chr1	172298095	172299586
chr1	172342522	172343652
chr1	172357875	172359488
chr1	172384392	172386142
chr1	172532202	172534618
chr1	172643456	172644710
chr1	172659992	172661569
chr1	172744817	172747146
chr1	172817344	172819748
chr1	172825887	172826772
chr1	172914269	172916087
chr1	172934014	172934983
chr1	173019110	173020811
chr1	173034997	173036595
chr1	173046646	173048704
chr1	173122613	173123864
chr1	173147526	173149289
chr1	173190107	173191808
chr1	173206600	173207640
chr1	173221260	173222682
chr1	173224146	173225749
chr1	173245121	173246147
chr1	173330928	173331803
chr1	173429639	173431967
chr1	173475741	173478374
chr1	173594144	173595411
chr1	173688259	173689825
chr1	173692139	173693914
chr1	173714886	173716125
chr1	173823371	173825257
chr1	173862039	173863666
chr1	173866980	173869184
chr1	173911577	173913659
chr1	174008768	174009857
chr1	174021469	174023130
chr1	174157548	174160450
chr1	174242674	174243891
chr1	174433168	174434439
chr1	174774716	174776184
chr1	174998058	175001507
chr1	175016256	175018043
chr1	175071347	175073920
chr1	175126567	175128776
chr1	175143332	175145255
chr1	175192451	175193970
chr1	175208744	175209805
chr1	175250751	175252234
chr1	175303260	175304288
chr1	175331263	175332901
chr1	175375183	175376739
chr1	175470306	175471694
chr1	175474620	175476019
chr1	175495753	175498145
chr1	175549439	175550983
chr1	175568828	175570275
chr1	175572879	175573903
chr1	175600449	175601778
chr1	175839528	175840659
chr1	176205760	176208256
chr1	176374266	176375694
chr1	176963775	176965365
chr1	177047034	177048311
chr1	177134736	177136109
chr1	177209072	177210455
chr1	177889047	177890205
chr1	178515500	178517536
chr1	178593238	178595882
chr1	178607811	178609369
chr1	179036788	179038344
chr1	179081853	179083376
chr1	179129498	179130712
chr1	179142709	179143679
chr1	179174931	179176444
chr1	179364135	179367264
chr1	179442052	179443287
chr1	179550962	179551573
chr1	179640175	179641262
chr1	179801000	179802938
chr1	179814640	179815847
chr1	179829967	179832236
chr1	179881480	179883943
chr1	179926729	179927909
chr1	179951566	179952867
chr1	179953598	179956525
chr1	180116489	180118282
chr1	180131223	180132667
chr1	180153401	180155755
chr1	180156030	180156812
chr1	180159612	180160835
chr1	180162822	180163381
chr1	180250391	180252023
chr1	180252891	180254721
chr1	180326048	180327650
chr1	180396415	180397643
chr1	180428431	180429612
chr1	180501488	180503235
chr1	180521656	180522607
chr1	180556219	180557382
chr1	180600152	180601570
chr1	180631903	180632722
chr1	180893268	180894394
chr1	180924623	180925788
chr1	180954026	180955169
chr1	181014781	181016151
chr1	181021405	181023431
chr1	181032690	181034293
chr1	181042547	181043851
chr1	181061865	181063731
chr1	181088388	181090859
chr1	181096349	181097915
chr1	181104441	181105395
chr1	181108453	181111465
chr1	181127960	181128955
chr1	181130953	181131990
chr1	181134563	181135060
chr1	181135222	181136384
chr1	181293057	181294027
chr1	181352453	181353696
chr1	181508880	181510586
chr1	182028925	182030495
chr1	182149112	182149924
chr1	182175191	182176051
chr1	182193441	182194530
chr1	182259135	182259755
chr1	182280203	182281119
chr1	182391542	182392652
chr1	182484189	182485261
chr1	182494847	182495579
chr1	182597736	182599059
chr1	182601418	182602723
chr1	182611194	182613419
chr1	182614804	182616783
chr1	182634810	182638117
chr1	182642843	182644293
chr1	182743516	182744797
chr1	182793912	182796040
chr1	182838783	182841620
chr1	182955469	182956937
chr1	182958728	182960422
chr1	183022140	183023379
chr1	183024048	183025589
chr1	183096843	183098049
chr1	183271700	183273104
chr1	183274614	183276204
chr1	183278665	183280664
chr1	183431165	183433017
chr1	183470176	183473583
chr1	183583179	183584353
chr1	183589258	183591128
chr1	183604433	183605638
chr1	183635169	183636415
chr1	183826774	183828451
chr1	183880993	183882720
chr1	183892308	183893002
chr1	183895833	183898834
chr1	183901365	183902536
chr1	183906293	183908402
chr1	183911171	183911939
chr1	183926717	183928637
chr1	183956408	183956985
chr1	183992064	183993636
chr1	184050960	184052640
chr1	184151331	184153230
chr1	184158577	184162326
chr1	184164480	184165744
chr1	184212483	184213901
chr1	184387443	184388821
chr1	184435084	184436996
chr1	184486903	184488225
chr1	184641553	184643549
chr1	184754023	184756341
chr1	184792159	184793038
chr1	184805788	184806834
chr1	184838137	184839204
chr1	184843502	184844712
chr1	184866120	184868219
chr1	184881079	184882566
chr1	184904900	184906943
chr1	184916986	184918601
chr1	184919155	184920320
chr1	184929374	184931448
chr1	184943900	184945578
chr1	184958170	184959841
chr1	184973396	184974814
chr1	185016246	185018199
chr1	185045145	185046672
chr1	185057861	185059131
chr1	185127427	185128651
chr1	185156414	185158243
chr1	185169961	185171492
chr1	185316289	185319139
chr1	185337085	185337925
chr1	185338361	185340060
chr1	185566813	185568064
chr1	185580994	185582511
chr1	185632510	185633795
chr1	186144432	186145765
chr1	186182881	186184603
chr1	186373988	186375724
chr1	186442543	186443136
chr1	186536388	186537445
chr1	186574138	186576357
chr1	186617945	186619235
chr1	186620600	186621703
chr1	186679873	186681133
chr1	186716865	186717693
chr1	186719031	186720155
chr1	186775782	186777544
chr1	186818782	186819975
chr1	186838039	186840214
chr1	186848060	186849694
chr1	186854373	186855203
chr1	186978440	186979423
chr1	187621821	187622695
chr1	188110343	188111896
chr1	188813389	188814778
chr1	192158097	192159959
chr1	192376088	192377544
chr1	192544747	192546493
chr1	192789875	192790802
chr1	192805387	192806962
chr1	192808822	192810710
chr1	192822805	192824398
chr1	193058629	193060338
chr1	193104205	193106701
chr1	193121679	193123218
chr1	193313994	193316105
chr1	193660292	193661824
chr1	195327170	195328455
chr1	195481365	195482493
chr1	195971550	195972743
chr1	196180735	196181889
chr1	196515038	196516221
chr1	197332841	197334464
chr1	197339121	197340680
chr1	197390838	197392411
chr1	197774414	197777302
chr1	197837698	197839564
chr1	197858746	197859543
chr1	197902043	197903531
chr1	197915733	197917241
chr1	197974246	197976010
chr1	198040603	198042069
chr1	198102015	198102956
chr1	198156116	198158105
chr1	198158357	198159774
chr1	198166399	198167871
chr1	198360190	198361472
chr1	198465226	198466367
chr1	198655267	198656899
chr1	198676753	198678714
chr1	198680080	198682983
chr1	198762939	198764097
chr1	198776516	198777551
chr1	198805644	198807361
chr1	198836918	198838813
chr1	198881225	198882046
chr1	198929117	198930764
chr1	198934542	198937998
chr1	198970391	198971561
chr1	198983090	198984921
chr1	198985849	198987429
chr1	199041426	199042117
chr1	199095234	199096485
chr1	199122803	199124615
chr1	199173355	199173948
chr1	199278014	199279334
chr1	199279967	199281417
chr1	199281771	199284428
chr1	199286501	199288004
chr1	199612625	199614300
chr1	199691206	199692449
chr1	199742113	199743311
chr1	199782943	199784780
chr1	199858418	199860281
chr1	199958485	199960178
chr1	200128568	200131251
chr1	200206422	200208535
chr1	200241753	200243774
chr1	200346202	200347309
chr1	200351717	200355019
chr1	200366117	200367103
chr1	200367711	200369909
chr1	200376189	200377795
chr1	200408885	200410699
chr1	200452937	200454884
chr1	200477806	200479769
chr1	200587606	200588706
chr1	200620395	200621535
chr1	200627784	200629432
chr1	200669181	200671065
chr1	200703899	200705680
chr1	200738892	200739495
chr1	200857229	200858549
chr1	200886819	200889088
chr1	200890976	200892615
chr1	200909714	200910990
chr1	201003317	201005087
chr1	201014673	201017448
chr1	201018494	201020472
chr1	201026604	201027571
chr1	201075604	201077983
chr1	201085262	201086927
chr1	201115022	201116386
chr1	201169413	201171688
chr1	201232267	201233497
chr1	201371811	201373718
chr1	201379553	201381007
chr1	201381710	201383554
chr1	201405372	201406673
chr1	201446529	201448781
chr1	201453485	201455050
chr1	201455399	201457518
chr1	201468249	201469294
chr1	201476407	201477621
chr1	201506172	201507557
chr1	201534346	201535500
chr1	201541626	201543131
chr1	201551540	201552342
chr1	201553487	201554931
chr1	201559298	201561491
chr1	201566846	201569351
chr1	201592527	201593823
chr1	201648633	201649726
chr1	201690929	201692521
chr1	201712822	201715742
chr1	201831118	201832814
chr1	201887667	201889095
chr1	201954979	201955724
chr1	201981705	201983650
chr1	202011304	202012608
chr1	202112398	202114560
chr1	202120808	202122031
chr1	202127746	202128651
chr1	202143110	202144729
chr1	202158642	202162776
chr1	202168874	202170168
chr1	202221275	202222680
chr1	202247339	202249069
chr1	202254072	202255643
chr1	202275670	202277187
chr1	202282686	202285034
chr1	202291456	202292820
chr1	202295183	202296134
chr1	202312866	202313653
chr1	202348395	202350410
chr1	202478862	202480141
chr1	202483408	202484518
chr1	202487454	202488775
chr1	202596843	202598784
chr1	202614677	202616904
chr1	202628564	202629547
chr1	202656080	202658383
chr1	202687625	202689360
chr1	202771772	202773412
chr1	202806106	202809324
chr1	202857960	202858883
chr1	202860410	202861984
chr1	202888795	202889661
chr1	202926425	202927662
chr1	202952491	202953225
chr1	202968830	202969873
chr1	202998680	203000225
chr1	203006746	203008034
chr1	203027613	203029602
chr1	203050479	203052782
chr1	203057537	203059108
chr1	203068041	203070566
chr1	203201575	203204254
chr1	203287237	203288128
chr1	203289307	203290112
chr1	203305004	203306665
chr1	203317888	203320092
chr1	203325168	203326341
chr1	203326960	203328063
chr1	203347341	203348806
chr1	203361575	203362519
chr1	203368686	203370648
chr1	203402114	203403443
chr1	203486804	203488643
chr1	203498672	203499932
chr1	203535918	203537333
chr1	203557911	203558683
chr1	203574082	203575596
chr1	203606329	203607971
chr1	203626436	203627196
chr1	203628288	203630250
chr1	203672804	203674634
chr1	203710449	203711620
chr1	203795293	203797086
chr1	204077740	204078932
chr1	204128097	204129812
chr1	204148640	204150138
chr1	204245537	204246873
chr1	204364030	204366132
chr1	204409946	204412323
chr1	204494006	204495438
chr1	204506437	204507302
chr1	204515869	204517216
chr1	204647021	204648138
chr1	204682462	204683851
chr1	204700453	204702154
chr1	204717488	204718865
chr1	204847073	204848626
chr1	204928232	204929827
chr1	204967695	204969134
chr1	204990543	204991598
chr1	205024345	205025843
chr1	205045742	205047206
chr1	205047539	205048755
chr1	205120765	205122845
chr1	205174989	205176110
chr1	205182831	205184088
chr1	205210419	205212377
chr1	205265570	205267212
chr1	205273107	205274180
chr1	205276178	205277572
chr1	205284469	205285628
chr1	205286360	205287554
chr1	205287941	205288832
chr1	205306784	205308413
chr1	205318222	205320177
chr1	205374703	205377136
chr1	205381140	205382997
chr1	205407741	205409644
chr1	205503463	205504969
chr1	205547839	205548979
chr1	205580768	205582021
chr1	205604997	205605658
chr1	205630625	205632179
chr1	205704366	205707386
chr1	205749133	205750870
chr1	205774353	205776471
chr1	205812224	205814343
chr1	205844276	205846302
chr1	205933017	205935303
chr1	205959512	205960586
chr1	206002636	206004009
chr1	206013310	206014602
chr1	206031956	206032937
chr1	206059651	206061102
chr1	206074409	206075530
chr1	206078973	206086349
chr1	206097383	206098669
chr1	206101879	206103332
chr1	206202922	206203425
chr1	206409984	206411344
chr1	206467487	206468923
chr1	206469447	206472431
chr1	206503749	206504431
chr1	206506976	206508092
chr1	206509351	206510902
chr1	206516663	206518446
chr1	206556457	206558460
chr1	206574597	206577666
chr1	206579492	206580552
chr1	206581449	206583271
chr1	206611486	206613180
chr1	206633800	206636572
chr1	206657920	206659502
chr1	206664058	206665410
chr1	206672724	206674370
chr1	206683019	206686795
chr1	206699266	206700264
chr1	206707493	206708736
chr1	206714726	206715514
chr1	206740818	206741865
chr1	206765309	206768441
chr1	206770471	206775241
chr1	206808761	206810250
chr1	206831646	206833615
chr1	206834481	206835197
chr1	206963646	206964750
chr1	206966430	206968305
chr1	206970453	206971409
chr1	207049951	207051939
chr1	207204621	207205528
chr1	207215136	207216146
chr1	207320952	207322297
chr1	207335137	207336321
chr1	207413901	207415685
chr1	207444339	207445498
chr1	207496364	207497665
chr1	207750948	207753049
chr1	207884679	207885993
chr1	207963807	207965212
chr1	208080629	208083035
chr1	208125983	208127039
chr1	208227316	208228564
chr1	208236252	208237339
chr1	208244125	208245655
chr1	208290550	208292089
chr1	208732011	208733673
chr1	208747949	208748837
chr1	208776517	208777569
chr1	209034359	209035500
chr1	209039222	209040717
chr1	209063858	209065197
chr1	209341171	209343136
chr1	209403852	209406099
chr1	209441113	209443165
chr1	209506210	209507547
chr1	209588161	209590023
chr1	209604730	209606678
chr1	209630124	209631598
chr1	209648890	209651397
chr1	209672451	209675886
chr1	209755713	209757047
chr1	209765430	209767129
chr1	209767843	209770199
chr1	209827664	209829355
chr1	210020962	210022143
chr1	210024076	210025298
chr1	210373162	210374022
chr1	210596822	210598602
chr1	210713369	210715688
chr1	210944775	210946433
chr1	211168010	211169345
chr1	211258262	211259156
chr1	211259949	211261877
chr1	211491880	211493373
chr1	211569304	211570832
chr1	211576917	211580441
chr1	211605918	211608780
chr1	211613047	211613712
chr1	211618825	211620498
chr1	211652644	211655309
chr1	211737741	211739706
chr1	211829889	211831121
chr1	212030607	212032100
chr1	212034240	212036486
chr1	212233923	212235230
chr1	212284783	212287503
chr1	212447015	212448684
chr1	212452841	212454434
chr1	212454983	212456805
chr1	212498009	212499507
chr1	212558754	212559901
chr1	212566330	212567550
chr1	212604884	212606731
chr1	212607962	212609604
chr1	212636278	212637581
chr1	212664864	212666172
chr1	212721271	212722733
chr1	212790881	212792523
chr1	212816902	212817697
chr1	212819511	212820920
chr1	212857500	212859354
chr1	212914675	212915873
chr1	212948926	212951060
chr1	213015303	213016390
chr1	213016848	213018007
chr1	213049953	213051882
chr1	213153621	213155398
chr1	213420498	213422547
chr1	214132449	214133705
chr1	214280358	214283617
chr1	214383615	214386063
chr1	214427436	214428615
chr1	214439051	214440088
chr1	214442691	214444115
chr1	214466146	214468132
chr1	214478583	214480738
chr1	214602745	214603455
chr1	215567067	215569144
chr1	216526955	216528086
chr1	217630342	217631605
chr1	217877244	217878931
chr1	217926922	217928648
chr1	218376506	218378468
chr1	218473092	218474349
chr1	218845856	218846914
chr1	218873728	218874750
chr1	219088448	219089399
chr1	219119676	219121162
chr1	219173802	219174850
chr1	219372955	219374547
chr1	219416146	219417253
chr1	219459521	219462247
chr1	219485556	219487512
chr1	219587797	219589285
chr1	220093954	220095407
chr1	220272132	220272938
chr1	220552531	220553555
chr1	220558797	220560161
chr1	220655690	220657940
chr1	220729556	220730969
chr1	220812759	220813537
chr1	220876208	220879823
chr1	220880822	220883720
chr1	220961808	220962743
chr1	220999924	221001135
chr1	221014066	221015514
chr1	221030832	221032047
chr1	221035340	221036694
chr1	221045903	221046872
chr1	221066735	221068345
chr1	221069028	221070722
chr1	221074150	221075158
chr1	221097233	221100844
chr1	221149282	221149863
chr1	221161186	221162729
chr1	221165740	221168085
chr1	221188129	221189358
chr1	221323980	221325268
chr1	221335091	221336581
chr1	221562585	221563992
chr1	221659118	221660927
chr1	221707258	221708835
chr1	221718687	221720090
chr1	221725719	221726568
chr1	221741297	221744460
chr1	221776508	221777342
chr1	221821508	221822877
chr1	221961309	221962554
chr1	222246686	222248046
chr1	222248565	222250168
chr1	222433581	222435080
chr1	222585928	222587339
chr1	222643407	222645652
chr1	222711665	222713755
chr1	222964168	222965182
chr1	223049030	223050419
chr1	223177390	223179205
chr1	223180366	223181983
chr1	223189995	223191149
chr1	223255756	223256877
chr1	223466649	223467837
chr1	223503989	223506063
chr1	223628709	223630469
chr1	223711840	223714182
chr1	223723164	223724031
chr1	223742454	223743696
chr1	223825462	223827593
chr1	223831721	223833796
chr1	223844484	223846906
chr1	224113338	224115261
chr1	224182794	224184942
chr1	224235145	224236382
chr1	224322495	224323905
chr1	224329709	224331264
chr1	224333570	224334867
chr1	224378967	224380635
chr1	224434762	224435734
chr1	224456582	224459046
chr1	224497148	224499765
chr1	224502552	224504558
chr1	224542640	224543816
chr1	224564287	224565807
chr1	224592213	224593472
chr1	224623212	224624744
chr1	224643716	224645161
chr1	224654661	224656421
chr1	224683635	224685637
chr1	224717061	224719113
chr1	224929204	224930396
chr1	225206148	225207399
chr1	225250150	225251115
chr1	225357362	225358632
chr1	225421164	225422630
chr1	225426810	225429644
chr1	225444738	225445888
chr1	225479951	225481132
chr1	225660151	225661331
chr1	225665911	225666911
chr1	225699410	225701186
chr1	225712089	225713150
chr1	225720956	225722365
chr1	225752156	225753544
chr1	225755332	225757073
chr1	225767786	225769155
chr1	225777170	225779035
chr1	225845014	225846668
chr1	225866074	225868676
chr1	225882013	225883198
chr1	225895029	225896166
chr1	225915240	225917696
chr1	225923381	225924548
chr1	225972528	225973480
chr1	225999346	226000770
chr1	226001765	226002900
chr1	226034217	226035453
chr1	226062280	226063776
chr1	226122091	226123030
chr1	226135100	226136622
chr1	226185152	226187303
chr1	226208958	226209851
chr1	226219763	226221205
chr1	226308184	226311243
chr1	226334986	226336262
chr1	226400435	226402186
chr1	226406412	226408846
chr1	226515622	226517251
chr1	226613509	226614713
chr1	226649700	226651200
chr1	226659525	226661390
chr1	226662168	226663758
chr1	226809471	226811052
chr1	226870096	226871718
chr1	226874898	226876671
chr1	226894726	226896173
chr1	226938737	226940257
chr1	227317435	227318561
chr1	227356704	227358295
chr1	227563088	227564111
chr1	227752821	227753949
chr1	227754199	227755526
chr1	227773492	227775228
chr1	227802047	227803309
chr1	227919718	227921263
chr1	227952046	227953058
chr1	227998936	228000451
chr1	228081713	228085948
chr1	228104033	228105308
chr1	228108560	228110137
chr1	228138942	228141196
chr1	228145433	228147430
chr1	228154667	228156104
chr1	228162733	228164057
chr1	228164411	228166115
chr1	228226468	228228160
chr1	228228384	228229393
chr1	228278578	228280254
chr1	228311335	228312609
chr1	228316911	228318355
chr1	228353788	228355380
chr1	228406199	228407780
chr1	228442471	228444208
chr1	228457956	228460010
chr1	228464934	228466274
chr1	228486360	228489809
chr1	228528676	228529894
chr1	228646595	228648622
chr1	228682746	228684315
chr1	228697155	228698353
chr1	228735063	228736257
chr1	228751238	228752621
chr1	228837286	228840038
chr1	228841626	228843197
chr1	228853310	228854551
chr1	228940098	228942440
chr1	228990063	228991436
chr1	229022898	229024390
chr1	229026283	229028215
chr1	229029394	229030502
chr1	229067497	229068870
chr1	229126951	229128359
chr1	229131800	229133359
chr1	229148956	229150331
chr1	229167895	229168947
chr1	229271108	229272664
chr1	229341185	229342610
chr1	229507665	229509549
chr1	229526985	229528511
chr1	229557885	229559594
chr1	229609783	229612060
chr1	229624789	229625790
chr1	229626120	229627114
chr1	229643871	229644841
chr1	229646831	229647932
chr1	229715297	229716514
chr1	229731145	229732736
chr1	230008812	230010089
chr1	230067456	230069003
chr1	230084126	230085136
chr1	230104505	230106497
chr1	230149828	230151413
chr1	230211577	230212504
chr1	230377002	230378575
chr1	230457988	230460391
chr1	230474993	230477327
chr1	230550257	230551615
chr1	230556057	230556903
chr1	230632157	230634051
chr1	230641703	230643177
chr1	230671874	230673027
chr1	230797447	230798761
chr1	230824401	230825622
chr1	230841075	230842444
chr1	230844108	230845711
chr1	230865493	230866577
chr1	230972573	230973692
chr1	230977019	230979742
chr1	231138741	231139950
chr1	231146420	231147487
chr1	231206288	231207696
chr1	231241158	231242389
chr1	231289002	231290311
chr1	231336358	231339030
chr1	231384619	231386068
chr1	231421487	231423348
chr1	231430427	231431661
chr1	231521422	231524531
chr1	231527771	231529171
chr1	231562929	231564128
chr1	231611729	231614104
chr1	231626011	231628763
chr1	231663100	231664008
chr1	231689932	231691620
chr1	231724312	231726039
chr1	231750771	231751746
chr1	231768686	231770049
chr1	231781515	231782341
chr1	231802575	231804358
chr1	231855693	231856994
chr1	231929356	231931107
chr1	232015344	232016597
chr1	232223704	232225061
chr1	232280039	232282375
chr1	232370437	232372286
chr1	232384346	232386368
chr1	232477756	232478634
chr1	232567700	232569132
chr1	232593869	232595012
chr1	232628970	232631094
chr1	232655238	232655918
chr1	232704241	232705545
chr1	232720685	232721762
chr1	232922325	232923042
chr1	232983063	232984067
chr1	233024447	233027201
chr1	233112323	233115729
chr1	233250879	233251814
chr1	233252044	233252982
chr1	233274734	233276605
chr1	233327411	233328167
chr1	233513411	233514494
chr1	233843645	233844987
chr1	233975982	233977548
chr1	234225378	234227766
chr1	234283196	234285017
chr1	234330437	234332126
chr1	234372485	234374039
chr1	234477847	234479916
chr1	234498080	234499921
chr1	234500989	234501945
chr1	234516891	234518234
chr1	234522655	234523824
chr1	234540255	234542261
chr1	234598708	234603224
chr1	234604702	234605743
chr1	234606605	234609662
chr1	234609937	234616264
chr1	234623919	234624737
chr1	234656645	234658142
chr1	234684110	234684952
chr1	234699761	234700933
chr1	234718268	234720032
chr1	234722970	234725850
chr1	234726687	234728023
chr1	234729709	234731259
chr1	234760643	234761634
chr1	234771678	234773392
chr1	234773625	234776179
chr1	234776351	234781559
chr1	234782199	234783448
chr1	234841069	234843529
chr1	234848799	234850078
chr1	234851412	234852703
chr1	234866310	234867174
chr1	234876248	234877431
chr1	234886209	234887536
chr1	234922727	234924645
chr1	234938294	234940325
chr1	234944352	234945557
chr1	234954540	234955881
chr1	234957528	234959595
chr1	234960623	234964623
chr1	234970331	234971607
chr1	234974953	234975857
chr1	234976726	234981901
chr1	234983963	234985432
chr1	235003527	235004715
chr1	235010319	235013702
chr1	235040935	235041641
chr1	235049110	235051812
chr1	235062304	235063996
chr1	235074327	235075605
chr1	235083055	235084351
chr1	235126201	235129733
chr1	235160242	235162747
chr1	235257672	235259506
chr1	235326465	235329431
chr1	235330125	235331431
chr1	235367229	235368227
chr1	235501883	235505784
chr1	235853270	235854365
chr1	235857921	235859537
chr1	235863680	235865611
chr1	235866872	235868410
chr1	235879674	235880758
chr1	235917147	235918658
chr1	235919597	235921699
chr1	235932599	235934621
chr1	235937983	235940928
chr1	235941508	235943676
chr1	235944655	235947397
chr1	235954313	235955822
chr1	235971202	235972010
chr1	235988319	235990018
chr1	236002653	236004407
chr1	236013358	236014488
chr1	236046170	236048314
chr1	236103304	236105405
chr1	236119990	236121709
chr1	236123871	236125578
chr1	236142489	236144053
chr1	236281094	236283284
chr1	236346999	236348892
chr1	236353855	236355407
chr1	236523719	236525379
chr1	236603996	236605248
chr1	236794991	236796521
chr1	237157832	237159581
chr1	237671293	237672467
chr1	237851474	237852653
chr1	237930239	237931972
chr1	237933251	237934800
chr1	237974718	237975930
chr1	237997523	237998450
chr1	238265198	238266399
chr1	238468382	238469915
chr1	238475075	238478431
chr1	238721836	238723377
chr1	239360556	239362438
chr1	239363315	239365062
chr1	239386161	239387869
chr1	239778384	239779665
chr1	239878707	239879861
chr1	240231845	240232754
chr1	240337851	240338976
chr1	241156043	241157388
chr1	241310668	241311596
chr1	241398290	241400464
chr1	241518565	241520739
chr1	241531470	241532375
chr1	241551743	241553089
chr1	241590648	241592049
chr1	241637127	241639014
chr1	241645820	241646808
chr1	241768084	241768781
chr1	241810408	241811388
chr1	241816743	241817878
chr1	241898462	241899849
chr1	242019971	242021569
chr1	242025050	242027023
chr1	242058681	242060015
chr1	242146693	242147930
chr1	243253918	243256512
chr1	243262433	243265668
chr1	243267584	243268241
chr1	243283807	243285338
chr1	243726673	243728681
chr1	243730234	243732867
chr1	244047349	244048605
chr1	244096396	244097730
chr1	244103108	244105128
chr1	244319360	244320597
chr1	244451238	244452864
chr1	244599725	244600556
chr1	244652173	244654100
chr1	244834138	244835267
chr1	244835418	244837418
chr1	244854388	244855641
chr1	244857014	244858659
chr1	244863472	244865705
chr1	244867837	244868844
chr1	244869119	244870144
chr1	244969620	244971800
chr1	245000196	245001114
chr1	245042170	245043153
chr1	245051370	245052891
chr1	245074187	245075669
chr1	245108597	245109948
chr1	245132321	245133876
chr1	245225510	245226792
chr1	245310252	245311735
chr1	245363714	245365100
chr1	245444283	245445526
chr1	245458103	245459278
chr1	245500511	245502037
chr1	245516041	245517270
chr1	245599268	245600160
chr1	245605100	245606079
chr1	245650566	245651767
chr1	245689671	245690903
chr1	245709243	245710458
chr1	245904125	245905870
chr1	245962161	245963902
chr1	246105595	246106989
chr1	246157285	246158285
chr1	246214825	246215849
chr1	246319410	246320581
chr1	246506668	246507959
chr1	246512348	246514509
chr1	246515476	246517793
chr1	246536020	246537633
chr1	246565364	246568032
chr1	246608499	246610099
chr1	246653303	246654622
chr1	246909069	246910774
chr1	246931735	246932823
chr1	246959815	246960609
chr1	246961214	246962728
chr1	247006456	247008724
chr1	247078149	247079037
chr1	247103799	247104967
chr1	247172127	247174424
chr1	247210125	247211117
chr1	247300492	247301373
chr1	247331196	247332971
chr1	247360161	247361944
chr1	247371588	247373295
chr1	247389692	247390818
chr1	247400844	247403150
chr1	247406671	247408539
chr1	247411504	247412182
chr1	247415092	247420409
chr1	247434124	247436248
chr1	247437078	247438654
chr1	247465244	247467797
[truncated: 12,729 more rows]

## Sheet: Bcat_combo_r2
chr1	2149998	2152620
chr1	2228770	2232081
chr1	10939651	10941494
chr1	11908222	11910373
chr1	12146651	12148978
chr1	12151737	12154033
chr1	12177061	12179422
chr1	13592794	13594536
chr1	15523833	15526782
chr1	15848700	15850651
chr1	16137484	16141323
chr1	16363215	16369734
chr1	16613295	16615189
chr1	16643777	16645452
chr1	19505135	19506622
chr1	21174313	21176702
chr1	21324161	21325880
chr1	21767752	21769296
chr1	21781873	21783893
chr1	22024431	22026412
chr1	23367550	23369937
chr1	23896336	23898547
chr1	23958539	23960179
chr1	24189431	24191161
chr1	24320923	24323940
chr1	24466333	24467827
chr1	24640959	24644601
chr1	25022195	25023508
chr1	25245572	25249427
chr1	26541337	26543872
chr1	26691845	26694001
chr1	27883794	27887824
chr1	28086436	28089321
chr1	30755281	30758323
chr1	30910700	30913935
chr1	31482451	31484320
chr1	32013529	32016527
chr1	32072056	32074404
chr1	32815426	32818721
chr1	32991995	32995441
chr1	33048514	33051171
chr1	36384846	36388680
chr1	37473366	37477032
chr1	39025509	39027546
chr1	39102041	39103444
chr1	39572904	39576842
chr1	40038492	40040893
chr1	40385051	40386951
chr1	41954126	41956560
chr1	43649549	43652648
chr1	43832989	43835919
chr1	44671959	44675638
chr1	44818833	44821992
chr1	46043040	46044907
chr1	46301328	46305743
chr1	47725099	47728821
chr1	50967668	50970477
chr1	50976034	50978804
chr1	52054284	52056719
chr1	52551256	52553805
chr1	53696703	53699497
chr1	58783376	58785888
chr1	58814834	58817018
chr1	59476844	59477963
chr1	59549045	59551334
chr1	66395277	66397462
chr1	66929388	66932261
chr1	70350713	70355681
chr1	72282136	72285139
chr1	81799905	81804120
chr1	84779038	84780914
chr1	85057906	85060234
chr1	85274733	85277105
chr1	85334091	85336497
chr1	86704125	86706222
chr1	86787686	86789427
chr1	87179223	87181588
chr1	87327632	87330913
chr1	89523296	89525905
chr1	89631632	89634970
chr1	89820341	89823426
chr1	92484718	92487663
chr1	93179115	93181932
chr1	94541021	94543670
chr1	97163418	97165148
chr1	97905766	97908400
chr1	98323107	98326015
chr1	98871242	98872080
chr1	100894629	100896652
chr1	108701829	108705086
chr1	109425413	109428005
chr1	110337221	110339447
chr1	110873171	110876323
chr1	111138925	111141037
chr1	111754448	111757321
chr1	113871285	113873243
chr1	113903472	113906330
chr1	113928388	113932289
chr1	115727291	115728824
chr1	116503285	116504996
chr1	118861273	118864340
chr1	119000864	119003212
chr1	121515690	121518487
chr1	143253716	143255310
chr1	143747487	143750240
chr1	144551127	144552952
chr1	145823604	145825953
chr1	145857569	145860236
chr1	145918323	145919963
chr1	145956690	145958625
chr1	145978450	145981469
chr1	146036345	146039499
chr1	147170562	147173343
chr1	149884672	149890647
chr1	149927212	149929014
chr1	149996646	149999487
chr1	150064903	150069637
chr1	150148797	150151376
chr1	150159041	150161583
chr1	150175403	150178568
chr1	150234182	150236765
chr1	150267955	150270074
chr1	150363417	150366571
chr1	150515026	150517176
chr1	150550459	150553028
chr1	150602960	150605449
chr1	150628009	150631366
chr1	150695499	150698612
chr1	150820296	150821833
chr1	150874665	150878879
chr1	151005059	151006902
chr1	151143683	151146157
chr1	151155583	151157935
chr1	151164554	151166987
chr1	151280993	151284173
chr1	151611086	151613289
chr1	151972362	151974016
chr1	151987659	151991624
chr1	152036006	152039203
chr1	152045737	152049303
chr1	152167392	152169801
chr1	152740185	152743279
chr1	153385670	153387216
chr1	153544703	153546291
chr1	153565235	153568454
chr1	153571141	153573655
chr1	153598621	153601372
chr1	153633029	153635887
chr1	153670082	153672862
chr1	153790553	153793880
chr1	153921708	153924231
chr1	153943800	153946807
chr1	153957423	153959510
chr1	153962106	153964812
chr1	153966100	153968146
chr1	153975768	153978552
chr1	153986473	153988384
chr1	153990143	153992318
chr1	153994740	153998055
chr1	154157413	154159875
chr1	154181947	154183831
chr1	154218931	154222000
chr1	154271363	154273304
chr1	154404062	154408538
chr1	154431170	154433817
chr1	154438052	154442152
chr1	154606543	154609320
chr1	154731146	154734843
chr1	154936346	154939419
chr1	154973567	154976231
chr1	154981394	154984248
chr1	155000749	155002582
chr1	155082791	155086747
chr1	155176837	155179096
chr1	155218339	155220466
chr1	155225876	155228449
chr1	155241051	155242604
chr1	155259157	155262919
chr1	155323042	155326492
chr1	155562856	155565182
chr1	155687911	155690627
chr1	155932587	155935462
chr1	155977993	155979929
chr1	156020094	156021928
chr1	156052794	156057079
chr1	156115118	156117286
chr1	156126087	156128061
chr1	156241376	156245927
chr1	156280815	156282940
chr1	156336414	156339667
chr1	156386580	156390253
chr1	156455505	156457915
chr1	156491055	156493394
chr1	156495406	156501914
chr1	156600389	156602949
chr1	156660141	156662627
chr1	156726114	156729402
chr1	156739526	156742013
chr1	156749081	156752370
chr1	156765529	156769370
chr1	157268386	157271617
chr1	157551382	157554019
chr1	157594858	157596840
chr1	157652211	157654551
chr1	158179630	158182169
chr1	158246818	158250256
chr1	158808254	158811612
chr1	158830786	158833974
chr1	159008336	159012030
chr1	159067308	159070556
chr1	159076441	159078353
chr1	159090627	159092705
chr1	159923346	159926975
chr1	159990184	159992974
chr1	160188073	160190593
chr1	160342003	160344268
chr1	160655789	160658443
chr1	160664651	160666984
chr1	160682256	160683804
chr1	160703612	160706098
chr1	160707254	160709462
chr1	160711155	160713433
chr1	160723838	160727809
chr1	160861873	160864750
chr1	161012900	161014321
chr1	161044007	161046773
chr1	161067456	161071244
chr1	161130577	161134473
chr1	161164278	161166772
chr1	161183741	161186468
chr1	161200387	161203734
chr1	161216281	161218891
chr1	161225053	161227319
chr1	161504475	161507656
chr1	161720818	161723926
chr1	161725818	161729368
chr1	161732976	161736242
chr1	161738320	161739710
chr1	161743016	161745900
chr1	161749080	161750895
chr1	162002522	162005082
chr1	162560470	162563067
chr1	162753030	162755378
chr1	162892483	162894808
chr1	162921233	162923932
chr1	162925812	162929108
chr1	162929481	162933492
chr1	163174249	163176412
chr1	163320874	163323140
chr1	165392262	165394237
chr1	165402565	165406019
chr1	165536235	165541156
chr1	165629921	165633003
chr1	165695981	165699314
chr1	165768216	165770499
chr1	165826938	165830151
chr1	165840927	165843784
chr1	165869466	165873196
chr1	165876929	165879171
chr1	167161392	167165832
chr1	167394364	167397836
chr1	167552209	167556023
chr1	167599779	167602193
chr1	167627421	167630065
chr1	167712571	167716613
chr1	167936359	167938698
chr1	168225413	168228101
chr1	168503579	168506072
chr1	169794036	169796454
chr1	169892039	169895173
chr1	170531067	170533690
chr1	170692378	170695971
chr1	170713009	170715880
chr1	170719576	170723019
chr1	170994875	170998400
chr1	171484918	171486911
chr1	171741151	171744424
chr1	171780511	171782944
chr1	172286153	172288067
chr1	172342255	172344323
chr1	172357339	172360068
chr1	172532002	172534774
chr1	172744585	172747333
chr1	172933243	172935005
chr1	173121916	173123787
chr1	173205589	173207488
chr1	173224016	173226144
chr1	173329656	173332062
chr1	173429597	173432407
chr1	173477329	173478682
chr1	173823138	173825955
chr1	173861331	173863733
chr1	173865727	173869292
chr1	174008514	174011165
chr1	174020437	174023008
chr1	174203904	174206663
chr1	176205004	176207894
chr1	179024790	179026825
chr1	179036959	179039130
chr1	179881451	179884160
chr1	179953495	179956139
chr1	180097668	180099459
chr1	180129961	180132068
chr1	180154063	180157888
chr1	180159935	180162184
chr1	180395134	180398273
chr1	180501518	180503708
chr1	181032919	181034953
chr1	181042513	181044802
chr1	181061847	181063687
chr1	181088057	181091058
chr1	181133847	181135501
chr1	181755653	181759713
chr1	182174985	182176557
chr1	182387966	182392903
chr1	182399433	182402305
chr1	182614344	182616820
chr1	182792931	182796431
chr1	182838741	182840549
chr1	183022241	183025168
chr1	183243495	183246455
chr1	183278447	183282322
chr1	183470021	183473153
chr1	183895722	183900917
chr1	183955757	183958469
chr1	184050350	184053102
chr1	184157761	184162368
chr1	184164914	184166671
chr1	184211799	184214392
chr1	184366844	184369309
chr1	184751584	184755900
chr1	184791811	184793879
chr1	184804491	184807393
chr1	184866143	184869321
chr1	184916937	184919263
chr1	184929237	184932027
chr1	185155755	185159229
chr1	185162934	185166392
chr1	185313962	185318523
chr1	185338347	185340050
chr1	185533039	185535378
chr1	186023639	186026440
chr1	186143236	186145407
chr1	186373498	186377568
chr1	186441495	186443174
chr1	186535623	186537685
chr1	186573959	186576231
chr1	186617632	186619448
chr1	186620595	186623949
chr1	186679778	186681887
chr1	186775697	186777685
chr1	186828197	186830697
chr1	186837561	186840903
chr1	186847457	186850570
chr1	187620735	187622707
chr1	192157174	192161156
chr1	192170078	192172841
chr1	192805404	192810776
chr1	193057098	193061351
chr1	193121546	193123559
chr1	197200099	197202554
chr1	198101607	198103451
chr1	198156976	198159564
chr1	198178400	198180714
chr1	198655075	198657098
chr1	198678984	198683334
chr1	198762355	198765136
chr1	198775820	198778087
chr1	198880750	198882336
chr1	198917594	198920026
chr1	198934208	198939655
chr1	198983087	198987700
chr1	199094004	199097375
chr1	199123047	199125262
chr1	199281653	199284274
chr1	199612139	199614772
chr1	199858602	199860280
chr1	200205324	200208733
chr1	200241814	200243536
chr1	200351641	200355125
chr1	200363111	200365542
chr1	200375863	200377226
chr1	200452772	200456192
chr1	200738899	200741210
chr1	200885651	200889011
chr1	201012493	201017198
chr1	201019411	201021561
chr1	201097292	201100951
chr1	201408366	201412002
chr1	201450407	201453365
chr1	201550096	201552851
chr1	201712858	201717570
chr1	201954244	201956145
chr1	202159170	202162714
chr1	202282343	202284638
chr1	202348263	202350383
chr1	202482662	202484583
chr1	202614654	202617265
chr1	202804992	202808141
chr1	202860240	202863119
chr1	202888364	202889635
chr1	203068020	203069984
chr1	203199698	203201644
chr1	203289592	203291725
chr1	203368867	203370423
chr1	203454079	203457557
chr1	203625362	203629534
chr1	203872741	203876201
chr1	204406447	204409902
chr1	204492847	204495595
chr1	204507200	204509069
chr1	204515112	204517143
chr1	205120819	205123674
chr1	205210180	205213753
chr1	205265696	205267300
chr1	205284313	205288002
chr1	205604420	205606563
chr1	205630624	205632458
chr1	205748335	205750942
chr1	206030842	206033722
chr1	206078301	206081438
chr1	206082729	206085876
chr1	206469466	206471939
chr1	206503010	206505583
chr1	206556609	206560069
chr1	206574338	206576164
chr1	206633837	206636542
chr1	206697491	206701728
chr1	206764300	206769608
chr1	206770514	206773614
chr1	206796414	206799238
chr1	206831493	206835163
chr1	206850259	206852661
chr1	207068376	207071649
chr1	207308089	207311347
chr1	207320788	207322358
chr1	207405682	207408685
chr1	207750867	207753768
chr1	208747706	208749554
chr1	209202548	209204979
chr1	209647533	209650358
chr1	209674889	209677679
chr1	209754359	209757461
chr1	209767868	209770337
chr1	210521388	210524290
chr1	211576869	211580007
chr1	211606083	211607684
chr1	211673530	211676329
chr1	211828662	211831229
chr1	212034735	212037665
chr1	212284794	212287011
chr1	212484933	212487696
chr1	212635870	212638591
chr1	212699930	212702451
chr1	212751505	212754411
chr1	212856857	212859413
chr1	213014206	213016707
chr1	213050619	213052051
chr1	214425425	214428444
chr1	214438453	214440586
chr1	214602045	214604598
chr1	218383069	218386786
chr1	218873581	218876108
chr1	219086722	219091272
chr1	220045317	220047488
chr1	220766307	220769443
chr1	220875837	220882038
chr1	220961378	220963651
chr1	221045731	221047341
chr1	221068941	221072027
chr1	221097353	221099703
chr1	221161044	221163374
chr1	221165579	221168153
chr1	221187697	221189312
chr1	221334165	221336497
chr1	221707181	221709769
chr1	221724636	221726872
chr1	221739835	221743998
chr1	221771318	221774471
chr1	221776187	221778676
chr1	221960332	221962882
chr1	222096020	222099374
chr1	222464420	222467098
chr1	222618108	222621018
chr1	222643748	222645105
chr1	222653348	222656714
chr1	222711404	222713913
chr1	223179838	223181708
chr1	223825330	223827809
chr1	223831512	223833924
chr1	223844152	223847076
chr1	224113132	224117290
chr1	224332484	224335238
chr1	224355867	224358743
chr1	224378874	224381170
chr1	224497406	224499685
chr1	224502213	224504772
chr1	224541455	224543599
chr1	224564493	224566637
chr1	224592520	224595215
chr1	224623042	224625316
chr1	224683191	224685841
chr1	224725662	224729158
chr1	225426162	225429519
chr1	225698593	225701255
chr1	225776870	225779082
chr1	225881802	225884044
chr1	225997768	226001225
chr1	226060958	226064363
chr1	226307707	226310770
chr1	226661866	226664242
chr1	228082532	228087959
chr1	228107413	228109879
chr1	228139052	228141552
chr1	228227359	228229876
chr1	228405531	228407730
chr1	228486252	228488989
chr1	228646309	228649123
chr1	228837623	228839579
chr1	228990225	228992025
chr1	229027173	229030717
chr1	229507815	229509635
chr1	229537759	229541522
chr1	229557159	229558788
chr1	230102472	230106501
chr1	230269789	230272263
chr1	230456615	230459807
chr1	230641600	230644291
chr1	230972667	230973727
chr1	230976139	230979834
chr1	231239953	231242102
chr1	231335543	231338809
chr1	231419836	231423451
chr1	231528121	231530864
chr1	231611811	231615059
chr1	231625879	231629936
chr1	231802534	231804787
chr1	231956196	231958439
chr1	232921374	232923455
chr1	232949613	232952527
chr1	233111392	233115444
chr1	234361750	234365002
chr1	234371831	234374766
chr1	234398417	234401572
chr1	234515053	234519212
chr1	234521315	234524105
chr1	234597615	234609529
chr1	234609986	234614585
chr1	234657040	234662182
chr1	234722688	234726035
chr1	234732376	234735474
chr1	234771149	234773149
chr1	234774504	234783698
chr1	234840251	234843866
chr1	234848231	234852963
chr1	234886404	234887926
chr1	234929948	234933725
chr1	234960623	234965697
chr1	234974838	234983230
chr1	234983520	234985188
chr1	235010229	235012727
chr1	235073158	235076327
chr1	235082910	235084613
chr1	235127115	235129906
chr1	235160536	235162279
chr1	235326868	235331718
chr1	235366910	235368920
chr1	235502082	235506672
chr1	235642003	235645420
chr1	235847060	235851070
chr1	235864298	235868828
chr1	235916478	235918900
chr1	235937420	235939753
chr1	235941688	235947537
chr1	235953059	235956709
chr1	235971218	235973036
chr1	235996206	235998217
chr1	236140657	236145330
chr1	236282968	236286404
chr1	236522861	236525937
chr1	237974887	237976994
chr1	241530829	241532719
chr1	241551288	241552978
chr1	241638543	241641967
chr1	241886868	241889451
chr1	243251755	243256972
chr1	243266686	243268679
chr1	243729779	243733250
chr1	244450412	244452630
chr1	244651699	244655215
chr1	244833631	244838935
chr1	244863198	244868951
chr1	244920471	244923704
chr1	244969044	244972559
chr1	245050993	245053473
chr1	245436764	245439212
chr1	245516035	245517534
chr1	245977643	245980762
chr1	246214548	246216278
chr1	246563037	246567474
chr1	246576290	246579989
chr1	246607322	246610097
chr1	246929213	246933021
chr1	246959747	246962728
chr1	247102373	247105482
chr1	247172126	247174006
chr1	247209215	247212015
chr1	247358740	247361811
chr1	247389421	247392141
chr1	247400233	247403690
chr1	247405950	247408622
chr1	247414381	247419654
chr1	247434126	247438861
chr1	247464519	247468233
chr1	248823460	248826744
chr1	248837633	248840060
chr1	248857341	248860336
chr1	248872810	248875448
chr10	3094745	3097094
chr10	3467591	3469730
chr10	3719984	3721879
chr10	3782450	3784197
chr10	4129674	4131857
chr10	5290136	5292984
chr10	6345912	6348804
chr10	6395049	6397259
chr10	7083708	7085543
chr10	7183963	7186077
chr10	7487032	7489152
chr10	11164376	11166341
chr10	11610684	11613128
chr10	11684435	11687030
chr10	12041391	12043727
chr10	12193887	12196924
chr10	12269760	12271571
chr10	13117534	13119575
chr10	14184218	14187266
chr10	14601823	14606088
chr10	14616604	14619189
chr10	14952607	14954764
chr10	16943266	16945236
chr10	17024580	17027505
chr10	17028869	17030437
chr10	17200008	17202273
chr10	17215926	17217354
chr10	17226715	17229353
chr10	17642655	17645028
chr10	18658363	18661615
chr10	21723730	21725460
chr10	26437439	26440042
chr10	26696922	26698952
chr10	27153461	27156204
chr10	27663290	27665202
chr10	27740339	27743409
chr10	27745438	27747792
chr10	28019708	28022047
chr10	28054062	28055555
chr10	28302440	28304298
chr10	28677711	28681161
chr10	29658918	29660799
chr10	29859358	29860641
chr10	30026334	30029325
chr10	30493152	30494784
chr10	31926885	31930746
chr10	32956289	32959309
chr10	33004200	33006306
chr10	37488794	37490823
chr10	38009470	38012592
chr10	38528036	38529932
chr10	43137574	43139882
chr10	43394746	43397969
chr10	43404621	43410075
chr10	43416268	43419111
chr10	46019004	46022046
chr10	47206451	47208806
chr10	60236072	60238925
chr10	61896358	61904240
chr10	61991991	61994571
chr10	62045058	62047422
chr10	62617862	62620552
chr10	62803816	62806540
chr10	62852196	62854272
chr10	63627176	63631952
chr10	63702886	63704626
chr10	69123226	69125677
chr10	71746912	71750281
chr10	71774571	71777202
chr10	73411773	73414845
chr10	73905037	73909695
chr10	73956410	73957628
chr10	74046600	74049005
chr10	74149892	74153474
chr10	75358724	75360104
chr10	75399779	75403409
chr10	75427719	75432097
chr10	75610775	75614523
chr10	75742594	75745332
chr10	76049691	76051823
chr10	76403668	76405122
chr10	77260963	77262506
chr10	79078737	79082058
chr10	79241264	79244967
chr10	79443655	79446621
chr10	86753512	86757139
chr10	87864079	87866179
chr10	88064568	88065984
chr10	88270643	88273338
chr10	88490294	88493175
chr10	88791859	88794552
chr10	88852850	88854729
chr10	89085132	89087952
chr10	92572630	92575485
chr10	92755386	92758304
chr10	96646354	96649061
chr10	97426274	97429139
chr10	99620338	99623029
chr10	100182082	100187290
chr10	100372626	100375149
chr10	101030760	101033201
chr10	101452201	101454724
chr10	101817439	101819259
chr10	102501477	102503702
chr10	102643048	102645642
chr10	102795177	102797252
chr10	103192072	103194660
chr10	103851892	103853770
chr10	110076593	110078290
chr10	110209979	110212010
chr10	110500968	110503757
chr10	110917987	110920431
chr10	112985530	112987147
chr10	113006826	113008780
chr10	113092755	113095306
chr10	113678899	113680993
chr10	114024153	114027133
chr10	118033775	118037512
chr10	119030996	119034520
chr10	119594713	119597252
chr10	121075893	121079610
chr10	122468265	122470661
chr10	123997192	123999657
chr10	124144059	124145952
chr10	124290005	124292515
chr10	124340406	124342505
chr10	124354292	124355880
chr10	124379981	124382007
chr10	124640388	124642520
chr10	125549456	125551885
chr10	128063846	128065278
chr10	130109686	130111265
chr10	132574868	132576529
chr10	133278005	133280049
chr11	206294	208687
chr11	2989766	2992101
chr11	3795548	3798083
chr11	3837771	3841031
chr11	6601796	6605305
chr11	7512508	7515113
chr11	8963493	8965281
chr11	9384338	9386701
chr11	9573715	9576085
chr11	10435166	10437799
chr11	10502780	10505224
chr11	10654087	10656341
chr11	10806651	10810064
chr11	10856342	10859341
chr11	10898634	10901028
chr11	11415565	11417369
chr11	11841080	11842934
chr11	12066037	12068609
chr11	12085211	12089009
chr11	12127385	12129695
chr11	12163492	12164720
chr11	13124819	13127562
chr11	14499051	14501578
chr11	14544223	14545837
chr11	14643760	14646820
chr11	18383356	18385074
chr11	26946871	26949066
chr11	33210701	33213425
chr11	33868956	33871878
chr11	33890969	33895391
chr11	33930099	33931709
chr11	34308447	34310552
chr11	34424292	34428077
chr11	34431309	34433689
chr11	34652822	34655666
chr11	35138318	35142909
chr11	35931860	35934314
chr11	35993788	35995042
chr11	36090424	36092703
chr11	36363396	36365494
chr11	46344435	46347436
chr11	46845060	46847007
chr11	47176180	47178198
chr11	47374718	47380008
chr11	57666594	57669107
chr11	58576311	58579064
chr11	59555381	59558082
chr11	59754944	59757423
chr11	60055933	60057976
chr11	60181872	60184557
chr11	60193315	60195443
chr11	61361282	61363704
chr11	61814513	61817770
chr11	61960642	61965532
chr11	61971395	61973155
chr11	62725970	62729567
chr11	62839569	62842471
chr11	62854258	62857799
chr11	62880329	62884394
chr11	63506126	63508590
chr11	64184040	64187567
chr11	64286012	64288770
chr11	65427467	65430903
chr11	65506775	65509115
chr11	65613368	65616897
chr11	65856683	65859818
chr11	67119112	67121251
chr11	68460219	68461995
chr11	69296709	69299366
chr11	69443542	69446903
chr11	72741322	72743079
chr11	72793394	72795246
chr11	72806762	72809422
chr11	72812723	72815720
chr11	72969408	72972373
chr11	73383756	73387011
chr11	73758655	73761444
chr11	73874876	73877774
chr11	76857345	76858579
chr11	77994666	77997649
chr11	78288703	78290997
chr11	79026453	79028902
chr11	79311019	79313989
chr11	85663837	85666406
chr11	86066383	86070877
chr11	88335969	88338584
chr11	94128154	94131873
chr11	94543043	94547300
chr11	95230647	95232934
chr11	95788542	95791307
chr11	96241998	96244374
chr11	96337635	96339946
chr11	96388987	96391343
chr11	98834111	98835870
chr11	102450472	102453489
chr11	106987812	106989716
chr11	107040340	107041895
chr11	107042974	107044463
chr11	108220609	108223327
chr11	111531115	111532532
chr11	111844590	111848052
chr11	116985673	116987441
chr11	117095907	117099372
chr11	118009588	118012384
chr11	118927814	118929797
chr11	119093605	119096171
chr11	119101522	119103445
chr11	120207369	120209465
chr11	121291626	121294031
chr11	123059935	123062702
chr11	125234004	125235974
chr11	125887031	125888583
chr11	128482109	128483939
chr11	128496298	128498077
chr11	128565004	128568032
chr11	128574441	128576999
chr11	128581301	128583724
chr11	128693905	128696658
chr11	128723239	128726844
chr11	129390445	129392733
chr11	129632339	129634322
chr11	129642370	129644107
chr11	129948767	129951579
chr11	130001325	130004550
chr11	130050095	130052452
chr11	130068657	130071627
chr11	134265749	134267563
chr12	193075	196143
chr12	615688	617880
chr12	750328	753566
chr12	1809539	1812510
chr12	2357805	2360054
chr12	3727238	3729325
chr12	6229562	6232287
chr12	6334916	6337105
chr12	6950398	6954735
chr12	8057223	8059505
chr12	8948743	8950750
chr12	10068104	10069829
chr12	10183744	10185576
chr12	10391694	10394054
chr12	10394886	10396382
chr12	11648093	11652910
chr12	11763983	11766988
chr12	11795692	11799348
chr12	11854632	11857386
chr12	12009420	12011809
chr12	12713867	12717680
chr12	12723215	12726185
chr12	13097589	13099729
chr12	14802927	14804500
chr12	19908316	19910221
chr12	20626423	20629732
chr12	22624287	22627484
chr12	25050860	25053170
chr12	26273938	26278781
chr12	26298428	26300031
chr12	27522860	27525150
chr12	27548566	27551146
chr12	27840061	27842066
chr12	28583011	28585072
chr12	29041035	29042746
chr12	29240714	29244511
chr12	29427208	29429165
chr12	31322546	31326396
chr12	31957803	31960434
chr12	38871368	38873574
chr12	38902782	38906290
chr12	39934629	39937683
chr12	40223741	40227112
chr12	42587188	42589708
chr12	45191367	45193656
chr12	45215495	45217583
chr12	45724802	45728797
chr12	47215155	47217429
chr12	49017656	49020127
chr12	49055753	49059579
chr12	49232851	49235366
chr12	50762759	50766316
chr12	51975243	51978374
chr12	53324496	53326503
chr12	53378456	53380683
chr12	53441143	53443027
chr12	55728340	55730971
chr12	55816457	55818616
chr12	55925339	55928746
chr12	55972682	55975124
chr12	56117337	56119992
chr12	56126280	56129878
chr12	56299025	56301010
chr12	56627930	56631191
chr12	56686404	56690191
chr12	56721622	56725663
chr12	57077839	57080296
chr12	57520895	57523766
chr12	63917636	63919292
chr12	64609021	64611780
chr12	64624717	64626315
chr12	65892433	65894978
chr12	67267741	67270834
chr12	68364429	68365984
chr12	68610523	68612559
chr12	69006725	69008990
chr12	70353461	70355214
chr12	71440436	71442151
chr12	71663004	71664802
chr12	75477408	75479367
chr12	75479804	75482381
chr12	75933529	75936098
chr12	75943573	75945375
chr12	76019747	76021846
chr12	76030623	76033136
chr12	78036735	78039629
chr12	79932373	79935980
chr12	81809904	81811733
chr12	89155185	89157932
chr12	89344629	89347994
chr12	89382606	89384971
chr12	89706327	89710760
chr12	89732663	89734825
chr12	89958905	89960917
chr12	90252841	90254448
chr12	92144960	92147800
chr12	93135839	93138292
chr12	93376378	93380786
chr12	93847470	93849303
chr12	94643624	94645208
chr12	95996100	95999225
chr12	96119786	96123822
chr12	96398756	96401460
chr12	98438405	98440841
chr12	98502616	98504933
chr12	98643862	98645512
chr12	100141577	100143672
chr12	100266494	100269569
chr12	101695393	101698896
chr12	101771370	101774189
chr12	103928283	103932493
chr12	103964458	103966737
chr12	104458027	104460971
chr12	104477254	104479028
chr12	104496713	104500295
chr12	104518253	104520918
chr12	104799320	104800257
chr12	106244841	106246460
chr12	107327595	107330509
chr12	108477806	108480680
chr12	108560380	108564098
chr12	108730293	108732760
chr12	110454049	110457031
chr12	110466146	110469026
chr12	111179749	111181884
chr12	111705071	111706615
chr12	112140013	112141355
chr12	113206724	113209480
chr12	113214399	113216352
chr12	113220319	113223689
chr12	116558640	116560191
chr12	120685338	120687877
chr12	121143632	121146062
chr12	121399702	121403819
chr12	121801458	121803352
chr12	122079151	122082002
chr12	122526552	122528344
chr12	122887590	122889766
chr12	122974031	122976517
chr12	123434931	123438844
chr12	123583079	123586284
chr12	124457194	124460551
chr12	124773103	124777072
chr12	124916269	124918707
chr12	124938528	124941243
chr12	125218313	125223982
chr12	125551349	125553549
chr12	126050351	126052306
chr12	126506343	126508238
chr12	127143303	127145284
chr12	132326603	132329217
chr13	19596820	19598537
chr13	20221257	20223524
chr13	20418660	20420688
chr13	21015709	21019013
chr13	22114314	22115448
chr13	24253848	24255385
chr13	24510677	24514726
chr13	25872980	25876566
chr13	25921569	25924613
chr13	26956497	26957901
chr13	27424256	27426785
chr13	28523655	28527236
chr13	28657776	28660176
chr13	28750509	28752700
chr13	28753550	28756872
chr13	29758022	29760142
chr13	30616320	30619452
chr13	30736888	30741270
chr13	31159917	31162476
chr13	32113307	32117968
chr13	32124704	32126639
chr13	32537466	32539398
chr13	35993988	35996129
chr13	36417583	36419655
chr13	46981806	46984489
chr13	73222714	73225428
chr13	76744771	76746421
chr13	76878384	76880904
chr13	76884220	76886914
chr13	77328320	77330553
chr13	80167563	80169359
chr13	80443838	80445427
chr13	87122572	87124975
chr13	94350894	94352979
chr13	96221203	96224260
chr13	96982366	96985153
chr13	96998571	97003394
chr13	97013964	97016862
chr13	97386349	97390213
chr13	98568842	98572006
chr13	99045834	99046888
chr13	99143303	99146407
chr13	99227497	99230549
chr13	99281221	99283150
chr13	99321345	99323716
chr13	106102931	106104931
chr13	108269044	108270863
chr13	109131210	109133767
chr13	109383781	109386424
chr13	109397709	109401176
chr13	109729170	109732322
chr13	109780540	109783241
chr13	109786052	109789168
chr13	110160387	110161679
chr13	110420612	110422815
chr13	110711543	110716820
chr13	110913686	110917145
chr13	114064665	114066331
chr14	20454326	20456149
chr14	20459526	20462133
chr14	20679820	20685234
chr14	22555885	22558061
chr14	22587458	22589994
chr14	23094310	23097647
chr14	23152905	23156117
chr14	24113334	24115900
chr14	24144523	24148951
chr14	24659441	24661133
chr14	24662161	24663596
chr14	24664767	24666447
chr14	24672710	24675888
chr14	30678244	30680143
chr14	31206556	31208489
chr14	34367901	34369995
chr14	34872769	34877154
chr14	34981345	34984024
chr14	35397306	35400639
chr14	36817358	36820140
chr14	39266270	39268012
chr14	45133902	45137136
chr14	49619203	49621549
chr14	50038032	50041218
chr14	51883936	51885765
chr14	52706807	52708341
chr14	55127313	55128867
chr14	59188044	59190715
chr14	59252243	59256668
chr14	60752913	60754623
chr14	61568562	61571579
chr14	67358781	67361108
chr14	67961049	67962913
chr14	68373597	68375379
chr14	68682422	68683855
chr14	68732840	68736207
chr14	68739728	68742818
chr14	68788462	68791181
chr14	68792012	68794037
chr14	69397436	69399761
chr14	70881422	70884067
chr14	70885611	70888687
chr14	70906347	70909816
chr14	71140625	71143989
chr14	71539073	71541190
chr14	73742994	73745210
chr14	73785615	73789070
chr14	74938268	74941041
chr14	75175383	75177399
chr14	75281939	75284560
chr14	75295833	75299263
chr14	76955944	76957251
chr14	77319771	77322465
chr14	77456762	77459673
chr14	77592945	77594753
chr14	77614926	77617282
chr14	80930292	80932305
chr14	80940936	80942745
chr14	81399603	81402445
chr14	81764562	81767813
chr14	82189699	82193407
chr14	83254731	83256546
chr14	88043714	88047005
chr14	89302694	89305660
chr14	91059364	91062274
chr14	91113239	91115837
chr14	91246115	91249090
chr14	91360297	91362586
chr14	92584211	92587751
chr14	92648487	92650845
chr14	93954030	93956678
chr14	94392284	94395238
chr14	95532939	95536448
chr14	99479175	99481956
chr14	100030526	100033104
chr14	100373888	100377399
chr14	100405782	100409802
chr14_GL000225v1_random	4800	7779
chr14_GL000225v1_random	29975	32491
chr14_GL000225v1_random	46435	50318
chr14_GL000225v1_random	57204	60039
chr14_GL000225v1_random	60868	63710
chr14_GL000225v1_random	66299	69564
chr14_GL000225v1_random	72604	77628
chr14_GL000225v1_random	89902	95011
chr15	28902178	28905524
chr15	28954384	28957628
chr15	31262588	31267678
chr15	31325543	31327708
chr15	31433578	31435779
chr15	33154294	33156249
chr15	38068219	38070191
chr15	38084222	38086776
chr15	38128195	38132832
chr15	38250562	38254165
chr15	39409880	39412727
chr15	39426520	39428294
chr15	39453494	39455930
chr15	40306621	40308992
chr15	40693400	40696926
chr15	40909747	40911291
chr15	41331829	41334471
chr15	41773663	41775756
chr15	44727771	44729760
chr15	49234549	49235964
chr15	49618772	49622304
chr15	49712823	49716558
chr15	50106073	50110000
chr15	50112807	50115107
chr15	50117629	50119814
chr15	50134272	50135891
chr15	50353354	50356962
chr15	51575582	51578464
chr15	51620767	51623334
chr15	51735066	51738494
chr15	52093138	52094735
chr15	52095344	52096712
chr15	52134846	52138665
chr15	54148235	54151655
chr15	55220773	55224034
chr15	55250082	55252347
chr15	55407084	55409138
chr15	57282154	57284769
chr15	57300045	57304018
chr15	58330868	58333396
chr15	58748530	58750514
chr15	59688466	59690071
chr15	62059223	62061641
chr15	63188442	63190877
chr15	63209882	63211709
chr15	63490544	63493263
chr15	63496891	63498680
chr15	63502018	63505222
chr15	63513500	63516573
chr15	64092987	64094683
chr15	64095506	64098290
chr15	64429290	64431280
chr15	64455540	64458899
chr15	64842550	64844876
chr15	64987234	64990811
chr15	65184102	65186499
chr15	65304460	65306838
chr15	66385398	66388690
chr15	66699942	66703989
chr15	67089414	67091834
chr15	67148707	67150902
chr15	67744948	67746899
chr15	68232495	68233888
chr15	68275904	68279338
chr15	68818284	68823123
chr15	69720890	69722353
chr15	69754546	69757569
chr15	69757971	69761818
chr15	70022388	70024445
chr15	70339610	70340706
chr15	70486037	70488747
chr15	70491747	70493840
chr15	70503942	70506058
chr15	70507550	70510986
chr15	70525806	70529040
chr15	72226045	72232548
chr15	72338450	72340819
chr15	74460393	74462442
chr15	74540264	74542107
chr15	74784301	74791397
chr15	75451283	75455782
chr15	77001660	77004855
chr15	78064060	78066328
chr15	78301266	78303325
chr15	80058840	80061017
chr15	80642905	80644720
chr15	80743850	80745384
chr15	80987867	80990516
chr15	82809252	82811707
chr15	84715000	84717345
chr15	85541974	85546508
chr15	89362263	89365215
chr15	89394635	89396681
chr15	90591807	90595052
chr15	90658898	90662942
chr15	90954443	90956671
chr15	92808422	92811833
chr15	92881443	92884104
chr15	92899760	92902115
chr15	94205039	94207040
chr15	94583911	94585821
chr15	96036353	96038409
chr15	96042030	96043663
chr15	96325510	96327411
chr15	100600735	100603406
chr15	100833323	100835900
chr15	101238367	101240539
chr15	101243484	101246460
chr15	101293016	101296521
chr15	101454860	101457088
chr15	101520417	101523936
chr16	326512	328694
chr16	524790	527863
chr16	2155617	2158448
chr16	2205160	2208286
chr16	2867335	2869060
chr16	3263300	3266234
chr16	4052495	4055361
chr16	10296621	10298244
chr16	11742238	11744360
chr16	11913431	11916747
chr16	12801128	12804225
chr16	15589780	15591919
chr16	15642115	15643915
chr16	17301363	17304176
chr16	20903227	20905830
chr16	21589666	21591546
chr16	21607806	21609930
chr16	21625927	21627488
chr16	21952503	21954390
chr16	22189705	22193169
chr16	22622074	22626361
chr16	22636440	22640112
chr16	24272233	24274868
chr16	24539652	24542533
chr16	25005819	25008064
chr16	25092694	25095417
chr16	28493298	28496583
chr16	29862227	29864315
chr16	30065071	30066897
chr16	30091542	30093420
chr16	30182857	30186662
chr16	30370292	30371550
chr16	30377605	30380314
chr16	30429216	30431375
chr16	30526032	30528087
chr16	30657152	30659467
chr16	31071988	31074921
chr16	31458267	31460613
chr16	34571864	34574607
chr16	46687089	46690614
chr16	48188198	48189482
chr16	48316564	48319623
chr16	50277888	50280349
chr16	50546879	50549670
chr16	53911281	53914103
chr16	54049947	54051615
chr16	54285324	54287782
chr16	54445386	54447621
chr16	54651328	54653605
chr16	54921584	54923877
chr16	54928407	54936625
chr16	56118398	56120251
chr16	56607883	56610968
chr16	56910016	56912048
chr16	57185494	57187781
chr16	58628277	58630782
chr16	66205168	66208565
chr16	67159372	67161324
chr16	67245516	67248208
chr16	67712577	67714500
chr16	67717918	67720785
chr16	67841334	67843897
chr16	68084158	68087741
chr16	68262821	68266346
chr16	68309894	68311583
chr16	69396174	69397532
chr16	69565185	69568207
chr16	70402707	70405443
chr16	72092791	72094907
chr16	72201775	72204014
chr16	74699564	74702005
chr16	75097709	75100046
chr16	75319111	75321058
chr16	75333112	75334889
chr16	75379078	75381868
chr16	76375570	76378252
chr16	77722149	77724270
chr16	79090148	79094270
chr16	79327974	79329934
chr16	81004561	81008606
chr16	81469462	81470839
chr16	81479083	81482273
chr16	81500198	81502019
chr16	83045797	83047711
chr16	83115008	83117511
chr16	84806016	84807872
chr16	84906339	84909080
chr16	85610119	85613133
chr16	85852941	85854971
chr16	86319428	86321045
chr16	86950594	86953460
chr16	87387985	87389139
chr16	87464333	87466264
chr16	89490558	89492674
chr16	89917386	89919947
chr17	908203	910747
chr17	3002234	3005162
chr17	4364423	4367310
chr17	4948653	4951799
chr17	6751914	6753289
chr17	7119347	7121558
chr17	7306824	7310174
chr17	7403341	7405541
chr17	7578661	7580987
chr17	7686128	7688542
chr17	7832989	7836258
chr17	8222550	8224797
chr17	8435343	8437574
chr17	8857851	8859806
chr17	10013530	10016034
chr17	10019199	10022807
chr17	10032584	10035078
chr17	10062519	10064777
chr17	10114109	10115952
chr17	10170903	10173270
chr17	13931123	13932379
chr17	14621186	14623354
chr17	14738004	14739348
chr17	16285467	16288031
chr17	17042556	17046038
chr17	18183291	18185467
chr17	19305295	19307260
chr17	21032815	21035513
chr17	24187613	24188830
chr17	26619194	26620573
chr17	27244192	27246254
chr17	27293172	27295354
chr17	27531905	27533848
chr17	27539909	27541579
chr17	27544262	27546085
chr17	28721135	28725324
chr17	28726390	28729210
chr17	28947895	28951293
chr17	29378707	29380023
chr17	32274504	32277286
chr17	32329745	32332123
chr17	32348963	32352349
chr17	34245755	34247544
chr17	34248166	34250391
chr17	34369598	34372442
chr17	36195921	36197734
chr17	37357846	37361048
chr17	38700504	38702726
chr17	38868504	38870553
chr17	38900690	38901989
chr17	39334409	39336171
chr17	40099726	40101606
chr17	40321220	40323627
chr17	40416118	40418852
chr17	40516292	40518708
chr17	41916648	41920862
chr17	42353989	42357063
chr17	42386549	42389529
chr17	42456428	42458380
chr17	43169893	43172384
chr17	44332572	44335086
chr17	45060529	45063955
chr17	45149325	45151892
chr17	46099690	46101869
chr17	46107953	46110035
chr17	46140554	46143390
chr17	46154104	46155494
chr17	46178330	46180793
chr17	46262580	46264936
chr17	46266056	46268851
chr17	47648152	47651349
chr17	47895139	47896944
chr17	48023075	48026187
chr17	48047120	48049771
chr17	48107224	48108996
chr17	48357565	48359098
chr17	48574630	48586713
chr17	48840112	48842385
chr17	49341470	49344305
chr17	49676142	49678776
chr17	50149471	50152638
chr17	50420065	50423370
chr17	50865594	50868115
chr17	51152516	51154538
chr17	55432251	55434421
chr17	56912119	56914830
chr17	57101193	57102635
chr17	57874038	57876001
chr17	57891772	57893728
chr17	57987078	57989982
chr17	58005759	58008254
chr17	58328060	58330744
chr17	58331222	58333759
chr17	58337783	58340085
chr17	58516992	58518816
chr17	59152359	59156162
chr17	59209259	59211128
chr17	59371512	59375625
chr17	59436251	59440103
chr17	59618869	59622161
chr17	59626170	59628958
chr17	59752134	59755251
chr17	59783320	59787210
chr17	59803557	59805901
chr17	59827595	59830376
chr17	59836605	59838865
chr17	59842198	59849718
chr17	59892298	59894869
chr17	60133909	60136241
chr17	60371556	60373859
chr17	60382689	60385498
chr17	60390020	60393194
chr17	60524793	60527659
chr17	60599544	60603535
chr17	60676565	60679739
chr17	61247380	61252965
chr17	61861505	61864461
chr17	61926347	61929167
chr17	62627438	62629958
chr17	62994914	62996479
chr17	63274618	63277038
chr17	63549584	63552505
chr17	63621315	63624827
chr17	63740511	63745224
chr17	63773316	63775701
chr17	63826516	63829218
chr17	64073583	64076087
chr17	64145334	64149821
chr17	64178593	64184618
chr17	64262266	64264810
chr17	64325765	64328424
chr17	64389211	64391378
chr17	64441088	64443360
chr17	64448483	64450013
chr17	64495523	64502006
chr17	64504541	64507838
chr17	64660949	64663508
chr17	64708239	64710425
chr17	64711240	64713390
chr17	64918824	64921623
chr17	64984557	64986773
chr17	65013635	65015400
chr17	65055819	65058597
chr17	65561108	65562642
chr17	66204344	66207194
chr17	66944597	66946870
chr17	67104586	67106169
chr17	67163286	67166130
chr17	67211563	67213634
chr17	67258645	67261254
chr17	67364199	67370203
chr17	67376480	67379792
chr17	67399527	67403377
chr17	67430100	67432570
chr17	67433181	67437604
chr17	67480789	67483340
chr17	67518333	67521064
chr17	67717228	67719818
chr17	67853827	67857391
chr17	68019223	68021351
chr17	68035149	68037391
chr17	68085434	68088154
chr17	68204520	68207118
chr17	68236867	68239443
chr17	68246944	68250066
chr17	68287290	68290874
chr17	68291385	68293245
chr17	68311523	68315635
chr17	68355541	68358275
chr17	68383590	68385364
chr17	68397989	68400457
chr17	68455256	68458450
chr17	68490873	68493247
chr17	68511575	68513846
chr17	68579290	68581385
chr17	68597605	68599577
chr17	68601819	68604053
chr17	68697266	68699361
chr17	68704889	68707834
chr17	68812402	68813830
chr17	68908846	68911824
chr17	69046334	69048775
chr17	69062671	69066024
chr17	69573838	69576190
chr17	69607065	69611098
chr17	69757593	69758754
chr17	70089213	70094296
chr17	70119606	70121647
chr17	70167916	70170383
chr17	70364155	70366556
chr17	73141899	73143756
chr17	73191229	73194286
chr17	73261162	73263521
chr17	73290555	73292395
chr17	73309793	73313002
chr17	73370301	73373719
chr17	73491118	73494543
chr17	74157534	74161416
chr17	74211664	74215029
chr17	74281567	74283573
chr17	74417988	74419167
chr17	74462196	74465022
chr17	74477881	74480222
chr17	74512057	74513679
chr17	74519705	74522998
chr17	74544074	74547019
chr17	74566885	74570356
chr17	74631850	74633958
chr17	74637258	74642003
chr17	74688623	74691489
chr17	74711260	74714042
chr17	74735978	74738870
chr17	74748047	74750686
chr17	74774050	74780678
chr17	74992090	74994219
chr17	75033406	75035746
chr17	75045255	75047070
chr17	75130227	75133455
chr17	75153729	75155636
chr17	75260527	75262785
chr17	75268811	75272680
chr17	75289397	75291427
chr17	75294951	75296750
chr17	75313863	75316666
chr17	75403170	75406989
chr17	75428059	75429447
chr17	75455686	75458251
chr17	75484902	75488487
chr17	75514033	75517696
chr17	75653193	75655233
chr17	75749479	75753172
chr17	75782420	75785025
chr17	75854591	75856683
chr17	75978103	75981774
chr17	76101675	76105608
chr17	76251203	76253335
chr17	76262086	76267455
chr17	76511575	76514873
chr17	76550304	76552363
chr17	76557111	76562895
chr17	76595913	76599391
chr17	76715493	76717788
chr17	76725281	76728918
chr17	76736576	76738796
chr17	76921082	76924765
chr17	77284787	77286782
chr17	77320549	77323343
chr17	77352572	77355590
chr17	77427892	77431328
chr17	77459023	77461507
chr17	77464450	77466357
chr17	77470547	77472957
chr17	77666422	77668288
chr17	78038943	78042543
chr17	78129862	78133236
chr17	78138962	78140889
chr17	78186106	78190111
chr17	78283563	78285626
chr17	78287702	78290864
chr17	78336618	78338960
chr17	78340519	78345047
chr17	78354801	78358468
chr17	78374501	78376486
chr17	78376770	78379503
chr17	78380728	78382967
chr17	78383800	78385089
chr17	78387354	78389246
chr17	78591049	78593275
chr17	78985801	78987771
chr17	79766405	79769192
chr17	79993087	79994832
chr17	79996618	79998985
chr17	80144571	80148621
chr17	80779323	80781963
chr17	81294471	81297996
chr17	81340199	81345614
chr17	81386156	81400000
chr17	81665374	81668442
chr17	82034237	82038196
chr17	82227502	82230338
chr17	83124796	83126570
chr17	83199111	83201028
chr17_GL000205v2_random	334	8492
chr17_GL000205v2_random	8781	11950
chr17_GL000205v2_random	13071	15276
chr17_GL000205v2_random	41958	44865
chr17_GL000205v2_random	55661	57795
chr17_GL000205v2_random	59709	70403
chr17_GL000205v2_random	73723	75800
chr17_GL000205v2_random	77742	79517
chr17_KI270729v1_random	21547	25340
chr18	106757	110484
chr18	321891	323936
chr18	360924	365007
chr18	377560	380394
chr18	456937	458826
chr18	463424	465365
chr18	657234	659313
chr18	811421	814834
chr18	8398291	8401144
chr18	8563240	8566866
chr18	8603784	8605657
chr18	8607546	8611554
chr18	8621634	8624612
chr18	8666326	8669215
chr18	8706030	8709165
chr18	8744138	8746495
chr18	8839695	8844029
chr18	8849214	8851806
chr18	9045410	9048355
chr18	9064814	9070152
chr18	9079075	9081832
chr18	9101942	9108557
chr18	9112514	9114308
chr18	9114831	9119292
chr18	9133246	9143962
chr18	9147205	9150860
chr18	9181005	9184122
chr18	9257160	9262221
chr18	9333167	9336037
chr18	9406609	9409222
chr18	9473490	9477785
chr18	9495430	9499549
chr18	9539945	9542968
chr18	9612186	9617022
chr18	9625670	9628802
chr18	9663961	9666397
chr18	9704280	9706061
chr18	9708820	9712504
chr18	9742959	9744995
chr18	9749093	9752498
chr18	9752771	9757212
chr18	9770393	9772031
chr18	9773109	9775786
chr18	9777773	9780357
chr18	9782102	9783929
chr18	9824310	9830837
chr18	9835368	9838382
chr18	9848202	9851084
chr18	9853288	9857365
chr18	9868017	9871999
chr18	9904730	9907295
chr18	9912585	9917067
chr18	9989178	9992403
chr18	10001027	10003430
chr18	10004034	10005931
chr18	10014330	10018605
chr18	10049098	10051385
chr18	10054748	10061330
chr18	10070499	10074231
chr18	10093836	10096281
chr18	10100800	10103889
chr18	10112745	10115786
chr18	10122301	10123947
chr18	10137936	10142812
chr18	10188864	10191626
chr18	10202560	10207408
chr18	10244869	10248698
chr18	10258081	10264696
chr18	10282898	10287465
chr18	10318207	10321134
chr18	10339227	10342881
chr18	10469492	10472580
chr18	10524845	10528871
chr18	10535359	10537547
chr18	11094671	11097413
chr18	11119493	11122877
chr18	11129724	11134051
chr18	11178993	11181351
chr18	11306837	11310122
chr18	11319475	11326983
chr18	11365763	11371272
chr18	11469790	11472838
chr18	11849511	11851641
chr18	11907492	11909239
chr18	11946182	11948266
chr18	11979538	11983176
chr18	11991090	11993642
chr18	11994644	11996881
chr18	12304923	12306986
chr18	12307377	12309274
chr18	12374129	12378940
chr18	12416182	12419065
chr18	12652620	12654646
chr18	12656732	12659797
chr18	12700461	12704143
chr18	12756787	12760225
chr18	12765579	12769843
chr18	12836601	12840043
chr18	12878835	12882641
chr18	12906187	12908462
chr18	12929166	12932134
chr18	12946167	12949372
chr18	12990293	12993919
chr18	13202028	13208070
chr18	13254980	13258742
chr18	13266108	13270075
chr18	13271672	13275023
chr18	13279214	13282019
chr18	13389353	13393326
chr18	13397629	13400251
chr18	13512962	13516546
chr18	13629332	13632309
chr18	13725398	13728127
chr18	13807261	13809303
chr18	13906993	13910156
chr18	20920402	20922631
chr18	21109562	21112276
chr18	21162353	21165130
chr18	22212889	22216159
chr18	22292366	22294391
chr18	22300655	22303140
chr18	22320376	22323874
chr18	23077370	23080359
chr18	23250288	23252122
chr18	23452765	23455260
chr18	23583474	23587401
chr18	23634593	23636305
chr18	23737619	23742210
chr18	24013889	24016884
chr18	24038301	24040807
chr18	24396451	24399506
chr18	25298291	25299979
chr18	26088906	26090924
chr18	26548117	26551456
chr18	27446804	27450632
chr18	31205657	31208056
chr18	31397126	31400984
chr18	32048571	32050771
chr18	32084453	32087163
chr18	32091852	32094001
chr18	32529752	32532205
chr18	32919082	32924432
chr18	34492763	34497350
chr18	34603931	34606069
chr18	35158275	35160194
chr18	35240313	35241750
chr18	35496359	35498621
chr18	35808921	35813606
chr18	36128003	36130873
chr18	36757210	36760084
chr18	45165244	45167523
chr18	47929438	47933179
chr18	48832524	48840334
chr18	48950848	48953211
chr18	48991742	48994661
chr18	49227270	49228782
chr18	49475386	49477715
chr18	49485017	49488803
chr18	50287101	50288972
chr18	50877501	50880980
chr18	51195670	51197597
chr18	51210766	51212402
chr18	54716358	54719156
chr18	54757214	54759895
chr18	54775229	54777097
chr18	54804327	54806821
chr18	54822425	54825044
chr18	54835722	54837251
chr18	54852044	54853621
chr18	55096032	55099414
chr18	55233310	55235759
chr18	55587882	55590156
chr18	55634211	55635788
chr18	55778448	55780934
chr18	55927392	55930431
chr18	56541633	56543776
chr18	56568586	56571371
chr18	56635904	56638835
chr18	57332854	57335124
chr18	57340697	57342536
chr18	57621009	57622978
chr18	57780397	57782289
chr18	58361895	58364587
chr18	58534688	58537295
chr18	58637807	58641175
chr18	58667940	58672177
chr18	59898401	59901405
chr18	59904151	59906353
chr18	62185665	62188822
chr18	62388115	62391266
chr18	62436609	62438760
chr18	62450142	62453057
chr18	62713795	62719879
chr18	62787653	62789884
chr18	62813196	62816637
chr18	62937567	62940203
chr18	63098805	63101549
chr18	63111474	63113706
chr18	63366402	63367846
chr18	68713913	68716126
chr18	69896961	69899559
chr18	74011594	74015812
chr18	74147404	74149270
chr18	74377634	74379216
chr18	74390340	74392194
chr18	74495425	74500296
chr18	74596370	74600026
chr18	74990023	74991532
chr18	75206854	75211146
chr18	75408181	75410187
chr18	75421253	75423981
chr18	76348544	76350670
chr18	76475934	76480078
chr18	76493374	76495210
chr18	76497961	76500725
chr18	76552967	76555208
chr18	76564592	76566356
chr18	76618541	76621833
chr18	77053248	77058277
chr18	77064593	77068851
chr18	77080216	77082768
chr18	77100592	77102620
chr18	77113298	77116239
chr18	77127934	77130145
chr18	77132152	77134797
chr18	78641573	78643338
chr18	79624021	79626315
chr18	79789684	79794004
chr19	1251539	1254209
chr19	1873946	1876636
chr19	2269746	2273690
chr19	2949276	2951568
chr19	5622324	5624663
chr19	6371868	6373749
chr19	6576170	6580695
chr19	6599836	6604369
chr19	6771811	6774745
chr19	7337090	7338784
chr19	7472325	7473483
chr19	9817210	9820516
chr19	10717164	10720294
chr19	11090891	11093019
chr19	11154462	11156375
chr19	11321850	11324996
chr19	11380735	11382107
chr19	11596408	11598526
chr19	12789875	12792159
chr19	13151406	13154517
chr19	13845794	13848054
chr19	17405040	17407167
chr19	27360900	27363706
chr19	28584586	28588206
chr19	30876910	30881205
chr19	32691759	32695411
chr19	33175722	33178316
chr19	33298726	33301510
chr19	33372192	33374675
chr19	35643216	35645972
chr19	38649955	38653326
chr19	38682895	38685075
chr19	38849639	38851878
chr19	39401440	39403980
chr19	39407229	39409825
chr19	40055169	40056866
chr19	40089090	40091470
chr19	40443089	40445579
chr19	40463687	40466851
chr19	40750273	40752891
chr19	40776504	40778742
chr19	41262178	41266387
chr19	41530013	41532492
chr19	42242623	42245751
chr19	42253626	42256500
chr19	42480015	42481765
chr19	44890101	44892280
chr19	45423334	45425748
chr19	45507510	45510107
chr19	45641352	45643635
chr19	45691494	45694445
chr19	45884605	45887623
chr19	46067750	46070095
chr19	46192261	46194053
chr19	46785735	46788944
chr19	47109740	47112965
chr19	48963503	48966589
chr19	48992764	48994598
chr19	49492250	49494698
chr19	49498752	49502147
chr19	49567489	49568837
chr19	49588648	49594134
chr19	49664154	49667036
chr19	49675357	49677566
chr19	49876294	49878613
chr19	50383558	50386539
chr19	54136356	54138015
chr19	54207534	54211783
chr19	54364313	54366245
chr19	54387769	54389953
chr19	54447527	54449931
chr19	54958064	54960571
chr19	55253558	55257500
chr19	58277860	58280857
chr1_KI270709v1_random	5458	7808
chr2	8543254	8545645
chr2	8681847	8684024
chr2	8820378	8822514
chr2	9799082	9803007
chr2	10001563	10004065
chr2	10330767	10332863
chr2	11342086	11344503
chr2	11553112	11555449
chr2	11752649	11755064
chr2	11828709	11831292
chr2	12818998	12820490
chr2	15042225	15043604
chr2	23452138	23455838
chr2	26032911	26035904
chr2	26243471	26246146
chr2	26345180	26348533
chr2	27427491	27429829
chr2	27829813	27833168
chr2	28389461	28393947
chr2	28394329	28396989
chr2	28750592	28753515
chr2	31318129	31320305
chr2	33050961	33052925
chr2	37083297	37086354
chr2	37635309	37636302
chr2	37671253	37673027
chr2	37828717	37831002
[truncated: 2,018 more rows]

## Sheet: Bcat_LY2090314_r1
chr1	632734	634513
chr1	1088998	1090764
chr1	1232501	1234953
chr1	1919751	1920853
chr1	2111439	2113268
chr1	2208078	2210839
chr1	2290073	2291186
chr1	3930748	3932822
chr1	5713681	5715940
chr1	8096289	8098046
chr1	9069194	9070296
chr1	10483678	10485223
chr1	10510398	10511825
chr1	10644089	10646078
chr1	10939759	10941407
chr1	10964362	10966768
chr1	11739962	11741492
chr1	11804908	11806765
chr1	11908166	11909302
chr1	12142897	12144482
chr1	12617738	12620084
chr1	13650251	13652022
chr1	16604686	16606650
chr1	16616600	16619189
chr1	16621114	16622635
chr1	16630646	16632590
chr1	16644311	16645828
chr1	16726793	16728201
chr1	17298355	17300386
chr1	19312005	19314548
chr1	19316407	19318122
chr1	19506023	19507340
chr1	20384266	20385636
chr1	20603385	20605016
chr1	23367801	23369853
chr1	24902729	24904513
chr1	25021107	25023226
chr1	25703175	25705391
chr1	27154886	27155742
chr1	27884007	27886109
chr1	28087570	28089074
chr1	28134908	28135830
chr1	28168677	28170238
chr1	28171473	28173270
chr1	28577058	28578759
chr1	28926212	28928009
chr1	29239023	29240338
chr1	30756384	30757555
chr1	31483085	31483865
chr1	32071928	32073632
chr1	32939510	32942790
chr1	32990894	32993353
chr1	33036064	33037265
chr1	33049138	33050812
chr1	33098535	33100030
chr1	33433034	33434077
chr1	36149174	36151220
chr1	37851111	37853067
chr1	39025409	39027327
chr1	39102104	39103442
chr1	39190435	39192265
chr1	39195825	39198019
chr1	39933795	39934983
chr1	39954158	39955803
chr1	40039346	40041313
chr1	40385501	40387196
chr1	40690812	40692172
chr1	41379853	41382150
chr1	41954175	41956438
chr1	42454861	42457625
chr1	42681177	42682883
chr1	43833985	43835651
chr1	43852614	43854600
chr1	44673501	44675348
chr1	44676494	44677866
chr1	45303498	45304419
chr1	45583400	45585038
chr1	45684943	45687617
chr1	46272191	46273499
chr1	47312954	47314574
chr1	47726930	47728643
chr1	50265479	50267371
chr1	50977523	50979384
chr1	52636537	52637829
chr1	54052200	54054196
chr1	54540628	54543338
chr1	55215092	55216756
chr1	58203102	58206192
chr1	58783550	58785753
chr1	58815774	58816854
chr1	59696679	59697698
chr1	64932693	64934711
chr1	64980647	64984199
chr1	70353356	70354804
chr1	70947275	70949601
chr1	84572754	84575109
chr1	84871488	84872730
chr1	85200598	85202045
chr1	85333910	85335770
chr1	86773910	86775090
chr1	86788111	86789095
chr1	87178843	87180823
chr1	87644110	87645583
chr1	89639846	89642759
chr1	89719022	89721048
chr1	89722436	89724239
chr1	92459396	92460471
chr1	92484781	92487508
chr1	94601291	94603489
chr1	97919786	97921410
chr1	98323317	98324870
chr1	98871239	98872414
chr1	100350771	100352337
chr1	100530058	100531785
chr1	107940422	107941910
chr1	108746248	108747544
chr1	109167112	109168913
chr1	109213354	109214980
chr1	109426005	109427549
chr1	110453060	110455086
chr1	110646824	110648581
chr1	110873880	110876016
chr1	111128049	111129604
chr1	111202403	111203945
chr1	111507443	111509140
chr1	113904283	113905680
chr1	114234109	114234975
chr1	114756443	114758397
chr1	115646798	115648644
chr1	116503567	116504955
chr1	116990304	116991566
chr1	117002748	117004178
chr1	118842306	118843975
chr1	118878149	118879429
chr1	119647471	119649099
chr1	119783501	119785038
chr1	121510877	121512781
chr1	121518600	121520438
chr1	125162454	125163685
chr1	143216788	143217852
chr1	143221975	143223073
chr1	143708890	143711390
chr1	144551117	144552955
chr1	145823760	145824912
chr1	145844464	145846404
chr1	145917839	145919592
chr1	145926658	145927652
chr1	145959694	145961188
chr1	145979324	145980393
chr1	145996189	145997372
chr1	146034508	146039677
chr1	147083818	147086092
chr1	147171600	147173148
chr1	147241984	147243398
chr1	147599455	147600517
chr1	148318199	148319390
chr1	149843168	149844744
chr1	149884291	149886127
chr1	149886644	149888841
chr1	150010022	150012050
chr1	150066966	150069393
chr1	150169834	150172268
chr1	150363388	150367292
chr1	150514947	150516881
chr1	150578105	150579341
chr1	150613205	150614294
chr1	150629163	150630894
chr1	150875404	150877244
chr1	150880996	150882134
chr1	150971496	150974093
chr1	150986506	150988862
chr1	151070090	151071817
chr1	151132968	151134777
chr1	151157745	151160537
chr1	151189078	151190313
chr1	151276929	151279192
chr1	151280806	151282533
chr1	151311375	151313544
chr1	151346802	151348047
chr1	151482574	151484473
chr1	151813007	151814935
chr1	151988147	151990534
chr1	151992543	151994163
chr1	152029437	152030942
chr1	152034175	152035535
chr1	152037434	152038968
chr1	152047538	152048796
chr1	153204096	153206223
chr1	153253361	153255031
chr1	153297827	153302133
chr1	153356220	153358010
chr1	153360601	153363076
chr1	153364296	153365921
chr1	153367968	153369114
chr1	153386214	153387411
chr1	153396465	153398653
chr1	153598339	153599986
chr1	153633601	153634819
chr1	153727084	153728861
chr1	153790838	153793031
chr1	153799161	153801279
chr1	153921993	153924552
chr1	153961970	153963736
chr1	153965961	153969086
chr1	153989908	153991760
chr1	153994721	153996385
chr1	154007789	154010616
chr1	154157114	154159694
chr1	154270407	154271851
chr1	154298717	154301143
chr1	154351900	154353815
chr1	154404564	154408008
chr1	154418343	154420446
chr1	154438388	154440306
chr1	154621863	154623865
chr1	154661195	154662575
chr1	154838349	154840418
chr1	154936454	154938070
chr1	154954863	154956952
chr1	154973109	154975616
chr1	154982799	154984408
chr1	155000709	155002590
chr1	155006411	155008523
chr1	155063444	155065120
chr1	155084074	155085840
chr1	155091875	155093937
chr1	155112280	155114165
chr1	155178086	155179444
chr1	155202349	155204160
chr1	155226439	155227947
chr1	155241219	155242828
chr1	155303301	155305539
chr1	155308368	155310955
chr1	155696337	155697683
chr1	155932681	155934751
chr1	155939779	155941411
chr1	155970631	155972188
chr1	156054735	156056024
chr1	156089743	156091291
chr1	156125946	156128964
chr1	156192953	156195295
chr1	156220569	156222369
chr1	156284845	156287103
chr1	156337857	156339978
chr1	156456149	156458398
chr1	156460547	156462659
chr1	156492476	156494156
chr1	156495707	156498020
chr1	156499003	156501522
chr1	156502267	156503772
chr1	156504102	156505509
chr1	156543357	156545164
chr1	156550629	156553888
chr1	156563717	156566197
chr1	156571164	156573233
chr1	156708723	156711223
chr1	156766651	156768454
chr1	156874266	156876384
chr1	156926149	156928036
chr1	157044309	157046569
chr1	157067677	157069145
chr1	157288285	157289420
chr1	157551770	157552841
chr1	157594834	157596361
chr1	157651533	157654033
chr1	157771607	157773565
chr1	157831637	157833063
chr1	158179187	158181847
chr1	158247582	158248566
chr1	158945340	158947168
chr1	159008999	159010867
chr1	159076402	159078385
chr1	159091098	159092543
chr1	159186747	159188653
chr1	159923196	159926561
chr1	159934995	159937789
chr1	159941196	159943396
chr1	159991027	159992761
chr1	160031230	160033716
chr1	160198503	160200440
chr1	160656371	160658391
chr1	160664423	160666512
chr1	160681606	160684008
chr1	160703755	160706094
chr1	160710584	160712465
chr1	160862654	160864066
chr1	161013222	161014683
chr1	161020325	161021691
chr1	161037080	161038479
chr1	161045461	161046428
chr1	161080404	161082002
chr1	161165926	161168060
chr1	161184905	161187695
chr1	161201644	161202715
chr1	161216270	161218339
chr1	161225477	161228821
chr1	161284362	161285902
chr1	161399117	161400592
chr1	161499684	161501499
chr1	161725362	161727867
chr1	161749430	161751109
chr1	162003050	162004072
chr1	162074116	162075729
chr1	162079453	162081446
chr1	162253888	162256047
chr1	162298351	162299954
chr1	162421922	162424507
chr1	162561204	162563205
chr1	162669968	162672210
chr1	162892250	162894580
chr1	162921178	162923054
chr1	163321276	163322674
chr1	163609604	163611136
chr1	164719886	164721273
chr1	165375686	165377720
chr1	165392051	165394187
chr1	165482024	165482920
chr1	165537056	165540960
chr1	165597985	165599619
chr1	165630042	165633670
chr1	165695621	165697481
chr1	165697962	165699329
chr1	165767552	165770082
chr1	165827283	165829849
chr1	165853720	165854706
chr1	165862623	165864234
chr1	165869747	165872387
chr1	166509382	166510770
chr1	166843422	166845062
chr1	166875078	166876729
chr1	167212418	167214520
chr1	167307352	167309404
chr1	167347020	167348435
chr1	167517105	167518484
chr1	167532557	167535530
chr1	167601046	167602375
chr1	167627717	167629015
chr1	167631689	167633210
chr1	167636858	167638601
chr1	167642459	167644422
chr1	167658346	167659691
chr1	167713286	167714676
chr1	167934417	167937051
chr1	168178625	168180037
chr1	168427209	168429390
chr1	168503162	168504613
chr1	170352721	170354661
chr1	170530497	170534044
chr1	170712734	170715304
chr1	170720588	170722180
chr1	171019758	171021108
chr1	171344318	171345339
chr1	171484888	171487282
chr1	171613315	171615074
chr1	171626658	171627887
chr1	171654707	171656472
chr1	172261412	172263324
chr1	172286328	172287695
chr1	172342283	172344065
chr1	172357982	172360353
chr1	172453033	172456120
chr1	172531456	172534681
chr1	172745804	172746904
chr1	172933416	172935532
chr1	173205261	173208333
chr1	173224249	173225565
chr1	173428711	173431316
chr1	173602640	173605045
chr1	173714035	173715729
chr1	173824053	173825249
chr1	173867109	173869225
chr1	173981744	173983812
chr1	174114852	174116324
chr1	175191192	175192891
chr1	175207922	175210192
chr1	175367478	175369110
chr1	175573131	175574033
chr1	175600237	175601672
chr1	176205525	176207063
chr1	177054008	177056656
chr1	177335634	177337324
chr1	177516896	177518592
chr1	177963973	177965528
chr1	179233778	179235965
chr1	179794464	179796125
chr1	179813789	179815376
chr1	179953825	179955409
chr1	180002619	180003981
chr1	180097868	180099156
chr1	180131310	180133070
chr1	180153528	180156014
chr1	180160155	180161011
chr1	180907026	180909131
chr1	180916294	180917394
chr1	180928003	180930243
chr1	181013965	181015593
chr1	181033360	181034800
chr1	181060877	181063469
chr1	181129248	181131486
chr1	181134050	181136331
chr1	181138093	181139890
chr1	181181699	181183379
chr1	181189696	181191179
chr1	181543544	181545384
chr1	182028368	182030269
chr1	182174880	182176135
chr1	182205818	182207919
chr1	182706844	182709231
chr1	182794455	182797205
chr1	182801114	182803058
chr1	182839010	182840401
chr1	182968754	182970939
chr1	183101059	183102524
chr1	183217379	183219258
chr1	183226297	183228516
chr1	183469135	183473357
chr1	183477738	183479777
chr1	183589831	183591342
chr1	183602427	183604898
chr1	183633154	183634462
chr1	183892045	183893739
chr1	183955609	183957233
chr1	184155237	184157716
chr1	184158587	184160331
chr1	184163927	184164976
chr1	184298770	184301261
chr1	184491293	184493043
chr1	184567276	184568578
chr1	184754166	184755424
chr1	184791985	184793259
chr1	184805774	184807136
chr1	184838144	184839378
chr1	184853894	184855044
chr1	184866142	184868939
chr1	184929277	184931172
chr1	184972333	184974910
chr1	185155826	185157575
chr1	185162374	185164825
chr1	185315918	185318155
chr1	185338291	185340321
chr1	185350266	185352062
chr1	185388141	185389905
chr1	185533798	185535713
chr1	186374267	186376250
chr1	186425847	186427720
chr1	186536104	186537921
chr1	186575093	186576140
chr1	186617866	186619035
chr1	186620430	186621846
chr1	186679541	186681499
chr1	186738450	186740614
chr1	186775896	186776815
chr1	186818645	186820269
chr1	186827965	186829498
chr1	186837877	186839774
chr1	187000978	187002951
chr1	187022791	187024340
chr1	189982485	189984623
chr1	190846386	190848839
chr1	193057743	193060356
chr1	193120805	193122525
chr1	197736133	197737760
chr1	197858814	197860260
chr1	197901286	197903542
chr1	198156298	198160054
chr1	198655396	198657079
chr1	198681567	198682686
chr1	198763076	198764564
chr1	198775677	198777066
chr1	198880811	198881834
chr1	198934748	198936464
chr1	198965134	198967439
chr1	198982900	198984446
chr1	198984897	198987319
chr1	199095372	199099272
chr1	199122656	199125607
chr1	199278815	199280840
chr1	199281046	199283211
chr1	199612139	199614170
chr1	199666698	199667896
chr1	199690441	199692275
chr1	200151067	200153493
chr1	200207483	200208419
chr1	200231589	200233286
chr1	200242227	200244247
chr1	200359585	200361571
chr1	200452765	200454183
chr1	200974163	200977055
chr1	201024290	201029981
chr1	201169780	201171827
chr1	201364144	201365758
chr1	201429889	201431847
chr1	201456571	201457922
chr1	201551037	201552771
chr1	201564144	201566389
chr1	201570868	201572038
chr1	201646126	201647945
chr1	201666516	201668731
chr1	201711256	201713337
chr1	201714011	201716601
chr1	202046682	202048300
chr1	202143043	202144365
chr1	202162129	202163582
chr1	202282754	202284704
chr1	202329964	202332390
chr1	202348368	202349873
chr1	202615382	202617922
chr1	202888794	202889758
chr1	202952722	202954499
chr1	202957118	202958718
chr1	203005865	203007739
chr1	203068821	203069671
chr1	203165785	203167555
chr1	203286729	203288414
chr1	203289163	203290684
chr1	203326591	203328466
chr1	203350538	203352128
chr1	203557228	203559229
chr1	203672924	203674407
chr1	203693362	203695244
chr1	203756298	203758846
chr1	204124810	204126749
chr1	204191263	204192338
chr1	204298473	204299770
chr1	204409379	204411427
chr1	204492975	204494941
chr1	204505555	204507769
chr1	204667077	204669013
chr1	204941411	204943247
chr1	205046933	205048987
chr1	205075887	205077415
chr1	205140502	205142563
chr1	205210450	205212271
chr1	205266205	205268772
chr1	205284829	205288555
chr1	205346741	205348349
chr1	205348976	205351049
chr1	205440914	205443128
chr1	205581857	205583599
chr1	205599184	205601268
chr1	205604481	205605825
chr1	205802878	205804672
chr1	205857405	205859476
chr1	206000857	206004269
chr1	206004955	206007340
chr1	206046575	206048910
chr1	206074374	206075924
chr1	206079897	206082470
chr1	206467164	206468709
chr1	206469791	206473763
chr1	206479702	206481308
chr1	206503106	206504857
chr1	206557420	206559425
chr1	206573109	206576409
chr1	206579841	206581537
chr1	206634388	206635698
chr1	206672164	206674107
chr1	206684874	206687293
chr1	206698898	206700009
chr1	206716935	206717894
chr1	206737491	206740265
chr1	206765133	206768532
chr1	206770449	206773074
chr1	206831862	206833633
chr1	207308706	207311857
chr1	207320807	207321900
chr1	207751516	207753350
chr1	208644163	208646021
chr1	208716383	208718939
chr1	208747624	208748788
chr1	209511901	209513720
chr1	209536356	209538730
chr1	209575048	209577447
chr1	209650120	209651852
chr1	209659367	209660827
chr1	209676717	209680479
chr1	209698785	209700206
chr1	209747383	209749144
chr1	209767868	209770207
chr1	211258110	211261179
chr1	211338857	211339985
chr1	211578873	211581611
chr1	211606495	211607707
chr1	211632274	211633621
chr1	212034421	212036929
chr1	212366756	212368701
chr1	212608119	212610031
chr1	212629288	212631488
chr1	212636182	212638035
chr1	212670767	212672415
chr1	213014655	213015961
chr1	213040515	213042447
chr1	213890621	213892562
chr1	213977677	213979230
chr1	213983745	213985869
chr1	214015537	214017094
chr1	214024759	214025901
chr1	214427238	214428665
chr1	214438831	214440799
chr1	214445098	214447981
chr1	214909760	214911304
chr1	215226842	215229000
chr1	215457345	215459262
chr1	217297209	217298083
chr1	217511265	217513288
chr1	218105846	218107115
chr1	218344687	218347756
chr1	218851390	218853393
chr1	218874106	218875271
chr1	219088309	219089187
chr1	219173573	219174649
chr1	219587465	219588865
chr1	220499035	220500645
chr1	220543954	220545430
chr1	220767065	220768253
chr1	220777142	220779175
chr1	220812392	220814641
chr1	220875690	220877766
chr1	220878003	220883251
chr1	220886916	220888625
chr1	220999533	221001039
chr1	221045676	221047104
chr1	221067768	221070035
chr1	221097491	221099815
chr1	221166017	221168526
chr1	221187596	221189460
chr1	221334847	221336556
chr1	221396310	221397758
chr1	221739928	221743494
chr1	221776180	221778203
chr1	221961133	221962519
chr1	222277088	222279459
chr1	222400507	222402511
chr1	222464813	222466156
chr1	222643538	222644941
chr1	222711404	222713142
chr1	222737925	222740369
chr1	223179877	223181596
chr1	223287681	223289856
chr1	223337227	223339158
chr1	223351436	223353596
chr1	223626163	223627292
chr1	223712371	223714216
chr1	223825487	223827660
chr1	223831819	223833240
chr1	223835039	223837093
chr1	223843956	223847040
chr1	224113801	224115577
chr1	224218280	224219873
chr1	224357011	224358551
chr1	224497455	224498891
chr1	224502837	224504895
chr1	224564133	224566264
chr1	224590129	224592691
chr1	224622918	224624782
chr1	224634546	224635988
chr1	224683961	224685882
chr1	224850837	224852382
chr1	225176268	225177586
chr1	225249665	225251299
chr1	225426466	225429602
chr1	225444127	225445420
chr1	225699107	225701105
chr1	225720925	225722903
chr1	225754373	225757723
chr1	225763136	225765428
chr1	225777563	225778852
chr1	225812143	225813913
chr1	226082744	226084116
chr1	226239522	226241477
chr1	226407003	226408665
chr1	226431544	226433620
chr1	226449691	226451368
chr1	226716389	226718151
chr1	226737155	226739212
chr1	226831645	226833851
chr1	226939400	226940690
chr1	227883186	227885216
chr1	228000153	228001792
chr1	228139321	228140634
chr1	228164906	228167179
chr1	228171913	228174734
chr1	228226707	228228524
chr1	228276679	228278249
chr1	228351999	228354098
chr1	228370784	228373608
chr1	228456681	228459609
chr1	228646498	228647616
chr1	228837454	228838874
chr1	228937745	228939900
chr1	228988650	228991725
chr1	229027112	229028625
chr1	229067114	229068865
chr1	229147768	229149181
chr1	229340656	229342656
chr1	229556574	229558341
chr1	229728661	229730999
chr1	230270192	230272129
chr1	230369750	230372191
chr1	230399001	230401792
chr1	230563618	230565791
chr1	230641018	230643297
chr1	230747809	230750094
chr1	230776622	230778719
chr1	230977339	230979525
chr1	231163187	231164510
chr1	231298846	231301031
chr1	231335449	231336980
chr1	231419835	231421182
chr1	231527784	231529182
chr1	231612445	231613975
chr1	231802645	231804271
chr1	231807885	231809679
chr1	232142315	232144559
chr1	232422863	232423855
chr1	232655441	232656285
chr1	232704393	232705749
chr1	232921493	232923296
chr1	233082298	233083931
chr1	233111501	233114079
chr1	233251745	233253017
chr1	234213160	234215809
chr1	234238642	234240727
chr1	234372102	234373995
chr1	234522137	234523842
chr1	234599581	234602127
chr1	234602355	234604069
chr1	234606625	234609042
chr1	234610364	234614471
chr1	234618446	234620853
chr1	234660235	234661624
chr1	234699697	234700932
chr1	234722868	234726200
chr1	234751474	234753246
chr1	234772091	234773095
chr1	234774750	234779416
chr1	234780379	234783051
chr1	234840788	234843682
chr1	234847778	234850274
chr1	234851385	234852226
chr1	234875992	234878166
chr1	234878385	234879478
chr1	234885634	234887128
chr1	234944426	234945999
chr1	234954278	234955965
chr1	234960343	234963908
chr1	234973867	234975679
chr1	234976762	234981595
chr1	234989255	234991746
chr1	235010721	235013036
chr1	235082973	235085100
chr1	235127298	235129393
chr1	235160483	235161929
chr1	235326089	235327993
chr1	235328202	235329859
chr1	235367222	235368551
chr1	235500059	235501859
chr1	235851655	235853048
chr1	235917273	235919264
chr1	235937987	235939671
chr1	235941338	235944440
chr1	235946061	235946970
chr1	235953225	235956504
chr1	235971033	235972515
chr1	235989486	235991083
chr1	236105649	236107676
chr1	236142332	236143702
chr1	236157687	236160170
chr1	236168166	236169746
chr1	236473816	236476002
chr1	236523446	236524999
chr1	236748584	236751094
chr1	237973044	237976257
chr1	239816773	239818216
chr1	240188509	240190036
chr1	240550244	240552207
chr1	240621531	240623447
chr1	241531077	241532667
chr1	243252640	243254466
chr1	243433679	243435987
chr1	243439556	243441111
chr1	243471289	243472804
chr1	243727397	243728533
chr1	243730055	243733373
chr1	243850170	243851797
chr1	243921396	243923853
chr1	244080162	244082771
chr1	244352858	244355413
chr1	244459997	244462220
chr1	244832714	244836017
chr1	244837819	244838816
chr1	244862703	244865399
chr1	244969474	244971505
chr1	245045054	245046721
chr1	245152908	245155009
chr1	245310304	245311660
chr1	245317459	245319692
chr1	245458664	245460150
chr1	245598488	245599916
chr1	245899778	245902255
chr1	246572624	246574346
chr1	246723761	246725411
chr1	246837270	246838987
chr1	246961785	246963530
chr1	247077404	247079218
chr1	247172692	247174225
chr1	247208910	247211171
chr1	247295841	247297788
chr1	247389503	247390997
chr1	247400703	247402605
chr1	247407185	247408442
chr1	247411115	247412004
chr1	247414897	247419487
chr1	247429008	247431121
chr1	247434587	247437044
chr1	247437330	247439511
chr1	247466701	247468129
chr1	247494591	247496250
chr1	248709686	248712202
chr1	248805192	248807509
chr1	248837656	248840103
chr1	248858119	248860596
chr10	1048095	1050056
chr10	2671993	2673714
chr10	2967743	2969370
chr10	3093818	3096373
chr10	3171623	3173355
chr10	3782475	3784343
chr10	3850984	3853122
chr10	4058596	4060176
chr10	4066369	4068005
chr10	5290891	5292855
chr10	5684637	5686476
chr10	6347288	6348473
chr10	6395894	6397651
chr10	7084368	7085583
chr10	7184524	7185751
chr10	7474444	7476052
chr10	11684146	11685528
chr10	12270381	12271388
chr10	13717256	13719122
chr10	14607478	14609350
chr10	14616873	14618355
chr10	14658388	14660084
chr10	14959061	14960493
chr10	16815913	16817816
chr10	17002115	17003546
chr10	17029113	17030244
chr10	17215556	17216788
chr10	17227652	17229757
chr10	21723882	21725364
chr10	26437166	26438412
chr10	26858803	26861154
chr10	27725315	27727301
chr10	27741614	27743013
chr10	28053307	28055342
chr10	30026552	30027979
chr10	30487521	30489265
chr10	30493450	30494788
chr10	30542104	30543698
chr10	30860293	30862574
chr10	32961195	32963175
chr10	33004293	33005926
chr10	38575040	38576839
chr10	41892060	41894361
chr10	42297275	42299166
chr10	42312059	42314059
chr10	42987026	42989721
chr10	43363148	43365217
chr10	43417534	43418560
chr10	44384163	44386076
chr10	44912514	44914013
chr10	45379661	45381067
chr10	46022330	46023826
chr10	47165063	47166306
chr10	47206458	47207775
chr10	50469254	50471614
chr10	61898132	61900724
chr10	61901782	61903635
chr10	62044638	62046986
chr10	63628137	63630237
chr10	63865828	63867548
chr10	68491202	68492724
chr10	69060873	69062832
chr10	69123047	69124609
chr10	69318379	69320494
chr10	69733260	69735894
chr10	70575358	70576994
chr10	70673510	70675228
chr10	71227975	71229506
chr10	71598123	71599497
chr10	71753807	71755955
chr10	71773467	71777060
chr10	71850477	71852191
chr10	72272959	72274164
chr10	72319764	72321695
chr10	72331122	72332013
chr10	72625334	72627083
chr10	73825922	73828213
chr10	73908670	73909802
chr10	73955842	73957501
chr10	74150227	74151441
chr10	74825739	74826999
chr10	75061164	75063038
chr10	75110969	75112463
chr10	75358566	75360070
chr10	75400933	75403595
chr10	75429627	75431411
chr10	75527864	75529385
chr10	75612845	75613992
chr10	75970863	75972322
chr10	76049691	76051125
chr10	76382053	76383120
chr10	77245281	77247079
chr10	80458044	80459936
chr10	80498329	80499694
chr10	84156145	84157548
chr10	86521217	86522930
chr10	87862069	87864358
chr10	88064382	88065579
chr10	88271002	88272349
chr10	88385309	88386977
chr10	88489975	88491482
chr10	88852477	88853989
chr10	89251023	89252891
chr10	89644642	89646419
chr10	92573226	92575380
chr10	93462398	93463859
chr10	93571794	93573295
chr10	94544554	94545856
chr10	96656456	96657634
chr10	96715956	96718110
chr10	96719327	96721670
chr10	97399895	97401512
chr10	97405661	97407245
chr10	99619678	99621860
chr10	100370021	100371680
chr10	101453020	101454481
chr10	102452400	102453511
chr10	102644786	102646621
chr10	102917241	102918949
chr10	103757462	103760082
chr10	103852090	103853656
chr10	104120305	104122950
chr10	104337578	104339623
chr10	106836469	106837830
chr10	110544658	110546205
chr10	110917896	110920322
chr10	113006694	113008086
chr10	113093572	113094710
chr10	113678578	113680460
chr10	113991012	113992610
chr10	114024347	114026106
chr10	114046032	114047553
chr10	119207787	119209926
chr10	119515987	119518035
chr10	119596344	119597641
chr10	121024722	121025975
chr10	121160260	121161850
chr10	122468165	122469446
chr10	122537391	122539190
chr10	123323707	123326035
chr10	124340437	124342468
chr10	128063629	128065612
chr10	129463522	129465092
chr10	130110480	130112027
chr10	131768416	131770450
chr10	132208897	132210674
chr10	133113354	133115337
chr10	133272364	133274318
chr10	133277488	133279499
chr11	268914	269788
chr11	471486	474097
chr11	940306	942617
chr11	1017052	1018600
chr11	1671217	1672624
chr11	1769622	1773103
chr11	1880521	1882072
chr11	2381529	2383035
chr11	2923719	2925876
chr11	3796984	3798628
chr11	6200052	6201944
chr11	6610994	6613113
chr11	7512201	7513430
chr11	7575702	7576970
chr11	7577641	7578653
chr11	7591844	7593018
chr11	9160108	9161936
chr11	9573097	9574228
chr11	9612845	9614256
chr11	9895550	9898400
chr11	10808665	10809714
chr11	10858483	10859444
chr11	10898936	10900506
chr11	11416725	11417517
chr11	12163049	12165590
chr11	14634478	14636520
chr11	18526789	18528194
chr11	19275417	19277752
chr11	19368304	19370636
chr11	19563222	19565605
chr11	25453099	25454860
chr11	26947359	26949067
chr11	28107239	28108813
chr11	33158649	33159982
chr11	33869083	33871780
chr11	33890919	33892052
chr11	33893488	33895142
chr11	33929583	33930972
chr11	34052234	34054622
chr11	34104548	34106139
chr11	34378783	34380297
chr11	34426692	34428543
chr11	34438126	34439611
chr11	34653688	34655570
chr11	34916129	34917250
chr11	35077518	35078627
chr11	35131755	35134468
chr11	35140061	35141987
chr11	35970804	35972874
chr11	35992038	35993090
chr11	35993785	35995522
chr11	36090380	36092072
chr11	36311622	36313796
chr11	36452163	36454423
chr11	44275641	44277953
chr11	45803809	45805671
chr11	46335705	46337596
chr11	46360620	46361633
chr11	46670623	46672039
chr11	47268779	47270349
chr11	47407133	47408526
chr11	47950616	47952098
chr11	48271208	48273456
chr11	57666245	57667993
chr11	58576834	58578376
chr11	59615739	59616812
chr11	60056400	60057595
chr11	60182735	60184814
chr11	60842128	60843969
chr11	61360825	61362732
chr11	61792659	61793941
chr11	61861010	61863220
chr11	61966727	61968636
chr11	62540560	62541610
chr11	62591317	62593430
chr11	62753830	62755178
chr11	62831738	62833560
chr11	62850588	62853092
chr11	62879858	62882028
chr11	63505426	63507502
chr11	64258767	64261436
chr11	64358146	64359751
chr11	64915931	64918219
chr11	65133812	65135677
chr11	65315809	65317762
chr11	65417773	65419773
chr11	65420839	65422510
chr11	65425946	65430133
chr11	65506604	65508166
chr11	66335569	66336923
chr11	67211692	67213513
chr11	68009779	68011433
chr11	68036037	68038254
chr11	68141187	68143535
chr11	68297961	68299376
chr11	68409679	68411977
chr11	69296313	69299535
chr11	69537049	69538829
chr11	70326096	70327233
chr11	70397457	70399219
chr11	70423957	70424922
chr11	72249263	72251725
chr11	72741362	72742593
chr11	72813473	72815066
chr11	73047448	73049344
chr11	73876106	73877764
chr11	74460922	74463138
chr11	76856829	76858854
chr11	78289560	78291493
chr11	78827883	78829641
chr11	79311149	79313700
chr11	81869340	81870679
chr11	83193045	83194671
chr11	85626558	85629339
chr11	86954768	86956641
chr11	94134576	94136244
chr11	94547946	94549782
chr11	94638407	94640120
chr11	95296214	95298035
chr11	95512246	95514058
chr11	95789297	95791134
chr11	96156010	96157363
chr11	96242661	96244297
chr11	96389178	96390586
chr11	99283253	99284636
chr11	104531702	104533273
chr11	106988183	106989815
chr11	107040337	107041518
chr11	107043072	107044463
chr11	107840288	107842524
chr11	108222504	108223803
chr11	109835285	109836754
chr11	110068243	110070452
chr11	111845978	111847317
chr11	111870883	111872134
chr11	116819024	116821251
chr11	116985748	116987578
chr11	117072098	117074353
chr11	118205194	118207459
chr11	118213994	118215115
chr11	118286034	118287796
chr11	118434549	118436373
chr11	118789997	118791085
chr11	119106529	119107510
chr11	119887615	119889001
chr11	120207175	120209751
chr11	120432224	120434093
chr11	121416508	121418161
chr11	122696318	122698047
chr11	124717599	124718472
chr11	124731896	124733353
chr11	125062198	125064135
chr11	125513685	125514808
chr11	125624699	125626495
chr11	128482255	128484360
chr11	128496594	128497431
chr11	128552422	128553733
chr11	128575064	128576291
chr11	128629257	128631139
chr11	129631954	129633741
chr11	129642820	129644782
chr11	129950016	129951717
chr11	130002352	130005302
chr11	130068260	130069919
chr11	130102744	130104269
chr11	134266247	134267466
chr12	56889	58362
chr12	1473725	1475546
chr12	1689028	1691389
chr12	1691903	1693514
chr12	3662033	3663414
chr12	3727929	3729568
chr12	4277696	4279134
chr12	4853999	4855573
chr12	4907601	4909185
chr12	6229390	6231330
chr12	6451416	6453477
chr12	6663507	6665528
chr12	6751791	6753150
chr12	6851522	6852957
chr12	6950355	6952177
chr12	6960564	6962723
chr12	7017686	7019090
chr12	8065936	8067446
chr12	9096161	9097248
chr12	10120955	10122183
chr12	10166767	10168272
chr12	10181982	10183143
chr12	10395499	10396392
chr12	11648235	11650009
chr12	11716616	11717912
chr12	11785160	11787020
chr12	11798513	11799874
chr12	11854971	11857612
chr12	12009311	12010827
chr12	13097569	13098625
chr12	15534411	15535851
chr12	20807383	20809320
chr12	21455930	21457537
chr12	22624306	22626234
chr12	25051750	25053303
chr12	26277726	26279349
chr12	27238052	27239483
chr12	27549204	27550852
chr12	27552971	27554599
chr12	27840281	27842157
chr12	28583098	28584363
chr12	29041367	29042470
chr12	29427536	29429398
chr12	31324658	31326395
chr12	31727795	31729531
chr12	38871563	38872663
chr12	40226279	40227151
chr12	45727902	45728996
chr12	47206978	47208198
chr12	47215983	47217459
chr12	48770371	48772075
chr12	48851534	48853726
chr12	49322028	49323909
chr12	49707015	49709638
chr12	49824605	49826580
chr12	50220192	50221739
chr12	51024433	51026798
chr12	51325884	51327970
chr12	51686762	51688103
chr12	51976639	51977599
chr12	52048976	52051180
chr12	52241938	52244344
chr12	52570006	52571829
chr12	53297379	53299739
chr12	53379476	53380174
chr12	53441006	53442265
chr12	54358088	54359983
chr12	54412801	54414468
chr12	55816598	55818831
chr12	55926594	55928784
chr12	55973519	55974545
chr12	56299625	56301318
chr12	56359401	56360554
chr12	56636131	56637457
chr12	56687273	56689066
chr12	57077869	57079235
chr12	62602252	62603608
chr12	63917698	63919286
chr12	64608980	64611704
chr12	64618961	64620307
chr12	64624694	64626336
chr12	65925538	65926598
chr12	68364929	68366064
chr12	75480248	75482893
chr12	77376080	77377876
chr12	77382854	77384263
chr12	77389614	77391110
chr12	78017748	78019770
chr12	78033535	78034520
chr12	78035827	78037986
chr12	81809784	81811306
chr12	89160313	89162399
chr12	89345409	89347058
chr12	89523679	89525312
chr12	89732931	89734179
chr12	89756066	89757810
chr12	89768948	89769834
chr12	89959422	89960998
chr12	89978901	89980573
chr12	91219343	91220225
chr12	91685868	91687879
chr12	91978149	91978926
chr12	92768940	92770207
chr12	94266415	94267687
chr12	94458700	94460788
chr12	98369917	98372032
chr12	98514318	98516386
chr12	103929583	103931026
chr12	104470897	104471868
chr12	104477473	104478863
chr12	104496979	104499857
chr12	105106459	105108191
chr12	108838290	108839617
chr12	109695475	109696774
chr12	110577321	110579130
chr12	110613180	110614863
chr12	111756613	111758440
chr12	113206846	113209505
chr12	113214593	113215456
chr12	113220673	113222799
chr12	113368124	113370593
chr12	113615868	113617157
chr12	114008454	114010342
chr12	114684105	114685565
chr12	116533364	116534660
chr12	116558494	116559994
chr12	116737769	116738678
chr12	116808654	116811220
chr12	118329966	118331669
chr12	120645649	120647197
chr12	121094976	121096736
chr12	121143272	121145066
chr12	121294680	121297208
chr12	121796323	121797818
chr12	121888124	121889939
chr12	122447014	122449504
chr12	122500865	122502225
chr12	122526251	122527988
chr12	123010000	123012627
chr12	123088889	123090199
chr12	123099352	123100989
chr12	123232197	123233737
chr12	123363595	123365314
chr12	124537650	124540011
chr12	124917230	124918188
chr12	124937443	124939783
chr12	124993917	124995338
chr12	125552034	125553210
chr12	125995531	125997031
chr12	126051098	126052147
chr12	126506710	126507806
chr12	130483459	130486651
chr12	131818465	131819917
chr12	131828467	131830696
chr12	132327298	132328600
chr12	133080022	133081212
chr13	20350803	20352341
chr13	20419507	20420587
chr13	20557207	20559068
chr13	20566595	20568140
chr13	20942898	20944542
chr13	20992628	20994527
chr13	22114507	22115823
chr13	22698413	22699537
chr13	23374917	23376293
chr13	25848200	25850265
chr13	25922138	25924425
chr13	26956090	26958124
chr13	27079848	27081725
chr13	27620630	27622115
chr13	28621578	28622751
chr13	28657420	28659717
chr13	28754527	28755918
chr13	29758216	29759392
chr13	30118310	30120423
chr13	30465593	30467415
chr13	30697428	30698514
chr13	30845087	30846720
chr13	30990839	30991825
chr13	31485115	31485953
chr13	32124528	32126563
chr13	33542158	33543218
chr13	46982422	46984592
chr13	73223070	73225282
chr13	76744484	76746120
chr13	76878389	76880279
chr13	77300171	77301489
chr13	77386778	77388769
chr13	80168025	80169160
chr13	80399463	80401252
chr13	80443985	80445063
chr13	80453872	80454718
chr13	87123968	87124646
chr13	90979935	90981646
chr13	97001762	97002790
chr13	97015610	97016637
chr13	97387018	97388109
chr13	98511112	98513027
chr13	99199448	99202052
chr13	99223766	99225807
chr13	99226683	99229942
chr13	99281332	99282559
chr13	99321735	99323435
chr13	100088089	100090228
chr13	100489665	100491904
chr13	100596020	100597697
chr13	102844743	102846802
chr13	106182031	106183897
chr13	106492927	106494041
chr13	109130862	109132380
chr13	109704574	109706311
chr13	110421215	110424063
chr13	110711898	110713526
chr13	110714553	110716644
chr13	114064282	114067331
chr13	114280851	114282540
chr14	16096630	16098156
chr14	20954753	20956618
chr14	21103110	21104876
chr14	21268866	21270810
chr14	22589162	22589906
chr14	22851055	22851748
chr14	23153762	23155463
chr14	24113533	24115470
chr14	24241782	24243514
chr14	24482735	24484590
chr14	24576188	24577122
chr14	24659752	24664472
chr14	24664669	24665955
chr14	24673178	24674784
chr14	24870943	24872633
chr14	31228788	31230187
chr14	34368203	34370071
chr14	35403424	35406138
chr14	36817900	36819840
chr14	39430578	39432196
chr14	42322096	42324160
chr14	49861715	49863416
chr14	50005005	50007464
chr14	50039362	50041658
chr14	50060922	50063284
chr14	50311460	50313380
chr14	50821231	50823065
chr14	50943741	50945338
chr14	51846902	51847898
chr14	51884101	51885248
chr14	52552294	52553660
chr14	55126091	55127665
chr14	58748702	58749838
chr14	59187828	59189151
chr14	59252304	59254245
chr14	59585593	59586890
chr14	60091506	60093739
chr14	60753175	60754675
chr14	61102972	61105429
chr14	65208556	65210355
chr14	65745628	65746616
chr14	67487776	67489047
chr14	67818820	67821824
chr14	68373851	68374966
chr14	68682141	68684195
chr14	68733926	68735588
chr14	68740344	68742499
chr14	68756822	68758416
chr14	68792376	68794195
chr14	69042352	69044099
chr14	70881985	70884122
chr14	71141958	71143417
chr14	72945734	72947624
chr14	73462057	73463845
chr14	73711811	73713522
chr14	73740879	73743751
chr14	73752543	73754912
chr14	73760095	73761909
chr14	74939472	74940882
chr14	75197641	75199167
chr14	75276241	75278101
chr14	75281941	75283361
chr14	75290068	75291638
chr14	75427122	75427959
chr14	76707448	76708739
chr14	76961299	76962496
chr14	77039878	77041257
chr14	77238381	77241536
chr14	77406735	77407728
chr14	77483748	77485833
chr14	77593342	77594944
chr14	77870953	77873362
chr14	81400466	81402500
chr14	81765848	81766914
chr14	83254602	83256372
chr14	85618007	85620302
chr14	88044257	88045968
chr14	90382362	90384175
chr14	91060314	91061399
chr14	91227225	91229079
chr14	91360165	91362334
chr14	91363636	91365454
chr14	92038940	92040480
chr14	92417662	92419708
chr14	92612575	92614246
chr14	93347644	93348966
chr14	93533621	93534593
chr14	95185128	95186632
chr14	95495148	95497877
chr14	95534278	95535620
chr14	100375276	100377091
chr14	100408109	100409398
chr14	100533899	100535320
chr14	100678711	100680777
chr14	101535128	101536002
chr14	102064140	102065505
chr14	102448821	102450415
chr14	103332533	103334643
chr14	103606215	103608883
chr14	104734471	104736681
chr14	104751839	104755169
chr14	105384199	105386891
chr14_GL000225v1_random	21850	24626
chr14_GL000225v1_random	25429	26743
chr14_GL000225v1_random	35496	37710
chr14_GL000225v1_random	41635	43430
chr14_GL000225v1_random	58425	60565
chr14_GL000225v1_random	72422	74644
chr14_GL000225v1_random	76356	77327
chr14_GL000225v1_random	80631	82623
chr14_KI270722v1_random	175960	177467
chr15	20356030	20357285
chr15	20645213	20647910
chr15	23074207	23075066
chr15	25717007	25718946
chr15	28890215	28891625
chr15	28892789	28893655
chr15	28955083	28956637
chr15	29268578	29270595
chr15	30990677	30993151
chr15	31106475	31107376
chr15	31263160	31264801
chr15	31325663	31326995
chr15	31434429	31436620
chr15	33153463	33155777
chr15	38041440	38042876
chr15	38128897	38132242
chr15	39426433	39428213
chr15	39453996	39455356
chr15	39467293	39469425
chr15	40593847	40595420
chr15	40902131	40903497
chr15	40909674	40910852
chr15	40929239	40931810
chr15	41230291	41232525
chr15	41773303	41774651
chr15	41917655	41919727
chr15	41930209	41931634
chr15	42272992	42274404
chr15	42548063	42550120
chr15	43248786	43250872
chr15	44426820	44428537
chr15	46903411	46904882
chr15	49155191	49156592
chr15	49712163	49715358
chr15	50055053	50056702
chr15	50064087	50066080
chr15	50107377	50109323
chr15	50118434	50120120
chr15	50131810	50132920
chr15	50134086	50135466
chr15	50764597	50765981
chr15	50885111	50887506
chr15	51557958	51559624
chr15	51576551	51578066
chr15	52135523	52136823
chr15	52137142	52138300
chr15	54149205	54150632
chr15	55250452	55251605
chr15	55276880	55278555
chr15	55405719	55408692
chr15	56984754	56985872
chr15	57427415	57428445
chr15	57558946	57560934
chr15	57818700	57820922
chr15	58138171	58140344
chr15	58146918	58147758
chr15	58248028	58249144
chr15	58331440	58332453
chr15	58770537	58771923
chr15	58933100	58934555
chr15	60477830	60479664
chr15	63210503	63211567
chr15	63490127	63491581
chr15	63503015	63504490
chr15	64093608	64094791
chr15	64162554	64164449
chr15	64455352	64457231
chr15	64702709	64704072
chr15	64891364	64892635
chr15	65208399	65210765
chr15	65303638	65305486
chr15	66039568	66041494
chr15	66269079	66270423
chr15	66700413	66702528
chr15	67023662	67025435
chr15	67066241	67069119
chr15	67074085	67075656
chr15	67085370	67087031
chr15	67090733	67092133
chr15	67520567	67521988
chr15	67783528	67785190
chr15	68227345	68229312
chr15	68232344	68234643
chr15	68255744	68257346
chr15	68280023	68282817
chr15	68284407	68286151
chr15	69413639	69415453
chr15	69451894	69454973
chr15	69718386	69719777
chr15	69720928	69722101
chr15	69754970	69756533
chr15	69758358	69759410
chr15	69759931	69761803
chr15	70022791	70024032
chr15	70094861	70096744
chr15	70097241	70100275
chr15	70339765	70341286
chr15	70462483	70464214
chr15	70474128	70476022
chr15	70486326	70487395
chr15	70492000	70493974
chr15	72230276	72231973
chr15	73550599	73552988
chr15	74131178	74134200
chr15	74460561	74462469
chr15	74474575	74476807
chr15	74787607	74788908
chr15	74798413	74800372
chr15	74869379	74870994
chr15	74905706	74907292
chr15	75042721	75044272
chr15	75203551	75205002
chr15	75451238	75453154
chr15	75638656	75641415
chr15	77002790	77004785
chr15	78065060	78066198
chr15	78674549	78676448
chr15	79896448	79898479
chr15	80058862	80060048
chr15	80744555	80746007
chr15	81023784	81025091
chr15	84880139	84882017
chr15	89177059	89178427
chr15	89385354	89386314
chr15	89394551	89396370
chr15	89863212	89864441
chr15	90183496	90185092
chr15	90232709	90235076
chr15	90659951	90661559
chr15	90862141	90863632
chr15	90884388	90886361
chr15	90930720	90932582
chr15	91565443	91567395
chr15	92807788	92809853
chr15	93037030	93038301
chr15	94584059	94586175
chr15	95446063	95447391
chr15	96035684	96037901
chr15	98683254	98684905
chr15	100601744	100602824
chr15	100909577	100912362
chr15	101241710	101244670
chr15	101247635	101249399
chr15	101358449	101360328
chr15	101455031	101456579
chr15	101651002	101653096
chr16	327304	328370
chr16	679191	682166
chr16	702934	704489
chr16	726671	729548
chr16	1297470	1300168
chr16	1638126	1639656
chr16	2050399	2052125
chr16	2072249	2074079
chr16	2085843	2088177
chr16	2867849	2869112
chr16	3188110	3189829
chr16	3257220	3259278
chr16	3263677	3264963
chr16	3282464	3283362
chr16	3348398	3350032
chr16	4052692	4054511
chr16	4248677	4250715
chr16	4414753	4415945
chr16	8643861	8645857
chr16	8958057	8961006
chr16	10361462	10363275
chr16	10552424	10554431
chr16	10635123	10636753
chr16	11349668	11350905
chr16	11796887	11798723
chr16	12171116	12173273
chr16	14559499	14560855
chr16	15588300	15591504
chr16	15887285	15889148
chr16	19130539	19131957
chr16	20899173	20901992
chr16	20903886	20905083
chr16	21565302	21567940
chr16	21590309	21591695
chr16	21608098	21609702
chr16	21626467	21627365
chr16	22190027	22191793
chr16	22296607	22299069
chr16	22660027	22661494
chr16	22696649	22698599
chr16	25093088	25094919
chr16	25177820	25179425
chr16	27151742	27153350
chr16	28496346	28498586
chr16	29012722	29014206
chr16	29789952	29792191
chr16	30063653	30065753
chr16	30074216	30075928
chr16	30183936	30186031
chr16	30350008	30352021
chr16	30367043	30369256
chr16	30523435	30525550
chr16	30526369	30528239
chr16	30632506	30634911
chr16	30658064	30659326
chr16	30903468	30905447
chr16	47141818	47144231
chr16	48187703	48189571
chr16	48317644	48318895
chr16	50547432	50549028
chr16	54050366	54052203
chr16	54124681	54126499
chr16	54372834	54374737
chr16	54928490	54929853
chr16	55832202	55833628
chr16	56119081	56121232
chr16	56450912	56452225
chr16	56624689	56626972
chr16	56909692	56911920
chr16	57184796	57187087
chr16	57383134	57385073
chr16	58082865	58085273
chr16	66877933	66878909
chr16	67182907	67185096
chr16	67561120	67563319
chr16	67713229	67714195
chr16	67756311	67757769
chr16	67806553	67807433
chr16	68041522	68043498
chr16	68084518	68085436
chr16	68310848	68311695
chr16	68355607	68357467
chr16	68373911	68376747
chr16	69179207	69180224
chr16	69724511	69727299
chr16	70156868	70158559
chr16	71633417	71635102
chr16	72201756	72204537
chr16	74658663	74660111
chr16	75319188	75320879
chr16	76377096	76378218
chr16	79088963	79092111
chr16	79328670	79330510
chr16	81076162	81077838
chr16	81469188	81471066
chr16	81500038	81501526
chr16	81543672	81545932
chr16	83046781	83047928
chr16	83115463	83117030
chr16	84910235	84912541
chr16	85614296	85616902
chr16	85810092	85812737
chr16	86213331	86215599
chr16	86319583	86320693
chr16	86383951	86385016
chr16	86951891	86952967
chr16	87016509	87017999
chr16	87183511	87185018
chr16	87406944	87408309
chr16	87464628	87466695
chr16	87643521	87645801
chr16	88684390	88686653
chr16	88811947	88813407
chr16	88832254	88833633
chr16	89052976	89055388
chr16	89171659	89173511
chr16	89297551	89299138
chr16	89507864	89509623
chr16	89564541	89565783
chr17	908698	910611
chr17	1197461	1198723
chr17	1611216	1612992
chr17	2392011	2393902
chr17	3636216	3637672
chr17	4948699	4950096
chr17	6639825	6641290
chr17	6752026	6753550
chr17	7233561	7235855
chr17	7403340	7405562
chr17	7558251	7559077
chr17	7613428	7615404
chr17	7842527	7844362
chr17	10019501	10021000
chr17	10114479	10115716
chr17	10171407	10172661
chr17	14068509	14070566
chr17	14621503	14623275
chr17	14738054	14739702
chr17	15958081	15960065
chr17	16285582	16288055
chr17	16927583	16929400
chr17	17041149	17042601
chr17	17590894	17592602
chr17	17972387	17973453
chr17	18247340	18249158
chr17	19305717	19307335
chr17	21213502	21215811
chr17	21285220	21287523
chr17	22522442	22523453
chr17	24187611	24188815
chr17	25920059	25920356
chr17	26833427	26835721
chr17	26880727	26883173
chr17	27244721	27245856
chr17	27531905	27533419
chr17	27539780	27541974
chr17	27543554	27545531
chr17	27892545	27893856
chr17	28588191	28590070
chr17	28724013	28725838
chr17	28981233	28983983
chr17	29042633	29043747
chr17	29293734	29294814
chr17	29572983	29575221
chr17	30331730	30332866
chr17	30350695	30352429
chr17	31313618	31314840
chr17	32140882	32142379
chr17	32272259	32278522
chr17	32502979	32504792
chr17	34367952	34369677
chr17	35062688	35064219
chr17	36089842	36090903
chr17	36187244	36189818
chr17	36191761	36193319
chr17	36196507	36199073
chr17	39206555	39207731
chr17	40099547	40100986
chr17	40321771	40323231
chr17	40516548	40517394
chr17	41579793	41581533
chr17	42022486	42025322
chr17	42387755	42389062
chr17	43017883	43019661
chr17	43314401	43315838
chr17	44070610	44072214
chr17	45060638	45061901
chr17	45222325	45223645
chr17	45225595	45227934
chr17	45246884	45248921
chr17	45295352	45297593
chr17	45320026	45321886
chr17	45578754	45580880
chr17	46139319	46144192
chr17	46178597	46180701
chr17	46188666	46189957
chr17	46269201	46271774
chr17	47693844	47695996
chr17	48047345	48048974
chr17	48576982	48581451
chr17	48584928	48586435
chr17	48624594	48626239
chr17	49341626	49344027
chr17	49414740	49416468
chr17	49787973	49789647
chr17	52235440	52236991
chr17	57874721	57875634
chr17	57892704	57894080
chr17	57897586	57899933
chr17	57992741	57994974
chr17	58006708	58008333
chr17	58328574	58331302
chr17	58335346	58339539
chr17	58517854	58519712
chr17	58630058	58632844
chr17	59106213	59107835
chr17	59154249	59156587
chr17	59334053	59336047
chr17	59371509	59375250
chr17	59398190	59400332
chr17	59436682	59438295
chr17	59513836	59515259
chr17	59618466	59619830
chr17	59753058	59755438
chr17	59785744	59787714
chr17	59804309	59805771
chr17	59828640	59830023
chr17	59836683	59838230
chr17	59892846	59894304
chr17	60383436	60384921
chr17	60389953	60391803
chr17	60392067	60393439
chr17	60397901	60399143
chr17	60677339	60678765
chr17	61250357	61253020
chr17	61464756	61466233
chr17	61489133	61491163
chr17	61969534	61971202
chr17	62090617	62092395
chr17	62624662	62627189
chr17	62628927	62630818
chr17	62693109	62694645
chr17	62703038	62704988
chr17	62824450	62825587
chr17	62892219	62893417
chr17	62924557	62926523
chr17	62964179	62966167
chr17	62994945	62996664
chr17	63275186	63276836
chr17	63489101	63490538
chr17	63496755	63498359
chr17	63509982	63511311
chr17	63549631	63552227
chr17	63645713	63647206
chr17	63690759	63693148
chr17	63740605	63742881
chr17	63826699	63828930
chr17	63840241	63842490
chr17	63906997	63908625
chr17	64025360	64026549
chr17	64073847	64075871
chr17	64103412	64105084
chr17	64129185	64130835
chr17	64143736	64146235
chr17	64180053	64181240
chr17	64185058	64186411
chr17	64325654	64327752
chr17	64441634	64443416
chr17	64448448	64449832
chr17	64492464	64495573
chr17	64495934	64499632
chr17	64505695	64507604
chr17	64641335	64642790
chr17	64688325	64689715
chr17	64708229	64710302
chr17	64776402	64777890
chr17	64919287	64923283
chr17	64973008	64975842
chr17	64984702	64986632
chr17	65096756	65098099
chr17	65228312	65229508
chr17	65424146	65426126
chr17	65561060	65562269
chr17	65998834	66001332
chr17	66049846	66051620
chr17	66120916	66122437
chr17	66493456	66495171
chr17	66623347	66625484
chr17	66784983	66786352
chr17	66885833	66887543
chr17	66944694	66946737
chr17	67140091	67141652
chr17	67245795	67248214
chr17	67260039	67260928
chr17	67376027	67377987
chr17	67389728	67391149
chr17	67401812	67403586
chr17	67432988	67435942
chr17	67480806	67482247
chr17	67509696	67510729
chr17	67519607	67521218
chr17	67587386	67588995
chr17	67618875	67620734
chr17	67716864	67719067
chr17	68085185	68088042
chr17	68100569	68103121
chr17	68178803	68180710
chr17	68248797	68250395
chr17	68312108	68313618
chr17	68379780	68382668
chr17	68383231	68384608
chr17	68396472	68397496
chr17	68456221	68458263
chr17	68497789	68499076
chr17	68511428	68512829
chr17	68580049	68581532
chr17	68697597	68699304
chr17	68758139	68760390
chr17	68813028	68814398
chr17	68908545	68910367
chr17	68940384	68942969
chr17	69046910	69049301
chr17	69063283	69065086
chr17	69089342	69092370
chr17	69268800	69270512
chr17	69574140	69575852
chr17	69580719	69582197
chr17	69606789	69609714
chr17	70257087	70258971
chr17	70526917	70529007
chr17	70789449	70791592
chr17	71770963	71772544
chr17	73006244	73008272
chr17	73085502	73086975
chr17	73090707	73093699
chr17	73096412	73098076
chr17	73142779	73144238
chr17	73290964	73292638
chr17	73339331	73340689
chr17	73363537	73365614
chr17	73385746	73387927
chr17	73515659	73518353
chr17	73552340	73554206
chr17	73968781	73970744
chr17	74004257	74005575
chr17	74022567	74023894
chr17	74209503	74211697
chr17	74212526	74214507
chr17	74282373	74283423
chr17	74305772	74307885
chr17	74331977	74333987
chr17	74343497	74345365
chr17	74430440	74432762
chr17	74449982	74451532
chr17	74512058	74513311
chr17	74521028	74523240
chr17	74568868	74570733
chr17	74631601	74633969
chr17	74639259	74640658
chr17	74688608	74691792
chr17	74748074	74749546
chr17	74758337	74759975
chr17	74772590	74773691
chr17	74777046	74781391
chr17	75033524	75035188
chr17	75046083	75047151
chr17	75108184	75109905
chr17	75204600	75206125
chr17	75227782	75229559
chr17	75260851	75262291
chr17	75270445	75271901
chr17	75288867	75290021
chr17	75295513	75297435
chr17	75311713	75313257
chr17	75393087	75395839
chr17	75404176	75407518
chr17	75486169	75488225
chr17	75515846	75518449
chr17	75529691	75531317
chr17	75628227	75629896
chr17	75630119	75632114
chr17	75693379	75695620
chr17	75763814	75766330
chr17	75774721	75775889
chr17	75784179	75785214
chr17	75842971	75845016
chr17	75854995	75856646
chr17	75978714	75980171
chr17	76022254	76024361
chr17	76124458	76126152
[truncated: 3,051 more rows]

## Sheet: Bcat_LY2090314
chr1	1021925	1023205
chr1	1164808	1166353
chr1	1942926	1943956
chr1	2233628	2235275
chr1	2446823	2448766
chr1	2653784	2654981
chr1	3598666	3600429
chr1	3676616	3678215
chr1	6166400	6168063
chr1	6488973	6490913
chr1	6784565	6785465
chr1	6956480	6957287
chr1	8047754	8048972
chr1	8211171	8212588
chr1	9105154	9106762
chr1	9239454	9241426
chr1	9538568	9539684
chr1	9820711	9822263
chr1	9900965	9902600
chr1	10032413	10034044
chr1	10398007	10401048
chr1	10484352	10485291
chr1	10510640	10511627
chr1	10776790	10777670
chr1	10917635	10918847
chr1	10939397	10941476
chr1	10985930	10987025
chr1	11794566	11796937
chr1	11805613	11806793
chr1	11908325	11909407
chr1	12004792	12006731
chr1	12142468	12144047
chr1	12150280	12151443
chr1	12177367	12180306
chr1	12405896	12407099
chr1	12477104	12478751
chr1	12618320	12620454
chr1	15219010	15221070
chr1	15616924	15618599
chr1	16248122	16250162
chr1	16366748	16367845
chr1	16620157	16623204
chr1	16625663	16627173
chr1	17601690	17603763
chr1	19009536	19011834
chr1	19080916	19082150
chr1	19468040	19470557
chr1	20633787	20635753
chr1	21767636	21769279
chr1	21771332	21772804
chr1	21782388	21783944
chr1	21834185	21836217
chr1	22025291	22026695
chr1	22039526	22040428
chr1	22075117	22076294
chr1	22551006	22552478
chr1	23099986	23101068
chr1	23368124	23370141
chr1	23403213	23404576
chr1	23864800	23866265
chr1	23868139	23869149
chr1	24321302	24323782
chr1	24364904	24366570
chr1	24677160	24678737
chr1	24928236	24930302
chr1	25900505	25902533
chr1	26470909	26472820
chr1	26529789	26531348
chr1	26620059	26621551
chr1	27671272	27672965
chr1	27725205	27726789
chr1	27862610	27864590
chr1	27884714	27886755
chr1	27957000	27958936
chr1	28087608	28089055
chr1	28171781	28173349
chr1	28260802	28262135
chr1	28747766	28749982
chr1	29181529	29182507
chr1	29358782	29360051
chr1	30756059	30757699
chr1	30823310	30825713
chr1	31221606	31223218
chr1	31482753	31484081
chr1	31739489	31741130
chr1	31903890	31905612
chr1	32393831	32395292
chr1	32897524	32899397
chr1	32992093	32994034
chr1	33036795	33037478
chr1	33049283	33050815
chr1	33079831	33081289
chr1	33099170	33099848
chr1	35505724	35507229
chr1	35929985	35931838
chr1	36154289	36156199
chr1	36159514	36160624
chr1	36386513	36387940
chr1	36921391	36923033
chr1	37858800	37860627
chr1	39026062	39027559
chr1	39102612	39103718
chr1	39183570	39185274
chr1	39204821	39205823
chr1	39682640	39684900
chr1	39798912	39800590
chr1	39933827	39935562
chr1	39953730	39956099
chr1	40039225	40040994
chr1	40385433	40386345
chr1	41536541	41538628
chr1	41683215	41684787
chr1	41954038	41956268
chr1	42678966	42681920
chr1	43273559	43275097
chr1	43322287	43324182
chr1	43529371	43531256
chr1	43575942	43578061
chr1	43648475	43650895
chr1	43781112	43782617
chr1	43832620	43836092
chr1	44336290	44338124
chr1	44549603	44550907
chr1	44674193	44675230
chr1	44676372	44677350
chr1	44720601	44722173
chr1	44730163	44731428
chr1	44780079	44782084
chr1	45303351	45304375
chr1	46043373	46044522
chr1	46192706	46194552
chr1	47312791	47314857
chr1	47697045	47697968
chr1	47727135	47729119
chr1	50457880	50459035
chr1	51314047	51315541
chr1	51429441	51430682
chr1	51518330	51519234
chr1	51877517	51879248
chr1	52403593	52404958
chr1	52636548	52638315
chr1	53325948	53327559
chr1	53837852	53839188
chr1	53912291	53914171
chr1	54182843	54184280
chr1	54406002	54407800
chr1	54542007	54543935
chr1	54965195	54966551
chr1	56525433	56526143
chr1	58874426	58875370
chr1	59477095	59477893
chr1	60133039	60133891
chr1	61568166	61570151
chr1	62783664	62784559
chr1	63328591	63330558
chr1	64863460	64864868
chr1	64932305	64934873
chr1	65065900	65067891
chr1	67052699	67054224
chr1	69914795	69915741
chr1	70410475	70411254
chr1	77412310	77414538
chr1	81803289	81804696
chr1	84573401	84574782
chr1	84779154	84780715
chr1	85058009	85059764
chr1	85334442	85335436
chr1	86774193	86775125
chr1	86788256	86789612
chr1	87179341	87180932
chr1	87225437	87226906
chr1	89552361	89553395
chr1	89719444	89720234
chr1	92459445	92460560
chr1	92485958	92487585
chr1	92637342	92638702
chr1	93878655	93879861
chr1	94601528	94603612
chr1	94871442	94872660
chr1	96362281	96363487
chr1	96559815	96561118
chr1	97919332	97921524
chr1	98172039	98173576
chr1	98323823	98325036
chr1	98871052	98872306
chr1	99441261	99442401
chr1	107936179	107937431
chr1	107965165	107966505
chr1	108504755	108506242
chr1	108691897	108692910
chr1	109764555	109766697
chr1	109895532	109896632
chr1	110063692	110065157
chr1	110338466	110339616
chr1	110406502	110408210
chr1	110647100	110647907
chr1	110873220	110875739
chr1	111248190	111250102
chr1	111507484	111508990
chr1	111511585	111513155
chr1	113871474	113872952
chr1	113904218	113905825
chr1	113928611	113929770
chr1	116503590	116504993
chr1	117003054	117004465
chr1	117007335	117008302
chr1	117059540	117060925
chr1	117367332	117369316
chr1	118038441	118039739
chr1	118564168	118565597
chr1	118841670	118843377
chr1	119000990	119002990
chr1	119139914	119141198
chr1	121511163	121512970
chr1	121515890	121517689
chr1	125162690	125163884
chr1	143184613	143185310
chr1	143201880	143202703
chr1	143216797	143218467
chr1	143231125	143232623
chr1	143246617	143247543
chr1	144551108	144552515
chr1	145918030	145919986
chr1	145926661	145927867
chr1	145960184	145962041
chr1	145964167	145965255
chr1	145978422	145981233
chr1	145995014	145996989
chr1	146034787	146036185
chr1	146038587	146039760
chr1	146376803	146378346
chr1	147094845	147095978
chr1	147247043	147248684
chr1	147586156	147587884
chr1	147763984	147766582
chr1	148318306	148319182
chr1	148333651	148335309
chr1	148371853	148373268
chr1	148388008	148389736
chr1	149848304	149849705
chr1	149884663	149888587
chr1	149943027	149944407
chr1	149997058	149998311
chr1	150011599	150013207
chr1	150066695	150068161
chr1	150157196	150158289
chr1	150159369	150161451
chr1	150213000	150215032
chr1	150268092	150270084
chr1	150365986	150367492
chr1	150515287	150516076
chr1	150535057	150535919
chr1	150549552	150551370
chr1	150551648	150553680
chr1	150565463	150567896
chr1	150573189	150575019
chr1	150611296	150613072
chr1	150628676	150630373
chr1	150875473	150877338
chr1	151008385	151009250
chr1	151156365	151157693
chr1	151279806	151282777
chr1	151368068	151369286
chr1	151543216	151544660
chr1	151570249	151571869
chr1	151615814	151617629
chr1	151762718	151764310
chr1	151940482	151942832
chr1	151972315	151973891
chr1	151988779	151990323
chr1	151992083	151993902
chr1	152029543	152030523
chr1	152034485	152035635
chr1	152047398	152048796
chr1	152051740	152053364
chr1	152782953	152784988
chr1	153195130	153196961
chr1	153219530	153220956
chr1	153230814	153233434
chr1	153344347	153345895
chr1	153367890	153368686
chr1	153385528	153387603
chr1	153389946	153391708
chr1	153515551	153516673
chr1	153532061	153534407
chr1	153545137	153546091
chr1	153565341	153567097
chr1	153597878	153599138
chr1	153632616	153634632
chr1	153678055	153679971
chr1	153769883	153771360
chr1	153779167	153780793
chr1	153790749	153792506
chr1	153805621	153807128
chr1	153919684	153921279
chr1	153955833	153958503
chr1	153961283	153963669
chr1	153966960	153968883
chr1	153990374	153991944
chr1	154157215	154159637
chr1	154182158	154183624
chr1	154198051	154200257
chr1	154220054	154222060
chr1	154222859	154224758
chr1	154272164	154273241
chr1	154327022	154328089
chr1	154405581	154409110
chr1	154409579	154412534
chr1	154430269	154433011
chr1	154485480	154487527
chr1	154492583	154494100
chr1	154540147	154541375
chr1	154747483	154749726
chr1	154798373	154800005
chr1	154839982	154840892
chr1	154936156	154938416
chr1	154973917	154975901
chr1	154982183	154985013
chr1	155000680	155002535
chr1	155011655	155013577
chr1	155056786	155058312
chr1	155084251	155085216
chr1	155135011	155136842
chr1	155139128	155140870
chr1	155177365	155178210
chr1	155193295	155194833
chr1	155227263	155228908
chr1	155241090	155244797
chr1	155254216	155255855
chr1	155322589	155325891
chr1	155562234	155564675
chr1	155569628	155571636
chr1	155687731	155689399
chr1	155753087	155754637
chr1	155970138	155971311
chr1	156019996	156021604
chr1	156053788	156055536
chr1	156114186	156114757
chr1	156119291	156120759
chr1	156121281	156123031
chr1	156125771	156127675
chr1	156137220	156138533
chr1	156193734	156195062
chr1	156244304	156245914
chr1	156258229	156259928
chr1	156384359	156386182
chr1	156467980	156469625
chr1	156497136	156498278
chr1	156503077	156505292
chr1	156533806	156535285
chr1	156539753	156541424
chr1	156543542	156545780
chr1	156623718	156625427
chr1	156648324	156649750
chr1	156651661	156653580
chr1	156740457	156741777
chr1	156748355	156750775
chr1	156766451	156767739
chr1	156864240	156865718
chr1	156880506	156881901
chr1	157136796	157139003
chr1	157150743	157152429
chr1	157382771	157384757
chr1	157402836	157405354
chr1	157594839	157595969
chr1	157652300	157653866
chr1	157831688	157832732
chr1	158048411	158049949
chr1	158180001	158181598
chr1	158247364	158249624
chr1	158285261	158286753
chr1	158795619	158797161
chr1	159014967	159017326
chr1	159067985	159069164
chr1	159071511	159072811
chr1	159076694	159077879
chr1	159090927	159092859
chr1	159201519	159203181
chr1	159493105	159494706
chr1	159766115	159767720
chr1	159795992	159797971
chr1	159864754	159865631
chr1	159878980	159880861
chr1	159889497	159890611
chr1	159915199	159916708
chr1	159923873	159926336
chr1	159991476	159992744
chr1	160031295	160032942
chr1	160097754	160099534
chr1	160261730	160263373
chr1	160342686	160343844
chr1	160377382	160379496
chr1	160539251	160541863
chr1	160656103	160658172
chr1	160664439	160666477
chr1	160673551	160675027
chr1	160682765	160683909
chr1	160703501	160705223
chr1	160706621	160708718
chr1	160711857	160713483
chr1	160767693	160769287
chr1	160845250	160846966
chr1	160863319	160864936
chr1	160942357	160944086
chr1	160952887	160954962
chr1	161013350	161014136
chr1	161044744	161048403
chr1	161067924	161070391
chr1	161082627	161085250
chr1	161148971	161150255
chr1	161160339	161162125
chr1	161165561	161166588
chr1	161176954	161178168
chr1	161184860	161186350
chr1	161198452	161200169
chr1	161201012	161203043
chr1	161225274	161226029
chr1	161227021	161228314
chr1	161266455	161268051
chr1	161305630	161307055
chr1	161314336	161315921
chr1	161412075	161414801
chr1	161498830	161500157
chr1	161529729	161531716
chr1	161721634	161723260
chr1	161726100	161728195
chr1	161738370	161739396
chr1	161765826	161767195
chr1	162002939	162006336
chr1	162069356	162071559
chr1	162253954	162255855
chr1	162354572	162356881
chr1	162397683	162399636
chr1	162530104	162530976
chr1	162661398	162663605
chr1	162753067	162754746
chr1	162893010	162894840
chr1	163055647	163057293
chr1	163174549	163175747
chr1	163178536	163179459
chr1	163539020	163540418
chr1	163563861	163565750
chr1	163593223	163594878
chr1	164465400	164466675
chr1	164719991	164721578
chr1	164841109	164842819
chr1	165154409	165156442
chr1	165354973	165356591
chr1	165360717	165362984
chr1	165375575	165377382
chr1	165381460	165383054
chr1	165392703	165394047
chr1	165509814	165511084
chr1	165526380	165528177
chr1	165536771	165538027
chr1	165629713	165631340
chr1	165631543	165632464
chr1	165657685	165658919
chr1	165697985	165699432
chr1	165748513	165749184
chr1	165827216	165829453
chr1	165841262	165842478
chr1	165850473	165852203
chr1	165853516	165854908
chr1	165870568	165872105
chr1	165877383	165878952
chr1	166014992	166016342
chr1	167553220	167554437
chr1	167599766	167602315
chr1	167627441	167628736
chr1	167631385	167632652
chr1	167649306	167650606
chr1	167680475	167682002
chr1	167714663	167716137
chr1	167752803	167754616
chr1	167802138	167804828
chr1	167936854	167938090
chr1	168081072	168082639
chr1	168178242	168180025
chr1	168269723	168272101
chr1	168427495	168429387
chr1	168751806	168753431
chr1	169367410	169368912
chr1	169427902	169429748
chr1	169477991	169480002
chr1	169485379	169486516
chr1	169616684	169618179
chr1	169893752	169895160
chr1	169941890	169942890
chr1	170074139	170075758
chr1	170327220	170328764
chr1	170531634	170533251
chr1	170707780	170708706
chr1	170713587	170715761
chr1	170729729	170731631
chr1	170903665	170904913
chr1	171343771	171345462
chr1	171741839	171744503
chr1	171780425	171782936
chr1	172286107	172287619
chr1	172342588	172343768
chr1	172358255	172359796
chr1	172499931	172501209
chr1	172531966	172533584
chr1	172577613	172579056
chr1	172745880	172747052
chr1	172861992	172863274
chr1	173111688	173113065
chr1	173122459	173123835
chr1	173224067	173225240
chr1	173409421	173410435
chr1	173476003	173477100
chr1	173602870	173603662
chr1	173605660	173606799
chr1	173824276	173825542
chr1	173859254	173864336
chr1	173867470	173869041
chr1	174419849	174421631
chr1	174456506	174458639
chr1	174745101	174746531
chr1	174788608	174789923
chr1	174909791	174911367
chr1	174998705	175000676
chr1	175126958	175129031
chr1	175135265	175136935
chr1	175367133	175368687
chr1	175409788	175411378
chr1	175573032	175574607
chr1	175620423	175622168
chr1	175681088	175682770
chr1	175684670	175686188
chr1	176537885	176540133
chr1	177145863	177147907
chr1	177362625	177364079
chr1	177410320	177411861
chr1	178508590	178510000
chr1	178542709	178545119
chr1	179024947	179027529
chr1	179142544	179143885
chr1	179175137	179176138
chr1	179326731	179328002
chr1	179778360	179780890
chr1	179814890	179816204
chr1	179820234	179822391
chr1	179881855	179883342
chr1	179951567	179952887
chr1	179953972	179955940
chr1	180002250	180003241
chr1	180093042	180094677
chr1	180130411	180132419
chr1	180154037	180155597
chr1	180159370	180161208
chr1	180162792	180163858
chr1	180184445	180185865
chr1	180238772	180240316
chr1	180247314	180248965
chr1	180271185	180272589
chr1	180501261	180503842
chr1	180631297	180632868
chr1	180878017	180879227
chr1	180947398	180948759
chr1	181021704	181022906
chr1	181042839	181043795
chr1	181062143	181063258
chr1	181103994	181105875
chr1	181133244	181135463
chr1	181152951	181153986
chr1	181165940	181167496
chr1	181192874	181194516
chr1	181307945	181309685
chr1	181311160	181313175
chr1	181483781	181485991
chr1	181562324	181564053
chr1	182029062	182030653
chr1	182391322	182393190
chr1	182527803	182529152
chr1	182587975	182589339
chr1	182613868	182616745
chr1	182704148	182705615
chr1	182795118	182796605
chr1	182838157	182840353
chr1	183038995	183040944
chr1	183279418	183280410
chr1	183288678	183290282
chr1	183470866	183472350
chr1	183633188	183634802
chr1	183635106	183636712
chr1	183675818	183677462
chr1	183891802	183892993
chr1	183895402	183897798
chr1	184002806	184004269
chr1	184035959	184037970
chr1	184050860	184051880
chr1	184143205	184144949
chr1	184150915	184152864
chr1	184158661	184159646
chr1	184159931	184161789
chr1	184212509	184214045
chr1	184444045	184445531
chr1	184475997	184478028
chr1	184491238	184492649
chr1	184649287	184650686
chr1	184753965	184755392
chr1	184792332	184793475
chr1	184838191	184839463
chr1	184866635	184868753
chr1	184881298	184882869
chr1	184917614	184918815
chr1	184929208	184931998
chr1	184973634	184974690
chr1	185016889	185018303
chr1	185155881	185158149
chr1	185169537	185171110
chr1	185281751	185283190
chr1	185285939	185288599
chr1	185316032	185317882
chr1	185338925	185340484
chr1	185533594	185535601
chr1	185545706	185546838
chr1	185566648	185568023
chr1	185666057	185667821
chr1	186176032	186177705
chr1	186235861	186237193
chr1	186244838	186246245
chr1	186375070	186376288
chr1	186441828	186443502
chr1	186535447	186537383
chr1	186574441	186576149
chr1	186618038	186619357
chr1	186620051	186621673
chr1	186622306	186623974
chr1	186680336	186681986
chr1	186738040	186739452
chr1	186775692	186776449
chr1	186828656	186829529
chr1	186837459	186840261
chr1	186848685	186850147
chr1	187512210	187513841
chr1	189824924	189827169
chr1	190791049	190792896
chr1	191537866	191539198
chr1	192156917	192158870
chr1	192762413	192763767
chr1	192936372	192937855
chr1	193121573	193123225
chr1	193355304	193356212
chr1	193700338	193702328
chr1	196180503	196182452
chr1	197242362	197244262
chr1	197271639	197273371
chr1	197494469	197495606
chr1	197837659	197839568
chr1	197907762	197909417
chr1	198037932	198040248
chr1	198101690	198103755
chr1	198656341	198657113
chr1	198670748	198672172
chr1	198679957	198682474
chr1	198763010	198764097
chr1	198776032	198777062
chr1	198910537	198911990
chr1	198929560	198930983
chr1	198933654	198938117
chr1	198983054	198984531
chr1	198985861	198987366
chr1	199123117	199124911
chr1	199181287	199183185
chr1	199235007	199237168
chr1	199278673	199279741
chr1	199282536	199283550
chr1	199286704	199288331
chr1	199293083	199294867
chr1	199613287	199614023
chr1	199690994	199692534
chr1	199794108	199795252
chr1	199847204	199848780
chr1	199859206	199859897
chr1	200207509	200208701
chr1	200242351	200243712
chr1	200336634	200337950
chr1	200345937	200347443
chr1	200352112	200353704
chr1	200375595	200376916
chr1	200473926	200475795
chr1	200620848	200621983
chr1	200692145	200694707
chr1	200704067	200705493
chr1	200738859	200740424
chr1	200887820	200888758
chr1	200890997	200893174
chr1	201015023	201016859
chr1	201019038	201020230
chr1	201042452	201044066
chr1	201056340	201057470
chr1	201135029	201136998
chr1	201138776	201140416
chr1	201168043	201171421
chr1	201274031	201275979
chr1	201280692	201282840
chr1	201298093	201300280
chr1	201303728	201306435
chr1	201366669	201367984
chr1	201396355	201397840
chr1	201454800	201458436
chr1	201481871	201483465
chr1	201485142	201486634
chr1	201584347	201585618
chr1	201629523	201631247
chr1	201638637	201640951
chr1	201649305	201651969
chr1	201694853	201696709
chr1	201714433	201715871
chr1	201730866	201732439
chr1	201736326	201738173
chr1	201781934	201783928
chr1	201836187	201837473
chr1	202018368	202019845
chr1	202143170	202144468
chr1	202145418	202147283
chr1	202162012	202163744
chr1	202181068	202182862
chr1	202282907	202283821
chr1	202348401	202349532
chr1	202423448	202424535
chr1	202615116	202616736
chr1	202673414	202674593
chr1	202888220	202889670
chr1	202925982	202927579
chr1	202952840	202955086
chr1	203034708	203036833
chr1	203042038	203043460
chr1	203068546	203070190
chr1	203074920	203076217
chr1	203133077	203134756
chr1	203219825	203221733
chr1	203285822	203287941
chr1	203305712	203307060
chr1	203326664	203328107
chr1	203376375	203378320
chr1	203466031	203468010
chr1	203571026	203572752
chr1	203626025	203627367
chr1	203699554	203700844
chr1	203763872	203765162
chr1	204083463	204085209
chr1	204166726	204168202
chr1	204177257	204178866
chr1	204283634	204285697
chr1	204397296	204398809
chr1	204411200	204412422
chr1	204493500	204495147
chr1	204511804	204513821
chr1	204515778	204517087
chr1	204578347	204579975
chr1	204606869	204608435
chr1	204705141	204706461
chr1	204955236	204957729
chr1	204965948	204967175
chr1	205121401	205122359
chr1	205183128	205184288
chr1	205244236	205245813
chr1	205261080	205262621
chr1	205265794	205268203
chr1	205287624	205288748
chr1	205294985	205296714
chr1	205337103	205338511
chr1	205354230	205355594
chr1	205466452	205468298
chr1	205504577	205506458
chr1	205515974	205517849
chr1	205529681	205531035
chr1	205586719	205589017
chr1	205604179	205605598
chr1	205631497	205633256
chr1	205719855	205721200
chr1	205724767	205726301
chr1	205749405	205751227
chr1	205933396	205934974
chr1	206031308	206032992
chr1	206080395	206081782
chr1	206082754	206083902
chr1	206420329	206421783
chr1	206469567	206472196
chr1	206495462	206496605
chr1	206503355	206505103
chr1	206506488	206508311
chr1	206556655	206560166
chr1	206574538	206576796
chr1	206611218	206612943
chr1	206631700	206633781
chr1	206679449	206681386
chr1	206698755	206699997
chr1	206713619	206715854
chr1	206716090	206717848
chr1	206739634	206741143
chr1	206753259	206754984
chr1	206765502	206767518
chr1	206770310	206773096
chr1	206832427	206833621
chr1	206924873	206926388
chr1	206944292	206945571
chr1	206962414	206963364
chr1	206969768	206971351
chr1	206972981	206974790
chr1	207008896	207009927
chr1	207309447	207310691
chr1	207321061	207322496
chr1	207751370	207753442
chr1	208039663	208041526
chr1	208043605	208045385
chr1	208173290	208174769
chr1	208234840	208236687
chr1	208243802	208245449
chr1	208709201	208710561
chr1	208761080	208762795
chr1	208807281	208808220
chr1	209039178	209040633
chr1	209379083	209380715
chr1	209398142	209399707
chr1	209626921	209628697
chr1	209648876	209650234
chr1	209650404	209651612
chr1	209673820	209676147
chr1	209691453	209693560
chr1	209747400	209748061
chr1	209769297	209770354
chr1	209827075	209828481
chr1	209991363	209993091
chr1	210257145	210258665
chr1	210372468	210374196
chr1	210402261	210403808
chr1	210597255	210599033
chr1	210944094	210944820
chr1	210945263	210946557
chr1	210978936	210980877
chr1	211469128	211470616
chr1	211513730	211515368
chr1	211577896	211579821
chr1	211589867	211590628
chr1	211606585	211607684
chr1	211616628	211618209
chr1	211631935	211633210
chr1	211789016	211790206
chr1	211813625	211815525
chr1	211928576	211930119
chr1	212034736	212037083
chr1	212119036	212120519
chr1	212285159	212286599
chr1	212414134	212416347
chr1	212483867	212486115
chr1	212585701	212587791
chr1	212608053	212610229
chr1	212636312	212637587
chr1	212654499	212655530
chr1	212671367	212672639
chr1	212699906	212701596
chr1	212752216	212753566
chr1	212858511	212861077
chr1	213015086	213016482
chr1	213050712	213052183
chr1	213472451	213474750
chr1	214036306	214038161
chr1	214188868	214191012
chr1	214392691	214394026
chr1	214434069	214435774
chr1	214605396	214606736
chr1	214686587	214688540
chr1	214798578	214800001
chr1	216194220	216196128
chr1	217419295	217420677
chr1	217630640	217631882
chr1	219088121	219089786
chr1	219146522	219147936
chr1	219468319	219469508
chr1	219664235	219666426
chr1	219791035	219792777
chr1	220044595	220046709
chr1	220231002	220232472
chr1	220377883	220379206
chr1	220383899	220385566
chr1	220450522	220452178
chr1	220704658	220706245
chr1	220767377	220768883
chr1	220800420	220801920
chr1	220842936	220844826
chr1	220875785	220880088
chr1	220881659	220883616
chr1	220999907	221001593
chr1	221030960	221031844
chr1	221045765	221046787
chr1	221068863	221070316
chr1	221097066	221099427
chr1	221166653	221168665
chr1	221187411	221188949
chr1	221294279	221295316
chr1	221335236	221336557
chr1	221634294	221636412
chr1	221724384	221725878
chr1	221737538	221740112
chr1	221741273	221743459
chr1	221764059	221765390
chr1	221961325	221962411
chr1	222454891	222456171
chr1	222464947	222466314
chr1	222522969	222525332
chr1	222654008	222655684
chr1	222712202	222713671
chr1	222985876	222986936
chr1	223122698	223124646
chr1	223151382	223153129
chr1	223180261	223181569
chr1	223189033	223191181
chr1	223712375	223713815
chr1	223825361	223826816
chr1	223831647	223833124
chr1	223844242	223845913
chr1	224105586	224106923
chr1	224167935	224169554
chr1	224328835	224330782
chr1	224357736	224359180
chr1	224456161	224457692
chr1	224497609	224498851
chr1	224503320	224504341
chr1	224565119	224566091
chr1	224592951	224593601
chr1	224615506	224617247
chr1	224622944	224624695
chr1	224644256	224646057
chr1	224683514	224685645
chr1	225444471	225445571
chr1	225470643	225472350
chr1	225480136	225481579
chr1	225657014	225658224
chr1	225699685	225701139
chr1	225711393	225713041
chr1	225777091	225778278
chr1	225813157	225814326
chr1	225923358	225924461
chr1	225964807	225966912
chr1	226001965	226003059
chr1	226062159	226063770
chr1	226082681	226084094
chr1	226109360	226111192
chr1	226127730	226128593
chr1	226262295	226263887
chr1	226309707	226310987
chr1	226426765	226428949
chr1	226475890	226477607
chr1	226522506	226524471
chr1	226557308	226559600
chr1	226748249	226749985
chr1	226862417	226864962
chr1	226871428	226872725
chr1	226903578	226905330
chr1	226938853	226940231
chr1	226947435	226948587
chr1	226971438	226972908
chr1	226985663	226986711
chr1	227317109	227318169
chr1	227734558	227735989
chr1	227753769	227755377
chr1	227907834	227909240
chr1	227943417	227947322
chr1	228057709	228059449
chr1	228084578	228086026
chr1	228088017	228089774
chr1	228096909	228098129
chr1	228127061	228129214
chr1	228129466	228131567
chr1	228139476	228140770
chr1	228146726	228149204
chr1	228150522	228152183
chr1	228164937	228166786
chr1	228205646	228207529
chr1	228356535	228358043
chr1	228372749	228374397
chr1	228377325	228380545
chr1	228390606	228392258
chr1	228405667	228407452
chr1	228421894	228424774
chr1	228448901	228450789
chr1	228498657	228499950
chr1	228646688	228648265
chr1	228837712	228838715
chr1	228927140	228928718
chr1	229024184	229025473
chr1	229027260	229030120
chr1	229067372	229069244
chr1	229142959	229144836
chr1	229203304	229204582
chr1	229341153	229343992
chr1	229410342	229411479
chr1	229537102	229538317
chr1	229558357	229559736
chr1	229624619	229625670
chr1	229663331	229665261
chr1	229799220	229800973
chr1	229855965	229856983
chr1	229885709	229887702
chr1	230079448	230081260
chr1	230208638	230210095
chr1	230261833	230263955
chr1	230270344	230271557
chr1	230282379	230284649
chr1	230366075	230367593
chr1	230398806	230400876
chr1	230496173	230497708
chr1	230824412	230827253
chr1	230978793	230979862
chr1	231035918	231037188
chr1	231229312	231231676
chr1	231337276	231338775
chr1	231419698	231421263
chr1	231468136	231469345
chr1	231523027	231524371
chr1	231527826	231529295
chr1	231536720	231537351
chr1	231590193	231592056
chr1	231603116	231604576
chr1	231611428	231614241
chr1	231626805	231628444
chr1	231663163	231664831
chr1	231748825	231750800
chr1	231777593	231779047
chr1	231803208	231804382
chr1	232344212	232345978
chr1	232542000	232543435
chr1	232619097	232620843
chr1	232654651	232656076
chr1	232692954	232694298
chr1	233112554	233114023
chr1	233135742	233138186
chr1	233281312	233282347
chr1	233739223	233740668
chr1	234073313	234074588
chr1	234186022	234187309
chr1	234194774	234196143
chr1	234204899	234206328
chr1	234240707	234241944
chr1	234288206	234289154
chr1	234309545	234310885
chr1	234367166	234368333
chr1	234372783	234374412
chr1	234498188	234500176
chr1	234516723	234518019
chr1	234522363	234523953
chr1	234598104	234604029
chr1	234607092	234608359
chr1	234609926	234613820
chr1	234656127	234658118
chr1	234722805	234725338
chr1	234771626	234779965
chr1	234780211	234782039
chr1	234841581	234843134
chr1	234848742	234850411
chr1	234851301	234852311
chr1	234853945	234855418
chr1	234886304	234887585
chr1	234898829	234900322
chr1	234914303	234915589
chr1	234927640	234929212
chr1	234954838	234956377
chr1	234958493	234959796
chr1	234960603	234964528
chr1	234974553	234976188
chr1	234978301	234979467
chr1	234980292	234981232
chr1	234986597	234988026
chr1	234996916	234998843
chr1	235011059	235012458
chr1	235079239	235080679
chr1	235083299	235084455
chr1	235128104	235129890
chr1	235175627	235177371
chr1	235320763	235321537
chr1	235327985	235329170
chr1	235344773	235346964
chr1	235367200	235368095
chr1	235502688	235505100
chr1	235845046	235846217
chr1	235866544	235868427
chr1	235920734	235922602
chr1	235938280	235939318
chr1	235942011	235943136
chr1	235945985	235947330
chr1	235954482	235956721
chr1	235969874	235971943
chr1	235980405	235981873
chr1	236052198	236054364
chr1	236142333	236144496
chr1	236148463	236149950
chr1	236280487	236281549
chr1	236284098	236286441
chr1	236305103	236307243
chr1	236483325	236484690
chr1	236523458	236524524
chr1	236603996	236604890
chr1	236615085	236616211
chr1	237750190	237751920
chr1	237876708	237877941
chr1	238951350	238952809
chr1	238962785	238964128
chr1	239360771	239362243
chr1	239427092	239428620
chr1	239586412	239588058
chr1	239719126	239720078
chr1	239803995	239805294
chr1	239816166	239817543
chr1	239962934	239964170
chr1	240647640	240649116
chr1	240686823	240688052
chr1	241008937	241010608
chr1	241309902	241311528
chr1	241593159	241594672
chr1	241651966	241653872
chr1	241847937	241848971
chr1	243253769	243256653
chr1	243266335	243268287
chr1	243494400	243496087
chr1	243522893	243524418
chr1	243731221	243733302
chr1	243733913	243735472
chr1	244204165	244205519
chr1	244450578	244451902
chr1	244632905	244634703
chr1	244636877	244638788
chr1	244652721	244653365
chr1	244834556	244835694
chr1	244863118	244865044
chr1	244919440	244921869
chr1	245254465	245256231
chr1	245310214	245312067
chr1	245459015	245460198
chr1	245515942	245517747
chr1	245671216	245672112
chr1	245689329	245690885
chr1	245715239	245717139
chr1	246005246	246006596
chr1	246214916	246216230
chr1	246418572	246420094
chr1	246565835	246566881
chr1	246689269	246690672
chr1	246723330	246724657
chr1	246808122	246809866
chr1	246961923	246962692
chr1	247145732	247147115
chr1	247172063	247173836
chr1	247309789	247311401
chr1	247329963	247332099
chr1	247389552	247390698
chr1	247406944	247408188
chr1	247414750	247419637
chr1	247434233	247436323
chr1	247436891	247438573
chr1	247454159	247456080
chr1	247466483	247467793
chr1	247614122	247615546
chr1	247857488	247859537
chr1	247914682	247916483
chr1	248825391	248826564
chr1	248837124	248839597
chr1	248846322	248848729
chr1	248873712	248874916
chr10	1047669	1050177
chr10	1842964	1843665
chr10	3104335	3106093
chr10	3719925	3721128
chr10	3782234	3784202
chr10	4114847	4116102
chr10	4130375	4131879
chr10	5291417	5293230
chr10	5665582	5667747
chr10	6916124	6917934
chr10	7084322	7085811
chr10	7184749	7185749
chr10	7487105	7489399
chr10	11162825	11164244
chr10	11168419	11169730
chr10	11170970	11172151
chr10	11177986	11179531
chr10	11684451	11686792
chr10	12270510	12271461
chr10	13117998	13119613
chr10	13299235	13300674
chr10	13718043	13719366
chr10	14184217	14185213
chr10	14244064	14245641
chr10	14604921	14606118
chr10	14878302	14880546
chr10	14953469	14954411
chr10	15538016	15539868
chr10	16816875	16818016
chr10	17215850	17217300
chr10	17227392	17229183
chr10	20003705	20005137
chr10	21724566	21725434
chr10	22132288	22134681
chr10	23968124	23969189
chr10	26208293	26209710
chr10	26334589	26335917
chr10	26378116	26379991
chr10	26437480	26439357
chr10	27457506	27458941
chr10	27522906	27524464
chr10	27740903	27743162
chr10	27746257	27747638
chr10	28020374	28022353
chr10	28053156	28055247
chr10	28333161	28335579
chr10	28367366	28368984
chr10	28491553	28493259
chr10	29256593	29257906
chr10	29411109	29412820
chr10	29470419	29471809
chr10	30169020	30169908
chr10	30493694	30494614
chr10	30783333	30784634
chr10	31146420	31147231
chr10	31622743	31623696
chr10	31706802	31708322
chr10	31977141	31978864
chr10	32985271	32986324
chr10	33005351	33006373
chr10	37382043	37383494
chr10	38009906	38011035
chr10	41859437	41861208
chr10	42302717	42304652
chr10	43265188	43266655
chr10	43396881	43398345
chr10	43401722	43403751
chr10	43408239	43410023
chr10	43416394	43418710
chr10	43420306	43421055
chr10	43436399	43437657
chr10	43454621	43455812
chr10	44724341	44725990
chr10	45379753	45381074
chr10	45418320	45419889
chr10	46020452	46022391
chr10	46022806	46023879
chr10	46077169	46078387
chr10	46079825	46080761
chr10	46256260	46258082
chr10	46535918	46536809
chr10	47078961	47080742
chr10	47165240	47167419
chr10	47206431	47207858
chr10	48442608	48444134
chr10	48892803	48894489
chr10	49323872	49326432
chr10	50457494	50459202
chr10	50469553	50470821
chr10	52769840	52772356
chr10	58265581	58267038
chr10	60606243	60607211
chr10	61897822	61900072
chr10	61902719	61904533
chr10	62045481	62046794
chr10	62243295	62244150
chr10	62618158	62619459
chr10	62727994	62730115
chr10	62760302	62761382
chr10	62853309	62854413
chr10	63520909	63522041
chr10	63628392	63629220
chr10	63703183	63704405
chr10	66932110	66933869
chr10	69064046	69066790
chr10	69087606	69088810
chr10	69358597	69359694
chr10	69733968	69735263
chr10	70354975	70356376
chr10	70458790	70460118
chr10	70476972	70478844
chr10	70548914	70550185
chr10	71462577	71464166
chr10	71644449	71645935
chr10	71728032	71730130
chr10	71747058	71748470
chr10	71770319	71773141
chr10	72319594	72321636
chr10	72329368	72330673
chr10	72334473	72336184
chr10	72552680	72553586
chr10	72694641	72695790
chr10	73855788	73856945
chr10	73906630	73908199
chr10	73908678	73909985
chr10	73956113	73957380
chr10	73997345	73999029
chr10	74105964	74108600
chr10	74150268	74151921
chr10	74825520	74827004
chr10	75358753	75359474
chr10	75366600	75368022
chr10	75400555	75403378
chr10	75430043	75430690
chr10	75507940	75509217
chr10	75610005	75613913
chr10	75743456	75744831
chr10	76048738	76051560
chr10	76382021	76383186
chr10	76779070	76780707
chr10	77245006	77246176
chr10	78044480	78045603
chr10	80269443	80271500
chr10	80498728	80499609
chr10	84212452	84213771
chr10	86520544	86522197
chr10	87861632	87863634
chr10	88063455	88067003
chr10	88270875	88272369
chr10	88490752	88492458
chr10	88792289	88793332
chr10	88990764	88992510
chr10	92697699	92698484
chr10	93462198	93463565
chr10	93487712	93490224
chr10	93572147	93573653
chr10	95756088	95759254
chr10	96646294	96647560
chr10	96656206	96657469
chr10	96740132	96741368
chr10	96747528	96749111
chr10	97686837	97688256
chr10	97953821	97955331
chr10	98349218	98350016
chr10	99620480	99621435
chr10	100285897	100287317
chr10	100370346	100372616
chr10	100373117	100374872
chr10	101011409	101013706
chr10	101152164	101154112
chr10	101452791	101454742
chr10	102321754	102323276
chr10	102421845	102423444
chr10	102431657	102433454
chr10	102645648	102647542
chr10	103395637	103397080
chr10	103851947	103853778
chr10	103969303	103970838
chr10	104338212	104339682
chr10	104349887	104350989
chr10	106833619	106834952
chr10	106836224	106838203
chr10	109726416	109728540
chr10	110210236	110211768
chr10	110535677	110537040
chr10	110657981	110659613
chr10	112346864	112348658
chr10	112842273	112843805
chr10	112985823	112986792
chr10	113006774	113008407
chr10	113093261	113095058
chr10	113381242	113383070
chr10	113852951	113854645
chr10	113960915	113962270
chr10	114024585	114026325
chr10	114031852	114033265
chr10	117135620	117137266
chr10	118035145	118036524
chr10	119251468	119252936
chr10	119306038	119307003
chr10	119516791	119518309
chr10	121068365	121070845
chr10	121119367	121120709
chr10	121265087	121267041
chr10	122468160	122469636
chr10	122487592	122489140
chr10	124043035	124043916
chr10	124096903	124098149
chr10	124290306	124292233
chr10	124340803	124342519
chr10	124354720	124355347
chr10	124467724	124468920
chr10	124640497	124641977
chr10	124645359	124646930
chr10	125550690	125552092
chr10	125707266	125708832
chr10	127497104	127498736
chr10	127849070	127850534
chr10	127954068	127955316
chr10	128062402	128065260
chr10	128341695	128343030
chr10	129831621	129834249
chr10	130110562	130111867
chr10	131725976	131727699
chr10	131817647	131818898
chr10	132012899	132014480
chr10	132359189	132360632
chr10	132450680	132452269
chr10	132461168	132462284
chr10	132574529	132576521
chr10	132664124	132665883
chr10	132722570	132724063
chr10	133277596	133278699
chr11	207568	209008
chr11	408746	410177
chr11	575970	578239
chr11	614001	616537
chr11	628193	629452
chr11	686614	687929
chr11	1782296	1783776
chr11	1836692	1838800
chr11	2897823	2899458
chr11	2902103	2903902
chr11	2924657	2925706
chr11	2931953	2934166
chr11	3153375	3154857
chr11	3161845	3163422
chr11	3836972	3838483
chr11	3951528	3953312
chr11	6123065	6124420
chr11	6375488	6376813
chr11	6480998	6482505
chr11	6681944	6683664
chr11	7248320	7249587
chr11	7512589	7514048
chr11	7575769	7576871
chr11	8085903	8087126
chr11	9314361	9315559
chr11	9384650	9385801
chr11	9459660	9461475
chr11	10303221	10304777
chr11	10434853	10437086
chr11	10444197	10445557
chr11	10502440	10504653
chr11	10845793	10847319
chr11	10857351	10859110
chr11	10899214	10900585
chr11	11416640	11417368
chr11	11982940	11984048
chr11	12043894	12045231
chr11	12163340	12164673
chr11	14041153	14042147
chr11	14554791	14556071
chr11	16001601	16002860
chr11	18382543	18384833
chr11	18526041	18527879
chr11	18633939	18635040
chr11	26860021	26861185
chr11	26947259	26948740
chr11	27471072	27472772
chr11	27926344	27927800
chr11	32342503	32343867
chr11	33258101	33259265
chr11	33891385	33892641
chr11	33893298	33895142
chr11	33930034	33931535
chr11	34338962	34339985
chr11	34357308	34358704
chr11	34378472	34379630
chr11	34425746	34427112
chr11	34437427	34439451
chr11	34653630	34655350
chr11	35041559	35042888
chr11	35050080	35051655
chr11	35251352	35252718
chr11	35661543	35663090
chr11	35932424	35933213
chr11	35943622	35945778
chr11	35992405	35995378
chr11	36090584	36091752
chr11	36362710	36363885
chr11	43868930	43869850
chr11	44564607	44566115
chr11	46335741	46337186
chr11	46341723	46343162
chr11	46674141	46676032
chr11	47174761	47176652
chr11	47268258	47269611
chr11	47374666	47377489
chr11	47377857	47378961
chr11	47392394	47393878
chr11	47869466	47870361
chr11	50476743	50478543
chr11	54930538	54932063
chr11	57339837	57341478
chr11	57433911	57435269
chr11	57529881	57531383
chr11	58512754	58514325
chr11	58577241	58578415
chr11	59754104	59756265
chr11	60204841	60206384
chr11	60914275	60916293
chr11	61914098	61915355
chr11	61954547	61956084
chr11	61963205	61965735
chr11	62024932	62026087
chr11	62123116	62124377
chr11	62542819	62544354
chr11	62555470	62557078
chr11	62790810	62792567
chr11	62831740	62832606
chr11	62840239	62842364
chr11	62850925	62852520
chr11	63681535	63683661
chr11	64173780	64175841
chr11	64184802	64187173
chr11	64240869	64241891
chr11	64303587	64305575
chr11	64777791	64779133
chr11	64916150	64917575
chr11	65354195	65355244
chr11	65355961	65357342
chr11	65426439	65428555
chr11	65431037	65432591
chr11	65505664	65508190
chr11	65858550	65861947
chr11	66267729	66268639
chr11	66311922	66313706
chr11	66334523	66337423
chr11	66686495	66687441
chr11	67211846	67213844
chr11	67239137	67241119
chr11	67260524	67262323
chr11	67285804	67287831
chr11	67317866	67319026
chr11	67391459	67393307
chr11	67639735	67642259
chr11	68009099	68012859
chr11	68351571	68353766
chr11	69296711	69298198
chr11	69443201	69445613
chr11	69491761	69493147
chr11	70415328	70417246
chr11	70681696	70683252
chr11	70714788	70716092
chr11	72006167	72007464
chr11	72080136	72081313
chr11	72102172	72103909
chr11	72111986	72113331
chr11	72741064	72742550
chr11	72812435	72814649
chr11	73306910	73309291
chr11	73760506	73762050
chr11	73876287	73877470
chr11	73981103	73982713
chr11	76857451	76858440
chr11	77147894	77148760
chr11	78806260	78807529
chr11	79026640	79027939
chr11	79310645	79313174
chr11	81869230	81870708
chr11	83156263	83157865
chr11	85854444	85855872
chr11	86047211	86048642
chr11	86067959	86069443
chr11	86774697	86775997
chr11	88550457	88552552
chr11	92209298	92211364
chr11	95230219	95231614
chr11	95788994	95791749
chr11	96155741	96157365
chr11	96306079	96307856
chr11	96389350	96390793
chr11	98834721	98835669
chr11	100347849	100349538
chr11	101510200	101511523
chr11	102450799	102452291
chr11	102919684	102920675
chr11	103536591	103537860
chr11	103797570	103798830
chr11	105034616	105035665
chr11	107042913	107044628
chr11	107857580	107859129
chr11	110295230	110297081
chr11	111334408	111336296
chr11	111844588	111846355
chr11	112024496	112025881
chr11	112225602	112226551
chr11	112320790	112322140
chr11	113022448	113023534
chr11	115067789	115069187
chr11	115653572	115655170
chr11	116432972	116434555
chr11	116852006	116853207
chr11	118212983	118215017
chr11	118227548	118228651
chr11	118319671	118321338
chr11	118506312	118507662
chr11	119338391	119340254
chr11	119516077	119517303
chr11	120207448	120209866
chr11	120694881	120696423
chr11	121416855	121418245
chr11	121574786	121575839
chr11	122231964	122233545
chr11	122716949	122718321
chr11	124643656	124645484
chr11	125234297	125235457
chr11	125513619	125514862
chr11	126522558	126523799
chr11	128038780	128040416
chr11	128246765	128248732
chr11	128482002	128483683
chr11	128565409	128566411
chr11	128575027	128576617
chr11	128669059	128670197
chr11	129894655	129895996
chr11	130102025	130104660
chr11	130123131	130124821
chr11	130146492	130147741
chr11	133808317	133809807
chr11	133946538	133948215
chr11	134265763	134267141
chr12	185227	186801
chr12	750699	751838
chr12	753986	755466
chr12	1592338	1593938
chr12	1605226	1606607
chr12	1993658	1994992
chr12	2294068	2295334
chr12	2357753	2358815
chr12	2800093	2802483
chr12	3170498	3171827
chr12	3596261	3597669
chr12	3727623	3729859
chr12	4320964	4322870
chr12	6093497	6095293
chr12	6337125	6339795
chr12	6450936	6453002
chr12	6469711	6471056
chr12	6492733	6495110
chr12	6723393	6724959
chr12	6839034	6840708
chr12	6850551	6852682
chr12	6872604	6873980
chr12	6943873	6945058
chr12	6953013	6954361
chr12	6958459	6959581
chr12	7016615	7018516
chr12	7304218	7306481
chr12	7511816	7512996
chr12	8057103	8059425
chr12	8492147	8493445
chr12	8948866	8950377
chr12	10167391	10168474
chr12	10395059	10396123
chr12	11648555	11649903
chr12	11651666	11654246
chr12	11668050	11669627
chr12	11745592	11747133
chr12	11749165	11750566
chr12	11765115	11767185
chr12	11812504	11813756
chr12	11834086	11835878
chr12	11838503	11839538
chr12	12009918	12011679
chr12	12356611	12357881
chr12	12714914	12716615
chr12	12724399	12726544
chr12	13097805	13100119
chr12	14774306	14775593
chr12	20212409	20214012
chr12	21456064	21457673
chr12	25321515	25324084
chr12	26240113	26241545
chr12	26274370	26275515
chr12	26298666	26300113
chr12	27243452	27245145
chr12	27279914	27281532
chr12	27382129	27384243
chr12	27552730	27554538
chr12	27839079	27842325
chr12	28087975	28089812
chr12	28582436	28584627
chr12	28601737	28603590
chr12	29041358	29042517
chr12	29241682	29243120
chr12	29427968	29428966
chr12	29781653	29783428
chr12	31325383	31326793
chr12	31589437	31591868
chr12	31728629	31730285
chr12	32755564	32757073
chr12	38872096	38874189
chr12	39935457	39936218
chr12	43234323	43236140
chr12	45727525	45728287
chr12	45736006	45737535
chr12	46371176	46372561
chr12	47206440	47207888
chr12	48716139	48717844
chr12	49056618	49058231
chr12	49130406	49131996
chr12	49219404	49220239
chr12	49322334	49323481
chr12	49567135	49569042
chr12	49740886	49742504
chr12	50111774	50112869
chr12	51326572	51327942
chr12	51390269	51392005
chr12	51911692	51913736
chr12	51971854	51973606
chr12	51976635	51978091
chr12	52087379	52089328
chr12	52137167	52138188
chr12	53324452	53325222
chr12	53370767	53372139
chr12	53379303	53380730
chr12	54280142	54281391
chr12	54303702	54305463
chr12	54323812	54325403
chr12	54358833	54360232
chr12	55829127	55830823
chr12	55973173	55974186
chr12	56116642	56118174
chr12	56166097	56167460
chr12	56239954	56241743
chr12	56299251	56300884
chr12	56333076	56334334
chr12	56381778	56383321
chr12	56687488	56688854
chr12	57044818	57047117
chr12	57077050	57079642
chr12	57181319	57182343
chr12	57518553	57520815
chr12	57844909	57847093
chr12	57934689	57936243
chr12	59596982	59598348
chr12	62259820	62260843
chr12	62761717	62763593
chr12	64404077	64405574
chr12	64607161	64609046
chr12	64618766	64620313
chr12	64625266	64626146
chr12	64681874	64683440
chr12	65656610	65657748
chr12	65891618	65892972
chr12	65955238	65957062
chr12	66144573	66145880
chr12	66240435	66241899
chr12	67267843	67269684
chr12	67697748	67700295
chr12	68364502	68365437
chr12	68962555	68964322
chr12	69347412	69348923
chr12	69900855	69902312
chr12	71663815	71665067
chr12	72272742	72274255
chr12	75477565	75478900
chr12	75480784	75482443
chr12	76020759	76021923
chr12	76030836	76032358
chr12	76083698	76085010
chr12	76588838	76589423
chr12	77376948	77378629
chr12	77382026	77382948
chr12	77432713	77434380
chr12	78036750	78038337
chr12	79933849	79935959
chr12	87755320	87757081
chr12	89156323	89157921
chr12	89352163	89353278
chr12	89383359	89384571
chr12	89733240	89734095
chr12	89756344	89757893
chr12	89768393	89769876
chr12	90252770	90254405
chr12	91982033	91983726
chr12	93134229	93137491
chr12	93318669	93320776
chr12	93529274	93530803
chr12	93570156	93571668
chr12	94266308	94267835
chr12	94459478	94461124
chr12	95103148	95104321
chr12	95942508	95944135
chr12	96120430	96121871
chr12	96154995	96156675
chr12	96195159	96196701
chr12	96398630	96400770
chr12	98337898	98339139
chr12	98439425	98440694
chr12	98503145	98504726
chr12	98593022	98594298
chr12	98644382	98647187
chr12	100141801	100143365
chr12	101669868	101670766
chr12	101771748	101772815
chr12	103574857	103576333
chr12	103755196	103756535
chr12	103928895	103930305
chr12	104288358	104290191
chr12	104412720	104414261
chr12	104477384	104478890
chr12	104494398	104495726
chr12	104497573	104499384
chr12	104747825	104749510
chr12	105235477	105237163
chr12	106101584	106103238
chr12	106245854	106246473
chr12	107609020	107610419
chr12	108634796	108636191
chr12	108690658	108692590
chr12	108730578	108732994
chr12	108825970	108826881
chr12	109396385	109398108
chr12	109695557	109697054
chr12	109828181	109829115
chr12	110644697	110646359
chr12	110783574	110784547
chr12	111180250	111181967
chr12	111247485	111249914
chr12	111402821	111403913
chr12	111404755	111405937
chr12	111443812	111445554
chr12	111705300	111706351
chr12	112013112	112014285
chr12	113040192	113041468
chr12	113207340	113208839
chr12	113214635	113215920
chr12	113220360	113222303
chr12	113358349	113360604
chr12	113421639	113423544
chr12	115908564	115910246
chr12	116559057	116560190
chr12	116634946	116636108
chr12	116924560	116925909
chr12	118329551	118332040
chr12	120110372	120112056
chr12	120468011	120469184
chr12	120677840	120679626
chr12	120871927	120873797
chr12	121399318	121400978
chr12	121422272	121423914
chr12	121810786	121813484
chr12	121888367	121890101
chr12	122080307	122082087
chr12	122090471	122091929
chr12	122646289	122647500
chr12	122888336	122889380
chr12	122974059	122975279
chr12	123383680	123385365
chr12	124012341	124013592
chr12	124377975	124379441
chr12	124545680	124547157
chr12	124604597	124606114
chr12	124713323	124714984
chr12	124916540	124917991
chr12	124918508	124920239
chr12	124939091	124940397
chr12	124945519	124947198
chr12	125222308	125224059
chr12	125341439	125343062
chr12	125995602	125996914
chr12	126051447	126052405
chr12	126388783	126390139
chr12	126506268	126507691
chr12	126627241	126628765
chr12	126668288	126669193
chr12	129029839	129031789
chr12	130204385	130205223
chr12	130747015	130749080
chr12	130839360	130841033
chr12	131161166	131162921
chr12	131829700	131831645
chr12	132327324	132328709
chr12	133079468	133080942
chr13	17417364	17418470
chr13	19597175	19598600
chr13	19633728	19635056
chr13	20221257	20222537
chr13	20350637	20352103
chr13	20419659	20420508
chr13	20772830	20774033
chr13	20943193	20944164
chr13	22114724	22115446
chr13	24617822	24619533
chr13	24677069	24679157
chr13	25872974	25875406
chr13	25922231	25924291
chr13	26721192	26722659
chr13	26956506	26958307
chr13	28573867	28575494
chr13	28656868	28659643
chr13	28750789	28752100
chr13	28753709	28755922
chr13	29201873	29203977
chr13	30616694	30619045
chr13	30696518	30698263
chr13	30718404	30719838
chr13	30720168	30720855
chr13	30736242	30738605
chr13	30739701	30740499
chr13	30956267	30958120
chr13	31101119	31102578
chr13	31160897	31162620
chr13	32124974	32126254
chr13	32309410	32310941
chr13	32910241	32912350
chr13	33508059	33509620
chr13	34161750	34163071
chr13	34684111	34685691
chr13	35994391	35995296
chr13	36417168	36418616
chr13	46295302	46297145
chr13	46982354	46984149
chr13	73224334	73225818
chr13	76879035	76880476
chr13	77337745	77339813
chr13	77386911	77388234
chr13	77459209	77460792
chr13	80014744	80016283
chr13	80336847	80339335
chr13	80339742	80341623
chr13	80359373	80360808
chr13	80453685	80455270
chr13	87123887	87125011
chr13	87670945	87672667
chr13	95858066	95859476
chr13	96902416	96904543
chr13	96982520	96983259
chr13	97015399	97016357
chr13	97386710	97388137
chr13	97433249	97434168
chr13	99045975	99047204
chr13	99136038	99137179
chr13	99228711	99229884
chr13	99279287	99280455
chr13	99281762	99282677
chr13	99321925	99323119
chr13	105138337	105140241
chr13	105918957	105920850
chr13	105972268	105973639
chr13	106181865	106183343
chr13	106372782	106374696
chr13	106376306	106377255
chr13	106493174	106494341
chr13	108268654	108270892
chr13	109130302	109132509
chr13	109399536	109401269
chr13	109403110	109403535
chr13	109731260	109732454
chr13	109778945	109780532
chr13	109788290	109788965
chr13	109809145	109811042
chr13	110094297	110095611
chr13	110137413	110139406
chr13	110421184	110423810
chr13	110471343	110472636
chr13	110657889	110658893
chr13	110710904	110713718
chr13	110714973	110715902
chr13	110913686	110915572
chr13	113839612	113841123
chr13	114064778	114066134
chr13	114066778	114068540
chr13	114280481	114282364
chr14	16101476	16103440
chr14	20179709	20180738
chr14	20468968	20470697
chr14	20597570	20599419
chr14	20612512	20614064
chr14	20632076	20633624
chr14	20681309	20683208
chr14	20781482	20782910
chr14	20794020	20795260
chr14	20954742	20955961
chr14	20989276	20990492
chr14	21103071	21104815
chr14	21269166	21270393
chr14	21383060	21384500
chr14	21454340	21456490
chr14	21509987	21511569
chr14	22516914	22518938
chr14	22556048	22557774
chr14	22588380	22590146
chr14	22850688	22852306
chr14	23034224	23035614
chr14	23055713	23057330
chr14	23153885	23155692
chr14	23662846	23664345
chr14	24113361	24115623
chr14	24146109	24148233
chr14	24231845	24233490
chr14	24241999	24243421
chr14	24482741	24484544
chr14	24659825	24661183
chr14	24665196	24666245
chr14	24672582	24674457
chr14	24984148	24986072
chr14	25399629	25401391
chr14	30621060	30622743
chr14	31419855	31421606
chr14	31543710	31545873
chr14	34368203	34369930
chr14	34982286	34984452
chr14	35121602	35122753
chr14	35291575	35293020
chr14	35825874	35827399
chr14	36817490	36819503
chr14	39525848	39527548
chr14	44961422	44962872
chr14	49633284	49635172
chr14	49861606	49862973
chr14	49867026	49868807
chr14	49891899	49893597
chr14	50039124	50041634
[truncated: 5,494 more rows]

## Sheet: Bcat_GSK-LSD1_r1
no peaks

## Sheet: Bcat_GSK-LSD1_r2
no peaks

## Sheet: Bcat_vehicle_r1
no peaks

## Sheet: Bcat_vehicle_r2
chr1	1910112	1911266
chr1	8019914	8022696
chr1	9211542	9213269
chr1	9653384	9655114
chr1	10376205	10377952
chr1	10757792	10759954
chr1	11776039	11777148
chr1	14061434	14063591
chr1	16605167	16606999
chr1	16620283	16623480
chr1	18655069	18656653
chr1	29005285	29006583
chr1	30208050	30210770
chr1	31029500	31031302
chr1	31510060	31511579
chr1	33159045	33161109
chr1	34828264	34829545
chr1	35644995	35646491
chr1	36342613	36344672
chr1	39655234	39657523
chr1	41577906	41579607
chr1	43254722	43257035
chr1	43461568	43463235
chr1	44675605	44677524
chr1	46701943	46703788
chr1	47621217	47622912
chr1	50816654	50818275
chr1	50976734	50977983
chr1	51167937	51169737
chr1	52404039	52405524
chr1	52890280	52891979
chr1	85688594	85690262
chr1	89346116	89347871
chr1	89762757	89764428
chr1	90459398	90461249
chr1	104105446	104107042
chr1	109146055	109147825
chr1	109809821	109811259
chr1	115240117	115241308
chr1	117000631	117002215
chr1	143201870	143202548
chr1	143236513	143240246
chr1	143604137	143605625
chr1	143720498	143722201
chr1	145596510	145597961
chr1	145785216	145787486
chr1	150256530	150258669
chr1	150432019	150434357
chr1	150613149	150615847
chr1	150629791	150630725
chr1	150650200	150652106
chr1	150937768	150939624
chr1	150969879	150971733
chr1	151878195	151880601
chr1	153253736	153254996
chr1	153359579	153361022
chr1	154127843	154129496
chr1	154223713	154225615
chr1	154386602	154388350
chr1	154496028	154496971
chr1	154542431	154544211
chr1	154555116	154557096
chr1	154638576	154640401
chr1	155687997	155689834
chr1	156314954	156316958
chr1	156696726	156699244
chr1	157161801	157163716
chr1	157500380	157502204
chr1	158039402	158041321
chr1	158196787	158198434
chr1	158202014	158203577
chr1	158274112	158275404
chr1	158333183	158335056
chr1	158661141	158663128
chr1	158785668	158787573
chr1	158822711	158824079
chr1	158831046	158832148
chr1	159119210	159120941
chr1	159290788	159292622
chr1	159376733	159377850
chr1	159878316	159880144
chr1	160202024	160203174
chr1	160402267	160403896
chr1	160807082	160808600
chr1	160824010	160825467
chr1	160956497	160958023
chr1	161048473	161050562
chr1	161136368	161138591
chr1	161177266	161178895
chr1	161200512	161202233
chr1	161225939	161228078
chr1	161295837	161297930
chr1	161501641	161503471
chr1	161764843	161767374
chr1	162189381	162190342
chr1	162479176	162481355
chr1	162753664	162755070
chr1	163124085	163125334
chr1	163405046	163406923
chr1	163446839	163448560
chr1	164522790	164524977
chr1	164935624	164936871
chr1	165194026	165195263
chr1	165854506	165856014
chr1	166089467	166090629
chr1	166851017	166853014
chr1	167385341	167387097
chr1	167930127	167932151
chr1	168499140	168501154
chr1	170361677	170363832
chr1	171056682	171058228
chr1	171100044	171101377
chr1	171278864	171279843
chr1	171313384	171315252
chr1	171484285	171486313
chr1	172580820	172583107
chr1	173205754	173207457
chr1	173533165	173535032
chr1	173582893	173584627
chr1	173915692	173917157
chr1	174471148	174473250
chr1	175349117	175352243
chr1	175926145	175927108
chr1	176086139	176087772
chr1	176193155	176195178
chr1	176267179	176269268
chr1	177449598	177451378
chr1	177929378	177931640
chr1	178237376	178239638
chr1	178482180	178484264
chr1	178659478	178660900
chr1	179434069	179435325
chr1	179550668	179552248
chr1	180167400	180169496
chr1	180893373	180894559
chr1	180930172	180931431
chr1	181093356	181095697
chr1	181775866	181778314
chr1	182267208	182269534
chr1	182443978	182445391
chr1	182690618	182693061
chr1	182932776	182934489
chr1	183478387	183480306
chr1	183558430	183560126
chr1	183589674	183590889
chr1	183685871	183687343
chr1	184117945	184119621
chr1	184356276	184357758
chr1	185235919	185238508
chr1	185296942	185298326
chr1	186182817	186184276
chr1	186486176	186487506
chr1	187582160	187583935
chr1	189523432	189524739
chr1	190211762	190213920
chr1	190418945	190420679
chr1	190848341	190850372
chr1	191100407	191102315
chr1	191407036	191408767
chr1	191920593	191922165
chr1	192049721	192051897
chr1	192053678	192055418
chr1	192659437	192662009
chr1	193089021	193089944
chr1	193200004	193201894
chr1	193246920	193248315
chr1	193404140	193406223
chr1	193535435	193536319
chr1	194747409	194749533
chr1	194914686	194916537
chr1	195874021	195875963
chr1	196095909	196098193
chr1	197297093	197298743
chr1	197371795	197373100
chr1	197914252	197915848
chr1	198098312	198100295
chr1	199233388	199235003
chr1	200161522	200163524
chr1	200343515	200345027
chr1	200353275	200355733
chr1	200377702	200379178
chr1	200676296	200678070
chr1	200772300	200774691
chr1	200887415	200889443
chr1	201252830	201254758
chr1	201622013	201624377
chr1	201938869	201940557
chr1	202860750	202862990
chr1	203175250	203176591
chr1	203537126	203539017
chr1	204079372	204080510
chr1	204326558	204328411
chr1	205412083	205414056
chr1	205718614	205720648
chr1	205751108	205752396
chr1	206104543	206106772
chr1	206460890	206462789
chr1	206553525	206554838
chr1	207827112	207828702
chr1	207832088	207833819
chr1	208715236	208716654
chr1	209188604	209190557
chr1	209740485	209742414
chr1	209813335	209815494
chr1	210032946	210034934
chr1	210589546	210591123
chr1	210647912	210650095
chr1	211128530	211130356
chr1	211577222	211579565
chr1	211648485	211650393
chr1	211842036	211844128
chr1	211937042	211939544
chr1	212035686	212037293
chr1	212178108	212179489
chr1	212234836	212236670
chr1	212751794	212753419
chr1	213189481	213191826
chr1	213849825	213851169
chr1	214178735	214180584
chr1	214247944	214249498
chr1	214524877	214526152
chr1	214547200	214549553
chr1	214601709	214603739
chr1	215169130	215172267
chr1	216677755	216680181
chr1	217831385	217833066
chr1	218537518	218539430
chr1	219263179	219265173
chr1	219703365	219704694
chr1	220047335	220049695
chr1	220875865	220877524
chr1	220892555	220894236
chr1	221220255	221223019
chr1	221638544	221640123
chr1	222067253	222069453
chr1	224431995	224433106
chr1	224622346	224623938
chr1	225028574	225030447
chr1	225361386	225362410
chr1	225622394	225623518
chr1	225677785	225680294
chr1	226707864	226709444
chr1	226777557	226778594
chr1	227786501	227787229
chr1	228449707	228451828
chr1	228866374	228868061
chr1	229548727	229550482
chr1	229624081	229625534
chr1	229906122	229907806
chr1	230104287	230106274
chr1	230426982	230429149
chr1	230822782	230824287
chr1	231281469	231282277
chr1	231445903	231446946
chr1	231691373	231693603
chr1	231826002	231826942
chr1	232593915	232595602
chr1	232954102	232955727
chr1	233171379	233173417
chr1	233460676	233462228
chr1	233771927	233773691
chr1	234290535	234292112
chr1	234654183	234654909
chr1	234771381	234773618
chr1	234773809	234776441
chr1	234829135	234831190
chr1	234915587	234917251
chr1	235117500	235118877
chr1	235228684	235230089
chr1	235259741	235261191
chr1	235328259	235330167
chr1	235879045	235881236
chr1	235946445	235948195
chr1	236044720	236046308
chr1	236142923	236145154
chr1	236718651	236720553
chr1	236762330	236764352
chr1	237212760	237214597
chr1	237839046	237841059
chr1	237849730	237851731
chr1	238472608	238474404
chr1	238678648	238680035
chr1	239122328	239123788
chr1	239126871	239129001
chr1	239530242	239531873
chr1	239666069	239667647
chr1	240354268	240355364
chr1	240434308	240435967
chr1	240691226	240692946
chr1	240927193	240928639
chr1	240950885	240952676
chr1	243244848	243246362
chr1	244280405	244281853
chr1	244319334	244321149
chr1	244707704	244709409
chr1	244741472	244743550
chr1	244758422	244759877
chr1	244896735	244898089
chr1	244969620	244971845
chr1	245272057	245273714
chr1	245416024	245417269
chr1	246422449	246426108
chr1	246565801	246566985
chr1	246613715	246615193
chr1	246779019	246780636
chr1	247657605	247658834
chr1	247795113	247796986
chr1	247871083	247872136
chr10	5524577	5526247
chr10	13621213	13622472
chr10	14565488	14567372
chr10	17238398	17240229
chr10	21299615	21301325
chr10	23806125	23806998
chr10	25543459	25544999
chr10	28053649	28055456
chr10	28646261	28647608
chr10	30566914	30568699
chr10	41858740	41860687
chr10	43665306	43666748
chr10	46555609	46557574
chr10	50250138	50252020
chr10	54095419	54098775
chr10	69694748	69696085
chr10	71851370	71852279
chr10	71860101	71861363
chr10	72296853	72299637
chr10	74275839	74277467
chr10	74881435	74883086
chr10	75976721	75977999
chr10	80816577	80818501
chr10	82146243	82148424
chr10	87600500	87602392
chr10	88063891	88065039
chr10	95340933	95342543
chr10	96469050	96470527
chr10	96517565	96520223
chr10	97579174	97580810
chr10	98647623	98649023
chr10	100635727	100637447
chr10	110068146	110069588
chr10	110305700	110306924
chr10	114060178	114061736
chr10	117680515	117681821
chr10	120394088	120395284
chr10	120817987	120819234
chr10	122824832	122827306
chr10	129870752	129872709
chr11	1279024	1280735
chr11	2480375	2482220
chr11	13366043	13367159
chr11	17077009	17078461
chr11	28970337	28971878
chr11	32589613	32591288
chr11	36853216	36855207
chr11	44469283	44470521
chr11	47417768	47419150
chr11	50479020	50481116
chr11	55247634	55249044
chr11	57922874	57923835
chr11	60394767	60396899
chr11	62541278	62543596
chr11	62709509	62710639
chr11	63918724	63920130
chr11	64147203	64148898
chr11	67240338	67242780
chr11	73716345	73717575
chr11	75027072	75029304
chr11	77529496	77531895
chr11	86686659	86689614
chr11	94142472	94144089
chr11	97589917	97591120
chr11	101024748	101026965
chr11	101918068	101919197
chr11	102919236	102920990
chr11	103108660	103110712
chr11	107044044	107045138
chr11	110072794	110074618
chr11	111845798	111847915
chr11	112192077	112193962
chr11	114091686	114092962
chr11	114567774	114569764
chr11	116530520	116531877
chr11	118226569	118228586
chr11	120905630	120907508
chr11	124747831	124749781
chr11	124757817	124759159
chr11	124876108	124877807
chr11	127826536	127827692
chr12	7858970	7860848
chr12	9043133	9044842
chr12	10392527	10394191
chr12	12683674	12685814
chr12	21972318	21973541
chr12	25416960	25418734
chr12	29348976	29351372
chr12	31317179	31319448
chr12	37355553	37356895
chr12	39088466	39090407
chr12	40915880	40917231
chr12	50043245	50045839
chr12	50487692	50489332
chr12	50950248	50951881
chr12	50965890	50967600
chr12	54626176	54627950
chr12	57590304	57591913
chr12	66235109	66236935
chr12	68063007	68065126
chr12	68364471	68365708
chr12	69531328	69533279
chr12	76554984	76556694
chr12	78268277	78269630
chr12	89860852	89863304
chr12	95238038	95240508
chr12	95996108	95997342
chr12	98273593	98275326
chr12	100193925	100195026
chr12	100873228	100874813
chr12	103679593	103680714
chr12	104893370	104895704
chr12	105798311	105799747
chr12	106388611	106390677
chr12	106578077	106579540
chr12	107011748	107013603
chr12	108429177	108430926
chr12	110058954	110060377
chr12	112578223	112579068
chr12	112935772	112937346
chr12	120967314	120968679
chr12	121350722	121353572
chr12	124986918	124988323
chr13	20125708	20127406
chr13	20557888	20559356
chr13	21143302	21144984
chr13	30466271	30467500
chr13	30795678	30797140
chr13	30990888	30992703
chr13	32546888	32548520
chr13	34942051	34944254
chr13	40484030	40485140
chr13	72464042	72465484
chr13	77968105	77970102
chr13	79504746	79506629
chr13	90691917	90693755
chr13	96983273	96985331
chr13	99280585	99282142
chr13	100136157	100137783
chr13	100345760	100347686
chr13	100726105	100728107
chr13	103126506	103127542
chr13	107588468	107589930
chr13	109771796	109773092
chr13	109893979	109894732
chr13	110149185	110151063
chr14	20631561	20633009
chr14	21305186	21306479
chr14	22730064	22730918
chr14	23883968	23886042
chr14	24205840	24207290
chr14	27583384	27585453
chr14	31056133	31058038
chr14	35286275	35288202
chr14	35389414	35390643
chr14	39114251	39116137
chr14	43073240	43074862
chr14	45139553	45141420
chr14	45242344	45243862
chr14	48940435	48942934
chr14	52920276	52921355
chr14	54782236	54784169
chr14	54900003	54901629
chr14	59052906	59057169
chr14	60564252	60566148
chr14	65556265	65558202
chr14	66808900	66810818
chr14	71604890	71607676
chr14	71797636	71798755
chr14	73755947	73757087
chr14	74436385	74438106
chr14	77512884	77514534
chr14	86651453	86653105
chr14	88495086	88496963
chr14	90419539	90421196
chr14	91191383	91192626
chr14	91251749	91253209
chr14	94465581	94468104
chr14	99590183	99591864
chr14_GL000225v1_random	79219	83066
chr14_KI270722v1_random	171413	172716
chr15	20385469	20387144
chr15	20659013	20660670
chr15	27662776	27664097
chr15	29938166	29940379
chr15	33858699	33860146
chr15	36292750	36294156
chr15	39785159	39788122
chr15	44725998	44727716
chr15	47220001	47221649
chr15	53520145	53522084
chr15	57353699	57354879
chr15	58018408	58020077
chr15	60084675	60085813
chr15	64091923	64093045
chr15	64534920	64536427
chr15	65771527	65773802
chr15	65941890	65943619
chr15	68876455	68878225
chr15	70491545	70492952
chr15	74871851	74873287
chr15	76608729	76611718
chr15	90585523	90587748
chr15	98783836	98786209
chr16	301230	302626
chr16	330841	332698
chr16	2687405	2688723
chr16	3156126	3158182
chr16	12824105	12825603
chr16	15508587	15510213
chr16	19624087	19625468
chr16	21128300	21130845
chr16	21564175	21566207
chr16	21567584	21569681
chr16	23744221	23745832
chr16	27375447	27377576
chr16	30775474	30777273
chr16	31459039	31460602
chr16	47482996	47484340
chr16	48623144	48624654
chr16	54238446	54240127
chr16	59592479	59594208
chr16	69824942	69826743
chr16	69866435	69868303
chr16	72177653	72179070
chr16	75148036	75149654
chr16	75185538	75186820
chr16	83471958	83473667
chr16	84539744	84541351
chr16	87315450	87317579
chr16	89686341	89687732
chr16	89970600	89972036
chr17	3944398	3946224
chr17	7577735	7579483
chr17	8417791	8418985
chr17	18220313	18221852
chr17	22522422	22523589
chr17	29284746	29287248
chr17	35218380	35219988
chr17	35865573	35867297
chr17	35878505	35880679
chr17	36196386	36198413
chr17	38667660	38669474
chr17	39565705	39568385
chr17	39754782	39756862
chr17	39979983	39981302
chr17	42330559	42332163
chr17	43387343	43388857
chr17	43578273	43580136
chr17	43718684	43720540
chr17	46110046	46112557
chr17	46140635	46142231
chr17	46178559	46180666
chr17	46181945	46183649
chr17	46193997	46195973
chr17	46267077	46268804
chr17	57474210	57475513
chr17	58327322	58328914
chr17	59278547	59279706
chr17	59436935	59437943
chr17	59662726	59664029
chr17	59813480	59814991
chr17	59957358	59958969
chr17	60145742	60147550
chr17	60287939	60289794
chr17	60383088	60384479
chr17	60389194	60391198
chr17	61012450	61013890
chr17	61205292	61207218
chr17	61304548	61305977
chr17	62422415	62424301
chr17	62602539	62604649
chr17	62628700	62630532
chr17	62655542	62656393
chr17	62672700	62674339
chr17	63469368	63470777
chr17	63645194	63646911
chr17	63741839	63743482
chr17	64027621	64029284
chr17	64038800	64040214
chr17	64274869	64276676
chr17	64357025	64358359
chr17	64378099	64379503
chr17	64389676	64391499
chr17	64448979	64450061
chr17	64496151	64497455
chr17	64500057	64501549
chr17	64919827	64922022
chr17	64979556	64981190
chr17	65220491	65223292
chr17	65636452	65637862
chr17	65776768	65778940
chr17	65954742	65956244
chr17	66236430	66238128
chr17	66267085	66268697
chr17	67106631	67107613
chr17	67222634	67224157
chr17	67508900	67510965
chr17	67568964	67570751
chr17	67608052	67610040
chr17	67985452	67986957
chr17	67994731	67995971
chr17	68017613	68018852
chr17	68296552	68297309
chr17	68345252	68347474
chr17	68451259	68452502
chr17	68550799	68552052
chr17	69531055	69532839
chr17	70110792	70112536
chr17	70434385	70435392
chr17	70573158	70574897
chr17	70687771	70689387
chr17	71604250	71605369
chr17	72807807	72809432
chr17	72931326	72932972
chr17	73199914	73201630
chr17	73823464	73825916
chr17	73932105	73933880
chr17	73948149	73950480
chr17	74778705	74781177
chr17	75124513	75125827
chr17	75152165	75154104
chr17	75270807	75273042
chr17	75536779	75537901
chr17	75782186	75783533
chr17	75940669	75942169
chr17	76119155	76120598
chr17	76153219	76155526
chr17	76524337	76526210
chr17	76553144	76554785
chr17	76644737	76646404
chr17	77091638	77094165
chr17	77459089	77461137
chr17	77571724	77573376
chr17	77720737	77722366
chr17	78135403	78137218
chr17	78148196	78149422
chr17	79281297	79282345
chr17	79545032	79547143
chr17	79765409	79766674
chr17	79856870	79858103
chr17	79860743	79862652
chr17	79869012	79871189
chr17	79995883	79998038
chr17	80020083	80021709
chr17	80149599	80151528
chr17	80216488	80218307
chr17	82216239	82217993
chr17_GL000205v2_random	51402	52786
chr17_KI270729v1_random	30176	31621
chr18	1572446	1574313
chr18	7641447	7642639
chr18	8260319	8261816
chr18	8355900	8357841
chr18	8499964	8501875
chr18	8506192	8508122
chr18	8531947	8534423
chr18	8614406	8616349
chr18	8664390	8666237
chr18	8791355	8793010
chr18	8809226	8812067
chr18	8832688	8833915
chr18	8934138	8936346
chr18	8963919	8966064
chr18	9102179	9104115
chr18	9113705	9115016
chr18	9133339	9134891
chr18	9146719	9148368
chr18	9158810	9160360
chr18	9205506	9207474
chr18	9224084	9225686
chr18	9364365	9366851
chr18	9456448	9458876
chr18	9485957	9487796
chr18	9515503	9517490
chr18	9605373	9606997
chr18	9633581	9635451
chr18	9646078	9647345
chr18	9683574	9685189
chr18	9696357	9697904
chr18	9770435	9772306
chr18	9827054	9828524
chr18	9860197	9861680
chr18	9891352	9893267
chr18	9898036	9900216
chr18	9913326	9914906
chr18	9924880	9926658
chr18	9930467	9932544
chr18	10010994	10012125
chr18	10019148	10021292
chr18	10037616	10039272
chr18	10057770	10059701
chr18	10065024	10066349
chr18	10096341	10098438
chr18	10139832	10141347
chr18	10143436	10145105
chr18	10163848	10165962
chr18	10183182	10185101
chr18	10283626	10285471
chr18	10489740	10491170
chr18	10536420	10538143
chr18	10598231	10600043
chr18	10738530	10740376
chr18	10811778	10813604
chr18	11009818	11011587
chr18	11211368	11212417
chr18	11235206	11236636
chr18	11245703	11247280
chr18	11438162	11440290
chr18	11538886	11540296
chr18	11593493	11594468
chr18	11595112	11596931
chr18	11665129	11667721
chr18	11820980	11822701
chr18	11927382	11929183
chr18	12049082	12051371
chr18	12279847	12281881
chr18	12306228	12307621
chr18	12308105	12310265
chr18	12377616	12378814
chr18	12442238	12443762
chr18	12513749	12515250
chr18	12652140	12654491
chr18	12805070	12807051
chr18	12875036	12876143
chr18	13191624	13193021
chr18	13289120	13291611
chr18	13366744	13368647
chr18	13463866	13465591
chr18	13582561	13584398
chr18	13942442	13943795
chr18	14007948	14009873
chr18	23076607	23078276
chr18	23140620	23142132
chr18	23592940	23594073
chr18	27036409	27037910
chr18	27257028	27258509
chr18	27406358	27407146
chr18	29946533	29948375
chr18	30424720	30425407
chr18	31422395	31425044
chr18	31439754	31441393
chr18	32690535	32692178
chr18	32760327	32762323
chr18	32773489	32775349
chr18	34598573	34600762
chr18	35724776	35726200
chr18	36045605	36047342
chr18	36292930	36295050
chr18	37888869	37891008
chr18	38750320	38752015
chr18	38933825	38935625
chr18	40368773	40370256
chr18	45095202	45096726
chr18	45299644	45301444
chr18	46283845	46285541
chr18	46860346	46861569
chr18	47983980	47985834
chr18	48212739	48214806
chr18	49413732	49415470
chr18	49790554	49792911
chr18	52233487	52235209
chr18	53842947	53844341
chr18	54704471	54706170
chr18	54960159	54961271
chr18	57665468	57666942
chr18	58014604	58017582
chr18	58700970	58702011
chr18	62435055	62436736
chr18	62740904	62743350
chr18	63730978	63732169
chr18	68197193	68199000
chr18	68954538	68956312
chr18	69967163	69969583
chr18	70290428	70292674
chr18	74497399	74499787
chr18	76303947	76305760
chr18	76477036	76478442
chr18	77727410	77729136
chr18	78790261	78792690
chr19	1723805	1726589
chr19	3367955	3369820
chr19	3981143	3982695
chr19	6721043	6722413
chr19	12378895	12380997
chr19	16148728	16150496
chr19	17419384	17421614
chr19	17582968	17584671
chr19	17773915	17775398
chr19	23305903	23307303
chr19	27361270	27362632
chr19	27366469	27367660
chr19	27386774	27388535
chr19	34095497	34097082
chr19	36139342	36140788
chr19	36221978	36223819
chr19	38244865	38245497
chr19	41682273	41684759
chr19	45506914	45508375
chr19	45980138	45982043
chr19	48966364	48967833
chr19	52007404	52009622
chr19	56161365	56163143
chr1_KI270709v1_random	3693	5666
chr1_KI270709v1_random	14305	15342
chr1_KI270711v1_random	8017	9629
chr2	5955218	5956884
chr2	9473623	9475596
chr2	14725376	14727855
chr2	20013943	20015114
chr2	21229231	21230728
chr2	24422792	24424036
chr2	27690671	27692723
chr2	30089438	30091030
chr2	30231907	30233546
chr2	36526727	36529075
chr2	38613523	38616180
chr2	47386293	47387149
chr2	47895607	47897321
chr2	51918346	51919680
chr2	55362791	55364616
chr2	60390607	60391951
chr2	62194880	62196219
chr2	63282584	63284338
chr2	63335289	63337203
chr2	69933612	69935188
chr2	71064103	71066329
chr2	73254253	73256367
chr2	74181090	74183056
chr2	74722100	74723931
chr2	77279257	77280999
chr2	82301748	82303280
chr2	82923652	82925437
chr2	86296814	86298753
chr2	89813898	89815002
chr2	89827960	89830071
chr2	89837163	89840236
chr2	89843408	89845404
chr2	90383399	90384931
chr2	90397430	90398052
chr2	98544784	98546135
chr2	100731222	100733268
chr2	101443667	101445053
chr2	105830997	105832295
chr2	107707049	107709513
chr2	110748310	110750287
chr2	111882980	111884522
chr2	112989117	112990527
chr2	114933167	114934609
chr2	119179693	119181492
chr2	120237190	120238852
chr2	120379909	120381673
chr2	121334882	121336811
chr2	131108459	131110548
chr2	137473739	137475409
chr2	142589212	142590356
chr2	152286066	152287982
chr2	155632368	155634413
chr2	159444277	159445826
chr2	173546811	173548041
chr2	175165951	175167600
chr2	187705421	187707115
chr2	194205322	194206510
chr2	195580312	195581865
chr2	195655520	195657094
chr2	208462326	208463646
chr2	211216252	211217965
chr2	212516414	212517555
chr2	212593471	212595108
chr2	212768117	212769253
chr2	219574731	219576509
chr2	226661353	226662761
chr2	227450501	227451886
chr2	227674222	227675506
chr2	230510128	230511573
chr2	235559814	235562269
chr2	237673230	237674906
chr2	241578908	241579757
chr20	298395	300180
chr20	400242	401974
chr20	1013729	1015620
chr20	3796585	3798012
chr20	4790213	4792067
chr20	13557819	13559518
chr20	22513636	22515422
chr20	23141817	23143368
chr20	23345357	23347100
chr20	25982780	25984497
chr20	28841290	28842779
chr20	29262346	29263434
chr20	29693439	29694808
chr20	31060625	31061930
chr20	31979006	31980763
chr20	32015370	32017042
chr20	35661493	35662986
chr20	35700930	35702851
chr20	37463395	37465249
chr20	43590930	43592288
chr20	43883381	43884873
chr20	44743111	44745019
chr20	48374140	48375737
chr20	53620794	53622141
chr20	57228820	57231401
chr20	59605908	59607323
chr20	60136149	60137648
chr20	63787564	63788591
chr21	7922766	7924468
chr21	7946603	7948449
chr21	10673417	10675638
chr21	10776492	10778532
chr21	14739945	14741504
chr21	28598295	28600450
chr21	32699857	32701512
chr21	32768720	32770406
chr21	34282373	34283353
chr21	37154064	37155447
chr21	40070672	40071895
chr21	40170429	40171879
chr22	11212358	11213789
chr22	11620466	11622559
chr22	17854404	17855777
chr22	19208643	19210090
chr22	22902437	22904266
chr22	29768772	29770409
chr22	33853071	33854541
chr22	36955196	36957455
chr22	38516160	38517802
chr22	41469742	41471884
chr22_KI270736v1_random	156972	158742
chr3	3025089	3026718
chr3	12625324	12627290
chr3	18875051	18877365
chr3	28127347	28128871
chr3	29244587	29246179
chr3	32961284	32963491
chr3	36835514	36837799
chr3	46927346	46928570
chr3	47523999	47525426
chr3	48811799	48813756
chr3	53807021	53808684
chr3	57556495	57558271
chr3	64091568	64094018
chr3	73135892	73137843
chr3	73299418	73300752
chr3	80025937	80027550
chr3	102264978	102266533
chr3	118874518	118876604
chr3	120507061	120509159
chr3	123014347	123016414
chr3	125372509	125374433
chr3	127107164	127109470
chr3	129224166	129226298
chr3	131613148	131614205
chr3	137666949	137669087
chr3	142708330	142709999
chr3	142917078	142918666
chr3	148223016	148224622
chr3	151989812	151990494
chr3	152074320	152076074
chr3	153188192	153189758
chr3	161752613	161754665
chr3	167456790	167457973
chr3	167733426	167735060
chr3	172023047	172024767
chr3	172061268	172062646
chr3	176075907	176078058
chr3	178914186	178915658
chr3	181681994	181684468
chr3	182694198	182695906
chr3	187740185	187742136
chr3	187743596	187745114
chr3	191047619	191049537
chr3	191779174	191780558
chr3	195047566	195048928
chr4	1942132	1944018
chr4	2965331	2967531
chr4	6706990	6708298
chr4	11838036	11838841
chr4	13923256	13925410
chr4	15403822	15405568
chr4	20463617	20465821
chr4	22643498	22644829
chr4	32073034	32073972
chr4	35816571	35817866
chr4	36709626	36712146
chr4	37760328	37761553
chr4	39759882	39761466
chr4	41565667	41566906
chr4	44569122	44570215
chr4	49111799	49113843
chr4	49153970	49155523
chr4	55840387	55841734
chr4	57777371	57779040
chr4	63617511	63618735
chr4	67138416	67139461
chr4	70807269	70808656
chr4	72747076	72748458
chr4	75638529	75640093
chr4	75753650	75755615
chr4	80227807	80229024
chr4	99432825	99434598
chr4	113203763	113205796
chr4	123822141	123823656
chr4	138771631	138773855
chr4	145539654	145541213
chr4	147400867	147402453
chr4	149463938	149466629
chr4	149714353	149715736
chr4	149931933	149933250
chr4	152183701	152185459
chr4	152884770	152886024
chr4	155477810	155479880
chr4	156190233	156191495
chr4	159993495	159995041
chr4	164085764	164087481
chr4	167033376	167035444
chr4	169070152	169071498
chr4	173371334	173373594
chr4	173584568	173586158
chr4	184476348	184477835
chr4	184503334	184504656
chr4	186355232	186356863
chr4	190106350	190108313
chr5	125705	127620
chr5	152192	153857
chr5	173691	175370
chr5	319524	321459
chr5	322525	324190
chr5	370920	372945
chr5	413253	415296
chr5	443589	445165
chr5	470069	471061
chr5	528463	530847
chr5	533914	535682
chr5	556695	557666
chr5	599815	601184
chr5	850480	851294
chr5	892986	894501
chr5	979421	980553
chr5	1164043	1165786
chr5	1224051	1225035
chr5	1320430	1321770
chr5	1324635	1326052
chr5	1414743	1416408
chr5	1428466	1430325
chr5	1827916	1830004
chr5	1990464	1992014
chr5	2088465	2090890
chr5	2206991	2209145
chr5	2523685	2525294
chr5	2641397	2644805
chr5	2777245	2778407
chr5	2915316	2917157
chr5	3189041	3190565
chr5	3222801	3224456
chr5	3450797	3452457
chr5	3514972	3516876
chr5	3523898	3525058
chr5	3875453	3877543
chr5	3927072	3928702
chr5	4035414	4037166
chr5	4101354	4103189
chr5	4373244	4374335
chr5	4451593	4454154
chr5	4574142	4575839
chr5	5006369	5007921
chr5	5037444	5038695
chr5	5146935	5148477
chr5	5316854	5318332
chr5	5348753	5350135
chr5	5587045	5588803
chr5	5682947	5685067
chr5	5737030	5739139
chr5	5778613	5780289
chr5	5817748	5819982
chr5	6222056	6224430
chr5	6280866	6283152
chr5	6356882	6358173
chr5	6452379	6454262
chr5	6480397	6482227
chr5	6614353	6616131
chr5	6714382	6716436
chr5	6721644	6723708
chr5	6803284	6805230
chr5	6859139	6861507
chr5	6866681	6867392
chr5	6868736	6870105
chr5	6904246	6906173
chr5	7147225	7149061
chr5	7499773	7501928
chr5	7691575	7693531
chr5	7966864	7969211
chr5	8172163	8174123
chr5	8385998	8387898
chr5	9157206	9158580
chr5	9392571	9394320
chr5	9766657	9768239
chr5	9842456	9843832
chr5	10256667	10258147
chr5	10278846	10280055
chr5	10282747	10284157
chr5	10351974	10353629
chr5	10388927	10390678
chr5	10393474	10395129
chr5	10429486	10431080
chr5	10441258	10442819
chr5	10474966	10476782
chr5	10577581	10579059
chr5	10631236	10632909
chr5	10734120	10736061
chr5	10796361	10797363
chr5	10915574	10917083
chr5	11030811	11031993
chr5	11094035	11095402
chr5	11172486	11174469
chr5	11191000	11193893
chr5	11300820	11303508
chr5	11450150	11452044
chr5	11514335	11516046
chr5	11829628	11831464
chr5	12313689	12314444
chr5	12464870	12469242
chr5	13186172	13187311
chr5	13815491	13817902
chr5	13820491	13821774
chr5	13939251	13940666
chr5	13976540	13978759
chr5	14004818	14005905
chr5	14027107	14029228
chr5	14158251	14160553
chr5	14248386	14250445
chr5	14295773	14297002
chr5	14581750	14584622
chr5	14646497	14647650
chr5	14876256	14879325
chr5	14938488	14939811
chr5	14947421	14948773
chr5	15037000	15039373
chr5	15255727	15257230
chr5	15595104	15596789
chr5	15617418	15618990
chr5	15880075	15881498
chr5	15896587	15898388
chr5	15921852	15924907
chr5	16142656	16144676
chr5	16152234	16153838
chr5	16205226	16207863
chr5	16563205	16565267
chr5	16655951	16657638
chr5	16845099	16847277
chr5	16896692	16898457
chr5	16930753	16932352
chr5	16956450	16957703
chr5	17034332	17036010
chr5	17189342	17191035
chr5	17221740	17224000
chr5	17301520	17303214
chr5	17351813	17353663
chr5	17359082	17360785
chr5	17411123	17412988
chr5	17441919	17443680
chr5	17473223	17474906
chr5	17702975	17704449
chr5	17791624	17793890
chr5	17889655	17890896
chr5	18133766	18135228
chr5	18219695	18221299
chr5	18333119	18335134
chr5	18351813	18353850
chr5	18449694	18451699
chr5	18467787	18469607
chr5	18486858	18489063
chr5	18490956	18492431
chr5	18492873	18495150
chr5	18611068	18612012
chr5	18736063	18738038
chr5	18776554	18779163
chr5	18880748	18882580
chr5	18906378	18908142
chr5	18917383	18920392
chr5	19018739	19020008
chr5	19379515	19381124
chr5	19621728	19622968
chr5	19623875	19625540
chr5	19803981	19805722
chr5	20273940	20275812
chr5	20285643	20287280
chr5	20391863	20393881
chr5	20968177	20969969
chr5	20972082	20973947
chr5	21017746	21019185
chr5	21442201	21443780
chr5	21533742	21534872
chr5	21594956	21596185
chr5	21630598	21632627
chr5	21785184	21786905
chr5	22080397	22081714
chr5	23425676	23427941
chr5	23727843	23729293
chr5	23741580	23743801
chr5	23813709	23815248
chr5	23832510	23834275
chr5	23837454	23838647
chr5	23926782	23928800
chr5	24092364	24094238
chr5	24146729	24148740
chr5	24181362	24182811
chr5	24405902	24407402
chr5	24438924	24439874
chr5	24797405	24799662
chr5	24820539	24822170
chr5	24870710	24872422
chr5	25076140	25077836
chr5	25120796	25122629
chr5	25134310	25136360
chr5	25399092	25401374
chr5	25521020	25523127
chr5	25547501	25548577
chr5	25635657	25637562
chr5	25682287	25684343
chr5	25891122	25893422
chr5	26028858	26031119
chr5	26072129	26073206
chr5	26170599	26172330
chr5	26567336	26569132
chr5	26798869	26800900
chr5	26842614	26844365
chr5	26975682	26977950
chr5	27038251	27039596
chr5	27205736	27207459
chr5	27270130	27271732
chr5	27277832	27279277
chr5	27490654	27492766
chr5	27992004	27993962
chr5	28027236	28029772
chr5	28522123	28523618
chr5	28699545	28701448
chr5	28807644	28808833
chr5	28998670	29000612
chr5	29035709	29036799
chr5	29746234	29747568
chr5	29986035	29987938
chr5	30242397	30244156
chr5	30649130	30650676
chr5	30700304	30702883
chr5	30921227	30923343
chr5	30960950	30963012
chr5	31059122	31061124
chr5	31069942	31072283
chr5	31096021	31097225
chr5	31132571	31134551
chr5	31136190	31139371
chr5	31230770	31232845
chr5	31423836	31426093
chr5	31530163	31532576
chr5	31625218	31626619
chr5	31638539	31639465
chr5	31712315	31714026
chr5	31747499	31749574
chr5	31751241	31753327
chr5	31794888	31796675
chr5	31922468	31923603
chr5	31944550	31946357
chr5	31982248	31983551
chr5	32012872	32014809
chr5	32155373	32157361
chr5	32171392	32173337
chr5	32191747	32193589
chr5	32218810	32220587
chr5	32221617	32223165
chr5	32270011	32272115
chr5	32302000	32303125
chr5	32408259	32410263
chr5	32442675	32444244
chr5	32483566	32485453
chr5	32560156	32562956
chr5	32609777	32611393
chr5	32708824	32710742
chr5	32791272	32792967
chr5	32810439	32812599
chr5	32899072	32900846
chr5	33128959	33130449
chr5	33159154	33161317
chr5	33362228	33364266
chr5	33376460	33378543
chr5	33438672	33442621
chr5	33563733	33564923
chr5	33823926	33825181
chr5	33878502	33879204
chr5	33961479	33962712
chr5	34007558	34009193
chr5	34042026	34043734
chr5	34057582	34058857
chr5	34473377	34474634
chr5	34501926	34503081
chr5	34506612	34508777
chr5	34528629	34530677
chr5	34591090	34593239
chr5	34767966	34769941
chr5	34772926	34774215
chr5	34786844	34788533
chr5	34946809	34948033
chr5	35174666	35176149
chr5	35408850	35410286
chr5	35476365	35477966
chr5	35520759	35523436
chr5	35631116	35632565
chr5	35741043	35742347
chr5	35813486	35815703
chr5	35931675	35933855
chr5	36070106	36071785
chr5	36309566	36311342
chr5	36378469	36380262
chr5	36428206	36430217
chr5	36518184	36520068
chr5	36526996	36528954
chr5	36657613	36658900
chr5	36754517	36756554
chr5	36760414	36762172
chr5	36773751	36775867
chr5	36880949	36882568
chr5	36950969	36952255
chr5	37000625	37002137
chr5	37046292	37047482
chr5	37266097	37268084
chr5	37301404	37302974
chr5	37596415	37598221
chr5	37722558	37723824
chr5	37838291	37839630
chr5	38010592	38011928
chr5	38098163	38099859
chr5	38102018	38104373
chr5	38140919	38142431
chr5	38384015	38385058
chr5	38432998	38435348
chr5	38527495	38528747
chr5	38844438	38846730
chr5	39020615	39023697
chr5	39029369	39031142
chr5	39073090	39075591
chr5	39149123	39151140
chr5	39183007	39185400
chr5	39374546	39375941
chr5	39376955	39378719
chr5	39410380	39412069
chr5	39415023	39417152
chr5	39424340	39426009
chr5	39431666	39434031
chr5	39834410	39836539
chr5	39913423	39914797
chr5	39961502	39963553
chr5	40153351	40154929
chr5	40257626	40259116
chr5	40384334	40386010
chr5	40453008	40455226
chr5	40553371	40555103
chr5	40614378	40616303
chr5	40676352	40678614
chr5	40684434	40685430
chr5	40687155	40688361
chr5	40754067	40755867
chr5	40767969	40769689
chr5	40835884	40837470
chr5	40886221	40888398
chr5	40922304	40923519
chr5	40996364	40997364
chr5	41039285	41040577
chr5	41057470	41058708
chr5	41116704	41118424
chr5	41396494	41398573
chr5	41515859	41518046
chr5	41795483	41796831
chr5	41904310	41906133
chr5	42133685	42135609
chr5	42527215	42529293
chr5	42583632	42586727
chr5	42755958	42758975
chr5	42766993	42768727
chr5	42809465	42811488
chr5	42991288	42994232
chr5	43241722	43242809
chr5	43275598	43277050
chr5	43599448	43601494
chr5	43645772	43647771
chr5	43663205	43665419
chr5	43681308	43682991
chr5	44199307	44201118
chr5	44808702	44809722
chr5	44937286	44938641
chr5	45143643	45145617
chr5	45502591	45504150
chr5	45600940	45602704
chr5	45967028	45969050
chr5	45973862	45975727
chr5	46019345	46021209
chr5	46073580	46075039
chr5	50586467	50587817
chr5	60271504	60273448
chr5	75619022	75620644
chr5	77429544	77431278
chr5	82880136	82882009
chr5	87876070	87877748
chr5	90440660	90442533
chr5	91338138	91339526
chr5	93614564	93616676
chr5	93683202	93684487
chr5	94371299	94373059
chr5	94434254	94436031
chr5	95079410	95081234
chr5	95776463	95778886
chr5	100179427	100181073
chr5	103113504	103115117
chr5	111975320	111977661
chr5	115350885	115352495
chr5	116068333	116069826
chr5	128023154	128024735
chr5	134215189	134216919
chr5	139024728	139026479
chr5	142976690	142978710
chr5	143193174	143195486
chr5	143428376	143430305
chr5	143465026	143466660
chr5	150763934	150765166
chr5	157134543	157135613
chr5	157918549	157920287
chr5	159039434	159041563
chr5	165503539	165505047
chr5	169868646	169870439
chr5	172188530	172189540
chr5	174070977	174073256
chr5	174546630	174548044
chr5	175919944	175921349
chr5	177075933	177077310
chr5	177311421	177313279
chr5	178280070	178281754
chr5	180601728	180603484
chr6	7139833	7142990
chr6	7470574	7471835
chr6	11827378	11829911
chr6	16730723	16731823
chr6	18112297	18113894
chr6	21659158	21661079
chr6	24909251	24912036
chr6	27801196	27803008
chr6	28792806	28794211
chr6	30877214	30879044
chr6	37330805	37332388
chr6	37981831	37983096
chr6	38388538	38390544
chr6	42022016	42024179
chr6	44254077	44255230
chr6	45236932	45238871
chr6	45494770	45496255
chr6	47892395	47894070
chr6	50186682	50188760
chr6	71286906	71288332
chr6	74705261	74706677
chr6	79785199	79786251
chr6	81590833	81592112
chr6	82073842	82075438
chr6	84720327	84721745
chr6	84888824	84890088
chr6	87129214	87130584
chr6	87393366	87395475
chr6	101430940	101432789
chr6	101556001	101557765
chr6	105333612	105334677
chr6	111057526	111059177
chr6	116125287	116128016
chr6	118719125	118720422
chr6	120068573	120069656
chr6	127107696	127109795
chr6	131047635	131049323
chr6	134129218	134130374
chr6	135455492	135456628
chr6	137175614	137177633
chr6	137355716	137358146
chr6	139433162	139434672
chr6	146984289	146986397
chr6	151129700	151131174
chr6	155250633	155253089
chr6	156780465	156782064
chr6	157463197	157465539
chr6	158054737	158056143
chr6	159165476	159167209
chr6	159849699	159851441
chr6	166625597	166627235
chr6	167397772	167399398
chr6	167811520	167813012
chr6	167984262	167986058
chr6	170549281	170552891
chr7	2897991	2899599
chr7	5532120	5533292
chr7	7349746	7351494
chr7	11072257	11074707
chr7	17590916	17592444
chr7	19033323	19033873
chr7	23814409	23816045
chr7	26196814	26198223
chr7	26557434	26558436
chr7	27158075	27158977
chr7	32586997	32588573
chr7	35590598	35592426
chr7	38405718	38406723
chr7	40129197	40131058
chr7	41870407	41872316
chr7	47289698	47291574
chr7	49836915	49838333
chr7	50726877	50728011
chr7	51366747	51368464
chr7	52086859	52088925
chr7	66284900	66286518
chr7	73381789	73383379
chr7	78945288	78946906
chr7	79024725	79025694
chr7	80706946	80708179
chr7	85801835	85803636
chr7	90853788	90855043
chr7	90857308	90859520
chr7	90879841	90880749
chr7	91626032	91627758
chr7	91767128	91768726
chr7	92387858	92389212
chr7	92691670	92692600
chr7	93129282	93131071
chr7	93162169	93163830
chr7	93849807	93850967
chr7	94141705	94142856
chr7	94143119	94144822
chr7	94207224	94208438
chr7	95298142	95299152
chr7	96338628	96340553
chr7	96499724	96501672
chr7	96677839	96678940
chr7	97198782	97200545
chr7	98950942	98952742
chr7	99182251	99184202
chr7	99257244	99258739
chr7	99616319	99617867
chr7	100135726	100138014
chr7	100429408	100430853
chr7	100455313	100457105
chr7	100875754	100877471
chr7	100958208	100959792
chr7	100970867	100972919
chr7	101123615	101125858
chr7	101574877	101576128
chr7	101717541	101719340
chr7	101719591	101721018
chr7	101909453	101911429
chr7	102306504	102307890
chr7	103623547	103624893
chr7	103922450	103923445
chr7	104616216	104618444
chr7	104893489	104894900
chr7	105015189	105016868
chr7	105181160	105182883
chr7	105380186	105382025
chr7	105722210	105724272
chr7	106579291	106580849
chr7	106618417	106619888
chr7	106739132	106741144
chr7	106891710	106893641
chr7	107069487	107070539
chr7	107472349	107474000
chr7	107742238	107744129
chr7	107844696	107847038
chr7	107859040	107861113
chr7	111676192	111677808
chr7	113158743	113161038
chr7	113969799	113971332
chr7	115960697	115962174
chr7	116788137	116789998
chr7	116882665	116884392
chr7	117623396	117626206
chr7	117679283	117680672
chr7	117772848	117774906
chr7	117890790	117892082
chr7	118351544	118354000
chr7	119254148	119255713
chr7	119277294	119279590
chr7	120232240	120233913
chr7	120343087	120346907
chr7	120589695	120591309
chr7	120659157	120661609
chr7	121547404	121549537
chr7	122027109	122028016
chr7	122176568	122178488
chr7	125560701	125562476
chr7	125636709	125638375
chr7	126153152	126154460
chr7	126558653	126560501
chr7	126672280	126673128
chr7	127409072	127411244
chr7	127411948	127413546
chr7	127472820	127474490
chr7	127947945	127949725
chr7	128118771	128120809
chr7	128299494	128300840
chr7	128342844	128344832
chr7	128843528	128845068
chr7	128909745	128911118
chr7	128930867	128933351
chr7	129225659	129226899
chr7	129247667	129249521
chr7	129447605	129449392
chr7	129503099	129504526
chr7	129862280	129863814
chr7	130262465	130264540
chr7	130393087	130394831
chr7	130913627	130915369
chr7	130926360	130927625
chr7	131553595	131554738
chr7	131640631	131642748
chr7	132890136	132891886
chr7	133229547	133231371
chr7	133318121	133319367
chr7	134000113	134001461
chr7	134426569	134427680
chr7	134646308	134648551
chr7	134709899	134710941
chr7	135045300	135047252
chr7	135752507	135753656
chr7	136732072	136733678
chr7	137474404	137476069
chr7	137924335	137925133
chr7	137995896	137997663
chr7	139036159	139037651
chr7	139131760	139133658
chr7	139261732	139263667
chr7	139359272	139361303
chr7	139585905	139587537
chr7	139615298	139617266
chr7	139657940	139659579
chr7	140251809	140253729
chr7	140376069	140378292
chr7	140548162	140550280
chr7	140655813	140656743
chr7	141006377	141008424
chr7	141013295	141014726
chr7	141328068	141329731
chr7	141554623	141556587
chr7	141685841	141689311
chr7	142384135	142385783
chr7	143846551	143850423
chr7	144638586	144641072
chr7	145089868	145091674
chr7	147726812	147728209
chr7	148184600	148186745
chr7	148481661	148483359
chr7	149261304	149262616
chr7	149521201	149522442
chr7	149708424	149709622
chr7	150770096	150771478
chr7	151019662	151021849
chr7	151638829	151639760
chr7	151677659	151678874
chr7	151882438	151884123
chr7	151922675	151924498
chr7	152405846	152406799
chr7	154523660	154525678
chr7	154809053	154811717
chr7	155006011	155007657
chr7	155356842	155358449
chr7	155423115	155424176
chr7	156222622	156224672
chr7	156362121	156363969
chr7	156664557	156665812
chr7	157978569	157979864
chr7	158222324	158223349
chr7	158496933	158498948
chr7	158548706	158550293
chr7	158642744	158644111
chr7	158964421	158966118
chr7	159000573	159002651
chr7	159108644	159110237
chr7	159155226	159157407
chr8	46044891	46047035
chr8	46354680	46356474
chr8	47545822	47547597
chr8	47769737	47771593
chr8	48589222	48590580
chr8	50774556	50776473
chr8	52269522	52270814
chr8	52502481	52504081
chr8	52598300	52599753
chr8	52927578	52929557
chr8	53852811	53854099
chr8	54336487	54338031
chr8	54400678	54402741
chr8	54639311	54640915
chr8	54844683	54846315
chr8	55146747	55147946
chr8	55664314	55665813
chr8	55974865	55976167
chr8	56161718	56163076
chr8	56246067	56247929
chr8	56332776	56334449
chr8	56555721	56558435
chr8	56927897	56929539
chr8	57550245	57551826
chr8	58116066	58118014
chr8	58395294	58398210
chr8	58538406	58540200
chr8	58990523	58992133
chr8	60096715	60098910
chr8	60654689	60656177
chr8	60911413	60912725
chr8	61075763	61077395
chr8	61288753	61290301
chr8	61352475	61354231
chr8	61379067	61380423
chr8	61515324	61516704
chr8	61555094	61556856
chr8	62057328	62059191
chr8	62584069	62585913
chr8	62905711	62907030
chr8	62952016	62953297
chr8	62956224	62957881
chr8	63247871	63249262
chr8	63408597	63410017
chr8	63701199	63702559
chr8	64744596	64746445
chr8	64815091	64816577
chr8	65349862	65350977
chr8	65376365	65378512
chr8	66039563	66042179
chr8	66441059	66442642
chr8	67443124	67445083
chr8	70121757	70123857
chr8	70549805	70551232
chr8	71309884	71311637
chr8	71718872	71720665
chr8	73172720	73175053
chr8	73320601	73321804
chr8	73973526	73975742
chr8	74142537	74144347
chr8	74472058	74473826
chr8	74532658	74534216
chr8	74547548	74549158
chr8	75084027	75085878
chr8	75187240	75189671
chr8	75199168	75200912
chr8	76568748	76570298
chr8	76990861	76992086
chr8	78716206	78717966
chr8	78855812	78857758
chr8	79470611	79472790
chr8	79584709	79585595
chr8	81261809	81263528
chr8	81295722	81298083
chr8	81314792	81316901
chr8	81338026	81339316
chr8	81544641	81546477
chr8	81548357	81549803
chr8	81803971	81805512
chr8	81955137	81956770
chr8	82189911	82191147
chr8	83190518	83191701
chr8	84678181	84679953
chr8	84812953	84814250
chr8	86033394	86035319
chr8	86036016	86038412
chr8	86318956	86320732
chr8	86418370	86420221
chr8	87142595	87144253
chr8	88195821	88196744
chr8	90055921	90057371
chr8	90169901	90171243
chr8	91068934	91070284
chr8	91538714	91540933
chr8	91847892	91849906
chr8	92791035	92792862
chr8	92882679	92884433
chr8	93427639	93429482
chr8	94045335	94046896
chr8	94894517	94896309
chr8	95252924	95254872
chr8	95915771	95917720
chr8	96526430	96527824
chr8	97508233	97510478
chr8	97550704	97551759
chr8	97661722	97663522
chr8	98288241	98290044
chr8	99525215	99526946
chr8	99810517	99812278
chr8	100222876	100224878
chr8	100446205	100448268
chr8	100721919	100723547
chr8	100762967	100764731
chr8	101000968	101003086
chr8	101125935	101127295
chr8	101467288	101468797
chr8	101591125	101592387
chr8	101702108	101703675
chr8	101785404	101787007
chr8	102496219	102498505
chr8	102606432	102607968
chr8	102817494	102819655
chr8	103264515	103266050
chr8	103414247	103416179
chr8	103865567	103866754
chr8	103903201	103904579
chr8	104021040	104022986
chr8	104449887	104451495
chr8	105614360	105615912
chr8	105710236	105711970
chr8	105775817	105777369
chr8	105929648	105931609
chr8	106410294	106411471
chr8	106544072	106546065
chr8	107222824	107224470
chr8	107928973	107930900
chr8	107948492	107950018
chr8	108070525	108073385
chr8	108871304	108873502
chr8	112647491	112649103
chr8	112909849	112911297
chr8	113367241	113368530
chr8	116545398	116547532
chr8	116851292	116853331
chr8	117295103	117296741
chr8	117449778	117450987
chr8	118103289	118104507
chr8	118119508	118121392
chr8	118703834	118705847
chr8	118944816	118947755
chr8	119494823	119496467
chr8	120292777	120294553
chr8	120733825	120735909
chr8	120742820	120744372
chr8	120808233	120809675
chr8	122389256	122391052
chr8	122693980	122695783
chr8	122793503	122795356
chr8	122877449	122879162
chr8	122922931	122924733
chr8	123160101	123161310
chr8	123285138	123286790
chr8	123589135	123590719
chr8	124256066	124257677
chr8	124270373	124271997
chr8	124538386	124539770
chr8	124626925	124628694
chr8	124998854	125002067
chr8	125088231	125089840
chr8	125272871	125274994
chr8	125431471	125432423
chr8	125527024	125529382
chr8	125955450	125957148
chr8	126331733	126334280
chr8	127471769	127473876
chr8	127701000	127702676
chr8	127792634	127794090
chr8	127798286	127799598
chr8	128488423	128490346
chr8	129143252	129146226
chr8	129198249	129199516
chr8	129535426	129537499
chr8	129545453	129548177
chr8	129665505	129666592
chr8	129731593	129732831
chr8	129959208	129960553
chr8	130044854	130047028
chr8	130246801	130248763
chr8	130355493	130357679
chr8	130442177	130444090
chr8	131110945	131113592
chr8	131326371	131327739
chr8	131475484	131477112
chr8	132154859	132156590
chr8	132941446	132942901
chr8	132995331	132996462
chr8	133074439	133076317
chr8	133092028	133093028
chr8	133268309	133269602
chr8	133269947	133271564
chr8	133340534	133342568
chr8	133568675	133570023
chr8	133862181	133865658
chr8	134647720	134650167
chr8	135318997	135320516
chr8	135538309	135539659
chr8	135594694	135596318
chr8	136020424	136022071
chr8	137834977	137836528
chr8	138150161	138151560
chr8	138295522	138298258
chr8	138679543	138680797
chr8	138725376	138727468
chr8	138775894	138778990
chr8	139015657	139017582
chr8	139171822	139174100
chr8	139580847	139583074
chr8	139674017	139676090
chr8	140251386	140252682
chr8	140547803	140550094
chr8	141674974	141676763
chr8	141744632	141746088
chr8	141923822	141925550
chr8	142582746	142585219
chr8	143111712	143113077
chr8	143237988	143239417
chr8	143489385	143491256
chr8	143523671	143525182
chr8	143977976	143979534
chr8	144324935	144326430
chr8	144345227	144346431
chr8	144413498	144414812
chr8	145006241	145007230
chr9	4958962	4961055
chr9	20643942	20646095
chr9	20823972	20824767
chr9	29413692	29415129
chr9	29701445	29702908
chr9	35635293	35637079
chr9	40924118	40924981
chr9	68635971	68637423
chr9	73733851	73735336
chr9	75661632	75662732
chr9	76217590	76218389
chr9	77767097	77769078
chr9	78280270	78281882
chr9	79173852	79175255
chr9	86523834	86525772
chr9	86864571	86866406
chr9	92561584	92562820
chr9	93940905	93942523
chr9	95029728	95031329
chr9	95487230	95488665
chr9	101481063	101483078
chr9	110533361	110535104
chr9	111289979	111291850
chr9	111845896	111847379
chr9	115026915	115029737
chr9	124217427	124219492
chr9	125847953	125848874
chr9	126097379	126099110
chr9	128898559	128900958
chr9	136189301	136190342
chr9	136567595	136569475
chr9	136786600	136788768
chr9	136790773	136792226
chrUn_GL000216v2	4658	7288
chrUn_GL000216v2	60416	62541
chrUn_GL000219v1	91299	93808
chrUn_KI270435v1	900	2413
chrUn_KI270442v1	186333	188506
chrUn_KI270538v1	80543	81598
chrUn_KI270587v1	230	2309
chrUn_KI270744v1	107878	109488
chrUn_KI270750v1	11160	12600
chrUn_KI270750v1	27769	29733
chrUn_KI270751v1	148634	150742
chrUn_KI270757v1	14368	16736
chrX	64386831	64387752
