# Supplementary material for: Perturbing LSD1 and WNT rewires transcription to synergistically induce AML differentiation
Source: Nature. 2025 Apr 16;642(8067):508–18. doi: 10.1038/s41586-025-08915-1 (PMC12158781; doi:10.1038/s41586-025-08915-1)
Supplement: Supplementary file 10 — THP-1 IRF7 CUT&RUN peaks. [file 41586_2025_8915_MOESM10_ESM.xlsx]

## Sheet: IRF7_combo_r1
chr1	1398381	1400450
chr1	1775913	1778885
chr1	1887939	1890430
chr1	2228911	2233010
chr1	2411441	2414949
chr1	3855751	3858352
chr1	3899686	3901990
chr1	5990942	5993797
chr1	6025418	6029585
chr1	6207873	6210412
chr1	6599754	6601830
chr1	8701024	8703620
chr1	8875674	8881266
chr1	9068403	9069854
chr1	9127738	9129627
chr1	9538823	9541563
chr1	9651718	9655342
chr1	9910205	9911850
chr1	9941958	9944271
chr1	10032579	10035036
chr1	10398312	10400805
chr1	10940352	10942610
chr1	11098574	11101000
chr1	11261863	11263670
chr1	11273111	11276291
chr1	11735802	11739367
chr1	11804969	11808455
chr1	11907267	11909454
chr1	15410532	15412686
chr1	15832355	15836355
chr1	15848615	15853099
chr1	16350771	16353180
chr1	16365081	16369121
chr1	16611759	16614676
chr1	16643119	16645862
chr1	19250490	19254005
chr1	19310802	19314477
chr1	19596554	19598948
chr1	21174843	21176419
chr1	21781163	21783773
chr1	23019429	23023040
chr1	23168238	23170401
chr1	23340451	23345595
chr1	23367639	23370296
chr1	23778417	23780459
chr1	23958534	23961689
chr1	23976894	23979685
chr1	24501536	24503965
chr1	24641413	24645612
chr1	24744910	24747662
chr1	24963495	24966017
chr1	25231641	25233390
chr1	25245275	25248662
chr1	25338248	25341166
chr1	25817963	25821430
chr1	25858313	25861748
chr1	25996611	25998369
chr1	26233023	26236022
chr1	26470489	26473165
chr1	26529717	26531531
chr1	26540883	26543840
chr1	26618892	26622488
chr1	26694457	26699491
chr1	26785413	26789346
chr1	26864147	26866977
chr1	27321895	27323797
chr1	27365219	27367276
chr1	27771699	27774946
chr1	27883923	27886873
chr1	28086571	28090097
chr1	28234195	28237996
chr1	28246131	28250841
chr1	28369050	28371371
chr1	28509750	28512856
chr1	28513301	28515813
chr1	28551621	28554269
chr1	29179130	29183433
chr1	31063158	31066679
chr1	31295836	31298951
chr1	32014602	32016232
chr1	32107021	32109514
chr1	32179884	32182723
chr1	32200200	32202244
chr1	32291313	32293345
chr1	32333601	32336256
chr1	32650056	32653616
chr1	32815754	32819408
chr1	33033630	33037338
chr1	35267504	35270704
chr1	35640178	35642943
chr1	35768450	35770095
chr1	35808417	35811676
chr1	35930674	35933720
chr1	36148787	36151347
chr1	36155460	36157963
chr1	36223498	36225883
chr1	36384974	36387363
chr1	37473724	37480235
chr1	37688800	37693079
chr1	37857382	37860305
chr1	37988118	37990455
chr1	39203813	39207003
chr1	39214373	39217863
chr1	39574275	39577420
chr1	39788516	39791962
chr1	39881661	39883563
chr1	39954357	39956841
chr1	40038883	40041315
chr1	40256448	40259451
chr1	40373292	40375608
chr1	40691509	40693160
chr1	40979308	40982742
chr1	42657696	42660612
chr1	42680305	42685524
chr1	43649103	43652387
chr1	43705401	43708637
chr1	43832744	43835969
chr1	43836781	43839015
chr1	44673332	44677748
chr1	44728848	44731873
chr1	44774653	44777164
chr1	44985110	44986608
chr1	45010071	45013736
chr1	45338761	45341752
chr1	45520724	45522611
chr1	45549995	45552217
chr1	45582931	45587553
chr1	45684758	45689519
chr1	45749405	45751484
chr1	46131014	46133541
chr1	46300891	46305773
chr1	46306235	46309546
chr1	46339866	46341344
chr1	47312505	47315033
chr1	48448866	48452338
chr1	50972788	50983431
chr1	51516717	51519625
chr1	51875494	51879655
chr1	52032016	52034606
chr1	52053716	52056256
chr1	52403066	52405905
chr1	52550482	52553954
chr1	52696397	52699044
chr1	53325306	53327911
chr1	54051686	54055396
chr1	54540310	54544050
chr1	54764013	54765362
chr1	54884463	54886626
chr1	55212918	55216729
chr1	58815049	58817945
chr1	59295492	59298787
chr1	62436359	62440805
chr1	65067670	65069075
chr1	66923896	66926733
chr1	66930318	66932981
chr1	67425484	67431820
chr1	70202932	70206709
chr1	70352252	70354804
chr1	70409962	70412383
chr1	72281424	72285409
chr1	72635513	72638333
chr1	75785366	75790617
chr1	77680268	77684332
chr1	77974836	77979489
chr1	81799194	81801829
chr1	81802876	81805546
chr1	84503896	84508104
chr1	84572057	84575457
chr1	84993440	84999019
chr1	86704796	86707700
chr1	86913568	86916636
chr1	88683650	88686614
chr1	88700287	88703462
chr1	89632541	89637545
chr1	89818849	89824213
chr1	89842288	89844845
chr1	92482391	92489868
chr1	92783835	92786927
chr1	93077859	93080957
chr1	93176471	93179628
chr1	93344568	93354031
chr1	94539955	94543177
chr1	96721753	96723488
chr1	97904469	97908007
chr1	97918923	97921034
chr1	100131616	100135051
chr1	100351302	100354496
chr1	100894281	100896017
chr1	101024226	101027282
chr1	107963421	107964814
chr1	109090391	109092432
chr1	109099810	109102461
chr1	109213588	109215426
chr1	109281840	109284227
chr1	109424441	109427185
chr1	109619054	109621561
chr1	109984210	109986458
chr1	110034084	110035595
chr1	110337192	110344426
chr1	110873034	110875480
chr1	111138499	111143221
chr1	111202242	111206900
chr1	111447226	111449330
chr1	111473571	111476543
chr1	111487617	111489795
chr1	111619661	111621830
chr1	112616849	112621589
chr1	112713780	112715546
chr1	112953009	112957682
chr1	113758261	113760395
chr1	113809364	113813468
chr1	113903657	113906120
chr1	113927690	113931866
chr1	114509221	114511917
chr1	114754686	114759381
chr1	116375831	116378458
chr1	117058652	117060858
chr1	117368163	117370640
chr1	117928924	117932312
chr1	119711312	119714038
chr1	121517860	121520569
chr1	143214620	143215939
chr1	143253807	143255078
chr1	143262675	143264103
chr1	144549977	144553013
chr1	145823203	145825678
chr1	145844370	145846795
chr1	145857877	145860831
chr1	145917121	145920003
chr1	145926687	145929634
chr1	145956637	145959299
chr1	145963793	145965724
chr1	145994858	145997684
chr1	146033838	146039377
chr1	147170880	147174047
chr1	147242567	147244556
chr1	147598614	147601206
chr1	148333483	148335694
chr1	149843627	149850810
chr1	149884393	149890761
chr1	149926442	149928508
chr1	150008606	150012123
chr1	150065936	150069286
chr1	150186443	150188036
chr1	150232643	150237549
chr1	150254931	150256599
chr1	150362826	150366865
chr1	150514846	150517509
chr1	150575735	150580866
chr1	150628175	150630910
chr1	150763509	150766300
chr1	150873806	150877600
chr1	150925899	150927857
chr1	150972501	150975972
chr1	151005106	151007427
chr1	151007741	151009800
chr1	151056706	151059649
chr1	151070192	151071832
chr1	151156135	151159425
chr1	151198287	151201377
chr1	151254529	151256318
chr1	151281175	151283971
chr1	151325477	151328165
chr1	151346656	151348456
chr1	151398588	151401236
chr1	151457220	151458633
chr1	151611484	151613879
chr1	151908226	151910637
chr1	151991803	151993828
chr1	152034053	152039230
chr1	152047125	152049269
chr1	153534944	153536600
chr1	153545123	153546279
chr1	153633304	153636472
chr1	153669416	153672552
chr1	153727222	153729852
chr1	153782265	153784344
chr1	153919243	153924325
chr1	153944402	153947470
chr1	153955707	153960596
chr1	153962097	153964584
chr1	153965660	153968256
chr1	153975507	153978729
chr1	153985300	153987594
chr1	153989925	153994249
chr1	154157515	154159971
chr1	154179871	154184507
chr1	154218455	154223708
chr1	154324047	154327326
chr1	154404697	154408762
chr1	154556468	154559715
chr1	154606459	154609946
chr1	154935480	154938083
chr1	154960462	154962824
chr1	154973421	154977606
chr1	154982362	154985236
chr1	154999922	155004619
chr1	155007017	155009998
chr1	155049295	155052876
chr1	155083761	155086200
chr1	155134240	155137461
chr1	155138819	155140849
chr1	155176860	155179173
chr1	155193603	155194968
chr1	155208147	155210466
chr1	155226401	155228672
chr1	155240977	155245956
chr1	155254075	155255464
chr1	155260409	155262693
chr1	155272038	155274409
chr1	155307979	155310314
chr1	155322408	155326053
chr1	155561426	155566573
chr1	155687615	155690980
chr1	155744731	155746110
chr1	155856832	155860650
chr1	155909405	155912031
chr1	155930213	155935491
chr1	155974861	155981261
chr1	156052743	156056393
chr1	156113867	156117592
chr1	156125031	156127766
chr1	156192828	156195309
chr1	156212096	156214489
chr1	156280506	156283913
chr1	156335736	156339404
chr1	156455675	156458173
chr1	156488086	156505478
chr1	156590465	156593429
chr1	156599967	156602268
chr1	156725507	156730093
chr1	156739934	156742134
chr1	156747304	156753385
chr1	156766218	156769171
chr1	157043083	157046724
chr1	157136801	157139552
chr1	158247641	158249554
chr1	158830188	158834371
chr1	159008807	159013556
chr1	159075829	159078393
chr1	159091098	159093412
chr1	159922971	159926219
chr1	160030596	160032848
chr1	160260757	160264021
chr1	160283674	160285215
chr1	160341189	160344935
chr1	160657139	160658958
chr1	160861164	160864515
chr1	161020050	161022581
chr1	161043798	161047036
chr1	161067885	161070202
chr1	161117268	161119871
chr1	161130782	161134538
chr1	161164006	161167541
chr1	161176388	161178359
chr1	161185016	161186727
chr1	161201076	161204459
chr1	161216443	161218098
chr1	161225470	161227867
chr1	161304351	161307080
chr1	161313087	161315439
chr1	161389062	161391005
chr1	161398094	161399774
chr1	161504752	161507703
chr1	161539330	161542503
chr1	161725836	161728003
chr1	161749479	161751385
chr1	161764809	161768132
chr1	162002884	162004339
chr1	162560796	162563953
chr1	163321057	163323301
chr1	165375812	165377539
chr1	165536856	165539398
chr1	165628750	165633965
chr1	165695830	165699274
chr1	165767713	165770852
chr1	165826698	165830306
chr1	167218957	167221274
chr1	167552053	167554026
chr1	167627729	167633274
chr1	167714719	167718080
chr1	167720498	167723769
chr1	167933953	167938739
chr1	168178231	168181038
chr1	168225751	168227954
chr1	169366767	169369451
chr1	169794126	169796242
chr1	169891289	169894791
chr1	170530793	170533850
chr1	171485109	171488019
chr1	171739572	171742996
chr1	172357951	172360143
chr1	172531514	172535896
chr1	173429567	173431337
chr1	173477295	173479087
chr1	173822711	173827311
chr1	173864305	173866860
chr1	173867739	173870429
chr1	174018458	174023180
chr1	174157570	174160581
chr1	174204135	174207211
chr1	174998263	175002182
chr1	175021985	175024624
chr1	175122546	175125524
chr1	176204564	176208767
chr1	179026161	179028781
chr1	179035830	179038520
chr1	179875333	179878748
chr1	179880862	179884863
chr1	179952774	179957415
chr1	180154882	180156728
chr1	180229983	180232340
chr1	180501284	180504388
chr1	181020569	181023024
chr1	181033271	181034840
chr1	181061539	181064112
chr1	181089638	181091517
chr1	182389545	182393165
chr1	182602540	182604458
chr1	182839009	182843138
chr1	183022482	183025361
chr1	183469598	183474915
chr1	183631954	183637043
chr1	184050601	184053816
chr1	184752268	184756465
chr1	184928591	184932220
chr1	184972740	184975242
chr1	185045317	185047410
chr1	185155219	185158284
chr1	185314434	185318737
chr1	186373299	186377439
chr1	186535106	186538310
chr1	186679692	186682983
chr1	186828003	186832016
chr1	186837838	186840896
chr1	192157897	192163396
chr1	192807180	192810740
chr1	193057510	193062241
chr1	193102588	193105847
chr1	193120975	193124296
chr1	197144230	197146803
chr1	197198085	197202900
chr1	197773533	197776498
chr1	198155237	198160251
chr1	198638173	198643268
chr1	198654965	198658190
chr1	198679743	198683442
chr1	198879367	198882575
chr1	198934259	198937981
chr1	198983715	198987398
chr1	199180902	199184796
chr1	200408688	200411068
chr1	200619357	200622432
chr1	200668541	200671663
chr1	200738871	200742078
chr1	200855910	200859136
chr1	200883019	200889901
chr1	200890744	200892950
chr1	201020294	201023619
chr1	201505457	201508566
chr1	201829015	201831263
chr1	201955297	201957585
chr1	201982216	201984547
chr1	202158603	202162200
chr1	202340608	202342555
chr1	202347956	202350110
chr1	202805448	202810060
chr1	202926388	202928232
chr1	202956622	202959273
chr1	203005973	203007329
chr1	203288557	203290883
chr1	203324744	203328410
chr1	203626064	203629625
chr1	203794603	203797272
chr1	203860406	203863939
chr1	204405597	204412639
chr1	204492544	204494929
chr1	204506601	204508386
chr1	204511980	204514706
chr1	204515647	204519088
chr1	205120140	205122326
chr1	205630035	205632711
chr1	205678106	205681459
chr1	205748443	205750966
chr1	205812246	205814358
chr1	206000596	206003806
chr1	206080139	206086925
chr1	206470035	206473775
chr1	206556292	206559478
chr1	206574054	206576353
chr1	206634225	206636893
chr1	206685608	206687753
chr1	207320643	207323745
chr1	207750596	207753750
chr1	208747345	208749340
chr1	209674057	209677642
chr1	209755404	209757627
chr1	209767703	209770735
chr1	209826859	209829891
chr1	211259948	211262012
chr1	211382308	211383986
chr1	211575255	211580520
chr1	211605595	211608259
chr1	211673679	211676233
chr1	212033767	212039343
chr1	212285153	212287806
chr1	212414155	212415983
chr1	212608107	212610449
chr1	212698167	212701912
chr1	212751506	212753879
chr1	212789961	212791789
chr1	212856792	212861115
chr1	213013969	213016692
chr1	214602494	214605607
chr1	215566533	215568747
chr1	217629734	217632251
chr1	219173552	219175446
chr1	220043183	220046757
chr1	220088596	220090692
chr1	220094134	220095364
chr1	220270021	220272958
chr1	220876276	220882827
chr1	221742262	221743514
chr1	222464779	222466758
chr1	222643246	222645533
chr1	222711866	222713818
chr1	223824962	223827986
chr1	223830810	223834202
chr1	223843954	223847690
chr1	224112955	224116692
chr1	224182412	224185533
chr1	224328560	224331910
chr1	224356713	224358953
chr1	224431804	224434362
chr1	224434794	224436700
chr1	225425481	225428188
chr1	225466486	225468869
chr1	225776181	225780337
chr1	225880699	225883836
chr1	225997448	226003323
chr1	226061118	226065980
chr1	226121640	226123249
chr1	226184687	226187314
chr1	226307873	226311601
chr1	226406710	226409059
chr1	226937830	226941813
chr1	227314657	227318568
chr1	227733124	227736031
chr1	228080554	228086831
chr1	228101208	228103420
chr1	228138806	228142175
chr1	228164651	228167150
chr1	228404073	228406494
chr1	228455328	228461184
chr1	228485129	228487640
chr1	228646524	228648969
chr1	229339492	229344005
chr1	229506092	229508979
chr1	229556088	229560572
chr1	229626203	229628095
chr1	230642523	230644774
chr1	231239869	231243187
chr1	231333488	231339950
chr1	231418424	231422981
chr1	231526523	231530766
chr1	231625466	231628805
chr1	232950253	232952421
chr1	233111825	233114200
chr1	233326205	233330432
chr1	234371914	234375896
chr1	234475422	234479755
chr1	234598426	234609762
chr1	234610176	234614641
chr1	234723105	234725060
chr1	234771636	234773738
chr1	234841127	234843792
chr1	234960316	234965674
chr1	234977945	234981259
chr1	235125984	235129098
chr1	235160802	235162329
chr1	235325078	235332453
chr1	235501726	235506584
chr1	235847856	235859746
chr1	235861293	235868845
chr1	235938364	235943906
chr1	235945389	235947069
chr1	235954109	235956317
chr1	235970300	235973157
chr1	236281094	236283408
chr1	236523329	236525002
chr1	236602723	236605555
chr1	236794409	236797516
chr1	241309517	241311965
chr1	241517799	241521056
chr1	241531406	241533627
chr1	241638051	241640369
chr1	241846968	241849279
chr1	243252809	243259345
chr1	243267222	243269116
chr1	243727366	243733299
chr1	243849567	243851413
chr1	244448851	244453182
chr1	244652325	244654813
chr1	244833249	244838676
chr1	244860143	244865797
chr1	244867374	244869507
chr1	244968122	244972190
chr1	245153098	245156681
chr1	246106653	246108936
chr1	246563565	246573913
chr1	246586919	246589229
chr1	246608355	246610560
chr1	246723157	246725562
chr1	246927243	246931519
chr1	247006914	247008830
chr1	247207974	247210932
chr1	247414197	247422831
chr1	248836880	248839537
chr1	248857029	248860653
chr1	248871194	248875135
chr1	248905521	248907842
chr10	1053798	1056768
chr10	3466942	3469991
chr10	3783384	3785235
chr10	5411803	5414318
chr10	5683933	5686612
chr10	5810332	5814105
chr10	5975643	5978373
chr10	6088894	6091365
chr10	7408458	7412034
chr10	7787442	7789052
chr10	11164585	11167736
chr10	11610222	11612626
chr10	12193796	12199272
chr10	12219178	12220712
chr10	13098769	13101291
chr10	13298417	13302941
chr10	14602350	14604037
chr10	14836614	14840190
chr10	14878785	14880613
chr10	14952283	14955434
chr10	14958930	14960498
chr10	15096509	15099561
chr10	15858246	15860745
chr10	16815882	16819507
chr10	17215148	17218351
chr10	17226370	17230340
chr10	18649246	18651558
chr10	21495977	21497882
chr10	26697235	26699389
chr10	26857806	26860525
chr10	27152743	27158095
chr10	27238798	27244368
chr10	27504209	27508046
chr10	27659755	27664709
chr10	27723031	27729776
chr10	27730733	27733772
chr10	27740362	27749792
chr10	28677496	28680865
chr10	30025279	30028302
chr10	30433331	30434953
chr10	30988734	30991509
chr10	30995168	31000424
chr10	31030103	31034871
chr10	31928003	31931286
chr10	32053094	32057037
chr10	32344995	32347193
chr10	32444833	32447361
chr10	33005037	33006852
chr10	42974654	42978710
chr10	43138366	43140260
chr10	43396695	43407188
chr10	43407848	43410247
chr10	43416571	43418975
chr10	43419630	43421140
chr10	43434921	43438356
chr10	44958849	44961746
chr10	45418462	45420920
chr10	45461809	45464183
chr10	46021093	46023524
chr10	46027346	46031018
chr10	48684799	48686348
chr10	58267524	58270758
chr10	60777324	60780993
chr10	61900189	61903454
chr10	62044755	62047661
chr10	62803311	62807323
chr10	62816004	62818482
chr10	63264929	63269392
chr10	63627264	63631740
chr10	68072228	68075345
chr10	68331374	68334995
chr10	68900451	68902594
chr10	68955008	68957146
chr10	69086963	69093449
chr10	69122742	69126032
chr10	69178716	69181156
chr10	70144778	70147529
chr10	70169039	70171350
chr10	70230742	70233357
chr10	71768550	71774612
chr10	72272644	72275781
chr10	72624616	72626952
chr10	72692062	72697425
chr10	73093907	73097513
chr10	73245467	73248166
chr10	73251565	73253385
chr10	73743479	73745723
chr10	73784488	73786128
chr10	73907504	73912439
chr10	73996969	73999754
chr10	74149606	74151797
chr10	74825036	74827585
chr10	75209532	75213056
chr10	75233511	75236083
chr10	75401308	75403229
chr10	75782430	75783798
chr10	78033228	78036095
chr10	79443634	79446180
chr10	86520402	86523205
chr10	87504068	87506876
chr10	87816127	87818123
chr10	87860157	87868971
chr10	88064214	88067032
chr10	88850363	88852727
chr10	88990068	88993300
chr10	89700617	89704817
chr10	92590343	92595102
chr10	92688779	92693507
chr10	93701215	93704144
chr10	94361081	94363350
chr10	94402019	94404614
chr10	94544888	94547096
chr10	96042824	96045819
chr10	96129332	96131798
chr10	96584337	96588583
chr10	96654996	96656943
chr10	96716110	96721241
chr10	97318032	97321814
chr10	97330691	97334319
chr10	97399291	97401821
chr10	97406180	97408969
chr10	97426307	97429548
chr10	97496096	97500245
chr10	99618629	99621937
chr10	99731166	99733696
chr10	100183047	100188720
chr10	100345932	100350691
chr10	100373550	100376081
chr10	100912769	100914713
chr10	100997073	100999692
chr10	101031109	101033603
chr10	101058714	101061546
chr10	101065397	101067763
chr10	101693364	101695936
chr10	102054726	102056676
chr10	102116629	102120080
chr10	102132535	102135631
chr10	102244668	102246915
chr10	102394041	102396349
chr10	102449602	102451790
chr10	102502056	102504732
chr10	102641174	102647022
chr10	102713404	102715590
chr10	102743425	102745756
chr10	102916893	102918903
chr10	103395909	103398560
chr10	110007911	110009123
chr10	110208451	110211601
chr10	110303569	110306629
chr10	110566793	110569478
chr10	110871912	110874720
chr10	113853637	113856354
chr10	114042640	114043918
chr10	117372008	117376575
chr10	119030606	119033548
chr10	119076527	119081977
chr10	119177139	119179101
chr10	119592290	119598067
chr10	120850875	120852975
chr10	123006220	123010121
chr10	123153873	123155869
chr10	124915958	124918290
chr10	125822810	125825588
chr10	130109875	130112031
chr10	132329088	132331890
chr10	132444262	132448024
chr11	206249	209549
chr11	267547	269752
chr11	308055	309768
chr11	502427	508419
chr11	694370	697800
chr11	818685	820807
chr11	839597	844094
chr11	1762251	1764665
chr11	1771110	1772722
chr11	2300770	2303256
chr11	2399118	2401752
chr11	2989166	2991869
chr11	3160200	3161927
chr11	3163437	3165917
chr11	3836733	3842148
chr11	3855423	3858181
chr11	4093833	4096844
chr11	6602076	6605497
chr11	6617052	6619917
chr11	6681416	6683552
chr11	7512662	7516033
chr11	8687016	8690253
chr11	8964206	8965846
chr11	9313036	9316619
chr11	9459358	9462705
chr11	9572325	9578437
chr11	9757988	9760031
chr11	10292890	10295696
chr11	10303571	10305750
chr11	10807336	10809943
chr11	10856129	10859707
chr11	13668306	13671687
chr11	13672014	13674928
chr11	14499953	14501108
chr11	14544069	14546187
chr11	14643761	14646886
chr11	17204756	17207963
chr11	17351880	17354696
chr11	18320152	18324723
chr11	18394535	18397128
chr11	18525749	18527832
chr11	19242732	19245567
chr11	27470317	27472828
chr11	28106204	28108785
chr11	30322170	30324413
chr11	32583682	32586783
chr11	33211372	33213268
chr11	33257657	33261819
chr11	33869601	33872413
chr11	33889642	33895266
chr11	34052880	34054815
chr11	34103700	34107423
chr11	34425543	34428351
chr11	34437849	34440114
chr11	35140803	35143532
chr11	43358475	43360859
chr11	45803982	45805996
chr11	45917009	45919499
chr11	46117764	46119797
chr11	46343945	46347500
chr11	46617314	46619369
chr11	46698570	46700739
chr11	47214070	47216767
chr11	47248049	47250011
chr11	47257158	47259758
chr11	47268275	47271749
chr11	47374719	47379949
chr11	47551218	47553180
chr11	47578360	47580270
chr11	47765410	47769007
chr11	47980743	47983910
chr11	57424542	57426568
chr11	58572678	58579952
chr11	59549418	59553785
chr11	59555113	59559328
chr11	59614797	59617163
chr11	59754160	59756266
chr11	60056492	60058090
chr11	60377858	60379959
chr11	60842761	60844802
chr11	60913549	60915690
chr11	61359754	61362362
chr11	61428974	61432245
chr11	61791860	61794115
chr11	61814829	61817867
chr11	61963320	61969139
chr11	62123076	62125864
chr11	62426919	62429473
chr11	62543395	62547401
chr11	62553899	62557365
chr11	62571364	62575163
chr11	62590799	62592816
chr11	62599979	62602414
chr11	62611541	62613643
chr11	62643863	62646873
chr11	62652033	62654012
chr11	62665337	62673404
chr11	62708788	62710203
chr11	62724733	62729728
chr11	62753283	62754960
chr11	62785967	62788160
chr11	62804053	62807104
chr11	62829895	62833693
chr11	62838488	62841750
chr11	62856125	62860367
chr11	62880177	62883360
chr11	63505446	63507701
chr11	63669914	63672292
chr11	63680892	63682891
chr11	63837955	63841393
chr11	63974282	63977951
chr11	63985434	63988188
chr11	64090048	64093052
chr11	64164933	64166947
chr11	64182384	64187694
chr11	64205600	64207948
chr11	64225349	64227564
chr11	64229959	64231438
chr11	64240122	64242909
chr11	64250853	64252839
chr11	64269249	64270897
chr11	64304175	64306080
chr11	64316134	64319379
chr11	64448095	64450231
chr11	64740696	64744671
chr11	64876214	64879796
chr11	64915531	64918425
chr11	65012711	65015493
chr11	65133862	65136093
chr11	65261205	65263400
chr11	65333325	65335907
chr11	65381449	65384021
chr11	65418199	65420094
chr11	65425042	65428554
chr11	65429163	65431420
chr11	65496170	65498638
chr11	65502488	65509339
chr11	65572290	65575452
chr11	65610882	65613635
chr11	65614016	65615759
chr11	65857332	65861367
chr11	65887427	65892890
chr11	65917916	65920327
chr11	66001051	66003598
chr11	66266854	66269807
chr11	66288038	66289668
chr11	66334877	66337270
chr11	66479009	66480887
chr11	66617785	66620501
chr11	66637592	66640297
chr11	66676477	66679139
chr11	67119732	67122523
chr11	67195035	67198451
chr11	67266677	67269162
chr11	67276024	67278009
chr11	67289349	67292409
chr11	67316566	67318643
chr11	67352500	67354726
chr11	67463105	67466263
chr11	67629431	67631258
chr11	68001776	68004102
chr11	68029877	68032095
chr11	68038346	68041162
chr11	68117309	68121001
chr11	68460236	68463130
chr11	69639994	69643525
chr11	70312719	70316101
chr11	72432762	72434717
chr11	72750917	72753598
chr11	72810978	72815804
chr11	73140219	73143458
chr11	73184844	73187897
chr11	73217070	73220357
chr11	73271412	73273973
chr11	73306670	73309646
chr11	73759857	73761990
chr11	73786879	73789096
chr11	73875144	73878070
chr11	73981140	73984082
chr11	74170320	74172496
chr11	75349968	75352892
chr11	75399465	75403017
chr11	75814907	75817233
chr11	76444692	76447387
chr11	77819810	77822760
chr11	78349497	78352692
chr11	78573617	78575801
chr11	82898747	82902553
chr11	83155627	83159434
chr11	83192709	83195987
chr11	85626344	85629212
chr11	85646886	85648718
chr11	85663299	85665218
chr11	86066568	86070269
chr11	88335133	88338447
chr11	90219992	90222936
chr11	93737011	93742814
chr11	93783516	93786856
chr11	94128125	94131389
chr11	94491881	94496193
chr11	94543438	94549808
chr11	95066321	95068715
chr11	95229814	95232992
chr11	95789789	95791969
chr11	96242391	96245122
chr11	102450823	102454060
chr11	103088313	103092174
chr11	107857266	107860679
chr11	108221981	108225338
chr11	111877896	111880590
chr11	111936245	111939037
chr11	112023943	112026191
chr11	112073085	112075446
chr11	112961221	112962717
chr11	116771319	116774744
chr11	117095918	117098013
chr11	118400224	118404209
chr11	118433389	118439880
chr11	118572419	118575472
chr11	118788338	118791951
chr11	118924201	118926574
chr11	118928255	118930520
chr11	118996319	118999267
chr11	119017903	119020938
chr11	119055788	119058387
chr11	119094563	119096527
chr11	119099850	119103234
chr11	119106856	119109856
chr11	120211008	120213129
chr11	121291829	121294697
chr11	123060999	123065496
chr11	125886192	125888390
chr11	126210873	126213478
chr11	126302874	126305476
chr11	128904784	128906539
chr11	130002216	130004207
chr11	134224601	134226937
chr11	134252294	134255319
chr12	386146	389631
chr12	642078	644796
chr12	750840	753024
chr12	753993	757288
chr12	1689701	1693107
chr12	1808669	1812801
chr12	2877175	2878697
chr12	2889942	2892823
chr12	2959521	2961585
chr12	4537919	4540744
chr12	6339231	6342689
chr12	6384124	6385536
chr12	6450740	6453226
chr12	6468661	6471997
chr12	6531788	6534408
chr12	6554184	6556423
chr12	6567043	6568809
chr12	6604643	6606440
chr12	6686973	6691440
chr12	6722445	6725895
chr12	6752079	6754327
chr12	6789533	6791534
chr12	6850293	6853775
chr12	6866707	6869589
chr12	6943491	6945657
chr12	6950232	6954628
chr12	6969860	6972699
chr12	7016648	7019871
chr12	7187375	7190820
chr12	7498173	7500962
chr12	7933494	7936911
chr12	8947230	8951536
chr12	9647193	9651631
chr12	10373759	10375643
chr12	11652251	11654275
chr12	11764382	11766998
chr12	12265643	12267790
chr12	12714529	12724204
chr12	12724508	12727491
chr12	13097157	13100190
chr12	14364792	14368294
chr12	14957817	14963222
chr12	15881325	15884256
chr12	16347063	16350380
chr12	19439399	19442119
chr12	20627325	20629769
chr12	21654571	21658838
chr12	22624364	22626892
chr12	26124883	26126825
chr12	26274340	26275906
chr12	26937022	26940999
chr12	31316823	31319704
chr12	31321038	31326621
chr12	31958294	31962120
chr12	32679276	32681501
chr12	32753533	32756491
chr12	38901889	38907642
chr12	40223666	40227151
chr12	42586086	42589071
chr12	45214346	45217293
chr12	45724478	45730116
chr12	45732379	45737743
chr12	45986851	45992606
chr12	46266249	46269100
chr12	46370351	46373729
chr12	48679067	48683524
chr12	49055194	49061361
chr12	49109312	49111036
chr12	49129531	49131538
chr12	49740222	49742604
chr12	50111382	50113333
chr12	50400295	50403752
chr12	51023373	51026757
chr12	51970606	51973577
chr12	52069631	52071750
chr12	53178909	53182764
chr12	53251161	53253205
chr12	53378131	53382315
chr12	53439940	53442542
chr12	53451420	53454217
chr12	53498691	53502240
chr12	53622957	53627864
chr12	54277358	54284535
chr12	54358342	54361117
chr12	54362189	54365128
chr12	54416728	54420407
chr12	54497320	54499831
chr12	55706605	55709471
chr12	55815517	55818661
chr12	55827172	55831183
chr12	55926314	55928556
chr12	55930876	55933240
chr12	55972245	55974857
chr12	56040409	56043767
chr12	56116614	56119856
chr12	56127458	56129919
chr12	56157723	56159454
chr12	56220058	56223311
chr12	56299033	56301393
chr12	56314085	56316651
chr12	56358615	56360555
chr12	56634635	56637794
chr12	56683334	56690248
chr12	56721119	56726567
chr12	56749475	56751735
chr12	57077390	57079845
chr12	57086570	57091527
chr12	57110743	57112296
chr12	57229220	57231227
chr12	57239157	57241231
chr12	57459982	57462514
chr12	57518738	57521561
chr12	57771119	57773583
chr12	57844892	57847397
chr12	57933890	57937098
chr12	57939576	57943190
chr12	62258979	62262638
chr12	62601647	62604294
chr12	64451002	64453412
chr12	64608370	64609966
chr12	65169951	65172729
chr12	66187903	66191204
chr12	68931669	68934353
chr12	68961009	68963646
chr12	69240009	69243832
chr12	69347546	69351039
chr12	69738040	69741284
chr12	71661346	71666099
chr12	71685362	71687517
chr12	71754867	71756793
chr12	72269612	72276436
chr12	75478547	75481504
chr12	76028092	76032923
chr12	76083230	76086008
chr12	76557793	76560808
chr12	78035557	78043126
chr12	79933046	79936248
chr12	89351086	89354070
chr12	92141687	92147767
chr12	92870460	92871878
chr12	92927067	92929459
chr12	93318975	93321084
chr12	93375442	93381270
chr12	93438625	93443118
chr12	93467302	93469459
chr12	93569738	93572551
chr12	95216890	95219368
chr12	95472990	95475702
chr12	96033691	96035611
chr12	96195007	96196597
chr12	96397747	96400524
chr12	98514103	98523770
chr12	98592563	98595325
chr12	98645224	98648116
chr12	100199019	100201857
chr12	101876144	101878982
chr12	102118981	102122631
chr12	103928453	103930112
chr12	103964886	103967600
chr12	104287951	104290481
chr12	104455769	104464068
chr12	106244935	106247545
chr12	106357335	106359567
chr12	106954873	106957842
chr12	107091583	107094475
chr12	108559880	108563773
chr12	108631525	108634600
chr12	108729230	108732638
chr12	109097147	109100179
chr12	109899132	109901222
chr12	109994025	109996542
chr12	110281790	110284204
chr12	110402536	110404674
chr12	110500594	110502167
chr12	110581290	110584228
chr12	110740064	110744240
chr12	111595573	111599326
chr12	111840623	111843280
chr12	112011168	112016138
chr12	112107528	112109492
chr12	112418034	112420543
chr12	113207651	113209850
chr12	113220058	113224256
chr12	114682287	114685382
chr12	116121049	116124157
chr12	116275046	116277166
chr12	118329091	118331160
chr12	118357666	118360176
chr12	118371037	118374158
chr12	120198373	120202577
chr12	120444994	120448267
chr12	120494847	120498275
chr12	120527808	120530436
chr12	120684542	120689400
chr12	121399359	121401626
chr12	121535601	121539034
chr12	121625768	121628158
chr12	121792990	121795327
chr12	121798330	121800639
chr12	121800967	121804288
chr12	121805417	121807802
chr12	121811044	121813633
chr12	121888055	121890024
chr12	122079119	122082296
chr12	122497836	122502838
chr12	122523415	122529226
chr12	122979331	122982233
chr12	123230611	123234968
chr12	123362268	123364835
chr12	123432383	123435121
chr12	123457958	123459992
chr12	123581969	123585627
chr12	124386870	124390202
chr12	124861287	124863943
chr12	124913512	124924443
chr12	124937897	124939859
chr12	124987455	124989866
chr12	124993887	124997143
chr12	130871039	130874769
chr13	19633520	19635393
chr13	19780567	19783105
chr13	19959313	19962498
chr13	20126672	20128625
chr13	21602869	21604689
chr13	27250139	27254187
chr13	27424814	27426984
chr13	27619426	27623473
chr13	28100492	28103339
chr13	28139221	28142895
chr13	30465961	30467444
chr13	30615240	30617612
chr13	31159922	31163444
chr13	32030055	32033286
chr13	33541465	33543966
chr13	36344458	36347667
chr13	36999477	37002643
chr13	38348797	38350936
chr13	40976341	40982897
chr13	46179834	46182453
chr13	50077553	50081646
chr13	75480168	75483210
chr13	76882010	76887005
chr13	77025194	77026643
chr13	77323808	77331559
chr13	77698088	77701328
chr13	79402501	79406222
chr13	87671118	87673875
chr13	94594077	94596375
chr13	94601809	94603571
chr13	95642486	95646487
chr13	97386115	97388301
chr13	99200864	99202931
chr13	99255962	99259517
chr13	102595889	102598795
chr13	106564869	106568212
chr13	109728783	109732393
chr13	109777948	109779862
chr13	109780499	109783830
chr13	110711141	110717862
chr13	110913500	110916437
chr13	114062819	114065206
chr14	16092960	16094680
chr14	20332173	20334296
chr14	20454012	20456949
chr14	20468329	20470918
chr14	20631562	20633112
chr14	20680235	20686626
chr14	20954344	20956914
chr14	20988844	20991652
chr14	21069390	21072542
chr14	21267955	21270672
chr14	21382345	21385303
chr14	21454921	21457244
chr14	21476367	21478795
chr14	21509951	21512649
chr14	22588113	22590108
chr14	22766679	22767726
chr14	22835332	22839297
chr14	22870217	22872735
chr14	22917891	22920106
chr14	22928442	22931391
chr14	23006081	23007757
chr14	23008953	23010784
chr14	23033710	23035992
chr14	23069120	23071657
chr14	23095211	23097246
chr14	23299907	23302803
chr14	24093566	24095707
chr14	24113524	24115197
chr14	24140192	24142378
chr14	24145284	24148118
chr14	24194607	24196963
chr14	24232154	24235093
chr14	24241910	24243421
chr14	24441062	24443917
chr14	24574338	24577672
chr14	31023977	31028501
chr14	31205176	31208867
chr14	34459856	34462267
chr14	34868465	34875916
chr14	34980893	34984347
chr14	35120960	35124254
chr14	35291189	35296291
chr14	39429315	39432164
chr14	45083459	45085952
chr14	45133663	45138297
chr14	49583235	49587739
chr14	49597428	49599777
chr14	49616951	49619937
chr14	49620684	49625962
chr14	49630786	49634922
chr14	49861354	49864482
chr14	49891155	49898083
chr14	50060256	50062954
chr14	50940420	50945700
chr14	54438794	54442654
chr14	54881475	54883248
chr14	54900412	54903404
chr14	55026686	55030758
chr14	57391398	57393307
chr14	58244058	58247642
chr14	58297126	58300759
chr14	58427684	58430046
chr14	59187781	59190941
chr14	60091283	60093240
chr14	63541800	63544944
chr14	64386546	64389316
chr14	65410460	65413115
chr14	66507021	66510077
chr14	68976118	68980372
chr14	69151536	69155047
chr14	69396145	69401838
chr14	69765509	69768992
chr14	70906489	70908883
chr14	73057434	73061399
chr14	73136210	73138199
chr14	73454835	73459408
chr14	73460262	73463981
chr14	73711116	73715181
chr14	73886445	73889320
chr14	74763212	74766873
chr14	75174539	75177458
chr14	75276223	75284497
chr14	75294132	75297827
chr14	75426305	75428094
chr14	75521844	75524502
chr14	77096857	77099834
chr14	77320304	77322378
chr14	77374787	77378296
chr14	77456622	77458871
chr14	77614737	77616612
chr14	77706170	77709656
chr14	82190107	82192569
chr14	88005521	88007714
chr14	89953516	89955893
chr14	91057500	91060210
chr14	91113283	91117547
chr14	91415869	91417912
chr14	91507953	91510997
chr14	92038713	92041450
chr14	92120665	92123129
chr14	92651465	92654096
chr14	93072799	93075309
chr14	93205314	93207092
chr14	93329194	93334383
chr14	93347903	93350238
chr14	93953880	93956386
chr14	94079086	94082478
chr14	95184848	95187447
chr14	95532478	95536511
chr14	96361676	96363526
chr14	96500840	96504239
chr14	96796261	96799864
chr14	99479030	99481368
chr14	100065024	100068157
chr14	100240373	100243254
chr14	100374000	100377986
chr14	100683145	100685505
chr14	101947355	101949532
chr14	101964465	101966762
chr14	102084820	102087069
chr14	102139036	102140908
chr14	102316177	102320733
chr14	102590756	102592662
chr14	102593042	102595135
chr14	102778000	102780624
chr14	103121611	103123157
chr14	103384359	103388738
chr14	104751996	104754368
chr14	105018422	105022173
chr14	105489753	105491931
chr14_GL000225v1_random	65892	68107
chr15	25437038	25439972
chr15	28883935	28887926
chr15	28954693	28956879
chr15	29267430	29271105
chr15	30990153	30993048
chr15	31214655	31217336
chr15	31434269	31436264
chr15	34099882	34102191
chr15	34334512	34338536
chr15	34986821	34989368
chr15	38127671	38132444
chr15	38252880	38256883
chr15	40160328	40162941
chr15	40305536	40308622
chr15	40404577	40407587
chr15	40593800	40595423
chr15	40694140	40696687
chr15	40893588	40895828
chr15	40928961	40932223
chr15	41115027	41117627
chr15	41282857	41285226
chr15	41331102	41335706
chr15	41415940	41418735
chr15	42273623	42277091
chr15	42547423	42550570
chr15	42918579	42921486
chr15	43826355	43828637
chr15	44426607	44429436
chr15	44535392	44537778
chr15	44710368	44713161
chr15	45198768	45201519
chr15	45401662	45404330
chr15	45586715	45588817
chr15	48877301	48881043
chr15	49153183	49157993
chr15	50105414	50111771
chr15	50113167	50120320
chr15	50352696	50354337
chr15	50423792	50426687
chr15	50685539	50687354
chr15	51618750	51623972
chr15	51735183	51737097
chr15	51751194	51753317
chr15	51969994	51972824
chr15	52019776	52021733
chr15	52677309	52680178
chr15	55288007	55291052
chr15	55406244	55409346
chr15	56731729	56733666
chr15	57299684	57304618
chr15	57420409	57422720
chr15	58746002	58750515
chr15	58770069	58772401
chr15	58931225	58935157
chr15	58986419	58989136
chr15	60393287	60398075
chr15	60476258	60478172
chr15	62389670	62392146
chr15	63189148	63191413
chr15	63503505	63506820
chr15	63599341	63600768
chr15	64091857	64095207
chr15	64379052	64381548
chr15	64842406	64844933
chr15	64986771	64990665
chr15	65183644	65187534
chr15	65790327	65794013
chr15	65868583	65871509
chr15	66292668	66296225
chr15	66385185	66389022
chr15	66496075	66499902
chr15	66504047	66506342
chr15	66701078	66704472
chr15	67505346	67508309
chr15	67519217	67525150
chr15	67540863	67543823
chr15	68052690	68057802
chr15	68228078	68230704
chr15	68277963	68282076
chr15	68818103	68820455
chr15	68821043	68823049
chr15	69451550	69454179
chr15	70094870	70098490
chr15	72116977	72119153
chr15	72225658	72232548
chr15	72474455	72477310
chr15	73631436	73634252
chr15	73994495	73997993
chr15	74460414	74462078
chr15	74614649	74617725
chr15	74782513	74785014
chr15	74933671	74938047
chr15	75202811	75205046
chr15	75367285	75370066
chr15	75449166	75456770
chr15	75576947	75579938
chr15	75625845	75627384
chr15	75638110	75641674
chr15	75842539	75845338
chr15	76307570	76311994
chr15	76337439	76339983
chr15	76343229	76346371
chr15	76903567	76906443
chr15	76995371	76997402
chr15	77419803	77421619
chr15	78149381	78151661
chr15	78438240	78439883
chr15	78872057	78876858
chr15	80695799	80698144
chr15	80998616	81001788
chr15	82809297	82811521
chr15	84630187	84633280
chr15	84715096	84717615
chr15	84723601	84726035
chr15	84748929	84750978
chr15	85379703	85381996
chr15	85543936	85545346
chr15	85554637	85557045
chr15	88621201	88623333
chr15	89243498	89245431
chr15	89574395	89578299
chr15	90232663	90235598
chr15	90264712	90268023
chr15	90387765	90389861
chr15	90660687	90663644
chr15	90716394	90718920
chr15	90883757	90886380
chr15	90930203	90932676
chr15	90934178	90936339
chr15	90954769	90957761
chr15	90992657	90995728
chr15	91021184	91023228
chr15	92806799	92811528
chr15	92884012	92885957
chr15	92898503	92905607
chr15	99249034	99252442
chr15	99565474	99567642
chr15	100601753	100603763
chr15	101238490	101245014
chr15	101246352	101248913
chr15	101651008	101653538
chr16	52519	54845
chr16	76068	79278
chr16	227171	229519
chr16	399670	402448
chr16	525826	527742
chr16	587196	590081
chr16	641372	643791
chr16	719888	721490
chr16	1469540	1473197
chr16	1611695	1614460
chr16	1770817	1774508
chr16	1782349	1784333
chr16	1941521	1944126
chr16	1960321	1962455
chr16	1983164	1985502
chr16	2006796	2009801
chr16	2046088	2048907
chr16	2155812	2158856
chr16	2204697	2207146
chr16	2212532	2214539
chr16	2222965	2225288
chr16	2266820	2269891
chr16	2514661	2517597
chr16	2681329	2683920
chr16	2751190	2754155
chr16	2881907	2884235
chr16	2904071	2906486
chr16	2910312	2913389
chr16	2968891	2971067
chr16	3020341	3022420
chr16	3150599	3153551
chr16	3257445	3260271
chr16	3262767	3265592
chr16	3282103	3285572
chr16	3400495	3402909
chr16	3458463	3460880
chr16	4051584	4054749
chr16	4349820	4351509
chr16	4424450	4427363
chr16	4846003	4851926
chr16	5096548	5098868
chr16	8795608	8800046
chr16	11255399	11257674
chr16	11741592	11743887
chr16	11797378	11800645
chr16	11912366	11914547
chr16	15641291	15643657
chr16	15649514	15651828
chr16	18786505	18789661
chr16	19066722	19069320
chr16	19554538	19556635
chr16	21518617	21520552
chr16	21952631	21955029
chr16	22189951	22191656
chr16	22204714	22208340
chr16	23508360	23510454
chr16	23641124	23643605
chr16	23836175	23838283
chr16	24539604	24541878
chr16	25109731	25111702
chr16	28208919	28212246
chr16	28490344	28492895
chr16	28494354	28496549
chr16	28862060	28864806
chr16	28982546	28986673
chr16	29662148	29664102
chr16	29664478	29667754
chr16	29808008	29810279
chr16	29815205	29817687
chr16	29898379	29901383
chr16	29973447	29976176
chr16	29994520	29997336
chr16	30063282	30065767
chr16	30091432	30093205
chr16	30183336	30186317
chr16	30366757	30371627
chr16	30376251	30378966
chr16	30428941	30430572
chr16	30444740	30446054
chr16	30556717	30559114
chr16	30633980	30636889
chr16	30650443	30652685
chr16	30657216	30659415
chr16	30698011	30700478
chr16	30760906	30763205
chr16	30785701	30787925
chr16	30921745	30923852
chr16	31073273	31075818
chr16	31092672	31095234
chr16	31179085	31182019
chr16	31200897	31203819
chr16	31457007	31461280
chr16	31873774	31875956
chr16	46686568	46691831
chr16	46829155	46831558
chr16	47141809	47144375
chr16	48244222	48246254
chr16	48365410	48367491
chr16	48608010	48610852
chr16	50025039	50027187
chr16	53054422	53056706
chr16	53209470	53211603
chr16	54268552	54271953
chr16	54285080	54288477
chr16	54934408	54937699
chr16	56607831	56611068
chr16	56932701	56934729
chr16	57184209	57188034
chr16	57734546	57737105
chr16	58128191	58129860
chr16	58627620	58630551
chr16	66933451	66935810
chr16	67158599	67161818
chr16	67245248	67248903
chr16	67479582	67482141
chr16	67560650	67564934
chr16	67659166	67660889
chr16	67841556	67843897
chr16	67845872	67848141
chr16	67892452	67895048
chr16	67934952	67937812
chr16	68084478	68088296
chr16	68263339	68265904
chr16	68309499	68312048
chr16	68355521	68357344
chr16	69325920	69328984
chr16	69725518	69727621
chr16	69753506	69755426
chr16	70287469	70289677
chr16	70521830	70523833
chr16	71806705	71809191
chr16	71844825	71847292
chr16	71894001	71897128
chr16	74604585	74607563
chr16	74698772	74701332
chr16	75554890	75556858
chr16	75646440	75650400
chr16	81004789	81009525
chr16	81445014	81447680
chr16	83116235	83118962
chr16	84616265	84618098
chr16	84699824	84703286
chr16	84725979	84728265
chr16	85010436	85012544
chr16	85135524	85138142
chr16	85553368	85557700
chr16	85610593	85614099
chr16	85686988	85689521
chr16	85797983	85800803
chr16	85896548	85905965
chr16	87063657	87065976
chr16	87777633	87780203
chr16	87865117	87869663
chr16	88703244	88705911
chr16	88781930	88786341
chr16	88801756	88803647
chr16	88974338	88978145
chr16	89216071	89218277
chr16	89507552	89509702
chr16	89561826	89564111
chr16	89573773	89576132
chr16	89814780	89817518
chr16	89921626	89923246
chr17	781008	783262
chr17	909151	911933
chr17	1396950	1400883
chr17	1454227	1456493
chr17	1628066	1630599
chr17	1714633	1718044
chr17	2391778	2393893
chr17	2397878	2401126
chr17	2510988	2512686
chr17	2592487	2596325
chr17	3667121	3670506
chr17	3912820	3916958
chr17	4141751	4144646
chr17	4262261	4265114
chr17	4553647	4556550
chr17	4938564	4941302
chr17	4947755	4951628
chr17	4966113	4969522
chr17	4986724	4989065
chr17	5418436	5421064
chr17	5437302	5440014
chr17	5465702	5469007
chr17	5485694	5487775
chr17	6754991	6757825
chr17	7013139	7015713
chr17	7034840	7037019
chr17	7213373	7216979
chr17	7249755	7253399
chr17	7306140	7308105
chr17	7327798	7331289
chr17	7349837	7352505
chr17	7402764	7405250
chr17	7434623	7436546
chr17	7483190	7486981
chr17	7572200	7574573
chr17	7578656	7581222
chr17	7583369	7585025
chr17	7614026	7616104
chr17	7685026	7689273
chr17	7833828	7837271
chr17	7841581	7845203
chr17	7855840	7857598
chr17	7885520	7889920
chr17	7931577	7933908
chr17	8117611	8125697
chr17	8185395	8186293
chr17	8187571	8190868
chr17	8246259	8250478
chr17	8379716	8384557
chr17	10017722	10020845
chr17	10695685	10698575
chr17	16212780	16218991
chr17	16285683	16287985
chr17	16437856	16440952
chr17	17042809	17045445
chr17	17203802	17206591
chr17	17235884	17237663
chr17	17278713	17282233
chr17	17302181	17305205
chr17	17590001	17592170
chr17	17837777	17841462
chr17	18038133	18040825
chr17	18181900	18186594
chr17	18312384	18316352
chr17	19647307	19649252
chr17	19976490	19979277
chr17	20072915	20075132
chr17	21040198	21042333
chr17	21125661	21128059
chr17	21212039	21215530
chr17	21283540	21288643
chr17	27293585	27296551
chr17	28597695	28600737
chr17	28660679	28664043
chr17	28710579	28713078
chr17	28716411	28720499
chr17	28724631	28726514
chr17	28727014	28729490
chr17	28841562	28843413
chr17	28895836	28897708
chr17	29138733	29142320
chr17	29290402	29292400
chr17	29294098	29296310
chr17	29389625	29391849
chr17	29565981	29568607
chr17	29928427	29932155
chr17	30116817	30118609
chr17	30378937	30381537
chr17	30831577	30834007
chr17	30970161	30973042
chr17	31308935	31315635
chr17	31318731	31321880
chr17	32341185	32343197
chr17	32349036	32350907
chr17	35372486	35375110
chr17	35808855	35810973
chr17	36183105	36184966
chr17	36196059	36198348
chr17	36600748	36603915
chr17	38351481	38355122
chr17	38729228	38731809
chr17	38746546	38748354
chr17	38751912	38753480
chr17	38798255	38800728
chr17	38849733	38853511
chr17	38867675	38871717
chr17	39152971	39154466
chr17	39194827	39199098
chr17	39200345	39203509
chr17	39460583	39465187
chr17	39686205	39689880
chr17	39925946	39928382
chr17	40052893	40055322
chr17	40098167	40101593
chr17	40123280	40125089
chr17	40286784	40289282
chr17	40317104	40323418
chr17	40416050	40418121
chr17	40442932	40445679
chr17	41687864	41689332
chr17	41864040	41865844
chr17	41917199	41919542
chr17	42015798	42018476
chr17	42275266	42277542
chr17	42386432	42388691
chr17	42456650	42458823
chr17	42576076	42578579
chr17	42607628	42610393
chr17	42672849	42679646
chr17	42999891	43002470
chr17	43020761	43023369
chr17	43168768	43173689
chr17	43359981	43361850
chr17	43387820	43390277
chr17	44069915	44072359
chr17	44185466	44188013
chr17	44344686	44346671
chr17	44501496	44503371
chr17	44946138	44948086
chr17	45049796	45051691
chr17	45059778	45063502
chr17	45146100	45151630
chr17	45160119	45162628
chr17	45220919	45224580
chr17	45315142	45317888
chr17	45408559	45411236
chr17	45583054	45585178
chr17	46138682	46144088
chr17	46152757	46155198
chr17	46177439	46181984
chr17	46189880	46196096
chr17	46266948	46269041
chr17	46290409	46291896
chr17	47187612	47189467
chr17	47647822	47649812
chr17	47894370	47897632
chr17	47940690	47942750
chr17	48022621	48026591
chr17	48046841	48050830
chr17	48578607	48583181
chr17	48584682	48591803
chr17	48609435	48614961
chr17	48830810	48833453
chr17	48890721	48894376
chr17	48943268	48945580
chr17	48997198	48999327
chr17	49359722	49362036
chr17	49738692	49742565
chr17	49787399	49789671
chr17	50371930	50374050
chr17	50718289	50722245
chr17	50864548	50868252
chr17	56832063	56836572
chr17	56910934	56914836
chr17	56976907	56979517
chr17	57985702	57988186
chr17	58002949	58008369
chr17	58287987	58292936
chr17	58328866	58330902
chr17	58331779	58341727
chr17	58350309	58354309
chr17	58517325	58519487
chr17	58691998	58693994
chr17	59104062	59107910
chr17	59149304	59164323
chr17	59208619	59211664
chr17	59331180	59334228
chr17	59371024	59374715
chr17	59617430	59622854
chr17	59705127	59709726
chr17	59803000	59806742
chr17	59828493	59831110
chr17	59836913	59840848
chr17	59891755	59894832
chr17	59963447	59965644
chr17	60076535	60080463
chr17	60134243	60135842
chr17	60383524	60387157
chr17	60389661	60394745
chr17	60522459	60527279
chr17	60598573	60603189
chr17	60677341	60679621
chr17	61249993	61253055
chr17	61861916	61864339
chr17	61925185	61928011
chr17	62062082	62065253
chr17	62611262	62613663
chr17	62626359	62630863
chr17	63274989	63276959
chr17	63548821	63553033
chr17	63698251	63699890
chr17	63740526	63743528
chr17	63771731	63777039
chr17	63825795	63830113
chr17	63840943	63844546
chr17	64128056	64130316
chr17	64146407	64148472
chr17	64389434	64391547
chr17	64448423	64450734
chr17	64494075	64500581
chr17	64502074	64509208
chr17	64918365	64921928
chr17	64974117	64976716
chr17	64984790	64986693
chr17	65054164	65057843
chr17	65100003	65101992
chr17	67211726	67214072
chr17	67243244	67245897
chr17	67364231	67367146
chr17	67399939	67402700
chr17	67508618	67511495
chr17	67717667	67719595
chr17	67824312	67825940
chr17	68034703	68038024
chr17	68100765	68102991
chr17	68204641	68207196
chr17	68236316	68238825
chr17	68247971	68249757
chr17	68288467	68293809
chr17	68455853	68459113
chr17	68511444	68514573
chr17	69045718	69048915
chr17	69062842	69065489
chr17	70168159	70170053
chr17	73090550	73093466
chr17	73191617	73194330
chr17	73231086	73234105
chr17	73311090	73313798
chr17	74204087	74206768
chr17	74209940	74214687
chr17	74687990	74690743
chr17	74710478	74713393
chr17	74736307	74739048
chr17	74747812	74750468
chr17	74776305	74781837
chr17	74871902	74874249
chr17	75012585	75014204
chr17	75032460	75037158
chr17	75130893	75132909
chr17	75151643	75155589
chr17	75180163	75183666
chr17	75203762	75207922
chr17	75259932	75263472
chr17	75268125	75272869
chr17	75287900	75291110
chr17	75294398	75298529
chr17	75311208	75314853
chr17	75337351	75339765
chr17	75392219	75398245
chr17	75401714	75407401
chr17	75514774	75518074
chr17	75763892	75765984
chr17	75778106	75780617
chr17	75782318	75786559
chr17	75843403	75846640
chr17	75854150	75857021
chr17	75895197	75897336
chr17	75904219	75906058
chr17	75940016	75942803
[truncated: 2,476 more rows]

## Sheet: IRF7_combo_r2
chr1	1398643	1401044
chr1	2228797	2232774
chr1	3898976	3901674
chr1	5991852	5994449
chr1	6027135	6032488
chr1	6391765	6394088
chr1	6600386	6602926
chr1	6612753	6614977
chr1	8876425	8880425
chr1	9651487	9655189
chr1	9821701	9823960
chr1	9941714	9944276
chr1	10031831	10034626
chr1	11011686	11013266
chr1	11060102	11061757
chr1	11260505	11262998
chr1	11804617	11806556
chr1	15524498	15526699
chr1	15833804	15836911
chr1	15847562	15851427
chr1	16351123	16352665
chr1	16612416	16614870
chr1	16643099	16645379
chr1	19596170	19598790
chr1	23018117	23021703
chr1	23959053	23961570
chr1	24643087	24645011
chr1	24963674	24966038
chr1	25245460	25249250
chr1	25430714	25433191
chr1	25819429	25821864
chr1	25996802	25998906
chr1	26541936	26544308
chr1	26619152	26621411
chr1	26787871	26789736
chr1	26864446	26866146
chr1	26899357	26901460
chr1	27154239	27155875
chr1	27772020	27774654
chr1	27884617	27887941
chr1	28235274	28237395
chr1	28641595	28643958
chr1	31788182	31790290
chr1	32013813	32016970
chr1	32650191	32653486
chr1	33034115	33037300
chr1	35640093	35642530
chr1	36148759	36150941
chr1	36223266	36226052
chr1	36384820	36387228
chr1	37478114	37480423
chr1	37690680	37693002
chr1	39572615	39575991
chr1	39953819	39956891
chr1	40040567	40043205
chr1	40530911	40532987
chr1	40690792	40693283
chr1	41240403	41242288
chr1	42332724	42336297
chr1	42764949	42767867
chr1	43366339	43369167
chr1	43839177	43841451
chr1	43945235	43948529
chr1	44631322	44633413
chr1	44672622	44675154
chr1	44775525	44778330
chr1	45338994	45341030
chr1	45550756	45553104
chr1	45583216	45586672
chr1	45684400	45690213
chr1	46301907	46309159
chr1	47312516	47315355
chr1	47332993	47335721
chr1	50958693	50961905
chr1	50966685	50978003
chr1	51727984	51730642
chr1	52053480	52056756
chr1	52402978	52405385
chr1	52551251	52554125
chr1	53326092	53327988
chr1	54886255	54888041
chr1	55193542	55197016
chr1	58782381	58785203
chr1	66923835	66926606
chr1	66929654	66931442
chr1	66931788	66934589
chr1	67051629	67054718
chr1	67831712	67833824
chr1	70220595	70222985
chr1	70353315	70355220
chr1	72280484	72285974
chr1	75724228	75726806
chr1	77680061	77683096
chr1	77976910	77979061
chr1	84504646	84507805
chr1	85199302	85202288
chr1	87327839	87330996
chr1	89634125	89637161
chr1	89821540	89824405
chr1	89841475	89845266
chr1	91019737	91022316
chr1	92486086	92489092
chr1	93346681	93352605
chr1	93907160	93909972
chr1	97919021	97921785
chr1	100349987	100352702
chr1	101024959	101026835
chr1	107962888	107966170
chr1	109090715	109092665
chr1	109423851	109427218
chr1	110339172	110342707
chr1	110873518	110875448
chr1	111137588	111142988
chr1	111447593	111451024
chr1	111473878	111476623
chr1	111488408	111490871
chr1	111619870	111621628
chr1	112617861	112620786
chr1	112714721	112716788
chr1	112952762	112958329
chr1	113389625	113392333
chr1	113758204	113760760
chr1	113809550	113812475
chr1	113904406	113907039
chr1	113930063	113932343
chr1	114754947	114758941
chr1	115976006	115979080
chr1	143261827	143265138
chr1	145823375	145826348
chr1	145844021	145846851
chr1	145927146	145928856
chr1	145955838	145958625
chr1	145963515	145965760
chr1	145994076	145996979
chr1	146034546	146039523
chr1	147171153	147173957
chr1	147242157	147243947
chr1	148333733	148335746
chr1	149844733	149846680
chr1	149847221	149850425
chr1	149884389	149886390
chr1	149886720	149889300
chr1	149927061	149928914
chr1	150009529	150013217
chr1	150065001	150070030
chr1	150233011	150236982
chr1	150267771	150269057
chr1	150363418	150367350
chr1	150486739	150488545
chr1	150515032	150517000
chr1	150576185	150580300
chr1	150628202	150631248
chr1	150820068	150822204
chr1	150875040	150878365
chr1	151057226	151060060
chr1	151156639	151158535
chr1	151166052	151167815
chr1	151198204	151200482
chr1	151254645	151256155
chr1	151281051	151284927
chr1	151325904	151329052
chr1	151611493	151613524
chr1	151908470	151910421
chr1	151992049	151995213
chr1	152033307	152038583
chr1	152046893	152049270
chr1	153534206	153537413
chr1	153633785	153635518
chr1	153669539	153671369
chr1	153727943	153729885
chr1	153921236	153924599
chr1	153944510	153946793
chr1	153957032	153958788
chr1	153961819	153964389
chr1	153965929	153968042
chr1	153976220	153979034
chr1	153989940	153992484
chr1	154157557	154159921
chr1	154180055	154183845
chr1	154220587	154224751
chr1	154271262	154273489
chr1	154324603	154327196
chr1	154403719	154407185
chr1	154556438	154558430
chr1	154607032	154609931
chr1	154935124	154938585
chr1	154955150	154956954
chr1	154972369	154976133
chr1	154981562	154984763
chr1	155000742	155005215
chr1	155050658	155053105
chr1	155084262	155086184
chr1	155135297	155138210
chr1	155177453	155179828
chr1	155193019	155195018
chr1	155207944	155210387
chr1	155226386	155228367
chr1	155241059	155244789
chr1	155260982	155262379
chr1	155307630	155310539
chr1	155322709	155325073
chr1	155562118	155565120
chr1	155688109	155690848
chr1	155857328	155860518
chr1	155930512	155934841
chr1	155976721	155980480
chr1	156052305	156056328
chr1	156113520	156117320
chr1	156124545	156127466
chr1	156280779	156284472
chr1	156335837	156338885
chr1	156456631	156457829
chr1	156490313	156502997
chr1	156600065	156602314
chr1	156725715	156730486
chr1	156739867	156742007
chr1	156747333	156752325
chr1	156766118	156770208
chr1	157043861	157047468
chr1	158830703	158833404
chr1	159009923	159012738
chr1	159922941	159925234
chr1	160031093	160033519
chr1	160261298	160263217
chr1	160341407	160344275
chr1	160656555	160658933
chr1	161012907	161014732
chr1	161019867	161022125
chr1	161044151	161048012
chr1	161067645	161070237
chr1	161116203	161119331
chr1	161130776	161133905
chr1	161176256	161178300
chr1	161201644	161202919
chr1	161225629	161228139
chr1	161304150	161306709
chr1	161313163	161315769
chr1	161398707	161401058
chr1	161505227	161507111
chr1	161725003	161727227
chr1	161749432	161751514
chr1	162002998	162005589
chr1	162497025	162499472
chr1	162560530	162563270
chr1	163321886	163324326
chr1	165374618	165377731
chr1	165536921	165538710
chr1	165630528	165631792
chr1	165696070	165698643
chr1	165827152	165830317
chr1	166509673	166512789
chr1	166874704	166877263
chr1	167219605	167222765
chr1	167629339	167633145
chr1	167713611	167716955
chr1	167721165	167723327
chr1	167934719	167939654
chr1	168225177	168227605
chr1	169794174	169796151
chr1	169891485	169894910
chr1	171485507	171489197
chr1	171740956	171743818
chr1	172442940	172444565
chr1	172532978	172535041
chr1	173121845	173123642
chr1	173205379	173207874
chr1	173475670	173479621
chr1	173713616	173716835
chr1	173823218	173825230
chr1	174018396	174022905
chr1	174999410	175002310
chr1	175021945	175024129
chr1	176204387	176206390
chr1	179081294	179083224
chr1	179881252	179884616
chr1	179953545	179957354
chr1	180500482	180503881
chr1	181020676	181023352
chr1	181087741	181091549
chr1	182388978	182392816
chr1	182840428	182842712
chr1	183469696	183472075
chr1	183632277	183636313
chr1	184050850	184053415
chr1	184751787	184755094
chr1	184929143	184931448
chr1	184973081	184975513
chr1	185046025	185048743
chr1	185155065	185158215
chr1	186373387	186377085
chr1	186828663	186832113
chr1	186838125	186840717
chr1	192157850	192163543
chr1	192807561	192810599
chr1	193056483	193061944
chr1	197144610	197147677
chr1	197199125	197202168
chr1	197901690	197904398
chr1	198156269	198159446
chr1	198640519	198642299
chr1	198655652	198657727
chr1	198680406	198682926
chr1	198932545	198937226
chr1	198983392	198987383
chr1	200242159	200245131
chr1	200620025	200622527
chr1	200669024	200671401
chr1	200739164	200741620
chr1	200886335	200892566
chr1	201020408	201023653
chr1	201505893	201508401
chr1	201954194	201957546
chr1	202142614	202145655
chr1	202159181	202161283
chr1	202340525	202343262
chr1	202348616	202350052
chr1	202805418	202808438
chr1	202887807	202889925
chr1	203326705	203328902
chr1	203625771	203629560
chr1	203795368	203796715
chr1	204406875	204408769
chr1	204409408	204413425
chr1	204492984	204495291
chr1	204506493	204508382
chr1	205120988	205122744
chr1	205746948	205751914
chr1	206000737	206003927
chr1	206082577	206086331
chr1	206469711	206473495
chr1	206556607	206559984
chr1	206685446	206687620
chr1	207320040	207324070
chr1	207751925	207753911
chr1	209674114	209677694
chr1	209767813	209769547
chr1	211259389	211262067
chr1	211576494	211580470
chr1	211605453	211608009
chr1	211674801	211676502
chr1	212034149	212035723
chr1	212036097	212037493
chr1	212284011	212288418
chr1	212413619	212415794
chr1	212607881	212610371
chr1	212698214	212702086
chr1	212789558	212791921
chr1	212858227	212860296
chr1	213015107	213016596
chr1	213050696	213052748
chr1	214279920	214282494
chr1	214601995	214605147
chr1	217629371	217631343
chr1	220044481	220046527
chr1	220270750	220273321
chr1	220876237	220883242
chr1	221740680	221744275
chr1	222616833	222620415
chr1	222710293	222714570
chr1	223843721	223845522
chr1	224112899	224116293
chr1	224183074	224184685
chr1	224329572	224331641
chr1	224332969	224335573
chr1	224431855	224433881
chr1	225652483	225654611
chr1	225776895	225780481
chr1	225880859	225883591
chr1	225997405	226000885
chr1	226060334	226064985
chr1	226185175	226187355
chr1	226307250	226309162
chr1	226405705	226408503
chr1	226737947	226739598
chr1	226870611	226873089
chr1	226939639	226941148
chr1	227315023	227319060
chr1	228080693	228083087
chr1	228101756	228103439
chr1	228108673	228110426
chr1	228139411	228141953
chr1	228164449	228167436
chr1	228404731	228406821
chr1	228455931	228459420
chr1	228485144	228488078
chr1	228646490	228649317
chr1	229341215	229343924
chr1	229506430	229509947
chr1	229555774	229558445
chr1	229626064	229628057
chr1	230065440	230068305
chr1	230642240	230644364
chr1	230978423	230980314
chr1	231239443	231243064
chr1	231334969	231339910
chr1	231418966	231422265
chr1	231526746	231530521
chr1	231602571	231604570
chr1	231612600	231614446
chr1	231626460	231627980
chr1	234372340	234375134
chr1	234477233	234479993
chr1	234515930	234518679
chr1	234599201	234609500
chr1	234609927	234614195
chr1	234961804	234964129
chr1	234977628	234981827
chr1	235082124	235084704
chr1	235125294	235129211
chr1	235324650	235331607
chr1	235502028	235506106
chr1	235841983	235844811
chr1	235846528	235851180
chr1	235851480	235859369
chr1	235861471	235868573
chr1	235941205	235947024
chr1	235953716	235956017
chr1	235970439	235972455
chr1	241518380	241521568
chr1	241531488	241533568
chr1	241638219	241640701
chr1	243253294	243257391
chr1	243267354	243268686
chr1	243727655	243732473
chr1	244652406	244653869
chr1	244832749	244837723
chr1	244859098	244866601
chr1	244969306	244973054
chr1	245152608	245156994
chr1	246106275	246108579
chr1	246564085	246568332
chr1	246573054	246575050
chr1	246578722	246581303
chr1	246587439	246589468
chr1	246929326	246931122
chr1	247006444	247009843
chr1	247415163	247420200
chr1	248837396	248839960
chr1	248857524	248860152
chr1	248872492	248874321
chr10	928573	931186
chr10	1048528	1050909
chr10	1054243	1057179
chr10	5684082	5687337
chr10	5809404	5813431
chr10	7408446	7410457
chr10	7788149	7790560
chr10	11164821	11167057
chr10	12195577	12198432
chr10	14958985	14961085
chr10	18649958	18652215
chr10	19815917	19818741
chr10	26438313	26440846
chr10	27239670	27242898
chr10	27504226	27507191
chr10	27660320	27662369
chr10	27724897	27729228
chr10	27733095	27736048
chr10	27742652	27749813
chr10	28019494	28021812
chr10	29409133	29411477
chr10	30995577	30999596
chr10	31030467	31034708
chr10	32052090	32054831
chr10	32956740	32960067
chr10	42974647	42977517
chr10	43397320	43400496
chr10	43401713	43410674
chr10	43435575	43438090
chr10	46028745	46030629
chr10	50416705	50419140
chr10	50623834	50625908
chr10	58267419	58270716
chr10	59905310	59907511
chr10	60778382	60780261
chr10	61899194	61903980
chr10	63266693	63268863
chr10	63628690	63632471
chr10	68332311	68334931
chr10	68955392	68957638
chr10	69088081	69092389
chr10	70404023	70407117
chr10	71771384	71773567
chr10	72272114	72275467
chr10	72692532	72694742
chr10	73907154	73909423
chr10	75399473	75403821
chr10	75430384	75433478
chr10	78033869	78036678
chr10	79068909	79071332
chr10	86754533	86758200
chr10	87092539	87094930
chr10	87814816	87818324
chr10	87860727	87867288
chr10	88064666	88067336
chr10	88990069	88993758
chr10	89701117	89704406
chr10	92592792	92595815
chr10	92690636	92693323
chr10	96585545	96587963
chr10	96654780	96657042
chr10	96657399	96659653
chr10	96717698	96720712
chr10	97290449	97292784
chr10	97330893	97334295
chr10	97406034	97408985
chr10	97426023	97428053
chr10	97445060	97447136
chr10	97497836	97500276
chr10	97713159	97715664
chr10	100182594	100188596
chr10	100372869	100374991
chr10	100997605	100998983
chr10	101058993	101063702
chr10	101066220	101068442
chr10	101815468	101819015
chr10	102054518	102056631
chr10	102133447	102135294
chr10	102393520	102396330
chr10	102501255	102505435
chr10	102641479	102646617
chr10	102713786	102715688
chr10	102742214	102745058
chr10	102917023	102919972
chr10	103395241	103398044
chr10	110207504	110210699
chr10	110496717	110499825
chr10	110566959	110569186
chr10	110871905	110875589
chr10	110917974	110919592
chr10	113853226	113856883
chr10	119030323	119032760
chr10	119079658	119081976
chr10	119176300	119179366
chr10	119541092	119543914
chr10	119592102	119595436
chr10	119595717	119597307
chr10	123006292	123008572
chr10	125823223	125826597
chr10	130109899	130112373
chr10	132328521	132331875
chr10	132445238	132446949
chr10	132535710	132537353
chr11	207502	209627
chr11	267614	269859
chr11	504602	507547
chr11	747279	749107
chr11	2928286	2931416
chr11	2989101	2992406
chr11	3161003	3165782
chr11	3796191	3799033
chr11	3839336	3842197
chr11	3855660	3858084
chr11	6602586	6605514
chr11	8684106	8685863
chr11	8686330	8689785
chr11	9384977	9387301
chr11	9459544	9463944
chr11	9575533	9577903
chr11	9613331	9615228
chr11	10302612	10305669
chr11	10806400	10809986
chr11	10857377	10859445
chr11	13667769	13670736
chr11	14518811	14521280
chr11	14643621	14645481
chr11	17276338	17278568
chr11	17351520	17355150
chr11	18322566	18324751
chr11	18526257	18528000
chr11	32584647	32586594
chr11	32890835	32893792
chr11	33256769	33259728
chr11	33773131	33775114
chr11	33869706	33872946
chr11	33890357	33894531
chr11	34104525	34107315
chr11	34438553	34440362
chr11	35137891	35140554
chr11	45805117	45807218
chr11	46117504	46119443
chr11	46345341	46347242
chr11	46698979	46702168
chr11	47176288	47178009
chr11	47185125	47187192
chr11	47214110	47216638
chr11	47374808	47377174
chr11	47408615	47410913
chr11	47564195	47566930
chr11	47640857	47643229
chr11	47765218	47768819
chr11	57424099	57427447
chr11	57667473	57670021
chr11	57761234	57764339
chr11	58574137	58575869
chr11	59550615	59552723
chr11	59556456	59559164
chr11	59753621	59755823
chr11	60056169	60059577
chr11	60077084	60079468
chr11	60842446	60844495
chr11	60905099	60907644
chr11	60913824	60915830
chr11	61159927	61162409
chr11	61361140	61363794
chr11	61791751	61794522
chr11	61814781	61818626
chr11	62571536	62574967
chr11	62610349	62613119
chr11	62651772	62654017
chr11	62665467	62667334
chr11	62724920	62730887
chr11	62753830	62754918
chr11	62804657	62807035
chr11	62830593	62833276
chr11	62852840	62860528
chr11	62879243	62883014
chr11	63669621	63671714
chr11	63680217	63682946
chr11	63974317	63976795
chr11	63985627	63987748
chr11	64090075	64092567
chr11	64184516	64187831
chr11	64204947	64208083
chr11	64239714	64242231
chr11	64268705	64270897
chr11	64283732	64286072
chr11	64316638	64318765
chr11	64447522	64449801
chr11	64876780	64878855
chr11	64915232	64918451
chr11	65261351	65263096
chr11	65354440	65356277
chr11	65418431	65421358
chr11	65423765	65426690
chr11	65497611	65499528
chr11	65501707	65504542
chr11	65506317	65508638
chr11	65574380	65577790
chr11	65612160	65616717
chr11	65662402	65664686
chr11	65856555	65861326
chr11	65918280	65920377
chr11	66000958	66003163
chr11	66267156	66270324
chr11	66615492	66621239
chr11	67119836	67122205
chr11	67239393	67242281
chr11	68038152	68041039
chr11	68118625	68121346
chr11	68460618	68462899
chr11	69641187	69643791
chr11	70325874	70327991
chr11	72432687	72434998
chr11	72812468	72816314
chr11	73140422	73142612
chr11	73185166	73187913
chr11	73271702	73273631
chr11	73875760	73877452
chr11	73981122	73984158
chr11	75349785	75351342
chr11	76205088	76208334
chr11	77472965	77474929
chr11	77818892	77821532
chr11	82898871	82902478
chr11	83193472	83196058
chr11	85660753	85663690
chr11	86066715	86069026
chr11	94127901	94130206
chr11	94544582	94547843
chr11	94637715	94641120
chr11	95066866	95069803
chr11	95228941	95233380
chr11	95787944	95791322
chr11	95922153	95925160
chr11	103090388	103092142
chr11	104966882	104969159
chr11	107857397	107860145
chr11	108220609	108223791
chr11	110294332	110296647
chr11	111877311	111879243
chr11	112023858	112025986
chr11	116771473	116774114
chr11	118399952	118402634
chr11	118434558	118436260
chr11	118787891	118791926
chr11	118996690	118999142
chr11	119015954	119020254
chr11	119100372	119103244
chr11	119106379	119108944
chr11	121291832	121294141
chr11	123057966	123064431
chr11	123068562	123070608
chr11	125624887	125627144
chr11	126354228	126357285
chr11	130002247	130004250
chr12	750963	756783
chr12	1690479	1693198
chr12	2875734	2878741
chr12	6335663	6338396
chr12	6492859	6495193
chr12	6532471	6535626
chr12	6553658	6555608
chr12	6686826	6689344
chr12	6789524	6791533
chr12	6851040	6853640
chr12	6943723	6945720
chr12	6952296	6954802
chr12	7017370	7019206
chr12	7934329	7937130
chr12	8081040	8083147
chr12	8242236	8244000
chr12	9647062	9650988
chr12	10395636	10398670
chr12	11650028	11653609
chr12	11765038	11766663
chr12	12009247	12011858
chr12	12714921	12717331
chr12	12725774	12728076
chr12	14958634	14961279
chr12	21499328	21503257
chr12	22625105	22627264
chr12	25053154	25055852
chr12	25385423	25388341
chr12	27523162	27525784
chr12	27780158	27781987
chr12	31316623	31320306
chr12	31959423	31961754
chr12	38902600	38906710
chr12	42482744	42485355
chr12	43758379	43760821
chr12	45215457	45217570
chr12	45723965	45728361
chr12	45732055	45736059
chr12	45988902	45992572
chr12	46371406	46373894
chr12	48104748	48106920
chr12	48970492	48972821
chr12	49056157	49060215
chr12	49108890	49110989
chr12	49130061	49132770
chr12	49263708	49265560
chr12	49567131	49569223
chr12	49741290	49744069
chr12	49826582	49829453
chr12	50111667	50113333
chr12	50399761	50403864
chr12	50924439	50927563
chr12	51023349	51026673
chr12	51047020	51049748
chr12	51082350	51084609
chr12	53005216	53009201
chr12	53378567	53380577
chr12	53498553	53501630
chr12	54278430	54281592
chr12	54324149	54327463
chr12	54416508	54418951
chr12	55727626	55729642
chr12	55815656	55818017
chr12	55925613	55928601
chr12	55965486	55968262
chr12	55972848	55975257
chr12	56117552	56119478
chr12	56126064	56127149
chr12	56127960	56129998
chr12	56157961	56159406
chr12	56298433	56301350
chr12	56314321	56317650
chr12	56332937	56335033
chr12	56627900	56630396
chr12	56634320	56637148
chr12	56686708	56690558
chr12	56721920	56724621
chr12	56750380	56752384
chr12	57077063	57079672
chr12	57086377	57090630
chr12	57108055	57112895
chr12	57239335	57241177
chr12	57518496	57520776
chr12	57933995	57937228
chr12	62260273	62262525
chr12	62602821	62604987
chr12	64610411	64612154
chr12	66189576	66191648
chr12	67268333	67272524
chr12	69239874	69241996
chr12	69347741	69350332
chr12	71660648	71663825
chr12	72269155	72275144
chr12	75509274	75511589
chr12	76030789	76032942
chr12	76557708	76560869
chr12	78034660	78041751
chr12	82685932	82688442
chr12	89351115	89355034
chr12	92139753	92145235
chr12	92207537	92209831
chr12	92927338	92931183
chr12	93376574	93380608
chr12	96032962	96035691
chr12	96398114	96400476
chr12	98514169	98521318
chr12	98592772	98595194
chr12	98642855	98646622
chr12	100199178	100201514
chr12	103927758	103930305
chr12	103955661	103957896
chr12	104286449	104289548
chr12	104456775	104461447
chr12	104476679	104478644
chr12	105108300	105110466
chr12	106245080	106247485
chr12	107092232	107094706
chr12	108561136	108563889
chr12	109476290	109478793
chr12	109899453	109901696
chr12	109994007	109996779
chr12	110500154	110502190
chr12	110581574	110583765
chr12	110739590	110744246
chr12	111405261	111408123
chr12	112011098	112014834
chr12	113184179	113186392
chr12	113207329	113209693
chr12	113220125	113223409
chr12	114682997	114684626
chr12	116121422	116123695
chr12	118135269	118137870
chr12	118357170	118359161
chr12	118371124	118373989
chr12	120193839	120196193
chr12	120467972	120470732
chr12	120495347	120497756
chr12	120528380	120530399
chr12	120534280	120537145
chr12	120684358	120689061
chr12	121400018	121402463
chr12	121536701	121538902
chr12	121792220	121795906
chr12	121801533	121804002
chr12	121810384	121813995
chr12	122078197	122081079
chr12	122398982	122400889
chr12	122500297	122502470
chr12	122524843	122527685
chr12	122973603	122976608
chr12	123231616	123234560
chr12	123361720	123366129
chr12	123432019	123435210
chr12	123583603	123586178
chr12	124387585	124389885
chr12	124862461	124864574
chr12	124917202	124920232
chr12	124921365	124922924
chr12	124935855	124941425
chr12	124992270	124995634
chr13	19780578	19783090
chr13	20565901	20568617
chr13	20901133	20903420
chr13	21602533	21604631
chr13	26252622	26255389
chr13	27423365	27427089
chr13	30617714	30620778
chr13	31158947	31162991
chr13	32030513	32032960
chr13	32314057	32317354
chr13	32536877	32539437
chr13	36344498	36347318
chr13	36998284	37002121
chr13	37057815	37059688
chr13	50077414	50080298
chr13	75481134	75482618
chr13	77025192	77027689
chr13	77324150	77331483
chr13	77698561	77701646
chr13	79402874	79405263
chr13	97222206	97223590
chr13	99256108	99259390
chr13	99501471	99503304
chr13	102597057	102599544
chr13	109728864	109731215
chr13	109778361	109782333
chr13	110710904	110717125
chr13	112688616	112692274
chr13	113206578	113211421
chr13	114063868	114066194
chr14	20329455	20331911
chr14	20341865	20344212
chr14	20454589	20455990
chr14	20679613	20686027
chr14	21070054	21072264
chr14	21266556	21269526
chr14	21382312	21385339
chr14	23008550	23010995
chr14	23033144	23035498
chr14	23320242	23323445
chr14	23555563	23557676
chr14	24113533	24115755
chr14	24140034	24142370
chr14	24145514	24148729
chr14	24574252	24577226
chr14	30621065	30623113
chr14	34867212	34869667
chr14	34870578	34874769
chr14	34980542	34983357
chr14	35045257	35047410
chr14	35121497	35124199
chr14	35292198	35294278
chr14	39265906	39268793
chr14	45133663	45138300
chr14	49585989	49588115
chr14	49618735	49624311
chr14	49630935	49633919
chr14	49862275	49864499
chr14	49891440	49894949
chr14	50000332	50004424
chr14	50229279	50232325
chr14	50666806	50669497
chr14	50942075	50945584
chr14	52693808	52696442
chr14	54439914	54441843
chr14	54881426	54883251
chr14	55025757	55028643
chr14	58295507	58298385
chr14	59188445	59190713
chr14	61695535	61697665
chr14	64386774	64389738
chr14	64503733	64506367
chr14	67672856	67675727
chr14	69151052	69154235
chr14	69397572	69402258
chr14	70907385	70909991
chr14	71539288	71542674
chr14	73454657	73457818
chr14	73461508	73463652
chr14	73712836	73714356
chr14	73784473	73788607
chr14	73886248	73888576
chr14	74084298	74086117
chr14	74491984	74495517
chr14	75125364	75129011
chr14	75174733	75177388
chr14	75294160	75296924
chr14	77096437	77099285
chr14	77456517	77459334
chr14	77555477	77558022
chr14	89303351	89304996
chr14	89953274	89955851
chr14	90396993	90399682
chr14	91008819	91011141
chr14	91113675	91117383
chr14	91416376	91417942
chr14	92037952	92041063
chr14	92121658	92125378
chr14	93331495	93333188
chr14	93347966	93350655
chr14	93954111	93956589
chr14	95531323	95533913
chr14	99074172	99076158
chr14	100240656	100242059
chr14	101964545	101966628
chr14	102139106	102141838
chr14	102591339	102595257
chr14	103386038	103388440
chr14	103948268	103950072
chr14	105489869	105492259
chr15	31324884	31327426
chr15	38129466	38131372
chr15	38252335	38256420
chr15	39453628	39455305
chr15	40160946	40163673
chr15	40305414	40309652
chr15	40593496	40595095
chr15	40928923	40931028
chr15	41331902	41335377
chr15	41772935	41775511
chr15	42547651	42550307
chr15	43827023	43829209
chr15	44288630	44290231
chr15	44711408	44712742
chr15	45198794	45201155
chr15	45401675	45404256
chr15	45586243	45588858
chr15	48877527	48879525
chr15	50113864	50117805
chr15	50352407	50355401
chr15	51618893	51624118
chr15	51735562	51737365
chr15	57300672	57304195
chr15	58746583	58748939
chr15	58932135	58934937
chr15	58987698	58989825
chr15	59105008	59107155
chr15	60394948	60398075
chr15	64092586	64094545
chr15	64378909	64382037
chr15	64840992	64843541
chr15	64984652	64986962
chr15	65131493	65133805
chr15	65183632	65185632
chr15	65789105	65792445
chr15	66355389	66358233
chr15	66386705	66389044
chr15	66701044	66702830
chr15	67520222	67524752
chr15	68053763	68056913
chr15	68228777	68230782
chr15	68277989	68283580
chr15	68821060	68822922
chr15	69452059	69455349
chr15	72226807	72229906
chr15	73683695	73686332
chr15	74460076	74462635
chr15	74614423	74617066
chr15	74782447	74785137
chr15	75201196	75205046
chr15	75450256	75455839
chr15	75638470	75641081
chr15	76341123	76344593
chr15	76994972	76997274
chr15	77419494	77422511
chr15	78148151	78150851
chr15	78872388	78875854
chr15	82044944	82047189
chr15	82749267	82752363
chr15	83063530	83065416
chr15	85554605	85557486
chr15	89361890	89363946
chr15	90264294	90268609
chr15	90387957	90389999
chr15	90660035	90662445
chr15	90716590	90718872
chr15	90883705	90887150
chr15	90954391	90956503
chr15	92806208	92810749
chr15	92899562	92905680
chr15	101239912	101244071
chr15	101246270	101248263
chr15	101248974	101251059
chr15	101293340	101295209
chr15	101650437	101652337
chr16	51853	53859
chr16	233748	235987
chr16	525831	527989
chr16	588149	589971
chr16	720170	722073
chr16	1417922	1420524
chr16	1472845	1475033
chr16	1706272	1707814
chr16	1781303	1784074
chr16	1826986	1828454
chr16	1959384	1962231
chr16	2007243	2009767
chr16	2155173	2157786
chr16	2222659	2225317
chr16	2881868	2884114
chr16	2963526	2965712
chr16	3133427	3136156
chr16	3158011	3159380
chr16	3263032	3266584
chr16	3457319	3459739
chr16	4111551	4114106
chr16	4270425	4273054
chr16	4415076	4417334
chr16	4424588	4427458
chr16	4475890	4478372
chr16	4848333	4851147
chr16	8797730	8799586
chr16	8867494	8870009
chr16	9091996	9094737
chr16	11740484	11742893
chr16	11797499	11799364
chr16	11912656	11915405
chr16	14631835	14634426
chr16	15641882	15644604
chr16	18786163	18790591
chr16	19554503	19556392
chr16	20805555	20807562
chr16	22190035	22192786
chr16	22371928	22376031
chr16	23640085	23642721
chr16	24540506	24544218
chr16	28982842	28986030
chr16	29662599	29664879
chr16	29790441	29792286
chr16	29815737	29818153
chr16	29972983	29975901
chr16	29994644	29997729
chr16	30064117	30066690
chr16	30075466	30077770
chr16	30183309	30186982
chr16	30333989	30335935
chr16	30353805	30356209
chr16	30367452	30370200
chr16	30377429	30379388
chr16	30525820	30528209
chr16	30556480	30559030
chr16	30571130	30573293
chr16	30633625	30635897
chr16	30650463	30652754
chr16	30657070	30659716
chr16	30697308	30699634
chr16	30873583	30877184
chr16	30921664	30924481
chr16	31072082	31074626
chr16	31093783	31095944
chr16	31116595	31118746
chr16	31179143	31182109
chr16	31457451	31460398
chr16	46686411	46690955
chr16	54285035	54287886
chr16	54923282	54928366
chr16	54931526	54934757
chr16	55478905	55480577
chr16	56449106	56451455
chr16	56910144	56912749
chr16	56932185	56934808
chr16	57184723	57187162
chr16	58127185	58129376
chr16	58628215	58630839
chr16	67158781	67161453
chr16	67528040	67530781
chr16	67561863	67564834
chr16	68084766	68087448
chr16	68309279	68312320
chr16	69339645	69341901
chr16	69753004	69755685
chr16	70521151	70525886
chr16	74700065	74701849
chr16	75646016	75648631
chr16	81004800	81006842
chr16	81446150	81448071
chr16	84726019	84727863
chr16	85554832	85557466
chr16	85610617	85613640
chr16	85897381	85900719
chr16	87063634	87065853
chr16	88649275	88651631
chr16	88703346	88706022
chr16	88783081	88785979
chr16	88974671	88977150
chr16	89490349	89491680
chr16	89559432	89562351
chr16	89711778	89713670
chr17	909015	911419
chr17	1714918	1717557
chr17	2391818	2393263
chr17	2592432	2595169
chr17	2710283	2713730
chr17	3722657	3725708
chr17	4141620	4144081
chr17	4710277	4712780
chr17	4947454	4949705
chr17	4966320	4968371
chr17	5466537	5469356
chr17	7011048	7013529
chr17	7239591	7242532
chr17	7249995	7253040
chr17	7306156	7309340
chr17	7328801	7330923
chr17	7403341	7405481
chr17	7482881	7487024
chr17	7559524	7563298
chr17	7577316	7581046
chr17	7583343	7584807
chr17	7613038	7615370
chr17	7684995	7688149
chr17	7833912	7837567
chr17	7855607	7857606
chr17	7931588	7933736
chr17	8118468	8124989
chr17	8137439	8140087
chr17	8188565	8191185
chr17	8220337	8222932
chr17	10017469	10020367
chr17	16213908	16216282
chr17	16436902	16439990
chr17	17042851	17045431
chr17	17203905	17206637
chr17	17279973	17281934
chr17	18182374	18186576
chr17	18314107	18316211
chr17	19976778	19978697
chr17	21284289	21286526
chr17	28318583	28320701
chr17	28599038	28600753
chr17	28661048	28662886
chr17	28710140	28712388
chr17	28716630	28723314
chr17	28724063	28729910
chr17	28948973	28951452
chr17	29290775	29292669
chr17	29719894	29724569
chr17	30115976	30118447
chr17	30378963	30382359
chr17	30970616	30973330
chr17	31309738	31315425
chr17	31319100	31321968
chr17	32348958	32352452
chr17	34979484	34982140
chr17	35808821	35810951
chr17	36183097	36185997
chr17	36600758	36603097
chr17	37405551	37407754
chr17	38351486	38353514
chr17	38867648	38872378
chr17	39194408	39198466
chr17	39199536	39201349
chr17	39460583	39465516
chr17	40098644	40100743
chr17	40122857	40124555
chr17	40138778	40141281
chr17	40317311	40324827
chr17	40415964	40418133
chr17	40646220	40648781
chr17	42015162	42018544
chr17	42023181	42025415
chr17	42457605	42460586
chr17	42566523	42568517
chr17	42677266	42679698
chr17	42832703	42834818
chr17	43021182	43023280
chr17	43170486	43172712
chr17	43387332	43390069
chr17	44186162	44188192
chr17	44323624	44326364
chr17	44501479	44503915
chr17	44945279	44947841
chr17	45061192	45063971
chr17	45131565	45133337
chr17	45146691	45150633
chr17	45158904	45161909
chr17	45220660	45224581
chr17	45583090	45586121
chr17	46139579	46141498
chr17	46178650	46181293
chr17	46188992	46195918
chr17	46265346	46269724
chr17	47647087	47649960
chr17	47940802	47943256
chr17	48022930	48025989
chr17	48046217	48049450
chr17	48577021	48581131
chr17	48584469	48587294
chr17	48891247	48893288
chr17	49191166	49194232
chr17	49676454	49677989
chr17	49739362	49741043
chr17	49787160	49789880
chr17	50146614	50149538
chr17	50150026	50152369
chr17	50718979	50721877
chr17	51152417	51154602
chr17	54966820	54969344
chr17	57849166	57851963
chr17	57985825	57989842
chr17	58287614	58290231
chr17	58329163	58331233
chr17	58334658	58340111
chr17	58350596	58353494
chr17	59104708	59108515
chr17	59147910	59164306
chr17	59219158	59221936
chr17	59331720	59334258
chr17	59570346	59572956
chr17	59618060	59622968
chr17	59705285	59709650
chr17	59785724	59787470
chr17	59804298	59806572
chr17	59836416	59840749
chr17	59963762	59965562
chr17	60371369	60373894
chr17	60382817	60386339
chr17	60389575	60393671
chr17	60524599	60526564
chr17	60599035	60603303
chr17	60676743	60678925
chr17	61250041	61253184
chr17	61862139	61864099
chr17	62063404	62064846
chr17	62477434	62481174
chr17	62628592	62629784
chr17	62965693	62968065
chr17	63549419	63552283
chr17	63599804	63602001
chr17	63620544	63622852
chr17	63740127	63743515
chr17	63771488	63776071
chr17	63826023	63828786
chr17	63840428	63845096
chr17	64073814	64075776
chr17	64144428	64149045
chr17	64390037	64391412
chr17	64448996	64451280
chr17	64494517	64498068
chr17	64503594	64509701
chr17	64974148	64976475
chr17	65054058	65056819
chr17	67242658	67246620
chr17	67364701	67367658
chr17	67375867	67379463
chr17	67399914	67403704
chr17	67509428	67511239
chr17	68034690	68036347
chr17	68247214	68249704
chr17	68291768	68293771
chr17	68455168	68457580
chr17	68510964	68514382
chr17	68598348	68599465
chr17	73191217	73194323
chr17	73231172	73233573
chr17	73310568	73312918
chr17	74210520	74214556
chr17	74688615	74691157
chr17	74710784	74713899
chr17	74736241	74739392
chr17	74747216	74749511
chr17	74775361	74778630
chr17	74870725	74874339
chr17	75032183	75033849
chr17	75045831	75049511
chr17	75109260	75111017
chr17	75130652	75133120
chr17	75151685	75155360
chr17	75180815	75182231
chr17	75203959	75207907
chr17	75260239	75263296
chr17	75269047	75274045
chr17	75286836	75290679
chr17	75294969	75297403
chr17	75337955	75340726
chr17	75392090	75399044
chr17	75403183	75407006
chr17	75514457	75518525
chr17	75667182	75669830
chr17	75783020	75785503
chr17	75843268	75845334
chr17	75854148	75856633
chr17	75895032	75897597
chr17	75903685	75905881
chr17	75977619	75980971
chr17	76070409	76073027
chr17	76102135	76104795
chr17	76352019	76355237
chr17	76499683	76501877
chr17	76557736	76562501
chr17	76670862	76672813
chr17	76725097	76728434
chr17	76734783	76738758
chr17	77139832	77142174
chr17	77318986	77322858
chr17	78124438	78132557
chr17	78139646	78141339
chr17	78168644	78171055
chr17	78185576	78189257
chr17	78214224	78215953
chr17	78359512	78361352
chr17	78378263	78380351
chr17	78383615	78385675
chr17	78984875	78988269
chr17	79810210	79812286
chr17	79836390	79838635
chr17	80145508	80148694
chr17	80262375	80264557
chr17	80544849	80546623
chr17	81328183	81330442
chr17	81385507	81390984
chr17	81394109	81395624
chr17	81401295	81403707
chr17	81458810	81463620
chr17	81507794	81511904
chr17	81833663	81836950
chr17	81857569	81860560
chr17	81921506	81924090
chr17	82022464	82023900
chr17	82216801	82219285
chr17	82229016	82231083
chr17	83047935	83050872
chr18	657031	659366
chr18	8609728	8611812
chr18	9101393	9108039
chr18	9114490	9119659
chr18	9132092	9142725
chr18	9143436	9149576
chr18	9334131	9335988
chr18	9474146	9477806
chr18	9707381	9710434
chr18	9867969	9870702
chr18	9913159	9917180
chr18	10261468	10266582
chr18	10524845	10528342
chr18	11849632	11854291
chr18	11907108	11909428
chr18	11945979	11947560
chr18	11979717	11982973
chr18	12308175	12309694
chr18	12373363	12378572
chr18	12407771	12410293
chr18	12656362	12661027
chr18	12701397	12705751
chr18	12837042	12841131
chr18	12879005	12884912
chr18	12946036	12949423
chr18	12990399	12993768
chr18	13463932	13466473
chr18	13725168	13728137
chr18	21108624	21111900
chr18	21612265	21614745
chr18	21740194	21742299
chr18	22168183	22171046
chr18	23502010	23504610
chr18	24396465	24399605
chr18	26088439	26091257
chr18	26225201	26228316
chr18	31940880	31943287
chr18	32079487	32082728
chr18	32090816	32095951
chr18	36065708	36067849
chr18	36130164	36131960
chr18	36827683	36829948
chr18	46095148	46099838
chr18	46172940	46175487
chr18	46915669	46918604
chr18	48539038	48542081
chr18	48832622	48834955
chr18	48948058	48952209
chr18	49487334	49489179
chr18	50279613	50282555
chr18	50286008	50288683
chr18	50877907	50880385
chr18	54356747	54360592
chr18	55588049	55590070
chr18	56558265	56562897
chr18	56636429	56638880
chr18	56650830	56652796
chr18	57436510	57440068
chr18	57619592	57622209
chr18	58669570	58673031
chr18	62187137	62190217
chr18	62523593	62525819
chr18	63316020	63318383
chr18	63320502	63323179
chr18	68713831	68716437
chr18	69954758	69957351
chr18	74147451	74149966
chr18	74377617	74381522
chr18	74494305	74501803
chr18	74596312	74599677
chr18	75206717	75208907
chr18	76450522	76453080
chr18	76475298	76479342
chr18	76488483	76491144
chr18	76493086	76500761
chr18	76563635	76566297
chr18	76820604	76822346
chr18	77128532	77134832
chr18	79068590	79071578
chr18	79791232	79793278
chr18	79985884	79988109
chr18	80033026	80035814
chr19	342339	344542
chr19	506437	508122
chr19	531412	533764
chr19	572428	574085
chr19	798951	801430
chr19	820324	823832
chr19	825086	828672
chr19	1018920	1022109
chr19	1026183	1028927
chr19	1168372	1170092
chr19	1206712	1209013
chr19	1271336	1275001
chr19	1407736	1410276
chr19	1590016	1592525
chr19	1603690	1606090
chr19	1811974	1813933
chr19	1854870	1856792
chr19	1859778	1863113
chr19	1863770	1865257
chr19	2081549	2084764
chr19	2089709	2091678
chr19	2163475	2166256
chr19	2167597	2169645
chr19	2236778	2239494
chr19	2474659	2477108
chr19	3184850	3186912
chr19	3366586	3369662
chr19	3985798	3987838
chr19	4402363	4405119
chr19	4470478	4472820
chr19	4539186	4542019
chr19	4790839	4793412
chr19	5622098	5623830
chr19	5902798	5904855
chr19	6371689	6373354
chr19	6530729	6533308
chr19	6600302	6604178
chr19	7068993	7070522
chr19	7534095	7536909
chr19	7868561	7870278
chr19	8389440	8390936
chr19	9140328	9142140
chr19	9833646	9836535
chr19	10269449	10272078
chr19	10332881	10335063
chr19	10400923	10404295
chr19	10717012	10719066
chr19	11338241	11340225
chr19	11373200	11376557
chr19	11380177	11382427
chr19	11434752	11436621
chr19	11987461	11988992
chr19	12550616	12552565
chr19	12667377	12669700
chr19	12722819	12724512
chr19	12776493	12778842
chr19	12788414	12794522
chr19	12936846	12940670
chr19	13149219	13154884
chr19	13839201	13842848
chr19	13846698	13847888
chr19	14004420	14006823
chr19	14380966	14383986
chr19	14416185	14418332
chr19	14516069	14518423
chr19	14529274	14531173
chr19	14689281	14691210
chr19	15377443	15381277
chr19	16136266	16140167
chr19	16583872	16586884
chr19	17225038	17227806
chr19	17305582	17307343
chr19	17403994	17407728
chr19	17469299	17471420
chr19	17510260	17512347
chr19	17555139	17556511
chr19	17858811	17861105
chr19	18203479	18205284
chr19	18321910	18324159
chr19	18521114	18523255
chr19	18587714	18589716
chr19	19661564	19664785
chr19	32673462	32676211
chr19	33301522	33304371
chr19	35744929	35747090
chr19	36052922	36054935
chr19	36771531	36773628
chr19	37217074	37219199
chr19	38335591	38337001
chr19	38651319	38653676
chr19	38848272	38854117
chr19	38930410	38932149
chr19	39333715	39336098
chr19	39406274	39409303
chr19	39410469	39414776
chr19	40055539	40056857
chr19	40089759	40091848
chr19	40442755	40444327
chr19	41262497	41267686
chr19	41363595	41365363
chr19	41859388	41862157
chr19	42075059	42076999
chr19	42219147	42221431
chr19	42241401	42245361
chr19	42267693	42269247
chr19	42396122	42397970
chr19	43525417	43527520
chr19	43667739	43670772
chr19	43752494	43755916
chr19	44889850	44892716
chr19	45178237	45180107
chr19	45405552	45408118
chr19	45423354	45425799
chr19	45506552	45509268
chr19	45583336	45585686
chr19	45641363	45643257
chr19	45691127	45693683
chr19	45862028	45863741
chr19	46661041	46662529
chr19	46785737	46788746
chr19	46861634	46863857
chr19	47112045	47114071
chr19	47225819	47229043
chr19	47255974	47258407
chr19	48168964	48171385
chr19	48325222	48326887
chr19	48636147	48638370
chr19	48871262	48873588
chr19	48963283	48968359
chr19	48993384	48995289
chr19	49149300	49151191
chr19	49450603	49454953
chr19	49493717	49496671
chr19	49638819	49641844
chr19	49665387	49667723
chr19	49675649	49678455
chr19	49765525	49767803
chr19	49865750	49868648
chr19	49875260	49879033
chr19	50024270	50026635
chr19	50382945	50385523
chr19	50657108	50659114
chr19	50722474	50725873
chr19	51366499	51368381
chr19	52048037	52049769
chr19	52922568	52924508
chr19	52941216	52945060
chr19	52960562	52963029
chr19	53866897	53869703
chr19	54158071	54160795
chr19	54188384	54192322
chr19	54363474	54365829
chr19	54387627	54390381
chr19	54448270	54451770
chr19	54461857	54464503
chr19	55254314	55258348
chr19	55338427	55339827
chr19	55383974	55387877
chr19	55598239	55600490
chr19	55604337	55606441
chr19	55656352	55658348
chr19	58277828	58280317
chr19	58379987	58382548
chr19	58518081	58520573
chr19	58571923	58574498
chr2	8682118	8684190
chr2	9538359	9540002
chr2	9842519	9844868
chr2	10445922	10447933
chr2	11745966	11748391
chr2	17517671	17519614
chr2	20348430	20351684
chr2	23939179	23942030
chr2	24970646	24972972
chr2	26034816	26037116
chr2	26242868	26246980
chr2	26345920	26348461
chr2	27032637	27034539
chr2	27210858	27213599
chr2	27355091	27357484
chr2	27406874	27409676
chr2	27663070	27665400
chr2	27771685	27773521
chr2	28389563	28392208
chr2	28394400	28396590
chr2	28751832	28753555
chr2	28894567	28896606
chr2	32008397	32010043
chr2	33597414	33600973
chr2	37671539	37673816
chr2	38600107	38604220
chr2	38664816	38668145
chr2	40450202	40452056
chr2	40511712	40513693
chr2	42359293	42361661
chr2	42809445	42811842
chr2	43221224	43222941
chr2	44167591	44170399
chr2	44360775	44362658
chr2	46298034	46300305
chr2	46698399	46700568
chr2	46716222	46718808
chr2	47903229	47907115
chr2	48313701	48317345
chr2	55048030	55050482
chr2	55417096	55421244
chr2	55615533	55617656
chr2	60881863	60884686
chr2	61176190	61179641
chr2	61468825	61470180
chr2	61534045	61535955
chr2	62128430	62130956
chr2	62193915	62196121
chr2	64522913	64525565
chr2	64750952	64752797
chr2	64989420	64991693
chr2	65055292	65057862
chr2	65127550	65131194
chr2	65226345	65230128
chr2	65230996	65232886
chr2	65430275	65432773
chr2	66441634	66445363
chr2	68249724	68251941
chr2	68364704	68366941
chr2	68466221	68468563
chr2	68734029	68736226
chr2	69641141	69645065
chr2	69912969	69916762
chr2	70189464	70192017
chr2	70245689	70249064
chr2	70289054	70294555
chr2	71331780	71334537
chr2	73069925	73072410
chr2	73232188	73234989
chr2	73979592	73982070
chr2	74177314	74179657
chr2	74197685	74201126
chr2	74457101	74459366
chr2	74463868	74467160
chr2	74482013	74484216
chr2	74506068	74507768
chr2	74834641	74837178
chr2	74957346	74960323
chr2	85325010	85327932
chr2	85352323	85354707
chr2	85536862	85539081
chr2	86193571	86196799
chr2	86440785	86443248
chr2	89827558	89830212
chr2	96206724	96208876
chr2	96335768	96337182
chr2	96857128	96859227
chr2	98607257	98609963
chr2	101961395	101963156
chr2	106192137	106195322
chr2	111120086	111122335
chr2	112541529	112543040
chr2	113888583	113893693
chr2	113895151	113898271
chr2	120251603	120253238
chr2	127384682	127387488
chr2	127525866	127527498
chr2	130342193	130344347
chr2	134917435	134920421
chr2	135529934	135532438
chr2	135741008	135744528
chr2	136116973	136119522
chr2	137965234	137967928
chr2	143128292	143130677
chr2	144512562	144515597
chr2	144522405	144525207
chr2	148019492	148022840
chr2	148643575	148647118
chr2	151287603	151290288
chr2	152334792	152337235
chr2	152716764	152720059
chr2	156332842	156335169
chr2	156339641	156343198
chr2	158967359	158969560
chr2	161161003	161163611
chr2	161307183	161309672
chr2	169070391	169072668
chr2	169583849	169586969
chr2	171158745	171160871
chr2	171686623	171689428
chr2	172083240	172085416
chr2	173353497	173357691
chr2	173962216	173964751
chr2	174632861	174635040
chr2	175165909	175169284
chr2	178412999	178415791
chr2	178449772	178452136
chr2	181457788	181460484
chr2	184597707	184600315
chr2	189761624	189763364
chr2	189783141	189785744
chr2	191678145	191680804
chr2	195648829	195651708
chr2	196159639	196162030
chr2	197431829	197434098
chr2	197496420	197498951
chr2	197500042	197502478
chr2	197514914	197517635
chr2	199445712	199448114
chr2	199448399	199455952
chr2	199456606	199458731
chr2	199955518	199957066
chr2	200888631	200890884
chr2	201115996	201120687
chr2	201259449	201262801
chr2	202032712	202035215
chr2	202910177	202912497
chr2	207530645	207532671
chr2	207622852	207626392
chr2	208252075	208253701
chr2	208266275	208268749
chr2	217063850	217066034
chr2	218033706	218035528
chr2	218217046	218219944
chr2	218269088	218272115
chr2	218396068	218399830
chr2	218405352	218407570
chr2	218568451	218571354
chr2	218658192	218660352
chr2	219175825	219178174
chr2	219253253	219255137
chr2	222859960	222863437
chr2	229267015	229271311
chr2	229919373	229922036
chr2	230126992	230128981
chr2	231665626	231667376
chr2	231780166	231782476
chr2	233060279	233063158
chr2	233251537	233253618
chr2	233354714	233359739
chr2	233852595	233854996
chr2	240566020	240568354
chr2	241314719	241318223
chr20	324262	328638
chr20	1486948	1490643
chr20	1617389	1620530
chr20	2100864	2103986
chr20	3554167	3556832
chr20	3766190	3768907
chr20	5111307	5113901
chr20	5117894	5120502
chr20	5607994	5610492
chr20	6006094	6009026
chr20	9509668	9512881
chr20	9515924	9518714
chr20	10433255	10436057
chr20	10671438	10675139
chr20	13782875	13786323
chr20	17964126	17967776
chr20	17969946	17971936
chr20	18507970	18512757
chr20	20710583	20712099
chr20	25622293	25624908
chr20	31604371	31607032
chr20	32204054	32207708
chr20	34515640	34517271
chr20	34675896	34677946
chr20	34708520	34711197
chr20	35661806	35665285
chr20	36573460	36576608
chr20	36948908	36951791
chr20	37093726	37096662
chr20	37177973	37180629
chr20	37287992	37291232
chr20	38032359	38034972
chr20	40497920	40499466
chr20	40688714	40690805
chr20	41027372	41031304
chr20	44886082	44887799
chr20	45934089	45936362
chr20	47354017	47357577
chr20	47501408	47503775
chr20	49046066	49048459
chr20	49276326	49279164
chr20	49593631	49596600
chr20	49711513	49713737
chr20	49935119	49937956
chr20	49982893	49985165
chr20	50111610	50114370
chr20	50928327	50930822
chr20	53579624	53583658
chr20	53592026	53597580
chr20	53609192	53611745
chr20	53621475	53624214
chr20	53642157	53644525
chr20	53828722	53830991
chr20	53845470	53847968
chr20	54207795	54210179
chr20	59005372	59008130
chr20	59720988	59724676
chr20	60056637	60058622
chr20	62793739	62796276
chr20	62923380	62926637
chr20	62929807	62933785
chr20	62934498	62941102
chr20	62951671	62954304
chr20	64077102	64079224
chr21	17818178	17820409
chr21	25734472	25736878
chr21	26842640	26845373
chr21	28991931	28994035
chr21	29017873	29019396
chr21	29298541	29300788
chr21	31729839	31732118
chr21	32769283	32771847
chr21	33229715	33231652
chr21	33382000	33384222
chr21	33403356	33405821
chr21	33641885	33644147
chr21	34835704	34837920
chr21	34883352	34888769
chr21	35047345	35049225
chr21	36134279	36136674
chr21	36319435	36322980
chr21	37368047	37372032
chr21	39345562	39349445
chr21	39379695	39381810
chr21	43719170	43720920
chr21	44926794	44928789
chr21	44930280	44932000
chr22	17085997	17088213
chr22	17117954	17120166
chr22	17772602	17774552
chr22	19177452	19179567
chr22	19240913	19242899
chr22	19478547	19481078
chr22	19854260	19855955
chr22	19940770	19943881
chr22	20915951	20922518
chr22	20955724	20958914
chr22	21001766	21003622
chr22	22816525	22818911
chr22	23893731	23895974
chr22	25448012	25450353
chr22	28800522	28802856
chr22	30423063	30427047
chr22	31748304	31750502
chr22	31944958	31947286
chr22	32801252	32803427
chr22	35399513	35401284
chr22	36384990	36387909
chr22	36526562	36530030
chr22	37608147	37610694
chr22	37673956	37676199
chr22	37848578	37850502
chr22	38505367	38507228
chr22	39144191	39146032
chr22	39315445	39321461
chr22	39518279	39524203
chr22	40344911	40348519
chr22	40435496	40437723
chr22	40634634	40637445
chr22	40816975	40819840
chr22	40853330	40858053
chr22	41092436	41095005
chr22	41285519	41287764
chr22	41380497	41382801
chr22	41412599	41415061
chr22	41467816	41470255
chr22	41589194	41590704
chr22	41619118	41622405
chr22	41945974	41947237
chr22	42068863	42071704
chr22	42089683	42092134
chr22	43151362	43153003
chr22	43954365	43956313
chr22	44026129	44028241
chr22	45212418	45214809
chr22	45995634	45998412
chr22	46035184	46038251
chr22	46041468	46048880
chr22	46054273	46064078
chr22	46065816	46070752
chr22	46073548	46077040
chr22	46077917	46086077
chr22	46600403	46602834
chr22	49824782	49827470
chr22	50243341	50245768
chr22	50524386	50529327
chr22	50531046	50533451
chr3	4493460	4495904
chr3	4977191	4981289
chr3	5123378	5126896
chr3	5187562	5192023
chr3	9362027	9363993
chr3	9395776	9397553
chr3	9749133	9751696
chr3	10114568	10117431
chr3	11287086	11290384
chr3	11641445	11644569
chr3	12661545	12664260
chr3	14122886	14126299
chr3	14946077	14948523
chr3	15206192	15208159
chr3	15795411	15798797
chr3	17738716	17743125
chr3	18421783	18424945
chr3	18425919	18435853
chr3	18436992	18443896
chr3	18445265	18447952
chr3	23915836	23917658
chr3	28345952	28349891
chr3	32500381	32502639
chr3	32569216	32571885
chr3	33439784	33442110
chr3	36988953	36991352
chr3	36992929	36994637
chr3	37174545	37177541
chr3	39106203	39108927
chr3	39405888	39409647
chr3	40452188	40454510
chr3	42580772	42582804
chr3	42599364	42602366
chr3	44438999	44441275
chr3	46206216	46209387
chr3	47281811	47284307
chr3	47379173	47381470
chr3	47779483	47781488
chr3	48088106	48090881
chr3	48439229	48442448
chr3	48556199	48558990
chr3	48917673	48920338
chr3	49019890	49022149
chr3	49092634	49096095
chr3	49338231	49341280
chr3	49344461	49346819
chr3	49408352	49411233
chr3	49469430	49471767
chr3	49785042	49787272
chr3	49802753	49805050
chr3	49940013	49941597
chr3	50234845	50238799
chr3	50297620	50300853
chr3	50335367	50338705
chr3	50350158	50352033
[truncated: 912 more rows]

## Sheet: IRF7_LY2090314_r1
chr1	1267232	1268690
chr1	1277839	1279824
chr1	1602098	1604282
chr1	2039694	2040884
chr1	2233583	2235399
chr1	2654583	2655642
chr1	3413623	3414556
chr1	3564502	3565513
chr1	3900358	3901424
chr1	6182447	6183535
chr1	6250051	6251281
chr1	7458416	7459569
chr1	7655905	7657518
chr1	10494785	10496908
chr1	11168014	11170149
chr1	11174634	11176302
chr1	11908178	11909994
chr1	15204762	15205576
chr1	15775011	15776845
chr1	16129458	16130913
chr1	16604634	16607084
chr1	16609578	16610836
chr1	16620535	16622371
chr1	16625321	16627747
chr1	16628730	16630622
chr1	16644678	16647149
chr1	16726931	16727693
chr1	17055984	17057834
chr1	18327872	18329097
chr1	19375230	19377111
chr1	20493276	20494536
chr1	23864281	23866131
chr1	27831558	27832818
chr1	28087781	28088823
chr1	28402225	28404029
chr1	28510450	28511541
chr1	29246093	29247849
chr1	31482426	31483969
chr1	31497288	31499201
chr1	32933678	32935513
chr1	35429640	35430999
chr1	36251077	36252501
chr1	37294039	37295800
chr1	37399913	37402129
chr1	39649740	39651839
chr1	41538034	41539074
chr1	43098136	43099562
chr1	43912759	43914211
chr1	44376489	44378274
chr1	44631187	44632812
chr1	44973282	44975644
chr1	45689368	45690950
chr1	46028579	46030095
chr1	46302571	46304562
chr1	51264137	51265747
chr1	51266666	51268114
chr1	53322751	53323929
chr1	53684436	53686127
chr1	54463352	54465054
chr1	54950184	54952293
chr1	55424899	55426496
chr1	63015516	63017418
chr1	66709244	66710936
chr1	68667888	68669221
chr1	70204785	70206552
chr1	86657108	86658946
chr1	87328520	87330031
chr1	87951965	87953890
chr1	89756983	89758703
chr1	90462644	90463764
chr1	93652743	93654065
chr1	94417406	94419275
chr1	94419442	94420668
chr1	94712841	94714394
chr1	99717084	99718310
chr1	101224228	101226465
chr1	101338468	101340399
chr1	103448351	103449844
chr1	110221306	110222382
chr1	111192963	111194384
chr1	113811343	113812600
chr1	114577674	114579109
chr1	116377341	116378416
chr1	116989634	116990895
chr1	118027934	118029277
chr1	125181975	125183522
chr1	143194529	143195749
chr1	143201903	143202724
chr1	143748197	143749611
chr1	145714354	145716067
chr1	145783525	145785224
chr1	146037035	146038254
chr1	147284227	147285303
chr1	147907849	147909560
chr1	148316943	148319797
chr1	148333579	148335358
chr1	148371609	148373522
chr1	148435810	148437262
chr1	149848179	149850085
chr1	149887483	149888616
chr1	149938833	149940162
chr1	150303506	150304824
chr1	150366697	150368331
chr1	150629164	150630080
chr1	150763339	150764903
chr1	150876396	150877456
chr1	150961325	150962768
chr1	151005578	151007114
chr1	151042397	151043666
chr1	151130138	151131654
chr1	151817090	151817954
chr1	151961521	151963904
chr1	152028761	152030521
chr1	152049771	152051232
chr1	152378096	152380406
chr1	153154461	153155759
chr1	153356791	153358207
chr1	153518310	153520163
chr1	153598687	153601366
chr1	153633837	153634710
chr1	153734336	153735667
chr1	153927433	153929923
chr1	153957060	153958757
chr1	153962481	153964334
chr1	153987039	153988293
chr1	153998908	154001553
chr1	154129189	154130047
chr1	154237894	154239744
chr1	154271629	154272882
chr1	154307477	154309238
chr1	154404274	154405982
chr1	154519160	154520693
chr1	154662974	154665515
chr1	154740289	154741922
chr1	154743358	154744665
chr1	154785706	154788116
chr1	154817229	154818902
chr1	154831363	154832756
chr1	154958451	154959665
chr1	155084616	155085853
chr1	155121375	155124037
chr1	155239708	155241180
chr1	155266132	155267075
chr1	155307400	155309262
chr1	155309597	155310674
chr1	155499069	155500645
chr1	155563185	155564768
chr1	155912804	155913852
chr1	155945077	155948306
chr1	155976655	155977773
chr1	155979625	155980804
chr1	156001108	156002487
chr1	156029281	156031383
chr1	156104375	156106474
chr1	156139806	156142182
chr1	156192681	156194536
chr1	156212515	156213854
chr1	156244811	156246140
chr1	156338026	156339036
chr1	156384416	156385830
chr1	156456550	156457981
chr1	156656909	156659424
chr1	156680656	156682330
chr1	157121038	157123373
chr1	157776238	157777939
chr1	157998176	157999212
chr1	158176709	158178873
chr1	158941606	158943866
chr1	158997125	158998825
chr1	159076417	159077937
chr1	159682991	159685613
chr1	159923664	159925904
chr1	160083881	160084987
chr1	160775963	160777782
chr1	160813880	160815287
chr1	160860989	160863844
chr1	160904219	160905785
chr1	161013228	161014750
chr1	161177201	161178874
chr1	161215899	161217306
chr1	161434473	161435770
chr1	161748935	161750292
chr1	162030384	162031764
chr1	162085676	162087660
chr1	162101934	162103568
chr1	162308917	162310591
chr1	162365947	162367989
chr1	162530067	162531877
chr1	162612356	162613885
chr1	162647137	162649416
chr1	162654635	162656239
chr1	162845606	162847162
chr1	163085812	163087321
chr1	163863572	163865342
chr1	163883361	163884731
chr1	164177881	164179718
chr1	164707026	164708637
chr1	164992991	164994035
chr1	165129271	165130527
chr1	165424563	165425796
chr1	165600161	165602836
chr1	165615889	165617169
chr1	165853468	165855000
chr1	165861611	165863116
chr1	165949014	165951153
chr1	167276741	167278059
chr1	167451255	167453101
chr1	167494028	167495757
chr1	167600104	167602720
chr1	167616733	167618744
chr1	167687552	167688412
chr1	167752709	167753899
chr1	167880135	167881248
chr1	168056314	168058454
chr1	168407966	168410043
chr1	168469336	168471322
chr1	168473122	168474948
chr1	168583587	168584413
chr1	169479278	169481142
chr1	170195170	170198040
chr1	170615057	170616135
chr1	170721061	170722181
chr1	170786390	170787381
chr1	171271608	171272978
chr1	172342268	172343455
chr1	173429394	173431942
chr1	173490565	173492174
chr1	173824018	173825261
chr1	173867077	173868258
chr1	173911377	173912919
chr1	174447498	174449411
chr1	174811171	174812824
chr1	175127573	175128995
chr1	175209030	175210072
chr1	175403609	175405463
chr1	175559344	175561193
chr1	175600245	175602831
chr1	176459440	176461213
chr1	176718795	176720055
chr1	176849322	176851402
chr1	176877434	176878926
chr1	176982194	176983745
chr1	177280682	177282260
chr1	177410310	177413106
chr1	177630700	177632468
chr1	178094567	178096187
chr1	178746599	178747976
chr1	178941806	178943610
chr1	178944597	178946306
chr1	179229583	179231759
chr1	179505596	179507286
chr1	179743116	179744321
chr1	179813715	179815646
chr1	179953316	179957255
chr1	180181787	180183024
chr1	180911606	180912963
chr1	180921567	180923431
chr1	180969378	180970188
chr1	180972831	180974558
chr1	180997934	180999250
chr1	181042794	181043916
chr1	181102560	181103766
chr1	181194814	181196230
chr1	181271584	181273133
chr1	181622623	181624471
chr1	181674705	181676026
chr1	182259415	182260721
chr1	182301934	182303844
chr1	182336611	182338550
chr1	182380308	182382079
chr1	182813809	182814883
chr1	183088898	183090796
chr1	183107164	183108966
chr1	183147365	183148948
chr1	183177488	183179701
chr1	183206561	183207710
chr1	183346141	183347716
chr1	183915593	183916763
chr1	183932971	183934848
chr1	184153632	184155620
chr1	184157925	184160291
chr1	184547584	184549302
chr1	184793855	184795836
chr1	184802568	184803938
chr1	184805560	184807022
chr1	184866683	184868339
chr1	184881611	184883180
chr1	185034006	185035053
chr1	185674418	185676273
chr1	186130396	186132417
chr1	186202019	186202765
chr1	186536589	186537377
chr1	187526845	187528301
chr1	188173230	188174803
chr1	188194082	188195952
chr1	189121710	189123179
chr1	189524275	189525970
chr1	189614765	189616513
chr1	190097578	190099044
chr1	191073776	191075243
chr1	192157831	192159305
chr1	192167262	192169237
chr1	192267880	192269345
chr1	192314917	192316658
chr1	192358001	192360327
chr1	192491827	192493241
chr1	193058275	193059459
chr1	193217784	193219748
chr1	193417061	193418667
chr1	193476404	193478168
chr1	193660201	193661653
chr1	195773042	195774057
chr1	196029334	196030935
chr1	197698949	197700775
chr1	197938446	197940822
chr1	198389560	198391743
chr1	198485808	198487078
chr1	198676092	198678208
chr1	198686388	198688165
chr1	198898738	198900437
chr1	198910512	198912090
chr1	199282687	199283795
chr1	199318110	199320130
chr1	199640994	199641964
chr1	199667030	199669417
chr1	200170328	200171438
chr1	200241969	200243367
chr1	200277133	200278885
chr1	200780422	200781373
chr1	200857480	200859569
chr1	201014539	201016360
chr1	201027436	201028825
chr1	201071377	201072891
chr1	201084403	201086032
chr1	201113522	201115168
chr1	201274411	201276262
chr1	201305768	201307630
chr1	201376274	201377935
chr1	201461040	201462306
chr1	201624652	201626113
chr1	201714864	201715876
chr1	201783316	201784477
chr1	201823074	201824691
chr1	201875355	201877119
chr1	202201616	202203335
chr1	202216201	202218961
chr1	202294055	202295136
chr1	202311852	202312818
chr1	202348790	202349672
chr1	202647362	202650137
chr1	202871300	202873770
chr1	202888795	202890833
chr1	202926352	202929122
chr1	203553583	203554945
chr1	203692964	203695346
chr1	204024675	204025810
chr1	204103240	204105133
chr1	204118712	204120714
chr1	204365599	204366704
chr1	204611740	204613475
chr1	204708854	204710377
chr1	204830841	204832745
chr1	205061826	205063707
chr1	205238401	205240081
chr1	205498051	205499279
chr1	205540759	205542442
chr1	205628194	205630056
chr1	205774358	205775559
chr1	205933008	205934846
chr1	206080502	206082205
chr1	206105629	206107669
chr1	206469645	206471953
chr1	206699442	206700544
chr1	206770481	206772545
chr1	207393658	207395342
chr1	207893230	207894607
chr1	208412077	208413563
chr1	208518234	208519382
chr1	208747590	208749212
chr1	208885590	208887739
chr1	209045520	209047295
chr1	209236985	209237930
chr1	209405405	209406653
chr1	209435283	209436806
chr1	209610081	209611861
chr1	209650139	209651338
chr1	209651534	209653004
chr1	209678571	209680241
chr1	209699934	209702279
chr1	209855911	209857573
chr1	209939989	209942023
chr1	210001971	210003645
chr1	210232918	210234464
chr1	210340036	210341784
chr1	211606373	211607827
chr1	211629595	211631390
chr1	211842229	211844087
chr1	211902530	211904623
chr1	211932068	211933623
chr1	212255476	212257393
chr1	212322706	212324426
chr1	212629168	212631261
chr1	212651979	212653658
chr1	212656035	212657887
chr1	212692612	212694756
chr1	212752387	212753968
chr1	212793779	212795239
chr1	213334383	213335903
chr1	213386554	213388240
chr1	213488908	213490489
chr1	213596294	213598312
chr1	213873623	213875124
chr1	213942539	213944424
chr1	214427606	214428743
chr1	214438733	214439952
chr1	214828046	214829186
chr1	214933996	214935917
chr1	215243630	215245503
chr1	215488324	215489374
chr1	215644533	215646255
chr1	215997155	215998424
chr1	216367413	216369505
chr1	216852791	216854497
chr1	217672527	217673545
chr1	217728759	217730545
chr1	218678459	218680181
chr1	219565649	219567554
chr1	220041188	220043945
chr1	220084345	220085192
chr1	220092650	220094453
chr1	220359850	220361210
chr1	220664314	220665749
chr1	220693047	220694461
chr1	220982447	220984108
chr1	221043151	221045363
chr1	221097491	221099748
chr1	221177067	221178411
chr1	221309558	221311283
chr1	221814477	221815525
chr1	222618587	222620571
chr1	222737286	222738799
chr1	223223283	223224296
chr1	223257777	223259221
chr1	223471685	223472962
chr1	223555809	223557038
chr1	223746898	223749399
chr1	223825806	223827281
chr1	223831980	223833548
chr1	223878023	223878806
chr1	224212163	224214275
chr1	224258618	224260061
chr1	224478551	224479957
chr1	224641728	224642820
chr1	224771504	224772469
chr1	224783153	224784806
chr1	224907138	224909008
chr1	225314540	225316299
chr1	225427643	225429404
chr1	225445142	225446877
chr1	225888531	225889595
chr1	225928261	225929312
chr1	226092379	226093883
chr1	226125143	226126642
chr1	226364739	226366487
chr1	226938483	226940288
chr1	227337001	227338623
chr1	227510487	227512336
chr1	227742352	227744833
chr1	227786921	227789027
chr1	227797889	227799290
chr1	228457323	228458817
chr1	228515998	228517546
chr1	229005974	229006746
chr1	229026916	229028605
chr1	229379866	229381058
chr1	229529374	229530510
chr1	229564190	229566528
chr1	229643302	229644762
chr1	229785612	229786944
chr1	229800479	229801834
chr1	230104398	230105497
chr1	230153119	230154857
chr1	230430679	230432218
chr1	230449685	230451518
chr1	230465005	230466554
chr1	230564068	230565454
chr1	230631852	230633397
chr1	230652310	230654404
chr1	230668346	230669893
chr1	230757938	230759613
chr1	230825227	230826655
chr1	230827650	230829032
chr1	230977018	230979030
chr1	231038291	231039889
chr1	231297768	231299011
chr1	231310643	231312208
chr1	231855384	231856252
chr1	231987252	231988559
chr1	232169131	232170297
chr1	232498562	232500935
chr1	232611458	232613258
chr1	232938257	232939382
chr1	232976810	232978117
chr1	233328543	233329680
chr1	233795180	233796883
chr1	234169636	234170968
chr1	234309650	234310708
chr1	234393933	234395947
chr1	234482412	234483780
chr1	234498641	234500114
chr1	234518577	234520160
chr1	234564289	234566854
chr1	234610283	234611455
chr1	234612856	234614361
chr1	234662847	234664259
chr1	234723532	234724390
chr1	234771906	234773577
chr1	234780148	234783448
chr1	234849484	234850682
chr1	234874936	234876535
chr1	235082753	235084570
chr1	235170196	235171489
chr1	235366888	235368051
chr1	235834785	235835913
chr1	235951688	235953353
chr1	235954072	235955553
chr1	235971181	235972452
chr1	235980375	235981836
chr1	236021049	236022837
chr1	236039757	236041521
chr1	236045796	236047712
chr1	236103720	236105389
chr1	236206824	236208278
chr1	236310058	236311666
chr1	236403303	236405122
chr1	236472238	236473936
chr1	236692740	236693988
chr1	236855090	236856881
chr1	237010535	237011991
chr1	237365860	237367368
chr1	237695357	237696891
chr1	237771173	237772869
chr1	237880747	237881944
chr1	238115980	238116796
chr1	238391314	238392722
chr1	238619767	238621230
chr1	238906993	238908490
chr1	239123941	239125843
chr1	239267404	239269069
chr1	239304116	239305259
chr1	239797900	239799920
chr1	240517907	240519540
chr1	240957369	240959476
chr1	241213298	241215978
chr1	241987452	241989409
chr1	241992903	241994335
chr1	242146023	242147838
chr1	243474061	243475412
chr1	243523820	243525709
chr1	243558925	243560316
chr1	243864676	243865904
chr1	244047093	244048355
chr1	244076650	244078351
chr1	244096717	244098298
chr1	244230764	244232194
chr1	244409609	244410596
chr1	244502769	244504072
chr1	244834454	244835877
chr1	244964224	244965782
chr1	244969206	244971238
chr1	244971542	244972811
chr1	245007747	245009002
chr1	245080799	245082230
chr1	245168943	245169801
chr1	245310553	245312558
chr1	245397823	245399174
chr1	245468275	245469291
chr1	245499878	245501048
chr1	245524762	245526802
chr1	245570099	245572005
chr1	245981540	245983134
chr1	246145566	246146923
chr1	246208295	246209101
chr1	246269692	246271320
chr1	246417200	246419044
chr1	246961785	246963772
chr1	247180114	247181437
chr1	247414896	247416846
chr1	247431300	247433136
chr1	247453608	247455025
chr1	247525822	247527490
chr1	247574718	247576694
chr1	247582109	247583240
chr1	248005724	248007552
chr1	248183747	248185006
chr1	248223443	248224835
chr1	248376680	248378091
chr1	248750299	248751893
chr1	248837368	248839688
chr1	248859058	248860862
chr1	248872031	248873874
chr10	483382	484849
chr10	3467254	3468780
chr10	3851432	3853352
chr10	6568227	6570042
chr10	7084179	7085407
chr10	7788279	7789250
chr10	11898358	11899994
chr10	13229091	13231328
chr10	13834175	13835735
chr10	16571450	16572780
chr10	23936080	23937313
chr10	25129792	25131137
chr10	26181699	26183013
chr10	26621628	26622934
chr10	28680287	28681997
chr10	32345100	32347388
chr10	33005075	33006580
chr10	33112255	33113779
chr10	33141688	33143210
chr10	41859066	41860323
chr10	41883569	41885266
chr10	44852513	44854247
chr10	46021690	46023641
chr10	46529278	46530403
chr10	47207338	47208275
chr10	48741706	48742645
chr10	55201869	55203422
chr10	58426699	58428498
chr10	59907413	59908907
chr10	61899672	61901672
chr10	63417301	63419021
chr10	63429827	63431027
chr10	68251389	68252567
chr10	68490577	68492460
chr10	70083723	70085005
chr10	70845334	70846680
chr10	71477210	71478349
chr10	71769893	71772068
chr10	72357225	72359064
chr10	73168201	73169714
chr10	75428561	75430248
chr10	75637809	75639267
chr10	76935134	76936981
chr10	77245527	77246967
chr10	77867553	77868919
chr10	78953261	78954961
chr10	79236975	79239084
chr10	80498384	80499679
chr10	80783349	80785169
chr10	88064934	88066987
chr10	88301077	88302911
chr10	96589212	96591213
chr10	97129512	97130733
chr10	98270607	98272035
chr10	101188493	101189467
chr10	101968624	101970394
chr10	102400726	102402826
chr10	102714515	102715572
chr10	110918188	110919748
chr10	112821090	112823376
chr10	117730369	117731835
chr10	119131670	119133495
chr10	119594598	119597597
chr10	120770798	120771812
chr10	122172162	122173356
chr10	124640197	124642986
chr10	124791370	124792960
chr10	127039636	127040964
chr10	128394403	128395719
chr10	130777777	130779133
chr10	131246321	131247711
chr10	131410479	131412244
chr10	132547071	132549770
chr10	133201899	133204128
chr10	133276907	133278585
chr11	270821	273188
chr11	737228	738556
chr11	1469099	1471202
chr11	2186508	2187735
chr11	2359554	2361226
chr11	2666971	2668493
chr11	2912025	2913681
chr11	3144370	3146144
chr11	3835170	3836112
chr11	8873018	8874943
chr11	8963765	8965610
chr11	9454638	9456449
chr11	10435670	10436363
chr11	10493408	10494584
chr11	12091654	12092686
chr11	12182375	12184267
chr11	12732347	12733676
chr11	14257024	14258282
chr11	15158638	15160337
chr11	17743398	17745211
chr11	23383649	23384564
chr11	28107383	28108393
chr11	29658160	29659815
chr11	30422375	30423681
chr11	32800447	32801948
chr11	33323305	33325148
chr11	33413154	33414783
chr11	33976031	33977559
chr11	35817157	35819362
chr11	44094320	44096143
chr11	44649714	44652221
chr11	45893310	45894500
chr11	46061076	46062691
chr11	46122309	46123820
chr11	46554351	46555733
chr11	47945449	47946823
chr11	56614213	56615641
chr11	57513098	57514109
chr11	58577617	58578527
chr11	60292460	60294636
chr11	60887219	60889600
chr11	61528413	61530807
chr11	61876009	61877072
chr11	62540611	62541632
chr11	62592704	62594652
chr11	62888495	62890711
chr11	62973973	62976385
chr11	63974302	63976113
chr11	64240909	64242279
chr11	64733514	64735585
chr11	65491760	65493174
chr11	65505127	65508189
chr11	67489965	67491623
chr11	68846963	68848996
chr11	73272344	73274494
chr11	73425433	73426510
chr11	75394403	75395661
chr11	75471457	75473410
chr11	78714882	78716771
chr11	81998458	82000693
chr11	83500099	83501761
chr11	85997351	85998472
chr11	86047439	86048349
chr11	93840682	93842211
chr11	94211524	94213214
chr11	94526351	94528069
chr11	96241925	96243352
chr11	96388966	96389984
chr11	102517139	102518936
chr11	103404472	103406058
chr11	105610603	105612695
chr11	107718983	107720523
chr11	111115771	111117111
chr11	115529035	115530334
chr11	115706695	115708436
chr11	117088266	117090357
chr11	117193119	117194877
chr11	117268711	117270395
chr11	117311676	117313720
chr11	118471828	118473236
chr11	118920405	118921710
chr11	119101601	119102780
chr11	120263331	120265792
chr11	121689112	121690710
chr11	122962684	122964325
chr11	123061929	123063479
chr11	124617449	124618543
chr11	126317491	126319699
chr11	126522662	126525245
chr11	128038574	128040242
chr11	128496268	128498158
chr11	129264475	129265971
chr11	129949456	129951811
chr11	131564742	131566306
chr11	131923239	131924385
chr12	755934	757913
chr12	1605200	1606503
chr12	1691859	1693736
chr12	3728230	3729869
chr12	4030442	4032089
chr12	4824408	4826393
chr12	5964577	5966004
chr12	6222100	6224038
chr12	6538811	6540406
chr12	7032193	7033881
chr12	10094164	10095592
chr12	11650809	11652660
chr12	11745318	11746556
chr12	11765416	11767114
chr12	14960271	14961526
chr12	16191596	16192726
chr12	27243465	27244804
chr12	30008367	30010175
chr12	31318728	31320208
chr12	37341274	37342409
chr12	40263915	40266063
chr12	42469205	42470593
chr12	42587452	42589742
chr12	47271849	47273504
chr12	47904564	47906151
chr12	48677461	48679697
chr12	48956509	48957179
chr12	49018053	49019358
chr12	50070026	50071382
chr12	50184151	50185709
chr12	52630174	52632409
chr12	53379522	53380764
chr12	53538325	53539139
chr12	56724814	56726178
chr12	57189226	57190565
chr12	57323798	57324742
chr12	59582428	59583459
chr12	62095581	62097472
chr12	75471878	75473320
chr12	75480685	75482312
chr12	76815210	76816676
chr12	80264098	80265331
chr12	80664489	80667008
chr12	90911050	90912533
chr12	94261848	94263503
chr12	94659859	94660732
chr12	96033641	96035150
chr12	98678148	98679479
chr12	99821532	99822836
chr12	102119521	102121072
chr12	102976618	102978060
chr12	104469307	104471450
chr12	108516366	108517699
chr12	110010010	110011799
chr12	111756649	111757885
chr12	112183385	112184884
chr12	112859870	112860859
chr12	113226176	113227362
chr12	113837558	113839659
chr12	113955177	113956477
chr12	116143607	116145373
chr12	116620843	116621757
chr12	117095955	117097659
chr12	118371876	118373541
chr12	120192557	120194848
chr12	120195130	120196944
chr12	121176509	121177616
chr12	122526130	122527266
chr12	122944610	122946411
chr12	123030233	123031511
chr12	124506244	124507599
chr12	124758045	124759220
chr12	124945954	124947078
chr12	125249186	125250415
chr12	125352419	125353886
chr12	130057291	130058500
chr12	131558240	131559751
chr12	132842186	132843091
chr13	24253425	24255066
chr13	27378517	27381262
chr13	27607509	27609986
chr13	27716556	27718419
chr13	28139081	28140403
chr13	28658260	28659376
chr13	28754489	28755358
chr13	30615828	30617505
chr13	32384329	32385740
chr13	72313437	72315511
chr13	77386858	77388353
chr13	93340373	93342596
chr13	94387538	94389103
chr13	94791369	94792411
chr13	95536707	95538131
chr13	97064216	97065375
chr13	99258273	99259246
chr13	99281345	99282737
chr13	106404573	106405825
chr13	109726162	109727819
chr13	110715139	110716182
chr13	113090830	113092630
chr13	113667146	113668256
chr13	114065217	114066570
chr14	16092870	16093968
chr14	16095535	16097189
chr14	20793389	20795268
chr14	20989173	20990683
chr14	21455663	21456924
chr14	22143310	22144502
chr14	23174408	23175580
chr14	24482669	24483948
chr14	24982347	24983607
chr14	24984773	24985802
chr14	31987796	31989106
chr14	35418635	35420527
chr14	49585184	49587120
chr14	52551675	52553130
chr14	57331436	57333239
chr14	60404456	60406186
chr14	68883674	68884689
chr14	69042030	69043735
chr14	69132457	69134457
chr14	69656214	69657404
chr14	70886704	70888076
chr14	74349875	74351013
chr14	74655440	74656465
chr14	80929725	80931958
chr14	82897888	82899279
chr14	84270976	84273012
chr14	87726945	87728383
chr14	89303663	89305520
chr14	89588747	89591082
chr14	89719160	89721451
chr14	91242416	91244108
chr14	91377890	91379206
chr14	92335895	92337961
chr14	92339630	92340588
chr14	92938725	92940279
chr14	93299148	93300856
chr14	97150810	97152199
chr14	99601796	99602978
chr14	100117164	100118839
chr14	101263933	101266290
chr14	101539905	101541219
chr14	101809588	101810249
chr14	101951857	101953782
chr14	102896680	102898363
chr14	102951544	102953156
chr14	105046722	105048185
chr14	105059382	105061108
chr14_GL000225v1_random	6245	7336
chr14_GL000225v1_random	12313	14465
chr14_GL000225v1_random	22578	23726
chr14_GL000225v1_random	25668	27922
chr14_GL000225v1_random	32362	34048
chr14_GL000225v1_random	48639	50323
chr14_GL000225v1_random	57242	59411
chr14_GL000225v1_random	79766	81540
chr14_GL000225v1_random	96309	97440
chr15	20357605	20359448
chr15	31302809	31304625
chr15	31557034	31558165
chr15	31594658	31596524
chr15	35587052	35588346
chr15	40963248	40964884
chr15	41653642	41654845
chr15	42392874	42394053
chr15	42689295	42690575
chr15	44801678	44803222
chr15	49154780	49156834
chr15	50355954	50357189
chr15	51471525	51473471
chr15	55266805	55268429
chr15	57421658	57423584
chr15	57427358	57428949
chr15	58239226	58240854
chr15	60940666	60942150
chr15	62391001	62392779
chr15	63211016	63212562
chr15	64048313	64049838
chr15	65803700	65806276
chr15	65948800	65950218
chr15	66301253	66303261
chr15	66618149	66620089
chr15	67252765	67254363
chr15	67745783	67747515
chr15	69451940	69453403
chr15	69760002	69761051
chr15	72226232	72227653
chr15	72754878	72756730
chr15	74132360	74134307
chr15	74906814	74908010
chr15	75638098	75639854
chr15	75724928	75727013
chr15	76342994	76344906
chr15	77025970	77027870
chr15	83919586	83920950
chr15	88394646	88396156
chr15	90359852	90361261
chr15	90954396	90956280
chr15	96443856	96445522
chr15	97461734	97463549
chr15	98710187	98712253
chr15	100241914	100243711
chr15	100842419	100844627
chr15	101243735	101244761
chr15	101427657	101429181
chr16	557465	558914
chr16	636426	638104
chr16	2205431	2206933
chr16	2251102	2252307
chr16	9098469	9099552
chr16	11236759	11237938
chr16	11416719	11418641
chr16	11636542	11637905
chr16	11681141	11683682
chr16	12204431	12206068
chr16	12455522	12456873
chr16	16125653	16127195
chr16	19312938	19314269
chr16	20805628	20807181
chr16	22180086	22181441
chr16	23504964	23505933
chr16	24997585	24998871
chr16	25042320	25043497
chr16	25092908	25094442
chr16	25241108	25242495
chr16	27242284	27243635
chr16	27924557	27926247
chr16	30526167	30528508
chr16	30922218	30923514
chr16	34571832	34573323
chr16	34952884	34954258
chr16	48546794	48548382
chr16	50581882	50583650
chr16	51223468	51225570
chr16	52319256	52320868
chr16	53864627	53865660
chr16	54651528	54652742
chr16	56089219	56090564
chr16	56951517	56953386
chr16	57533969	57535654
chr16	58127123	58129103
chr16	59199679	59201218
chr16	62600567	62601106
chr16	66227836	66229293
chr16	67279049	67280076
chr16	68085241	68086961
chr16	71359785	71361324
chr16	74448559	74450267
chr16	78674966	78676268
chr16	81488287	81489748
chr16	85180618	85182249
chr16	86129390	86131248
chr16	86226645	86227557
chr16	86768573	86770252
chr16	88754504	88756343
chr16	89216301	89218134
chr17	1577370	1578800
chr17	1794419	1795968
chr17	2122218	2124555
chr17	2981872	2984331
chr17	3756984	3758053
chr17	3933843	3935002
chr17	7582760	7584384
chr17	8922713	8923607
chr17	8997995	8999739
chr17	9695009	9697196
chr17	12048646	12050260
chr17	16215070	16216863
chr17	17569950	17571367
chr17	21035649	21037633
chr17	21975302	21976500
chr17	21987213	21989186
chr17	24187607	24188782
chr17	26880728	26881790
chr17	28893245	28894681
chr17	29565901	29567583
chr17	31051654	31053070
chr17	35051300	35052495
chr17	36183200	36184177
chr17	36191626	36193343
chr17	38590835	38592665
chr17	38699362	38701197
chr17	42023498	42025706
chr17	42675052	42676508
chr17	43359721	43361281
chr17	43706227	43707985
chr17	45227536	45229298
chr17	45319629	45322422
chr17	45573259	45574924
chr17	46140541	46141600
chr17	46179100	46183585
chr17	46194322	46195699
chr17	46270521	46271741
chr17	47163428	47164877
chr17	51166609	51168267
chr17	57891900	57893817
chr17	58598339	58600038
chr17	58614044	58614961
chr17	59159221	59160895
chr17	59283615	59284276
chr17	59491173	59492781
chr17	59707368	59708574
chr17	59716085	59717681
chr17	59753665	59755017
chr17	59786002	59787580
chr17	59836917	59838993
chr17	60090599	60092446
chr17	60144425	60146738
chr17	60383382	60385512
chr17	60689280	60690778
chr17	60985187	60987302
chr17	61135812	61137931
chr17	61289607	61292092
chr17	61407604	61409508
chr17	62423254	62424952
chr17	62776228	62777431
chr17	62780471	62782335
chr17	62823824	62825349
chr17	63111326	63112643
chr17	63427524	63428767
chr17	63441182	63442681
chr17	63463097	63464074
chr17	63499464	63500434
chr17	63626728	63627929
chr17	63646015	63647420
chr17	63682217	63683538
chr17	63740754	63743372
chr17	63796294	63797979
chr17	63826316	63827969
chr17	63834208	63835975
chr17	63915238	63916543
chr17	64073960	64075842
chr17	64133317	64134732
chr17	64179568	64180991
chr17	64184759	64186520
chr17	64241507	64242766
chr17	64259101	64260420
chr17	64327809	64329690
chr17	64331498	64332626
chr17	64397722	64399312
chr17	64421424	64422660
chr17	64476819	64477637
chr17	64497656	64499453
chr17	64499969	64502191
chr17	64504812	64505967
chr17	64626298	64627993
chr17	64658319	64659526
chr17	64919931	64921364
chr17	64984667	64987116
chr17	65555695	65556488
chr17	66468108	66469381
chr17	66493747	66495080
chr17	66529260	66530949
chr17	66803466	66805237
chr17	66833148	66834392
chr17	66899868	66901564
chr17	66995010	66996254
chr17	67164537	67165682
chr17	67222581	67223789
chr17	67490562	67491342
chr17	67642358	67643847
chr17	67716788	67719759
chr17	67885593	67886874
chr17	68074928	68076684
chr17	68455530	68456974
chr17	68478608	68480285
chr17	68540036	68541105
chr17	68598450	68599697
chr17	68812227	68814377
chr17	68908447	68910216
chr17	68976370	68978647
chr17	69227518	69228790
chr17	69322293	69324319
chr17	69325840	69327108
chr17	70098403	70099716
chr17	70522160	70523775
chr17	70754854	70756450
chr17	71314446	71317297
chr17	71427521	71428996
chr17	71550261	71551988
chr17	71736777	71737931
chr17	72419313	72420728
chr17	72435633	72438148
chr17	72447758	72449836
chr17	72560256	72563113
chr17	72697568	72698518
chr17	72886593	72888314
chr17	72954032	72956149
chr17	73155635	73157893
chr17	73203106	73204555
chr17	73259011	73260576
chr17	73507153	73509199
chr17	73524986	73526325
chr17	73599419	73600957
chr17	73867602	73868674
chr17	73901284	73902900
chr17	73955431	73957018
chr17	74520239	74522227
chr17	74546509	74548482
chr17	74585525	74587131
chr17	74609170	74610273
chr17	74612409	74613533
chr17	74735648	74737165
chr17	74749426	74750928
chr17	74822898	74824593
chr17	75063937	75065640
chr17	75091771	75093085
chr17	75107260	75109412
chr17	75124943	75126771
chr17	75267485	75271233
chr17	75295172	75296568
chr17	75312899	75314878
chr17	75338471	75339536
chr17	75340233	75342164
chr17	75351623	75352615
chr17	75396919	75397934
chr17	75486366	75488411
chr17	75594867	75596742
chr17	75694601	75695958
chr17	75774014	75775308
chr17	75792511	75794398
chr17	75854792	75856155
chr17	75877072	75878741
chr17	76356487	76358492
chr17	76491489	76493257
chr17	76582713	76583579
chr17	76597462	76598385
chr17	76711052	76712143
chr17	76716152	76717949
chr17	76719632	76721831
chr17	76728540	76730614
chr17	76737620	76740134
chr17	76761488	76764465
chr17	77214311	77215459
chr17	77275176	77276796
chr17	77319684	77321532
chr17	77386837	77389476
chr17	77440449	77441456
chr17	77840548	77842448
chr17	77868798	77870407
chr17	78015936	78016901
chr17	78039676	78041370
chr17	78143349	78145697
chr17	78399046	78400515
chr17	78453040	78454430
chr17	78532398	78533341
chr17	78573859	78575186
chr17	78800359	78802036
chr17	78921417	78922841
chr17	78932176	78934281
chr17	78986213	78987694
chr17	79027821	79030199
chr17	79037491	79039679
chr17	79047307	79049117
chr17	79140740	79142430
chr17	79233298	79235120
chr17	79299472	79301189
chr17	79395973	79397104
chr17	79630822	79632729
chr17	79801757	79803709
chr17	79917099	79919044
chr17	79998951	80000672
chr17	80212315	80213519
chr17	80359287	80360799
chr17	81793826	81795374
chr17_GL000205v2_random	1023	1879
chr17_GL000205v2_random	6787	8055
chr17_GL000205v2_random	13201	14775
chr17_GL000205v2_random	51315	52182
chr17_GL000205v2_random	59006	60166
chr17_KI270730v1_random	84496	85179
chr17_KI270730v1_random	103115	104468
chr18	399684	401388
chr18	456837	458251
chr18	673444	674757
chr18	802068	803530
chr18	825847	827342
chr18	8399957	8400905
chr18	8501776	8503259
chr18	8569578	8571724
chr18	8688254	8689626
chr18	8752310	8754285
chr18	8771193	8772978
chr18	8784209	8786654
chr18	8805809	8807417
chr18	8809727	8811359
chr18	8819647	8821251
chr18	8890601	8892729
chr18	8950496	8952125
chr18	8977830	8979798
chr18	8986178	8987570
chr18	9021715	9023047
chr18	9037000	9038459
chr18	9101863	9104167
chr18	9132616	9134355
chr18	9136998	9138711
chr18	9168785	9170799
chr18	9297617	9299281
chr18	9455318	9457422
chr18	9463114	9464903
chr18	9570187	9571557
chr18	9684208	9686089
chr18	9702530	9704231
chr18	9721929	9723036
chr18	9735421	9736636
chr18	9749823	9751320
chr18	9754828	9756179
chr18	9762121	9763140
chr18	9777750	9779494
chr18	9825969	9828612
chr18	9838411	9841277
chr18	9868706	9870238
chr18	9897056	9898433
chr18	9901336	9903732
chr18	9914023	9915191
chr18	9935214	9936821
chr18	9941689	9943222
chr18	9950337	9952020
chr18	9959223	9961211
chr18	9992863	9994007
chr18	10023957	10025610
chr18	10033719	10035001
chr18	10057384	10059485
chr18	10101320	10103337
chr18	10124189	10126335
chr18	10140141	10141963
chr18	10201456	10204330
chr18	10260364	10263530
chr18	10440074	10442550
chr18	10470775	10472011
chr18	10474111	10474988
chr18	10524729	10525784
chr18	10527374	10531054
chr18	10545926	10546468
chr18	10578635	10580196
chr18	10668606	10670340
chr18	10686211	10687960
chr18	10702521	10704104
chr18	10726306	10728002
chr18	10833665	10834922
chr18	10847014	10848423
chr18	10852771	10854042
chr18	10874986	10876258
chr18	10982635	10983546
chr18	11027597	11028964
chr18	11045499	11047492
chr18	11116296	11118038
chr18	11138125	11140017
chr18	11146629	11148588
chr18	11229564	11231377
chr18	11322370	11324411
chr18	11367832	11369254
chr18	11385607	11388935
chr18	11559639	11560591
chr18	11676411	11678294
chr18	11725075	11726323
chr18	11744732	11746351
chr18	11776033	11778053
chr18	11821053	11822321
chr18	11885291	11888067
chr18	11946365	11948378
chr18	12035749	12036942
chr18	12072196	12073385
chr18	12095054	12096509
chr18	12277887	12279858
chr18	12372960	12374661
chr18	12375323	12376634
chr18	12390599	12392489
chr18	12397408	12399037
chr18	12423637	12425549
chr18	12438791	12441380
chr18	12567751	12569034
chr18	12589513	12592321
chr18	12689712	12691157
chr18	12703092	12704871
chr18	12728974	12731427
chr18	12738170	12739618
chr18	12761921	12763958
chr18	12772900	12774181
chr18	12788618	12789570
chr18	12807724	12809275
chr18	12838325	12839910
chr18	12876902	12878260
chr18	12880175	12881454
chr18	12947027	12949047
chr18	13185037	13187864
chr18	13201908	13203641
chr18	13215956	13217185
chr18	13236373	13238289
chr18	13241278	13243272
chr18	13284430	13286062
chr18	13309001	13310281
chr18	13364372	13366406
chr18	13369295	13370835
chr18	13381135	13382946
chr18	13389413	13391595
chr18	13470869	13472976
chr18	13529869	13531445
chr18	13556200	13557997
chr18	13564873	13565973
chr18	13621018	13622617
chr18	13647519	13649195
chr18	13699158	13700271
chr18	13791403	13792562
chr18	13986948	13989035
chr18	21004069	21005151
chr18	21334874	21336998
chr18	21754159	21755779
chr18	21899827	21901580
chr18	22171876	22173214
chr18	22301340	22303174
chr18	22306839	22309352
chr18	22405490	22406721
chr18	22471594	22473254
chr18	23782089	23783621
chr18	23860970	23862632
chr18	24038789	24040368
chr18	25014396	25016429
chr18	25824815	25826126
chr18	26710119	26711168
chr18	28392083	28393653
chr18	28804529	28805908
chr18	28962665	28964292
chr18	29005101	29006934
chr18	29501490	29502903
chr18	31313441	31314615
chr18	32091554	32092983
chr18	36111241	36112773
chr18	36299529	36300737
chr18	36672639	36673686
chr18	36846030	36847448
chr18	36929595	36931671
chr18	37307161	37308664
chr18	37469330	37471237
chr18	37546550	37548213
chr18	37777855	37779127
chr18	38106059	38108767
chr18	38157922	38159425
chr18	38315507	38317170
chr18	40297956	40299840
chr18	43951773	43953648
chr18	45065711	45066728
chr18	45487972	45489427
chr18	46378384	46380351
chr18	46506617	46507823
chr18	46693188	46694949
chr18	46771480	46772446
chr18	47397485	47399050
chr18	47561349	47562934
chr18	48268770	48269986
chr18	48741956	48743580
chr18	48828541	48830004
chr18	48832569	48833850
chr18	48972978	48974720
chr18	49442433	49443928
chr18	49558772	49560312
chr18	49588503	49590173
chr18	49921852	49924000
chr18	50667688	50669751
chr18	50708643	50710090
chr18	51163859	51165074
chr18	51957763	51959099
chr18	52465100	52466870
chr18	53005984	53007117
chr18	53837121	53837833
chr18	54347898	54349753
chr18	54371019	54372648
chr18	54717662	54719406
chr18	54758359	54759328
chr18	56460806	56463442
chr18	58269430	58271246
chr18	58615374	58616669
chr18	59687035	59688426
chr18	60168142	60169226
chr18	60258237	60259584
chr18	61990877	61992518
chr18	62063661	62065511
chr18	62420715	62422176
chr18	62716528	62718294
chr18	62936339	62938021
chr18	63235519	63237159
chr18	63376183	63377500
chr18	63534102	63535119
chr18	63890848	63893163
chr18	64667698	64669407
chr18	68468980	68470955
chr18	68824099	68825845
chr18	69203079	69204484
chr18	69221657	69222863
chr18	70205218	70207077
chr18	70325225	70326670
chr18	73244753	73246081
chr18	74180917	74182776
chr18	74270084	74271813
chr18	74445379	74446866
chr18	74706754	74708087
chr18	74710680	74711700
chr18	76398317	76399964
chr18	76448188	76449634
chr18	76476883	76478094
chr18	76498187	76499738
chr18	76712904	76714255
chr18	78542621	78544465
chr18	78900708	78901940
chr18	79001416	79002919
chr18	79070154	79071814
chr18	79421320	79422771
chr18	79525668	79527550
chr18	79538346	79540729
chr18	80173927	80175338
chr19	796758	797914
chr19	1207207	1208284
chr19	1233531	1235560
chr19	1362479	1364679
chr19	1784945	1786181
chr19	1914254	1915673
chr19	2469410	2470402
chr19	2475942	2478042
chr19	3980077	3982353
chr19	4394695	4395704
chr19	5695719	5697776
chr19	7921264	7923270
chr19	8497047	8498085
chr19	8576457	8577966
chr19	10054697	10056362
chr19	10286076	10288515
chr19	10332580	10333927
chr19	10424842	10426779
chr19	10961049	10962984
chr19	11177780	11179090
chr19	11372695	11374071
chr19	12139462	12141147
chr19	12765337	12767321
chr19	13154729	13156797
chr19	13827787	13830517
chr19	14418474	14419607
chr19	15090889	15092751
chr19	16342078	16343482
chr19	18662715	18664686
chr19	18918591	18920020
chr19	19900773	19902394
chr19	23551619	23553575
chr19	24342481	24344194
chr19	27359578	27363137
chr19	27365944	27367494
chr19	27368311	27369843
chr19	27386272	27387648
chr19	27421412	27422522
chr19	27792829	27793926
chr19	28223395	28225053
chr19	32229142	32231118
chr19	33024435	33026529
chr19	35066590	35068038
chr19	38498573	38500822
chr19	38543644	38545088
chr19	38850040	38850874
chr19	39935595	39936819
chr19	40326351	40327943
chr19	40861814	40863651
chr19	41263701	41264635
chr19	41552852	41553982
chr19	42182734	42185093
chr19	42201693	42203115
chr19	44907797	44909571
chr19	46402900	46404121
chr19	47137793	47139034
chr19	48445001	48446806
chr19	49016945	49019525
chr19	49511147	49512742
chr19	49876665	49877680
chr19	49952221	49955059
chr19	50479274	50480261
chr19	50919168	50920752
chr19	54007117	54008741
chr19	54207574	54209126
chr19	55080303	55082122
chr19	55599045	55600285
chr19	57007076	57009570
chr19	58356344	58357343
chr1_KI270709v1_random	6365	7586
chr1_KI270711v1_random	7723	9310
chr2	6091466	6092809
chr2	7027840	7029610
chr2	9551284	9553081
chr2	9782825	9784840
chr2	11385518	11388620
chr2	11630293	11631755
chr2	12755538	12757272
chr2	15040502	15042686
chr2	16196065	16197160
chr2	21915924	21917489
chr2	23131242	23132928
chr2	25815245	25816768
chr2	25912049	25913980
chr2	27211270	27212784
chr2	27958346	27959635
chr2	28394364	28396045
chr2	28440701	28442936
chr2	29082455	29083892
chr2	32243625	32245053
chr2	37674287	37675418
chr2	38055635	38056909
chr2	38533105	38534482
chr2	39569689	39570975
chr2	41605838	41607289
chr2	41705973	41707643
chr2	41890682	41892354
chr2	41963979	41965483
chr2	43107385	43108496
chr2	43280515	43281993
chr2	43426026	43427259
chr2	43595254	43596236
chr2	45736977	45740211
chr2	46164377	46165595
chr2	48448292	48449886
chr2	57443342	57444506
chr2	59266854	59267650
chr2	62217639	62218971
chr2	64625543	64627433
chr2	64652453	64654065
chr2	65064483	65065872
chr2	65227183	65228934
chr2	69734168	69735974
chr2	70715130	70716987
chr2	71756212	71757748
chr2	74481612	74483835
chr2	76312078	76313903
chr2	77174390	77175970
chr2	83756807	83758223
chr2	84830026	84831927
chr2	85706586	85708329
chr2	86367725	86368952
chr2	88416811	88418905
chr2	89775643	89778418
chr2	89779092	89783035
chr2	89820055	89823037
chr2	89826325	89829741
chr2	89839306	89840543
chr2	90390132	90391259
chr2	90397100	90398313
chr2	95051313	95052840
chr2	98369043	98370979
chr2	99951165	99953018
chr2	100140715	100142038
chr2	101113854	101115678
chr2	101652662	101653996
chr2	102444931	102446508
chr2	107406363	107408271
chr2	108587609	108588521
chr2	112910234	112911974
chr2	113922434	113923803
chr2	120012153	120014193
chr2	120499787	120501045
chr2	120611578	120613160
chr2	122894859	122896279
chr2	124839984	124841523
chr2	127485899	127487373
chr2	127700783	127702177
chr2	130927072	130929230
chr2	131493110	131495008
chr2	135252164	135253500
chr2	136022316	136023608
chr2	144382283	144383616
chr2	145127677	145129619
chr2	148817631	148818514
chr2	148926101	148927622
chr2	151288625	151289768
chr2	155800699	155801746
chr2	159615330	159617110
chr2	160477510	160479016
chr2	160483761	160485317
chr2	160565776	160567006
chr2	160666229	160667557
chr2	161798540	161800367
chr2	163348164	163349126
chr2	172204241	172204959
chr2	176066494	176067784
chr2	178973700	178975693
chr2	181303945	181306381
chr2	182316133	182318029
chr2	182838770	182840547
chr2	186596665	186597944
chr2	191106995	191108455
chr2	191758408	191760197
chr2	201117817	201119429
chr2	204044569	204045654
chr2	205182356	205183290
chr2	205883677	205885663
chr2	207427118	207428789
chr2	209893053	209894513
chr2	211997238	211998367
chr2	214003279	214004992
chr2	214809090	214810450
chr2	215899335	215901815
chr2	216867667	216868895
chr2	217868515	217870197
chr2	220489261	220490428
chr2	221924754	221925678
chr2	222730742	222731955
chr2	230169343	230170709
chr2	230820163	230822312
chr2	230874048	230875771
chr2	230974764	230975821
chr2	235552078	235554764
chr2	235919543	235921447
chr2	237693363	237695364
chr2	237933607	237935105
chr2	238745619	238747106
chr2	239097246	239099423
chr2	239499918	239501417
chr2	239721850	239723376
chr2	241982709	241984525
chr20	1944232	1945858
chr20	2314487	2316011
chr20	2740141	2741335
chr20	3766848	3769189
chr20	3769948	3772144
chr20	5656228	5658007
chr20	6121008	6122565
chr20	8042633	8044511
chr20	9516803	9518256
chr20	9520148	9522408
chr20	14083473	14085034
chr20	16115705	16116898
chr20	17781717	17784136
chr20	18350740	18352124
chr20	18430529	18431515
chr20	18764626	18766054
chr20	19522596	19524551
chr20	19618628	19619651
chr20	19867303	19869063
chr20	20359839	20361111
chr20	20509412	20511158
chr20	21049129	21050274
chr20	22404337	22405809
chr20	24738706	24740372
chr20	24991863	24993264
chr20	26288878	26290025
chr20	26311971	26312874
chr20	29255688	29257301
chr20	29261911	29263860
chr20	31061024	31062637
chr20	31674632	31675786
chr20	35454612	35455860
chr20	36014147	36015652
chr20	36950344	36951527
chr20	40322137	40323622
chr20	40498173	40499687
chr20	43666514	43668066
chr20	43915302	43917227
chr20	46548729	46550815
chr20	48722042	48724060
chr20	49290452	49292010
chr20	49767939	49769850
chr20	50516539	50518552
chr20	50789939	50791419
chr20	51033126	51034413
chr20	51116693	51118102
chr20	51930111	51931691
chr20	53578737	53579964
chr20	54726065	54727364
chr20	56873510	56875646
chr20	56990745	56991791
chr20	57218968	57220979
chr20	57434703	57436160
chr20	59585093	59586668
chr20	62139641	62141347
chr20	62485772	62486976
chr20	62575426	62577344
chr20	62889899	62891469
chr21	7916405	7918129
chr21	7934155	7935976
chr21	7949791	7951645
chr21	8992935	8994586
chr21	10657136	10659365
chr21	10686968	10688982
chr21	10694529	10696685
chr21	10701089	10702430
chr21	10708100	10710109
chr21	10719722	10724991
chr21	10733805	10735184
chr21	10736173	10737351
chr21	10753010	10754274
chr21	10755231	10756339
chr21	10777847	10779088
chr21	10805602	10806562
chr21	14448037	14449688
chr21	15807708	15808784
chr21	16093210	16095044
chr21	17883390	17886224
chr21	17995080	17996763
chr21	23413430	23414741
chr21	26944919	26947669
chr21	31452060	31453508
chr21	32131536	32133512
chr21	34744885	34746462
chr21	34884636	34886201
chr21	35204594	35206001
chr21	35507235	35509229
chr21	36700638	36702984
chr21	37369847	37371209
chr21	41749386	41751710
chr21	42465391	42467350
chr21	43355653	43357210
chr21	43374267	43376490
chr21	44647896	44649927
chr21	44814256	44815779
chr22	11212491	11213286
chr22	19273014	19274791
chr22	19478294	19480549
chr22	20562957	20564469
chr22	20862824	20863906
chr22	21736840	21738007
chr22	23903144	23905225
chr22	25078090	25080255
chr22	29256365	29257252
chr22	30079379	30081634
chr22	35422711	35424024
chr22	37305911	37307591
chr22	39096574	39098039
chr22	39308396	39309866
chr22	40178561	40180496
chr22	41382293	41383380
chr22	41442321	41444057
chr22	41909535	41911939
chr22	42864939	42866727
chr22	42953811	42956191
chr22	42994619	42995970
chr22	43502278	43503065
chr22	43992121	43993928
chr22	45011717	45013069
chr22	46038823	46039776
chr22	46062806	46064597
chr22	46448560	46450500
chr22	46843075	46844722
chr22	50196984	50198655
chr22	50583733	50585808
chr22	50690571	50692102
chr22_KI270736v1_random	166067	167644
chr22_KI270736v1_random	171306	173347
chr3	965570	967102
chr3	4750796	4752776
chr3	5185624	5186676
chr3	8722282	8723854
chr3	9422353	9423327
chr3	11642605	11644225
chr3	12187477	12188920
chr3	12252894	12254141
chr3	12858660	12860714
chr3	13791722	13793524
chr3	13833218	13834271
chr3	14810794	14811799
chr3	15331192	15332611
chr3	16289675	16291191
chr3	23924708	23925838
chr3	26275639	26277278
chr3	29063900	29065359
chr3	32780075	32782600
chr3	34803181	34804218
chr3	35145387	35146523
chr3	37196975	37198316
chr3	37862296	37864356
chr3	38884494	38885749
chr3	39166377	39168153
chr3	39256418	39257445
chr3	40075090	40076175
chr3	41264800	41266749
chr3	43107512	43109938
chr3	43289264	43290746
chr3	45763352	45764833
chr3	46221087	46222937
chr3	47155063	47156803
chr3	47224396	47225424
chr3	48672979	48674902
chr3	49022313	49023119
chr3	50415629	50416938
chr3	50451796	50453313
chr3	53518331	53520097
chr3	57672585	57674037
chr3	58349556	58351172
chr3	71662212	71663978
chr3	83689579	83691336
chr3	88816440	88817998
chr3	93993976	93995121
chr3	97970698	97972595
chr3	100120234	100121681
chr3	100463857	100465770
chr3	100520278	100521864
chr3	100961035	100962190
chr3	104371256	104372389
chr3	113102768	113104990
chr3	113241644	113242990
chr3	117035134	117036593
chr3	122792776	122794096
chr3	123584343	123585741
chr3	124058938	124061084
chr3	125058974	125060150
chr3	125125805	125126886
chr3	129182132	129183271
chr3	129622456	129624422
chr3	132416279	132418344
chr3	133540386	133541585
chr3	136543652	136545352
chr3	138187280	138188845
chr3	139670117	139671960
chr3	148074479	148076262
chr3	150384955	150387079
chr3	150606108	150607380
chr3	152256523	152258486
chr3	152872301	152874156
chr3	153160540	153162064
chr3	156216292	156218474
chr3	156468671	156469944
chr3	159787149	159789209
chr3	162677833	162679350
chr3	163451093	163452104
chr3	163924342	163926421
chr3	168114100	168116312
chr3	170583202	170584765
chr3	172666798	172668253
chr3	172710298	172711609
chr3	176814519	176815693
chr3	182743014	182744687
chr3	183271952	183273523
chr3	183409259	183412050
chr3	185482044	185483971
chr3	187821023	187823263
chr3	192312969	192314784
chr3	192837235	192838423
chr3	193015909	193017291
chr3	193124161	193125859
chr3	194330763	194332438
chr3	194690304	194692634
chr3	196012260	196013853
chr3	196192457	196193782
chr3	196644296	196645694
chr3	197031138	197032323
chr3	197364154	197365720
chr4	1357648	1359303
chr4	1763522	1764706
chr4	2363732	2365287
chr4	2961816	2963671
chr4	3202563	3204441
chr4	3368825	3370667
chr4	3428848	3430428
chr4	4416542	4417949
chr4	6426541	6427855
chr4	6916913	6918812
chr4	7137962	7139843
chr4	8209683	8210597
chr4	8783506	8785071
chr4	10160568	10162300
chr4	10758083	10759634
chr4	11488860	11489830
chr4	13292490	13293690
chr4	17141641	17142755
chr4	21212340	21213727
chr4	22454657	22455950
chr4	25504733	25506169
chr4	26217482	26219122
chr4	37865201	37866594
chr4	38223334	38224693
chr4	39446325	39447510
chr4	40156692	40158158
chr4	40199974	40200969
chr4	40307516	40308609
chr4	40316132	40317734
chr4	46871470	46873162
chr4	49095476	49097678
chr4	49118904	49121622
chr4	49148561	49149804
chr4	49512732	49514591
chr4	64156346	64157808
chr4	68281449	68283327
chr4	77357673	77358748
chr4	80215040	80216336
chr4	80318198	80320840
chr4	82778623	82779832
chr4	83209214	83210328
chr4	88957136	88959637
chr4	95547285	95549020
chr4	96391615	96393516
chr4	101715893	101717866
chr4	102759729	102762198
chr4	105060913	105061761
chr4	107151099	107152863
chr4	108223424	108225964
chr4	109413122	109415040
chr4	112330114	112331720
chr4	112431488	112433220
chr4	116620596	116622179
chr4	118172963	118174067
chr4	123672923	123674025
chr4	125090363	125091880
chr4	139128201	139129842
chr4	139531979	139534188
chr4	142686570	142687805
chr4	142960894	142961924
chr4	143063837	143065251
chr4	143186089	143188005
chr4	145098993	145099814
chr4	145437381	145438456
chr4	147900469	147902417
chr4	153417065	153419421
chr4	153484866	153486970
chr4	153786420	153788193
chr4	158962693	158964110
chr4	159444631	159446233
chr4	159731960	159733828
chr4	162272153	162273897
chr4	163191806	163193207
chr4	163685174	163686336
chr4	168062133	168063428
chr4	173135732	173136856
chr4	174285398	174286420
chr4	175285835	175287413
chr4	179214563	179216596
chr4	180247470	180248545
chr4	182853621	182855365
chr5	146947	148690
chr5	169305	171133
chr5	198304	199790
chr5	345517	347118
chr5	368151	369198
chr5	370940	373362
chr5	395064	396877
chr5	404415	405954
chr5	415852	417507
[truncated: 1,555 more rows]

## Sheet: IRF7_LY2090314_r2
chr1	3983489	3985292
chr1	4171124	4173275
chr1	4668410	4669798
chr1	6164997	6166640
chr1	6257018	6258758
chr1	6956210	6957468
chr1	6990658	6992506
chr1	8020978	8022345
chr1	10777111	10778481
chr1	10855927	10857230
chr1	10944003	10945196
chr1	11581407	11582766
chr1	11908198	11909004
chr1	12448287	12449978
chr1	16616599	16618068
chr1	16620919	16622369
chr1	18360842	18363101
chr1	24970036	24971669
chr1	26536510	26538182
chr1	27375015	27376439
chr1	28087521	28088839
chr1	28230217	28232316
chr1	28655958	28657298
chr1	28773569	28775031
chr1	29328857	29330618
chr1	30339938	30341469
chr1	30710806	30712826
chr1	31482621	31484138
chr1	32683482	32684771
chr1	32896738	32898065
chr1	35190060	35191658
chr1	37446180	37448305
chr1	37474528	37476664
chr1	40859245	40860976
chr1	41955506	41956924
chr1	43618591	43619760
chr1	46031098	46033076
chr1	46302921	46303690
chr1	46412669	46414305
chr1	48049593	48051290
chr1	52636462	52637597
chr1	53480360	53482521
chr1	58218077	58219590
chr1	64074100	64075768
chr1	65408829	65410234
chr1	65998240	65999760
chr1	72226776	72228412
chr1	76052544	76053780
chr1	81354346	81355317
chr1	82349972	82351711
chr1	88174908	88176808
chr1	89125280	89127031
chr1	89742454	89743923
chr1	89762212	89763248
chr1	93767705	93769127
chr1	110873436	110875212
chr1	110942385	110944355
chr1	111438399	111440183
chr1	111485570	111486974
chr1	111505503	111507014
chr1	114780524	114782006
chr1	117649141	117650467
chr1	124970138	124972136
chr1	124998477	124999686
chr1	125074248	125076029
chr1	125164353	125165621
chr1	143194641	143195887
chr1	143201872	143202697
chr1	143213146	143214269
chr1	143246830	143247464
chr1	145960037	145962067
chr1	145978780	145981172
chr1	146034540	146036603
chr1	147152946	147154929
chr1	148161129	148163054
chr1	148330709	148331873
chr1	149881566	149882975
chr1	149885069	149889023
chr1	149918736	149920046
chr1	150011567	150012797
chr1	150209853	150212711
chr1	150233444	150235504
chr1	150632430	150633496
chr1	150723284	150725102
chr1	150774212	150775450
chr1	150876446	150877265
chr1	151005875	151007953
chr1	151047074	151049025
chr1	151187591	151188777
chr1	151753412	151755774
chr1	151867204	151868438
chr1	151984277	151985579
chr1	152137089	152138730
chr1	152398096	152399198
chr1	152964262	152965506
chr1	153214531	153217458
chr1	153390208	153391517
chr1	153507141	153508472
chr1	153565482	153567177
chr1	153616498	153618062
chr1	153633194	153634553
chr1	153669571	153670892
chr1	153791868	153793876
chr1	153919343	153921423
chr1	154324026	154326262
chr1	154406900	154408281
chr1	154438054	154440231
chr1	154492054	154494309
chr1	154668350	154670614
chr1	154706762	154707891
chr1	154739100	154740536
chr1	154803922	154805747
chr1	154814386	154815724
chr1	154863224	154864895
chr1	154935554	154938599
chr1	154954057	154955927
chr1	155015339	155017685
chr1	155084897	155085818
chr1	155091036	155092289
chr1	155119819	155121131
chr1	155243147	155244517
chr1	155802314	155804613
chr1	155946275	155947628
chr1	156081917	156082839
chr1	156148947	156150082
chr1	156173880	156175410
chr1	156281939	156283310
chr1	156489054	156490713
chr1	156502845	156505230
chr1	156659619	156661060
chr1	156699481	156700919
chr1	156838200	156839764
chr1	157023354	157026147
chr1	157409862	157412889
chr1	157490235	157492198
chr1	158104062	158105944
chr1	158801919	158803455
chr1	158810039	158811927
chr1	158832633	158834018
chr1	159008904	159010677
chr1	159014824	159016181
chr1	159067434	159068776
chr1	159087649	159089952
chr1	159898425	159900175
chr1	160000349	160001570
chr1	160052113	160053947
chr1	160539142	160540963
chr1	160551068	160552286
chr1	160674501	160675792
chr1	160711120	160712573
chr1	160821072	160822342
chr1	160980903	160982156
chr1	161222834	161223844
chr1	161504203	161507038
chr1	161752476	161753383
chr1	162003469	162004995
chr1	162060030	162061517
chr1	162069821	162071861
chr1	162166161	162167276
chr1	162257837	162259538
chr1	162397245	162399875
chr1	162628588	162631665
chr1	162892552	162893816
chr1	163926386	163928093
chr1	164432111	164434334
chr1	164752651	164754083
chr1	165091655	165092771
chr1	165536866	165538665
chr1	165739774	165741510
chr1	165852939	165854395
chr1	165924931	165926582
chr1	165934292	165936712
chr1	166511572	166513396
chr1	167199984	167201659
chr1	167229585	167231036
chr1	167501352	167502648
chr1	167512002	167514187
chr1	167577350	167579443
chr1	167600453	167602226
chr1	167628281	167630212
chr1	167712435	167713932
chr1	167809367	167811020
chr1	168193783	168195367
chr1	168399157	168401120
chr1	168577556	168579486
chr1	169898975	169900937
chr1	170493230	170495321
chr1	170883547	170885287
chr1	170926336	170928571
chr1	171015056	171016645
chr1	171083845	171085773
chr1	171655493	171657368
chr1	171666889	171669232
chr1	171780033	171782093
chr1	172211188	172213400
chr1	172442814	172444531
chr1	172533082	172535199
chr1	172578378	172579864
chr1	172894610	172896264
chr1	172932133	172933961
chr1	173475600	173477139
chr1	173501186	173502445
chr1	173529864	173531566
chr1	173867211	173868579
chr1	174022301	174023579
chr1	174371687	174372925
chr1	175029074	175030528
chr1	175129389	175130948
chr1	175162465	175164721
chr1	175188613	175189843
chr1	175208476	175210492
chr1	175280673	175282094
chr1	175551439	175553450
chr1	175687770	175689050
chr1	175691449	175693317
chr1	175883003	175885218
chr1	177189932	177191476
chr1	177267418	177270075
chr1	177350143	177351695
chr1	177571087	177572195
chr1	178283213	178284415
chr1	178641292	178642977
chr1	178808198	178809975
chr1	179051995	179053406
chr1	179081673	179083194
chr1	179162350	179164060
chr1	179813996	179815469
chr1	179881155	179883398
chr1	180193490	180194948
chr1	180249776	180251316
chr1	180256753	180257748
chr1	181042040	181043172
chr1	181117711	181119545
chr1	181134406	181136211
chr1	181190599	181192125
chr1	181650042	181651854
chr1	182175399	182176537
chr1	182266539	182267623
chr1	182349418	182351286
chr1	182380629	182382307
chr1	182469375	182471765
chr1	182474888	182476611
chr1	182731121	182732634
chr1	183039106	183040616
chr1	183070967	183072462
chr1	183223754	183225059
chr1	183445086	183446137
chr1	183482169	183484041
chr1	183577248	183578651
chr1	183883875	183885426
chr1	184051331	184053020
chr1	184074302	184075601
chr1	184157394	184158985
chr1	184212625	184214193
chr1	184397850	184399219
chr1	184423071	184424604
chr1	184663679	184665798
chr1	184805723	184807214
chr1	184955994	184958134
chr1	185174778	185176582
chr1	185338495	185340238
chr1	186535418	186537451
chr1	186592758	186594108
chr1	186617321	186619046
chr1	186733117	186735037
chr1	187119069	187120598
chr1	187961289	187962712
chr1	188606800	188608916
chr1	191167055	191168579
chr1	192328844	192330877
chr1	192430185	192431230
chr1	193354828	193356548
chr1	193454012	193456063
chr1	193928621	193930304
chr1	194524962	194526394
chr1	194741043	194742737
chr1	195968724	195970630
chr1	197774365	197775874
chr1	197791676	197793347
chr1	198424079	198424954
chr1	198919615	198920758
chr1	198983563	198985747
chr1	199080267	199081724
chr1	199122985	199124746
chr1	199181212	199182661
chr1	199219852	199221523
chr1	199299199	199300481
chr1	199633587	199635069
chr1	199774534	199775762
chr1	199944285	199945910
chr1	200120190	200122100
chr1	200163146	200165571
chr1	200241178	200244796
chr1	200264286	200265464
chr1	200354034	200355112
chr1	200415570	200417877
chr1	200619479	200621522
chr1	200969234	200970590
chr1	201014709	201017211
chr1	201037125	201038356
chr1	201123211	201124459
chr1	201143482	201145061
chr1	201223735	201225892
chr1	201469354	201470345
chr1	201591659	201594028
chr1	201633307	201634667
chr1	201714284	201715784
chr1	201727204	201728822
chr1	201904989	201906509
chr1	202192502	202194062
chr1	202907636	202908703
chr1	203055091	203056835
chr1	203200153	203201129
chr1	203230186	203232018
chr1	203368819	203371424
chr1	203536376	203537934
chr1	203710101	203712587
chr1	203906183	203907645
chr1	204161467	204163071
chr1	204305224	204306368
chr1	204434300	204435742
chr1	204591095	204592040
chr1	204685881	204687983
chr1	205069403	205070922
chr1	205074517	205076327
chr1	205087921	205089540
chr1	205118496	205120684
chr1	205302833	205304109
chr1	205308915	205310497
chr1	205318213	205320369
chr1	205354253	205355426
chr1	205680701	205682072
chr1	205932098	205934188
chr1	205970054	205971386
chr1	206000716	206002187
chr1	206080258	206082008
chr1	206468686	206470384
chr1	206517968	206519865
chr1	206557164	206558609
chr1	206634870	206636127
chr1	206764941	206766311
chr1	206771125	206772409
chr1	206966819	206968662
chr1	208079639	208081113
chr1	208084963	208086241
chr1	208139075	208140613
chr1	208218207	208220268
chr1	208683962	208685543
chr1	209031677	209033896
chr1	209081569	209083287
chr1	209608659	209610527
chr1	209625610	209627533
chr1	209647787	209650694
chr1	209742121	209743461
chr1	209802283	209803868
chr1	210372012	210373567
chr1	211102612	211104180
chr1	211513454	211514848
chr1	211530352	211532433
chr1	211606543	211607626
chr1	211632293	211634055
chr1	211739115	211740670
chr1	212035791	212037588
chr1	212286624	212287643
chr1	212477830	212479350
chr1	212484177	212486037
chr1	212487637	212489348
chr1	212490586	212492464
chr1	212566169	212567869
chr1	212608278	212609953
chr1	212712134	212713453
chr1	212752238	212754126
chr1	212856473	212857750
chr1	213425530	213427259
chr1	213647847	213648708
chr1	213695926	213697867
chr1	214125253	214126891
chr1	214370399	214371965
chr1	214449952	214452814
chr1	215604781	215606511
chr1	215778054	215779421
chr1	215877806	215879634
chr1	216231578	216234287
chr1	216428224	216430309
chr1	218566820	218568814
chr1	218651086	218652573
chr1	219176874	219177890
chr1	219285155	219286838
chr1	219895428	219896925
chr1	220125957	220127210
chr1	220798635	220799927
chr1	220914161	220915881
chr1	221097969	221099817
chr1	221213932	221215472
chr1	221372610	221374090
chr1	221446163	221448137
chr1	221742260	221743897
chr1	221746250	221747395
chr1	221777027	221778523
chr1	222197521	222199293
chr1	222528859	222529965
chr1	222537898	222539500
chr1	222629078	222630865
chr1	223333282	223334200
chr1	223476936	223478821
chr1	223531364	223532871
chr1	223664280	223666276
chr1	223819646	223821841
chr1	224098144	224100201
chr1	224112657	224113950
chr1	224188744	224190200
chr1	224329807	224331213
chr1	224454612	224455573
chr1	224886592	224888215
chr1	224895519	224897618
chr1	225249576	225250975
chr1	225466871	225468437
chr1	225532714	225534037
chr1	225730822	225732201
chr1	225863756	225864933
chr1	225879936	225882380
chr1	226208342	226210047
chr1	226332535	226333810
chr1	226483886	226485278
chr1	226518961	226520586
chr1	226778584	226779699
chr1	227315981	227317351
chr1	228007135	228008556
chr1	228086848	228088720
chr1	228171380	228173015
chr1	228173412	228174812
chr1	228210227	228212157
chr1	228646233	228648438
chr1	228678718	228680823
chr1	229113566	229115218
chr1	229182968	229185131
chr1	229228806	229230521
chr1	229556107	229557622
chr1	229727461	229729012
chr1	230888333	230890473
chr1	231241272	231242780
chr1	231460601	231462236
chr1	231570886	231572583
chr1	231776969	231778774
chr1	232110380	232111749
chr1	232284764	232286082
chr1	232393185	232394988
chr1	232469668	232471312
chr1	232513173	232514730
chr1	233247506	233249313
chr1	233494091	233495824
chr1	234144089	234145753
chr1	234159650	234161248
chr1	234214027	234215199
chr1	234446579	234448628
chr1	234514776	234516259
chr1	234601231	234604338
chr1	234665907	234667578
chr1	234763646	234764901
chr1	234774995	234776132
chr1	234841116	234842704
chr1	234851806	234852953
chr1	234875500	234877646
chr1	234932627	234933975
chr1	234954433	234956317
chr1	234959774	234962039
chr1	234975019	234975819
chr1	234978976	234981056
chr1	235062276	235063666
chr1	235504009	235505611
chr1	235556982	235558234
chr1	235567727	235569480
chr1	235602648	235603633
chr1	235641419	235643582
chr1	235850502	235853071
chr1	235865361	235867271
chr1	235938796	235940887
chr1	235945449	235947004
chr1	235954605	235956052
chr1	236020328	236021925
chr1	236039489	236040855
chr1	236060951	236062786
chr1	236142546	236144839
chr1	236179079	236180442
chr1	236491493	236492804
chr1	237444995	237446423
chr1	237893162	237894822
chr1	238358899	238360344
chr1	239172136	239173557
chr1	239718947	239720238
chr1	239897577	239898373
chr1	240116897	240118324
chr1	240583430	240585360
chr1	241979220	241980481
chr1	242869070	242872058
chr1	243283762	243285580
chr1	243506461	243508130
chr1	243730903	243732428
chr1	244028199	244029817
chr1	244149510	244151057
chr1	244605438	244606967
chr1	244834970	244836426
chr1	244864460	244866320
chr1	244867470	244869112
chr1	244952427	244953986
chr1	245050986	245052133
chr1	245095307	245097056
chr1	245143046	245144143
chr1	245152738	245154491
chr1	245499357	245501022
chr1	245604705	245606429
chr1	245680684	245682317
chr1	245961756	245963011
chr1	246058190	246060292
chr1	246105386	246107572
chr1	246531357	246533967
chr1	246598605	246600514
chr1	246636819	246639551
chr1	246795288	246797095
chr1	247155948	247157397
chr1	247337658	247339819
chr1	247411188	247412896
chr1	247434482	247436091
chr1	247466711	247467739
chr1	247649768	247652158
chr1	247919749	247920735
chr10	1061836	1062762
chr10	1293586	1295031
chr10	6238656	6240194
chr10	6429688	6431108
chr10	7045589	7047170
chr10	11382475	11384120
chr10	13945170	13946721
chr10	14617279	14619008
chr10	17559865	17561155
chr10	27557451	27559104
chr10	29859658	29861006
chr10	30238016	30239821
chr10	30810580	30811981
chr10	37488441	37490530
chr10	41859146	41860312
chr10	41900756	41902399
chr10	42643290	42644746
chr10	43586480	43588290
chr10	59802156	59803678
chr10	69055961	69058324
chr10	69265057	69266017
chr10	71462649	71464171
chr10	71728446	71729846
chr10	72481000	72482751
chr10	73251863	73253400
chr10	75763957	75765483
chr10	78235833	78238449
chr10	79199463	79201238
chr10	88797473	88798568
chr10	89700396	89702646
chr10	96764108	96765075
chr10	97333157	97334813
chr10	100717733	100719152
chr10	100839390	100840609
chr10	101573880	101575359
chr10	102430462	102432295
chr10	103197107	103198898
chr10	104843645	104845354
chr10	106897324	106898948
chr10	112460590	112461645
chr10	113702168	113703076
chr10	113851830	113853583
chr10	118035280	118036462
chr10	119516883	119518334
chr10	122448664	122450869
chr10	124115346	124117201
chr10	124144456	124146027
chr10	129095371	129097256
chr10	130040261	130042188
chr10	130216416	130217855
chr10	132154856	132157453
chr10	132164139	132165757
chr10	132231690	132232892
chr10	133277917	133279024
chr10	133422586	133423505
chr11	2247766	2249314
chr11	3946704	3948079
chr11	6023163	6024447
chr11	6233936	6235986
chr11	6269555	6272119
chr11	6475812	6477651
chr11	6791025	6791710
chr11	9716321	9718476
chr11	11175337	11177291
chr11	11353510	11355719
chr11	12065633	12067095
chr11	12173341	12175538
chr11	14356278	14357676
chr11	18703796	18704647
chr11	19604871	19607145
chr11	24818989	24820103
chr11	26069978	26071744
chr11	26513947	26515886
chr11	28995620	28997243
chr11	35251332	35252392
chr11	44333145	44334473
chr11	45190439	45191621
chr11	45229963	45232318
chr11	47714704	47716095
chr11	48010486	48012139
chr11	50773916	50775132
chr11	54932380	54933927
chr11	58024529	58026629
chr11	60698641	60700200
chr11	60905346	60907175
chr11	61010586	61011610
chr11	61767920	61769184
chr11	61814326	61816045
chr11	61948941	61950620
chr11	62055364	62056446
chr11	63919612	63921931
chr11	64180999	64182311
chr11	64679905	64681913
chr11	64869651	64871326
chr11	65506466	65507702
chr11	66403877	66405569
chr11	67238368	67241390
chr11	68536063	68537490
chr11	69910627	69911954
chr11	72740362	72742302
chr11	73346804	73348324
chr11	73957517	73958673
chr11	74617010	74618785
chr11	75836145	75837694
chr11	76277604	76278988
chr11	78574068	78575920
chr11	79312220	79313487
chr11	88410201	88412109
chr11	92136716	92138427
chr11	102232301	102234868
chr11	108467112	108468268
chr11	108669413	108670785
chr11	109304805	109306568
chr11	111962439	111964197
chr11	111992028	111993478
chr11	115675398	115676769
chr11	116852657	116854456
chr11	118889804	118891029
chr11	119438894	119440362
chr11	123055696	123057542
chr11	123276911	123278594
chr11	126989855	126991310
chr11	128482412	128484024
chr11	129868150	129870379
chr12	2056862	2059596
chr12	6118122	6120106
chr12	6390256	6391794
chr12	6686274	6688545
chr12	6825742	6827580
chr12	6872715	6874260
chr12	7657322	7659032
chr12	7959334	7960467
chr12	8948835	8950816
chr12	10748909	10750902
chr12	11716596	11717926
chr12	13097711	13099868
chr12	14199550	14201518
chr12	22521816	22523416
chr12	24723807	24725473
chr12	26148993	26150597
chr12	27056050	27057012
chr12	28557139	28559133
chr12	32632130	32633949
chr12	38906313	38907380
chr12	39211137	39212839
chr12	49056260	49057473
chr12	49120728	49121653
chr12	49341857	49343420
chr12	50024380	50025864
chr12	50624866	50626719
chr12	51772935	51773914
chr12	52393120	52394710
chr12	52522646	52524733
chr12	53212320	53213362
chr12	53617955	53619653
chr12	55973145	55974388
chr12	56115429	56117355
chr12	56118264	56119310
chr12	56658668	56660073
chr12	57521705	57523061
chr12	71663237	71664609
chr12	75323587	75325126
chr12	86127789	86129137
chr12	89251170	89252962
chr12	89542642	89544203
chr12	89564388	89565437
chr12	92937840	92938870
chr12	93467425	93468775
chr12	94101505	94103022
chr12	94150054	94151204
chr12	94262725	94265051
chr12	100962671	100963838
chr12	104477459	104478965
chr12	110500700	110502191
chr12	110783215	110784736
chr12	110919988	110921812
chr12	116518595	116520562
chr12	117595645	117596436
chr12	118052094	118052989
chr12	118557924	118560528
chr12	120688258	120689692
chr12	124441670	124443233
chr12	124919441	124920507
chr12	130480144	130481833
chr12	132201432	132202546
chr12	132772377	132773733
chr13	20320674	20322041
chr13	29719365	29720221
chr13	30156819	30158398
chr13	32910681	32911776
chr13	34943059	34944532
chr13	36287400	36288319
chr13	36713549	36714940
chr13	76745082	76745892
chr13	76878858	76880346
chr13	79263754	79265269
chr13	80168081	80169401
chr13	88152353	88153512
chr13	91979858	91981153
chr13	93810288	93811110
chr13	96907229	96908944
chr13	99228761	99230003
chr13	99957435	99958932
chr13	109654474	109656062
chr13	110711809	110713106
chr13	110714641	110715807
chr13	112586999	112588428
chr13	112980268	112982098
chr13	113014648	113015804
chr13	113474457	113475912
chr13	114042032	114043732
chr14	16092960	16093976
chr14	16099462	16101178
chr14	16102998	16104239
chr14	21160363	21161962
chr14	22928972	22930022
chr14	24877060	24878315
chr14	33576827	33577737
chr14	34003526	34004973
chr14	34843467	34845047
chr14	36817975	36819825
chr14	43164634	43165985
chr14	43216222	43219298
chr14	45134270	45136383
chr14	49592822	49595594
chr14	50379589	50381335
chr14	51996264	51997493
chr14	52918100	52919380
chr14	54882126	54884036
chr14	55212280	55213494
chr14	56584212	56585802
chr14	58297805	58299259
chr14	59677205	59678390
chr14	61569858	61571147
chr14	62279947	62281375
chr14	68779762	68780885
chr14	71141885	71143089
chr14	71299437	71301113
chr14	74956864	74958279
chr14	77315510	77317482
chr14	79239849	79240863
chr14	82838827	82840554
chr14	85599695	85600856
chr14	89728866	89730099
chr14	91113700	91115395
chr14	91242957	91244733
chr14	92039613	92041044
chr14	92338940	92340970
chr14	92459043	92460032
chr14	98937886	98940044
chr14	99622501	99623722
chr14	100533546	100535669
chr14	100778193	100779596
chr14	101004648	101006045
chr14	101087446	101089579
chr14	103744526	103746089
chr14	105616826	105618711
chr14	106810117	106811560
chr14_GL000225v1_random	5705	8081
chr14_GL000225v1_random	21203	23355
chr14_GL000225v1_random	26629	28649
chr14_GL000225v1_random	55914	57292
chr14_GL000225v1_random	72602	74453
chr15	20389826	20390798
chr15	25965156	25966311
chr15	34353154	34353872
chr15	37104061	37105961
chr15	41512861	41514527
chr15	41570508	41572556
chr15	41922140	41923933
chr15	42143422	42145208
chr15	51099035	51100771
chr15	51845745	51847422
chr15	51969476	51972014
chr15	52305889	52306943
chr15	58146724	58147685
chr15	58986544	58988713
chr15	61685343	61686886
chr15	63245890	63247238
chr15	63505947	63507541
chr15	64049282	64050535
chr15	64144051	64146279
chr15	66614515	66616075
chr15	66785470	66786662
chr15	67085484	67087245
chr15	69034645	69036558
chr15	73355522	73357375
chr15	73982113	73984085
chr15	74206215	74208339
chr15	74489654	74491319
chr15	74734792	74736701
chr15	74786115	74787765
chr15	74789289	74790765
chr15	75671983	75674145
chr15	75735182	75737047
chr15	78550823	78552211
chr15	80936679	80937968
chr15	89102341	89103698
chr15	89218517	89220484
chr15	89407647	89410170
chr15	92619160	92620774
chr15	92636181	92637482
chr15	92795937	92797928
chr15	92807852	92810772
chr15	94056260	94057154
chr15	94074921	94076842
chr15	94451521	94453149
chr15	98917974	98920030
chr15	98948219	98949457
chr15	100999715	101001910
chr15	101068371	101069773
chr16	397886	399252
chr16	3258121	3259778
chr16	5722196	5723031
chr16	15641858	15644278
chr16	19000820	19002576
chr16	19881603	19883649
chr16	20183104	20184864
chr16	20831043	20832645
chr16	22098086	22100361
chr16	22636603	22638712
chr16	23468264	23469775
chr16	27206152	27207927
chr16	27324569	27326350
chr16	28280798	28282899
chr16	30657443	30659256
chr16	30922551	30923380
chr16	31100737	31102057
chr16	31458192	31459875
chr16	34571514	34573380
chr16	36197113	36198464
chr16	50370608	50372552
chr16	50668672	50670287
chr16	53912430	53914336
chr16	54097014	54098499
chr16	56950683	56952122
chr16	57184840	57187626
chr16	61976087	61976851
chr16	66295820	66297778
chr16	67561580	67563315
chr16	69528655	69530228
chr16	69726119	69727381
chr16	70706333	70707909
chr16	71979879	71981159
chr16	74700891	74702115
chr16	81541262	81542904
chr16	81831354	81832828
chr16	82442193	82443595
chr16	82580106	82582027
chr16	83046359	83047935
chr16	83156700	83158151
chr16	84805962	84808035
chr16	84910732	84912471
chr16	85847257	85848575
chr16	85848917	85850238
chr16	86084933	86086808
chr16	86989943	86991140
chr16	88548671	88549810
chr16	89519111	89520347
chr16	89930264	89932128
chr17	1181299	1184029
chr17	1625909	1627556
chr17	1754138	1755747
chr17	2386471	2388127
chr17	4939129	4940582
chr17	6831259	6833158
chr17	6837609	6838739
chr17	6934711	6936015
chr17	7482844	7484306
chr17	7758846	7760686
chr17	7856137	7857633
chr17	8376302	8377755
chr17	15650892	15652011
chr17	16515436	16517269
chr17	16653070	16654210
chr17	17397449	17398770
chr17	21249497	21251150
chr17	24150460	24151764
chr17	24187511	24188829
chr17	26880787	26881764
chr17	32298591	32300860
chr17	34331098	34332647
chr17	35466283	35467435
chr17	38867714	38869254
chr17	40956137	40957904
chr17	45150565	45152052
chr17	45160254	45162055
chr17	45579059	45580638
chr17	46140946	46142251
chr17	46163371	46165335
chr17	46178875	46180220
chr17	46193608	46194937
chr17	46201527	46202640
chr17	48994509	48996063
chr17	49977990	49979628
chr17	50581146	50583148
chr17	56419236	56420405
chr17	56530350	56531605
chr17	59186897	59188327
chr17	59341990	59344014
chr17	59400025	59401644
chr17	59617780	59619703
chr17	59846723	59848125
chr17	59963762	59965909
chr17	60036782	60037749
chr17	60668672	60670193
chr17	60927522	60928577
chr17	61135087	61136522
chr17	62119724	62121170
chr17	62182157	62184339
chr17	62611533	62612722
chr17	62719752	62720532
chr17	63418388	63420193
chr17	63431100	63433203
chr17	63445452	63447177
chr17	63473387	63475311
chr17	63495057	63496845
chr17	63502303	63504021
chr17	63514313	63515573
chr17	63550794	63551766
chr17	63693253	63694777
chr17	64073747	64075356
chr17	64149495	64151044
chr17	64156672	64158719
chr17	64160597	64161786
chr17	64179797	64181208
chr17	64185094	64186515
chr17	64251340	64252630
chr17	64496750	64497931
chr17	64505951	64508367
chr17	65316380	65318182
chr17	65582957	65584701
chr17	66210821	66212482
chr17	66459602	66461255
chr17	66680980	66683358
chr17	66848963	66851142
chr17	66887124	66889102
chr17	67018376	67020613
chr17	67216566	67218115
chr17	67221778	67222890
chr17	67223819	67224736
chr17	67330861	67332410
chr17	67365047	67367239
chr17	67698278	67700857
chr17	68343189	68347217
chr17	68455570	68456853
chr17	69029753	69030849
chr17	70675202	70677412
chr17	70959330	70960716
chr17	72448165	72449790
chr17	72806145	72809179
chr17	73010364	73011507
chr17	73056186	73057320
chr17	73088620	73090250
chr17	73368923	73370486
chr17	73630767	73632399
chr17	74207861	74209389
chr17	74618307	74619554
chr17	74631513	74632943
chr17	74657571	74658801
chr17	74737873	74739184
chr17	74741720	74743392
chr17	74750525	74752206
chr17	74833405	74835421
chr17	74937373	74938596
chr17	75035193	75038015
chr17	75059252	75061013
chr17	75202116	75203392
chr17	75228320	75229571
chr17	75238114	75239819
chr17	75308270	75310833
chr17	75393813	75395656
chr17	75396677	75398282
chr17	75454503	75456097
chr17	75487181	75488363
chr17	75498544	75500062
chr17	75602264	75604685
chr17	75660715	75663062
chr17	75769737	75771473
chr17	75774405	75777135
chr17	75977010	75979036
chr17	76240936	76242818
chr17	76353557	76355158
chr17	76432313	76434180
chr17	76597172	76598470
chr17	76727462	76728623
chr17	76736448	76737995
chr17	76986163	76988161
chr17	77098662	77100161
chr17	77211156	77212489
chr17	77285150	77287372
chr17	77426881	77428459
chr17	77576953	77578216
chr17	77814301	77816065
chr17	78040149	78041988
chr17	78077798	78079211
chr17	78136275	78138103
chr17	78170454	78172014
chr17	78245997	78247288
chr17	78279929	78281532
chr17	78388021	78389229
chr17	78504423	78505904
chr17	78725548	78727400
chr17	78900754	78901592
chr17	78907540	78909243
chr17	79124415	79126335
chr17	79136945	79138543
chr17	79237095	79238544
chr17	79368644	79370458
chr17	79391983	79394017
chr17	79502706	79505011
chr17	79678699	79680122
chr17	79684689	79687085
chr17	79766737	79768451
chr17	79803252	79804599
chr17	79911002	79912012
chr17	79943995	79945770
chr17	79948459	79950676
chr17	80138150	80140735
chr17	80297793	80299853
chr17	80308037	80309476
chr17	80316347	80318127
chr17	81036423	81039033
chr17	81088861	81090422
chr17	82795252	82796732
chr17_GL000205v2_random	68333	69932
chr17_GL000205v2_random	70515	71651
chr17_GL000205v2_random	74218	75620
chr17_KI270729v1_random	21619	23652
chr18	7311407	7313141
chr18	8003265	8004891
chr18	8299325	8301372
chr18	8331408	8332726
chr18	8389851	8391887
chr18	8438145	8439392
chr18	8525168	8526914
chr18	8566181	8567381
chr18	8578961	8580318
chr18	8607893	8609132
chr18	8662048	8664441
chr18	8719376	8721833
chr18	8722664	8724325
chr18	8732662	8734018
chr18	8739661	8740912
chr18	8745241	8746673
chr18	8788184	8789788
chr18	8790315	8791512
chr18	8806417	8808381
chr18	8904686	8907220
chr18	9001876	9003521
chr18	9016451	9018336
chr18	9089361	9090989
chr18	9106228	9107232
chr18	9112801	9113907
chr18	9133578	9135445
chr18	9137984	9139349
chr18	9177483	9178814
chr18	9415718	9417041
chr18	9480381	9482246
chr18	9544291	9545219
chr18	9683306	9684974
chr18	9705478	9706998
chr18	9709984	9711466
chr18	9752498	9754532
chr18	9770123	9772949
chr18	9826503	9828411
chr18	9838389	9839882
chr18	9848081	9850096
chr18	9867887	9870037
chr18	9883285	9884944
chr18	9891431	9892650
chr18	9914636	9917047
chr18	9927666	9929040
chr18	10009626	10010732
chr18	10016498	10017677
chr18	10025781	10028123
chr18	10054419	10055940
chr18	10056526	10059043
chr18	10124957	10126980
chr18	10152444	10153724
chr18	10159523	10161235
chr18	10327746	10330199
chr18	10347188	10348213
chr18	10350339	10352705
chr18	10458480	10459809
chr18	10496695	10498373
chr18	10659831	10661063
chr18	10682062	10683535
chr18	10751481	10753450
chr18	10849507	10851150
chr18	10970977	10972076
chr18	11003862	11005038
chr18	11027867	11029230
chr18	11167011	11169207
chr18	11178544	11180433
chr18	11219735	11221335
chr18	11252289	11253795
chr18	11289716	11292116
chr18	11294342	11295621
chr18	11308005	11310129
chr18	11324524	11325975
chr18	11404021	11405978
chr18	11420008	11421449
chr18	11438751	11440163
chr18	11493355	11495208
chr18	11511475	11512667
chr18	11552814	11554471
chr18	11561118	11563187
chr18	11599659	11601054
chr18	11667284	11668529
chr18	11739660	11741111
chr18	11844116	11846520
chr18	11858790	11860681
chr18	11872460	11874005
chr18	11980396	11982183
chr18	11987003	11989084
chr18	11994702	11996631
chr18	12003931	12005601
chr18	12006027	12007513
chr18	12027504	12029555
chr18	12037767	12039489
chr18	12257816	12259104
chr18	12349015	12350279
chr18	12366088	12367931
chr18	12391259	12392484
chr18	12407839	12409742
chr18	12419200	12421392
chr18	12438669	12439983
chr18	12610280	12612316
chr18	12644757	12645858
chr18	12774762	12776217
chr18	12776428	12778433
chr18	12837759	12841021
chr18	12890086	12891764
chr18	12991131	12992381
chr18	13137020	13138948
chr18	13179613	13181433
chr18	13186357	13188206
chr18	13208788	13209759
chr18	13232080	13233512
chr18	13238865	13240851
chr18	13332056	13333443
chr18	13358822	13360408
chr18	13380775	13382284
chr18	13391625	13393555
chr18	13417459	13418839
chr18	13439267	13440874
chr18	13452033	13454334
chr18	13480292	13482613
chr18	13491680	13492887
chr18	13600794	13602220
chr18	13613585	13615031
chr18	13619467	13621575
chr18	13821321	13822918
chr18	13841777	13843053
chr18	14086246	14087677
chr18	20973090	20974409
chr18	21599536	21601192
chr18	21638817	21640166
chr18	21774584	21776716
chr18	22462938	22464396
chr18	22593599	22595207
chr18	23182592	23183857
chr18	23262697	23264412
chr18	23361120	23362733
chr18	23512012	23514450
chr18	23834700	23836047
chr18	23963359	23964691
chr18	23966791	23969184
chr18	24964041	24965828
chr18	26666618	26668266
chr18	26744004	26746228
chr18	26939322	26940882
chr18	27447003	27448209
chr18	27856868	27859099
chr18	32114656	32115912
chr18	32163267	32164269
chr18	32287199	32288447
chr18	35041890	35043455
chr18	35521501	35523253
chr18	35616026	35617685
chr18	35770068	35771910
chr18	36268216	36270351
chr18	36773638	36775269
chr18	41420475	41421698
chr18	42829704	42831008
chr18	42833740	42835089
chr18	43656478	43658209
chr18	44342368	44343520
chr18	46009737	46011011
chr18	46392265	46394072
chr18	46436946	46438217
chr18	46902254	46903961
chr18	48538034	48539658
chr18	48562289	48563661
chr18	48752139	48754093
chr18	48778306	48779761
chr18	48838521	48839981
chr18	48854054	48855632
chr18	48938724	48940215
chr18	49726597	49728269
chr18	49921479	49923308
chr18	49965779	49967320
chr18	50468083	50470187
chr18	50696193	50697155
chr18	51517019	51518942
chr18	54322108	54324147
chr18	54775437	54776573
chr18	54928774	54930141
chr18	55425196	55427947
chr18	56443758	56444762
chr18	57554127	57555594
chr18	57667285	57668551
chr18	59139209	59140351
chr18	59655899	59657305
chr18	59899035	59900416
chr18	59973171	59976960
chr18	61990884	61992689
chr18	62434604	62436248
chr18	62530441	62532001
chr18	62740717	62741902
chr18	62939196	62940346
chr18	63266982	63268670
chr18	63906933	63908420
chr18	64038188	64039633
chr18	64303460	64304829
chr18	64503780	64505390
chr18	67398752	67400182
chr18	67519808	67521057
chr18	68014726	68016159
chr18	68080481	68081789
chr18	68454692	68456070
chr18	68714773	68715886
chr18	68869919	68871423
chr18	70645129	70646342
chr18	73751085	73753273
chr18	74292946	74294459
chr18	74430487	74431736
chr18	74631604	74632930
chr18	76452504	76454037
chr18	76476006	76478062
chr18	76601194	76602487
chr18	76615032	76616545
chr18	76895206	76896385
chr18	77065007	77066585
chr18	78072665	78074031
chr18	78639532	78640943
chr18	78677151	78678460
chr18	78988857	78990595
chr18	79461156	79463347
chr18	79624024	79625839
chr18	79790776	79792695
chr19	1040367	1041862
chr19	1213478	1215461
chr19	2059297	2061432
chr19	2289787	2291688
chr19	3766768	3767499
chr19	5892065	5893755
chr19	6086462	6088856
chr19	6737897	6740154
chr19	8389473	8391006
chr19	10927066	10928578
chr19	11323824	11324922
chr19	12799870	12801810
chr19	13151428	13153913
chr19	16117849	16119240
chr19	16338062	16339696
chr19	17042435	17043450
chr19	17246177	17247733
chr19	17259502	17261639
chr19	18450351	18452771
chr19	24306004	24307994
chr19	27353726	27355083
chr19	27359189	27361296
chr19	27361665	27363476
chr19	27378223	27379634
chr19	27384965	27386883
chr19	27394725	27396053
chr19	29767723	29769400
chr19	31025003	31026724
chr19	32671472	32673212
chr19	35441416	35442409
chr19	36254181	36255512
chr19	38133789	38135643
chr19	41351972	41354043
chr19	41439601	41440412
chr19	41987581	41988774
chr19	42169889	42171410
chr19	44742182	44743747
chr19	45326444	45327971
chr19	45341289	45343196
chr19	45844270	45845609
chr19	47006702	47008342
chr19	48640868	48641850
chr19	48890827	48892188
chr19	49765821	49767048
chr19	49876617	49878151
chr19	51364075	51365238
chr19	54364361	54366314
chr19	55027484	55029096
chr1_KI270709v1_random	6199	7782
chr1_KI270711v1_random	8284	9142
chr2	940748	942866
chr2	3653583	3654846
chr2	4101316	4102802
chr2	7994192	7996208
chr2	9336102	9338052
chr2	9938480	9940102
chr2	12169073	12169914
chr2	16321045	16322270
chr2	17557081	17558552
chr2	20962085	20963674
chr2	22520113	22521502
chr2	25374274	25375180
chr2	27830200	27831370
chr2	27833201	27834991
chr2	28393855	28395746
chr2	28527522	28529672
chr2	30036242	30038255
chr2	31635796	31636581
chr2	39980417	39981350
chr2	43040632	43042375
chr2	45229683	45230725
chr2	45930803	45932207
chr2	47124724	47126047
chr2	47406197	47407852
chr2	61177369	61179667
chr2	63150217	63151869
chr2	64767273	64768420
chr2	65017307	65018855
chr2	69977602	69979199
chr2	70640485	70641546
chr2	74256731	74259312
chr2	79707336	79708477
chr2	85577606	85579690
chr2	89797487	89799196
chr2	89801614	89803074
chr2	89819953	89820865
chr2	89827637	89829871
chr2	90397501	90398574
chr2	94536129	94538060
chr2	96338916	96340326
chr2	96762493	96764557
chr2	96839157	96841528
chr2	97662413	97663955
chr2	100010940	100012577
chr2	102110100	102112348
chr2	105860659	105862563
chr2	108537574	108538781
chr2	109128197	109130212
chr2	109398436	109399946
chr2	111028721	111030697
chr2	111967340	111969315
chr2	116471778	116473086
chr2	118326703	118327583
chr2	120728730	120730991
chr2	127178110	127179849
chr2	127563204	127564637
chr2	130726451	130728507
chr2	144508814	144510073
chr2	148830641	148831905
chr2	149160599	149161316
chr2	154369094	154370224
chr2	157683210	157684948
chr2	159217998	159219706
chr2	161135826	161137321
chr2	162315614	162316798
chr2	162734860	162736578
chr2	170826322	170828019
chr2	173134449	173136734
chr2	177044866	177046858
chr2	178401250	178402577
chr2	184598820	184600609
chr2	189829951	189831523
chr2	190880954	190882990
chr2	194146858	194148614
chr2	196580039	196581710
chr2	200810596	200812279
chr2	215519205	215520571
chr2	215899803	215900942
chr2	216474993	216476448
chr2	224545465	224547253
chr2	224921788	224923674
chr2	225649185	225650375
chr2	226615510	226616603
chr2	231707200	231709032
chr2	232305090	232306208
chr2	233254079	233255652
chr2	237701293	237703081
chr2	238162548	238164991
chr2	238169097	238170369
chr2	238547855	238549487
chr2	239303490	239305967
chr2	239401315	239402344
chr2	241723484	241725207
chr20	1536616	1538243
chr20	1619029	1620148
chr20	2708030	2709812
chr20	3173161	3174581
chr20	3748875	3750594
chr20	4179628	4181115
chr20	4424567	4426280
chr20	4886910	4888964
chr20	9255702	9257648
chr20	16245586	16247118
chr20	17938600	17940589
chr20	17968386	17971059
chr20	18959628	18960938
chr20	20809162	20810992
chr20	23123819	23126521
chr20	25281028	25282990
chr20	25318808	25319893
chr20	28841367	28842890
chr20	28897324	28898724
chr20	29262370	29264159
chr20	30925192	30926617
chr20	31059566	31061754
chr20	34537277	34538792
chr20	35304841	35307005
chr20	36556001	36557813
chr20	36858809	36859967
chr20	38586044	38587277
chr20	38647687	38649307
chr20	41149238	41150939
chr20	41328978	41330746
chr20	43582968	43584414
chr20	43723893	43725132
chr20	48618173	48619369
chr20	48773404	48774800
chr20	49867579	49868629
chr20	50337801	50339370
chr20	50356908	50358220
chr20	52103247	52104365
chr20	53846617	53848088
chr20	56411624	56412962
chr20	58016407	58018231
chr20	58305794	58307185
chr20	62677282	62679090
chr20	62924069	62925514
chr20	64238447	64240120
chr21	7916119	7920205
chr21	7924148	7925963
chr21	7929650	7930981
chr21	7955465	7957260
chr21	7961254	7962812
chr21	8992025	8993147
chr21	9760129	9762129
chr21	10658293	10660337
chr21	10687728	10689089
chr21	10693840	10695856
chr21	10696184	10699624
chr21	10703539	10705136
chr21	10716566	10718901
chr21	10727550	10729486
chr21	10729840	10731805
chr21	10752349	10754278
chr21	10760007	10761984
chr21	10779813	10781724
chr21	12971837	12973709
chr21	18297616	18299019
chr21	20264366	20265379
chr21	22855172	22856322
chr21	33379489	33380806
chr21	33641338	33642847
chr21	34198093	34200040
chr21	34808103	34809640
chr21	35508287	35509158
chr21	38345497	38347245
chr21	39387066	39389029
chr21	44845801	44847163
chr21	45859857	45861511
chr22	10960974	10962508
chr22	11212435	11214559
chr22	19443112	19444611
chr22	19885913	19887241
chr22	21567064	21568943
chr22	26193932	26195647
chr22	29768304	29769696
chr22	32529617	32531267
chr22	33831355	33832639
chr22	36985839	36987824
chr22	37079064	37081138
chr22	37972361	37974382
chr22	38054780	38055950
chr22	39519856	39521569
chr22	39681529	39682913
chr22	40533362	40535070
chr22	41413199	41415189
chr22	42537519	42538688
chr22	42961270	42962865
chr22	43155482	43157589
chr22	44342059	44343831
chr22	44407050	44409035
chr22	44804647	44806523
chr22	45159920	45161051
chr22	45225915	45227844
chr22	46598693	46600631
chr22	48867169	48869061
chr22	49396634	49398093
chr22	50511745	50514460
chr22	50671329	50673110
chr3	1380567	1382509
chr3	13544183	13545728
chr3	22824218	22825743
chr3	27687935	27689533
chr3	28070900	28071801
chr3	31485073	31486828
chr3	32543839	32545240
chr3	33321138	33322836
chr3	37793756	37795291
chr3	38354409	38357111
chr3	39177994	39178686
chr3	39287944	39289372
chr3	48087502	48089860
chr3	48471578	48474111
chr3	48491820	48493177
chr3	48917399	48919025
chr3	49024509	49026049
chr3	49345189	49347029
chr3	50377835	50379832
chr3	50431705	50432966
chr3	50552031	50554032
chr3	52313408	52314689
chr3	53517949	53519296
chr3	56730723	56732027
chr3	57029150	57031316
chr3	57983221	57984401
chr3	59984840	59986109
chr3	67719854	67720790
chr3	69122495	69123802
chr3	71541511	71543825
chr3	71680024	71681610
chr3	77605260	77606933
chr3	87958861	87961188
chr3	100758819	100760542
chr3	101573391	101574707
chr3	105367094	105369094
chr3	111965551	111966767
chr3	112555439	112557113
chr3	113995146	113995943
chr3	119910195	119911598
chr3	119977743	119978946
chr3	122383325	122384783
chr3	125336843	125338108
chr3	126541366	126542529
chr3	127206980	127208958
chr3	127550590	127552113
chr3	127662081	127663186
chr3	129548332	129549935
chr3	129602360	129604515
chr3	129945052	129947091
chr3	132659475	132661649
chr3	132671140	132672368
chr3	136190865	136192169
chr3	142177529	142179574
chr3	143971706	143973276
chr3	145962722	145964120
chr3	149245653	149247742
chr3	150909333	150911238
chr3	151112094	151113339
chr3	153464015	153464893
chr3	156015053	156016785
chr3	156988070	156990143
chr3	159902082	159903650
chr3	159990329	159991720
chr3	169327742	169328920
chr3	170077413	170079272
chr3	170221641	170223472
chr3	172068497	172070378
chr3	183876485	183878340
chr3	184322320	184323672
chr3	185716606	185718317
chr3	186178982	186180461
chr3	187452941	187454542
chr3	188758401	188760628
chr3	189629573	189630870
chr3	190231461	190232780
chr3	195746322	195748146
chr3	196549185	196550102
chr3	197392625	197394153
chr4	1079573	1081145
chr4	1373764	1374971
chr4	1894022	1896468
chr4	3232284	3233843
chr4	3268971	3270158
chr4	3285534	3287050
chr4	3447407	3449182
chr4	5636083	5637909
chr4	5824600	5826303
chr4	6909265	6910499
chr4	7058576	7060069
chr4	7306577	7307936
chr4	7984546	7986564
chr4	15263684	15266173
chr4	16247453	16248725
chr4	18042547	18043477
chr4	26453638	26454694
chr4	28972146	28973786
chr4	33349432	33350549
chr4	33362483	33364309
chr4	37994182	37995120
chr4	40204212	40205924
chr4	40289120	40291751
chr4	41690174	41691886
chr4	49149164	49150232
chr4	49153775	49155431
chr4	49641527	49643857
chr4	49709665	49711895
chr4	70901383	70902874
chr4	76430311	76431643
chr4	78960240	78961899
chr4	80016697	80018057
chr4	83112972	83114646
chr4	83977368	83978743
chr4	85921558	85923832
chr4	89165577	89166632
chr4	98928260	98929476
chr4	99161070	99162119
chr4	105214824	105216227
chr4	109386995	109387944
chr4	112231283	112232554
chr4	113760155	113761812
chr4	114616136	114617745
chr4	116760453	116762106
chr4	124873479	124874530
chr4	153303102	153304980
chr4	154023343	154025264
chr4	156325766	156327073
chr4	158807831	158809305
chr4	159266036	159268062
chr4	161043568	161044841
chr4	161391941	161393096
chr4	163110651	163112478
chr4	167388648	167389741
chr4	167711239	167713158
chr4	168717750	168718841
chr4	168994090	168996273
chr4	173334479	173335753
chr4	176587311	176589243
chr4	176980612	176981819
chr4	179225119	179226364
chr4	180655050	180656425
chr4	183395941	183397259
chr4	184811982	184814797
chr5	77902	79619
chr5	160943	163166
chr5	315623	317808
chr5	322729	323944
chr5	347236	349219
chr5	361908	363309
chr5	367468	369172
chr5	374859	376497
chr5	395075	396994
chr5	399216	400159
chr5	464801	467425
chr5	470465	472169
chr5	474845	476674
chr5	521731	523069
chr5	527174	529682
chr5	543438	545287
chr5	555320	557599
chr5	568425	570012
chr5	683763	685981
chr5	756330	759409
chr5	761427	764489
chr5	766027	767682
chr5	818367	819997
chr5	848559	850369
chr5	957013	958148
chr5	999780	1001173
chr5	1009294	1010985
chr5	1011325	1013516
chr5	1028264	1030285
chr5	1099071	1101234
chr5	1120272	1122228
chr5	1133480	1135237
chr5	1164811	1165917
chr5	1200006	1203047
chr5	1239412	1244405
chr5	1246624	1247839
chr5	1313057	1314665
chr5	1340208	1341983
chr5	1363096	1364534
chr5	1478424	1481329
chr5	1488778	1490437
chr5	1521696	1523537
chr5	1556496	1558054
chr5	1658174	1659836
chr5	1794934	1796252
chr5	1839854	1841207
chr5	1854464	1856268
chr5	1912300	1913874
chr5	2046977	2048745
chr5	2129574	2131013
chr5	2186600	2188710
chr5	2191744	2193654
chr5	2221874	2223905
chr5	2287731	2288749
chr5	2293192	2295344
chr5	2386989	2388791
chr5	2390617	2392209
chr5	2414407	2416949
chr5	2467066	2469130
chr5	2605859	2607828
chr5	2632885	2634267
chr5	2642431	2643253
chr5	2684707	2685931
chr5	2708676	2710630
chr5	2813535	2814589
chr5	2839623	2842135
chr5	2912823	2914717
chr5	2959821	2962328
chr5	3028275	3031069
chr5	3041649	3043412
chr5	3133645	3135278
chr5	3247436	3249572
chr5	3362798	3364777
chr5	3399013	3400333
chr5	3452140	3454514
chr5	3651006	3652643
chr5	3717499	3719133
chr5	3737155	3739089
chr5	4212371	4214374
chr5	4422526	4424135
chr5	4462964	4464671
chr5	4539577	4541243
chr5	4817046	4818754
chr5	4937637	4939256
chr5	5239022	5240651
chr5	5319420	5321602
chr5	5330866	5332924
chr5	5936112	5938577
chr5	6081157	6082849
chr5	6110400	6112139
chr5	6263204	6265595
chr5	6344940	6347007
chr5	6377771	6379020
chr5	6422428	6425106
chr5	6491593	6492911
chr5	6496952	6498841
chr5	6524477	6525925
chr5	6547185	6548617
chr5	6591677	6592823
chr5	6632029	6633818
chr5	6703467	6705064
chr5	6736259	6738302
chr5	6879005	6880659
chr5	6885582	6887460
chr5	6920483	6922021
chr5	7035704	7037360
chr5	7113877	7115116
chr5	7311608	7312795
chr5	7361395	7363555
chr5	7456390	7458363
chr5	7598519	7599875
chr5	7747670	7750047
chr5	7784688	7786476
chr5	7877905	7880241
chr5	7880824	7883171
chr5	7926038	7927687
chr5	7958516	7960541
chr5	7992851	7994827
chr5	7996878	7999577
chr5	8421713	8423689
chr5	8532327	8534203
chr5	8740560	8741493
chr5	8844250	8845895
chr5	8895048	8896979
chr5	9147259	9149627
chr5	9244747	9246697
chr5	9366419	9368447
chr5	9379658	9380818
chr5	9479982	9481024
chr5	9515950	9517460
chr5	9562392	9563756
chr5	9851710	9853539
chr5	9887198	9888951
chr5	9929302	9930936
chr5	9961735	9963641
chr5	9978515	9980026
chr5	9998030	9999416
chr5	10009802	10011458
chr5	10035707	10036924
chr5	10109108	10111664
chr5	10151708	10153322
chr5	10156238	10157608
chr5	10247662	10250261
chr5	10264113	10265570
chr5	10290412	10292116
chr5	10335733	10336834
chr5	10353172	10355866
chr5	10490514	10492278
chr5	10536769	10538923
chr5	10542814	10543846
chr5	10575486	10578100
chr5	10578982	10581482
chr5	10626530	10628006
chr5	10631592	10632624
chr5	10655511	10657154
chr5	10670688	10672349
chr5	10678421	10680086
chr5	10689564	10691449
chr5	10704289	10705954
chr5	10719741	10722027
chr5	10748063	10749434
chr5	10796873	10798255
chr5	10804519	10806237
chr5	10855400	10857090
chr5	10871313	10873031
chr5	10969166	10970686
chr5	10992432	10993924
chr5	10997941	11000316
chr5	11012284	11014362
chr5	11037625	11039218
chr5	11108610	11110493
chr5	11127432	11128493
chr5	11146398	11147832
chr5	11160992	11162215
chr5	11254609	11256016
chr5	11298619	11299976
chr5	11320028	11321572
chr5	11394132	11395213
chr5	11424899	11427228
chr5	11430689	11432687
chr5	11523457	11524883
chr5	11610458	11611416
chr5	11824342	11825308
chr5	11870331	11871531
chr5	12237557	12238916
chr5	12527978	12529086
chr5	12531902	12533544
chr5	12589335	12590915
chr5	12625785	12627452
chr5	12711186	12712906
chr5	12876192	12877741
chr5	13414843	13416734
chr5	13539457	13540447
chr5	13613974	13615721
chr5	13686976	13688073
chr5	13694702	13696458
chr5	13723913	13725591
chr5	13887116	13888463
chr5	13953490	13955177
chr5	14023214	14024959
chr5	14034808	14036335
chr5	14058183	14059976
chr5	14154932	14156670
chr5	14204750	14206547
chr5	14224811	14226684
chr5	14247980	14249192
chr5	14284289	14285668
chr5	14298901	14300245
chr5	14303777	14307238
chr5	14326329	14327397
chr5	14333070	14334196
chr5	14347478	14348499
chr5	14355112	14356834
chr5	14383991	14385378
chr5	14407564	14409062
chr5	14462729	14464510
chr5	14557394	14558659
chr5	14584049	14585652
chr5	14587595	14588734
chr5	14592393	14593793
chr5	14594122	14595257
chr5	14670108	14671422
chr5	14704443	14706633
chr5	14712820	14714784
chr5	14758139	14759093
chr5	14790657	14792146
chr5	14809519	14810748
chr5	14814862	14817009
chr5	14826899	14829262
chr5	14840745	14842448
chr5	14906029	14907522
chr5	15001644	15003005
chr5	15063872	15065264
chr5	15102903	15104529
chr5	15187157	15188474
chr5	15488661	15490199
chr5	15556423	15557899
chr5	15709537	15710712
chr5	15760207	15761908
chr5	15807593	15809662
chr5	15877381	15879247
chr5	16033574	16035258
chr5	16264622	16266786
chr5	16450364	16453232
chr5	16464953	16466626
chr5	16508789	16510406
chr5	16560051	16561646
chr5	16593587	16594917
chr5	16625935	16627033
chr5	16677793	16679161
chr5	16689450	16691253
chr5	16703758	16705568
chr5	16732443	16733871
chr5	16783960	16785075
chr5	16816431	16818532
chr5	16901740	16905040
chr5	16993754	16995680
chr5	17001474	17004240
chr5	17004491	17006622
chr5	17353314	17354839
chr5	17435472	17436981
chr5	17713419	17714155
chr5	17878083	17880080
chr5	17936235	17937761
chr5	18341986	18343203
chr5	18355482	18357426
chr5	18365539	18369830
chr5	18413771	18415854
chr5	18433619	18435644
chr5	18449259	18451217
chr5	18638500	18639475
chr5	18640598	18642023
chr5	18741542	18743308
chr5	19004053	19005601
chr5	19643979	19646391
chr5	19757181	19758697
chr5	20212227	20213722
chr5	20554579	20555835
chr5	20595218	20596395
chr5	20675381	20677458
chr5	21218579	21219944
chr5	21237024	21238505
chr5	21632664	21634275
chr5	21664267	21666120
chr5	21673260	21674283
chr5	21847449	21848818
chr5	22780738	22782304
chr5	22931738	22933635
chr5	23042506	23044462
chr5	23087686	23089550
chr5	23239725	23241223
chr5	23241904	23243436
chr5	23649068	23650696
chr5	23694927	23696248
chr5	23720504	23721565
chr5	24003346	24004729
chr5	24192682	24193989
chr5	24328470	24330227
chr5	24363783	24364902
chr5	24524068	24526056
chr5	24619437	24621521
chr5	24623140	24625106
chr5	24626523	24628689
chr5	24769185	24771616
chr5	24816150	24818100
chr5	24914339	24915808
chr5	25092021	25093446
chr5	25997326	25998542
chr5	26018548	26019811
chr5	26052495	26055473
chr5	26276551	26277782
chr5	26313291	26314324
chr5	26473864	26476039
chr5	26556153	26557912
chr5	26629309	26631111
chr5	26772439	26773678
chr5	27044927	27046588
chr5	27120177	27121932
chr5	27333071	27334293
chr5	27458444	27460410
chr5	27462913	27464890
chr5	28166319	28168295
chr5	28407570	28409292
chr5	28893121	28894511
chr5	28958537	28960101
chr5	29162055	29163249
chr5	29640905	29642277
chr5	30483327	30485442
chr5	30501423	30505270
chr5	30747483	30749440
[truncated: 1,056 more rows]

## Sheet: IRF7_GSK-LSD1_r1
chr1	922668	924724
chr1	983337	984615
chr1	1005552	1007049
chr1	1020986	1022463
chr1	1273118	1274587
chr1	1291081	1293101
chr1	1318527	1320849
chr1	1511450	1512660
chr1	1779340	1781775
chr1	1959508	1960890
chr1	1986148	1987993
chr1	2040238	2041519
chr1	2149928	2151391
chr1	2188964	2191178
chr1	2193384	2194182
chr1	2194605	2196333
chr1	2198470	2200032
chr1	2230782	2232459
chr1	2357499	2359645
chr1	2412234	2414100
chr1	2447039	2448685
chr1	2526115	2527385
chr1	2653808	2655023
chr1	2683646	2684395
chr1	2821086	2822507
chr1	2930634	2931856
chr1	3480100	3481486
chr1	3541320	3542182
chr1	3567785	3569420
chr1	3623882	3625422
chr1	3900167	3901798
chr1	3918425	3920064
chr1	4170799	4172205
chr1	4178726	4180470
chr1	6208347	6210122
chr1	6782953	6785439
chr1	7077619	7079157
chr1	7406844	7408296
chr1	7655798	7657606
chr1	7936044	7936940
chr1	7953572	7955150
chr1	8105852	8107527
chr1	8238161	8239004
chr1	8701899	8703874
chr1	8856210	8857322
chr1	8877699	8880093
chr1	9094111	9095309
chr1	9101361	9102308
chr1	9127659	9129580
chr1	9306071	9307057
chr1	9949797	9951118
chr1	10031942	10033822
chr1	10471455	10472633
chr1	10643894	10645187
chr1	10668835	10670412
chr1	10796117	10797708
chr1	11011674	11013116
chr1	11436158	11438029
chr1	11476255	11478115
chr1	11514333	11515752
chr1	11728770	11729994
chr1	11735624	11737095
chr1	11748315	11749564
chr1	11814534	11815972
chr1	11885059	11885979
chr1	11908310	11909925
chr1	11934129	11935355
chr1	11963222	11964439
chr1	12037296	12038732
chr1	12120853	12122073
chr1	12142297	12144013
chr1	12167654	12168651
chr1	12236019	12236874
chr1	12477497	12478929
chr1	12592165	12593560
chr1	13593323	13594237
chr1	13872999	13874346
chr1	15152414	15153851
chr1	15410501	15412382
chr1	15523060	15525142
chr1	15849308	15850438
chr1	15885213	15886957
chr1	16206544	16207141
chr1	16366943	16368957
chr1	16440438	16442004
chr1	16604561	16607159
chr1	16616976	16618800
chr1	16620910	16622457
chr1	16628256	16629645
chr1	16644209	16645436
chr1	16727173	16728251
chr1	16905166	16906324
chr1	16929068	16931048
chr1	17066197	17067757
chr1	17072002	17073655
chr1	17125428	17127220
chr1	17260062	17262026
chr1	17265068	17266679
chr1	18764381	18766207
chr1	18816656	18817792
chr1	18883577	18885006
chr1	18955189	18957265
chr1	19080816	19082285
chr1	19199331	19201151
chr1	19484479	19486183
chr1	19575246	19576687
chr1	19798410	19800480
chr1	20289409	20290477
chr1	20480459	20481975
chr1	20493442	20496042
chr1	20603726	20604695
chr1	20725035	20726071
chr1	21293496	21295064
chr1	21336893	21338436
chr1	21516083	21517845
chr1	22037920	22039909
chr1	22151213	22152375
chr1	22192001	22193562
chr1	22208997	22210347
chr1	22218583	22220363
chr1	22520921	22522448
chr1	22886397	22887792
chr1	23799471	23800797
chr1	23810926	23812932
chr1	23865217	23866599
chr1	23896533	23897951
chr1	23958508	23959623
chr1	24641223	24642992
chr1	24647518	24649529
chr1	24847917	24849288
chr1	24915426	24917279
chr1	24963121	24964522
chr1	25022096	25023599
chr1	25034111	25035267
chr1	25162856	25164347
chr1	25239392	25241236
chr1	25555802	25557693
chr1	25736582	25738166
chr1	25854559	25856208
chr1	25997368	25998757
chr1	26110418	26111486
chr1	26278961	26280720
chr1	26620231	26621854
chr1	26677047	26678517
chr1	26828665	26830299
chr1	26889486	26891098
chr1	27069891	27071842
chr1	27129052	27130524
chr1	27132537	27134845
chr1	27342524	27343582
chr1	27365377	27366522
chr1	27435167	27436960
chr1	27507223	27508686
chr1	27536936	27538401
chr1	27646900	27648764
chr1	27659290	27661202
chr1	27662353	27664258
chr1	27686776	27688047
chr1	27724892	27726682
chr1	27872213	27873550
chr1	27884161	27886049
chr1	27943117	27943923
chr1	28087751	28088879
chr1	28513927	28516100
chr1	28517164	28518050
chr1	28519648	28521269
chr1	28647953	28649503
chr1	28845714	28847711
chr1	28856389	28857984
chr1	29731546	29733635
chr1	30106299	30107539
chr1	30511399	30512742
chr1	30539145	30541100
chr1	30604271	30605689
chr1	30712981	30714669
chr1	30717933	30718926
chr1	31181867	31183050
chr1	31399034	31400703
chr1	31482265	31483924
chr1	31523636	31524731
chr1	31625546	31626962
chr1	31639170	31640872
chr1	31961097	31962670
chr1	32429587	32431578
chr1	32816680	32818501
chr1	32910950	32912327
chr1	32941249	32943098
chr1	32992040	32993451
chr1	33032301	33033077
chr1	33080765	33081884
chr1	33098149	33099762
chr1	33181213	33182159
chr1	33471307	33472571
chr1	33495420	33496650
chr1	33802576	33804379
chr1	34642802	34644201
chr1	34827006	34828556
chr1	35716725	35719444
chr1	36223179	36225476
chr1	36348440	36349907
chr1	36384400	36386785
chr1	36852130	36854913
chr1	36989954	36991337
chr1	37478679	37480127
chr1	37561176	37563116
chr1	37846403	37847812
chr1	37859723	37861052
chr1	37999555	38001094
chr1	38142415	38143493
chr1	38816393	38817373
chr1	39204009	39205449
chr1	39214921	39216371
chr1	39626160	39627986
chr1	39652855	39654260
chr1	39700731	39702513
chr1	39901807	39903624
chr1	39959239	39961174
chr1	40039438	40041263
chr1	40338328	40339612
chr1	40385468	40386270
chr1	40420732	40422185
chr1	40691375	40692928
chr1	41241211	41242107
chr1	41547817	41549342
chr1	41555417	41556419
chr1	41683177	41684623
chr1	41738063	41740540
chr1	42764396	42765815
chr1	42947690	42949508
chr1	43209143	43211033
chr1	43561205	43562902
chr1	43648486	43650695
chr1	43706842	43708499
chr1	43781181	43782843
chr1	43832130	43833971
chr1	43834221	43835244
chr1	44012890	44015282
chr1	44631351	44633180
chr1	44653100	44654882
chr1	44671438	44672774
chr1	44673540	44674620
chr1	44676330	44677851
chr1	44730561	44731903
chr1	44799843	44800653
chr1	44829155	44830323
chr1	45303277	45304414
chr1	45584093	45585112
chr1	45685494	45687720
chr1	45749626	45751232
chr1	46132109	46133676
chr1	46197736	46198932
chr1	46300450	46302636
chr1	46533732	46535183
chr1	46557354	46559258
chr1	46593207	46595036
chr1	46717170	46720334
chr1	46763005	46765332
chr1	46990233	46992261
chr1	47045426	47046714
chr1	47313534	47314930
chr1	47386844	47388125
chr1	47682687	47684448
chr1	47727110	47728132
chr1	47764995	47766354
chr1	48065453	48066603
chr1	48550158	48551137
chr1	48776079	48777581
chr1	48849574	48851036
chr1	50265220	50266922
chr1	50308516	50309768
chr1	50968194	50969109
chr1	51429672	51431406
chr1	52241977	52244024
chr1	53104014	53105055
chr1	53116848	53118356
chr1	53324962	53327246
chr1	54051739	54054031
chr1	54199309	54200781
chr1	54261726	54263065
chr1	54318320	54319868
chr1	54541985	54543141
chr1	54575034	54576010
chr1	54883569	54885227
chr1	54965320	54967396
chr1	54968461	54970049
chr1	55005822	55007178
chr1	55050973	55053161
chr1	55194703	55197479
chr1	55244004	55245270
chr1	55291977	55292979
chr1	55936084	55936960
chr1	56383067	56384450
chr1	56552984	56554253
chr1	56943786	56944690
chr1	57171248	57172640
chr1	57551908	57553260
chr1	58125804	58127437
chr1	58213927	58215070
chr1	58898735	58900917
chr1	58976284	58977461
chr1	59290247	59291443
chr1	59295951	59297422
chr1	59673214	59674646
chr1	59859820	59860527
chr1	61724565	61725936
chr1	62268231	62269307
chr1	63411869	63413573
chr1	64232024	64233521
chr1	64643062	64644537
chr1	64723479	64724391
chr1	64967641	64968624
chr1	65054525	65055907
chr1	65389941	65391293
chr1	66751397	66752417
chr1	66923903	66925765
chr1	67052719	67054140
chr1	67497449	67498866
chr1	67685335	67686889
chr1	70406011	70407354
chr1	70978329	70979858
chr1	75142812	75144584
chr1	75795104	75797451
chr1	76115548	76117529
chr1	76867623	76869317
chr1	77317933	77319639
chr1	77412849	77413868
chr1	78818856	78820192
chr1	84432069	84433994
chr1	84503777	84506051
chr1	84572509	84574650
chr1	84996441	85000036
chr1	86093618	86094350
chr1	86316486	86317841
chr1	86664859	86666453
chr1	86714077	86714981
chr1	86788483	86789975
chr1	88118272	88119746
chr1	88213611	88214881
chr1	88556599	88557230
chr1	89022004	89023516
chr1	89350999	89351898
chr1	89582444	89583526
chr1	89638362	89639470
chr1	89692351	89693551
chr1	89907845	89908797
chr1	89994704	89996494
chr1	90286186	90287902
chr1	90950957	90953725
chr1	91863485	91864693
chr1	92459609	92460672
chr1	92482643	92484647
chr1	92497069	92497761
chr1	92783908	92785770
chr1	92972019	92973247
chr1	93032970	93034002
chr1	93180338	93181554
chr1	93357383	93359943
chr1	94526439	94527689
chr1	94601808	94603555
chr1	94712819	94713745
chr1	94773616	94775095
chr1	94874474	94875716
chr1	98941750	98942934
chr1	99711664	99713035
chr1	100132439	100133493
chr1	100248141	100250366
chr1	100351406	100353803
chr1	100881820	100882713
chr1	100924832	100926115
chr1	101283438	101284956
chr1	104079612	104081333
chr1	107514147	107516165
chr1	107962756	107963635
chr1	108117655	108118868
chr1	108199853	108201379
chr1	109091464	109092288
chr1	109166485	109167617
chr1	110226534	110228403
chr1	110279949	110281439
chr1	110338573	110339672
chr1	110509770	110511265
chr1	110574165	110575720
chr1	111140280	111142050
chr1	111196449	111197997
chr1	111620238	111622132
chr1	111918969	111920363
chr1	112011097	112012396
chr1	112394255	112395133
chr1	112618000	112619027
chr1	112714017	112715284
chr1	113072725	113073662
chr1	113219581	113221202
chr1	113758173	113760033
chr1	113831620	113832981
chr1	113904511	113905782
chr1	113989643	113991326
chr1	114040522	114041742
chr1	114087551	114089476
chr1	114345982	114348123
chr1	114756916	114758269
chr1	115529483	115531332
chr1	115660808	115662344
chr1	116471759	116473558
chr1	116504059	116505056
chr1	116582733	116583963
chr1	116693677	116695504
chr1	117604714	117606103
chr1	118563822	118565338
chr1	118972716	118974158
chr1	119720277	119721743
chr1	143184652	143185308
chr1	143216790	143217869
chr1	143221975	143223050
chr1	143224030	143225079
chr1	143246558	143247511
chr1	143568862	143570731
chr1	143719303	143721249
chr1	144101388	144102594
chr1	144550366	144552857
chr1	145690542	145691600
chr1	145721213	145723059
chr1	145754157	145755934
chr1	145781531	145783265
chr1	145845298	145846741
chr1	145849782	145850944
chr1	145858979	145860132
chr1	145867631	145869073
chr1	145871114	145873215
chr1	145917934	145919670
chr1	145957085	145958594
chr1	145959910	145961381
chr1	145976485	145978384
chr1	145998143	145999934
chr1	146001296	146002993
chr1	146019756	146021240
chr1	146034456	146036539
chr1	146038445	146039844
chr1	146376784	146377457
chr1	147150243	147151797
chr1	147223731	147225637
chr1	147245978	147247476
chr1	147265910	147267263
chr1	147296033	147297188
chr1	147333398	147335091
chr1	147599709	147601124
chr1	147630391	147631392
chr1	147699439	147700463
chr1	148317703	148319132
chr1	148333861	148335568
chr1	148353657	148355150
chr1	149848985	149850540
chr1	149885350	149889837
chr1	149923843	149924664
chr1	149938569	149939975
chr1	149990354	149991788
chr1	149997382	149998347
chr1	150050361	150051514
chr1	150066449	150068188
chr1	150159747	150161414
chr1	150213287	150214120
chr1	150232881	150234303
chr1	150235281	150236592
chr1	150255019	150256224
chr1	150268072	150270135
chr1	150281362	150283144
chr1	150363477	150364742
chr1	150364943	150366375
chr1	150366552	150367958
chr1	150472294	150473226
chr1	150507411	150508892
chr1	150527547	150529972
chr1	150535499	150536622
chr1	150568224	150570737
chr1	150571749	150574164
chr1	150574600	150576269
chr1	150589081	150590245
chr1	150611463	150613427
chr1	150629089	150631169
chr1	150636177	150637748
chr1	150662285	150664406
chr1	150740721	150741828
chr1	150787898	150789075
chr1	150875258	150877297
chr1	150880836	150882184
chr1	150929230	150930234
chr1	150943950	150945305
chr1	150971575	150973235
chr1	150973420	150974660
chr1	150975886	150978131
chr1	150986313	150988134
chr1	151006531	151007863
chr1	151070096	151072054
chr1	151133896	151135232
chr1	151161529	151164133
chr1	151199285	151200646
chr1	151208337	151210161
chr1	151238139	151239845
chr1	151254034	151255563
chr1	151277184	151277972
chr1	151281188	151283999
chr1	151297673	151299159
chr1	151327237	151328395
chr1	151346844	151348073
chr1	151399445	151400723
chr1	151430012	151431731
chr1	151453171	151454859
chr1	151461520	151463130
chr1	151490164	151492495
chr1	151524015	151525634
chr1	151539472	151540892
chr1	151550873	151552404
chr1	151611341	151612649
chr1	151653676	151654985
chr1	151691860	151693271
chr1	151734377	151735820
chr1	151796104	151797608
chr1	151802214	151803387
chr1	151824394	151826470
chr1	151837490	151839820
chr1	151898329	151900193
chr1	151908944	151909933
chr1	151940598	151942435
chr1	151942662	151944479
chr1	151988230	151989911
chr1	151994107	151995618
chr1	151997016	151998277
chr1	152030263	152031680
chr1	152034519	152035999
chr1	152047611	152048822
chr1	152136945	152138262
chr1	152182418	152184073
chr1	152188659	152189769
chr1	152481609	152482784
chr1	152617870	152619621
chr1	152622538	152623870
chr1	152699363	152700810
chr1	152904677	152906011
chr1	152991172	152992443
chr1	153083309	153084591
chr1	153140062	153140999
chr1	153209315	153210941
chr1	153219506	153221044
chr1	153222543	153226526
chr1	153262394	153263934
chr1	153293160	153295255
chr1	153338051	153339491
chr1	153344341	153344925
chr1	153354953	153356929
chr1	153358828	153360786
chr1	153361319	153362288
chr1	153367635	153369257
chr1	153375626	153376966
chr1	153386508	153388088
chr1	153418985	153420468
chr1	153431063	153432328
chr1	153436047	153437298
chr1	153487006	153488294
chr1	153490120	153491761
chr1	153534621	153536404
chr1	153541770	153543453
chr1	153543862	153545685
chr1	153550180	153552234
chr1	153566003	153567135
chr1	153598384	153599112
chr1	153633171	153634818
chr1	153652905	153654501
chr1	153659697	153660930
chr1	153670231	153671934
chr1	153727247	153728581
chr1	153758962	153760168
chr1	153783275	153784418
chr1	153852593	153854406
chr1	153920183	153922154
chr1	153935931	153938392
chr1	153944482	153947698
chr1	153962076	153963550
chr1	153966955	153968127
chr1	153975059	153978949
chr1	153990041	153991060
chr1	154156641	154158060
chr1	154182716	154184137
chr1	154224787	154225691
chr1	154402805	154403964
chr1	154405296	154406554
chr1	154450217	154451890
chr1	154480404	154481747
chr1	154495286	154496515
chr1	154514027	154515539
chr1	154515823	154519229
chr1	154541694	154543327
chr1	154557303	154558608
chr1	154729584	154731520
chr1	154769489	154770629
chr1	154788881	154790050
chr1	154879525	154881752
chr1	154936068	154937881
chr1	154944528	154946018
chr1	154961930	154964898
chr1	154965157	154967015
chr1	154973854	154975241
chr1	154982876	154984088
chr1	155002720	155003906
chr1	155004627	155005699
chr1	155009373	155010687
chr1	155017437	155019631
chr1	155049755	155051888
chr1	155057697	155059379
chr1	155072480	155073665
chr1	155077955	155079573
chr1	155083763	155086396
chr1	155091949	155093238
chr1	155125040	155126629
chr1	155133777	155137418
chr1	155138668	155140153
chr1	155176499	155178097
chr1	155192702	155194195
chr1	155208081	155210916
chr1	155219417	155220308
chr1	155226438	155227813
chr1	155238732	155240197
chr1	155250144	155251162
chr1	155261915	155263562
chr1	155272522	155274004
chr1	155277325	155278489
chr1	155318037	155318925
chr1	155323537	155325235
chr1	155347024	155348153
chr1	155668458	155669221
chr1	155697599	155699399
chr1	155713235	155714536
chr1	155745030	155746071
chr1	155859923	155861483
chr1	155882496	155883516
chr1	155970269	155971565
chr1	155975510	155979560
chr1	155979873	155981730
chr1	156012667	156014432
chr1	156042536	156043473
chr1	156054195	156055873
chr1	156074713	156076071
chr1	156077272	156079001
chr1	156102669	156104069
chr1	156114027	156117425
chr1	156118714	156120611
chr1	156122477	156124060
chr1	156125067	156127481
chr1	156156045	156157097
chr1	156172687	156174723
chr1	156176859	156178813
chr1	156185715	156187020
chr1	156192954	156195021
chr1	156197577	156199500
chr1	156212658	156214502
chr1	156246014	156250013
chr1	156281290	156283770
chr1	156338071	156338885
chr1	156340565	156341975
chr1	156351642	156352741
chr1	156366597	156368254
chr1	156408897	156409721
chr1	156419148	156420675
chr1	156432219	156433318
chr1	156456368	156457420
chr1	156490642	156493807
chr1	156495808	156497267
chr1	156499196	156500426
chr1	156501179	156503525
chr1	156503832	156505595
chr1	156507489	156508497
chr1	156514291	156515849
chr1	156524586	156526317
chr1	156583354	156585139
chr1	156591805	156593188
chr1	156600832	156601587
chr1	156645982	156647464
chr1	156651373	156654904
chr1	156655957	156657670
chr1	156661357	156662843
chr1	156688787	156691053
chr1	156709981	156711370
chr1	156725153	156726407
chr1	156727004	156729393
chr1	156740199	156742193
chr1	156748914	156751199
chr1	156766447	156769593
chr1	156780791	156782604
chr1	156806818	156808087
chr1	156830819	156832830
chr1	156850634	156851681
chr1	156864418	156865884
chr1	156868424	156869926
chr1	156873729	156874797
chr1	156900023	156901658
chr1	157044973	157046143
chr1	157134886	157136038
chr1	157347844	157349918
chr1	157393316	157394989
chr1	157402998	157404454
chr1	157418947	157420504
chr1	157593056	157594485
chr1	157645238	157646458
chr1	157651630	157653523
chr1	157714040	157715740
chr1	157739299	157741191
chr1	157777136	157778276
chr1	157818833	157820496
chr1	157838315	157839770
chr1	157975242	157976440
chr1	157998171	158000088
chr1	158026027	158028046
chr1	158066841	158068456
chr1	158074772	158075751
chr1	158078056	158079882
chr1	158090471	158092010
chr1	158132027	158133336
chr1	158180379	158182251
chr1	158211788	158213229
chr1	158223562	158224640
chr1	158284972	158286233
chr1	158337637	158339360
chr1	158365994	158367544
chr1	158564092	158565190
chr1	158623275	158625023
chr1	158648066	158649227
chr1	158654439	158655548
chr1	158678614	158681977
chr1	158753994	158755520
chr1	158794754	158796636
chr1	158868624	158870945
chr1	159009574	159010854
chr1	159055011	159055893
chr1	159066224	159069313
chr1	159076489	159077785
chr1	159091231	159093150
chr1	159351268	159352453
chr1	159360361	159361678
chr1	159396922	159397978
chr1	159405721	159406909
chr1	159821408	159824491
chr1	159843251	159844675
chr1	159845957	159846961
chr1	159889347	159890863
chr1	159922345	159924204
chr1	159924588	159926525
chr1	159937636	159938701
chr1	160035195	160036136
chr1	160044574	160046266
chr1	160082533	160084341
chr1	160219211	160220317
chr1	160224245	160225228
chr1	160260306	160263534
chr1	160305312	160306624
chr1	160338337	160339304
chr1	160397592	160399312
chr1	160438476	160439934
chr1	160488375	160489696
chr1	160540089	160541037
chr1	160546692	160548367
chr1	160587767	160590444
chr1	160601668	160602910
chr1	160606624	160608064
chr1	160613139	160614573
chr1	160656312	160658959
chr1	160665384	160666452
chr1	160682110	160683360
chr1	160707302	160710529
chr1	160747871	160749600
chr1	160767371	160768952
chr1	160775847	160777609
chr1	160793501	160794552
chr1	160798586	160800148
chr1	160807036	160808809
chr1	160847824	160849280
chr1	160859594	160861276
chr1	160863255	160864699
chr1	160961639	160962784
chr1	161012995	161014371
chr1	161020340	161022321
chr1	161044762	161045896
chr1	161047908	161049939
chr1	161065923	161067641
chr1	161068043	161070793
chr1	161081910	161083644
chr1	161097900	161099251
chr1	161099632	161101738
chr1	161114522	161115756
chr1	161116988	161118111
chr1	161131293	161132276
chr1	161132478	161133197
chr1	161153563	161155206
chr1	161159949	161161645
chr1	161165680	161167885
chr1	161174661	161178318
chr1	161186846	161188021
chr1	161198070	161199504
chr1	161200682	161202585
chr1	161216360	161217738
chr1	161225452	161226356
chr1	161227148	161228140
chr1	161229558	161231915
chr1	161241639	161243760
chr1	161259067	161260007
chr1	161272115	161273793
chr1	161305217	161307188
chr1	161372038	161373539
chr1	161386119	161387421
chr1	161388945	161390851
chr1	161398966	161400285
chr1	161419418	161420169
chr1	161433965	161435908
chr1	161505265	161506433
chr1	161717845	161719377
chr1	161721229	161723079
chr1	161725137	161726498
chr1	161727137	161728248
chr1	161732548	161733979
chr1	161749431	161750289
chr1	161766090	161767425
chr1	161928585	161930292
chr1	162003476	162004942
chr1	162114018	162115189
chr1	162214090	162215758
chr1	162229058	162230652
chr1	162248742	162250333
chr1	162323687	162325427
chr1	162351245	162353280
chr1	162369843	162370901
chr1	162373587	162374664
chr1	162406741	162409066
chr1	162419246	162420731
chr1	162524853	162526565
chr1	162533155	162534229
chr1	162541195	162542324
chr1	162596900	162598133
chr1	162627347	162628997
chr1	162661368	162662933
chr1	162752764	162754318
chr1	162760928	162762315
chr1	162980679	162981790
chr1	162992303	162993479
chr1	163007076	163008622
chr1	163056289	163057676
chr1	163067426	163069068
chr1	163195611	163196849
chr1	163463199	163464575
chr1	163558401	163559262
chr1	163570505	163573051
chr1	163595960	163597314
chr1	163663440	163665421
chr1	163737288	163738804
chr1	163747331	163748643
chr1	163819865	163821387
chr1	163917811	163918940
chr1	164057735	164059019
chr1	164149045	164150867
chr1	164260205	164261650
chr1	164310261	164311627
chr1	164387609	164389855
chr1	164430069	164431521
chr1	164475218	164476957
chr1	164511231	164512806
chr1	164534847	164536245
chr1	164546014	164547062
chr1	164856173	164857782
chr1	165111503	165112448
chr1	165139838	165141098
chr1	165144258	165145438
chr1	165155402	165156901
chr1	165177178	165178493
chr1	165222060	165223229
chr1	165232308	165233533
chr1	165240805	165242363
chr1	165375816	165377471
chr1	165382144	165384247
chr1	165393024	165394416
chr1	165403162	165404994
chr1	165425596	165427763
chr1	165460737	165461786
chr1	165536466	165537673
chr1	165549816	165551734
chr1	165592872	165594203
chr1	165600182	165603307
chr1	165630752	165631741
chr1	165686352	165688162
chr1	165767908	165769282
chr1	165832559	165833770
chr1	165841850	165843767
chr1	165890677	165892248
chr1	166028863	166030142
chr1	166131998	166134191
chr1	166353739	166355384
chr1	166600779	166602185
chr1	166699108	166700294
chr1	166734906	166736218
chr1	166856964	166859032
chr1	166860711	166861796
chr1	166875225	166877290
chr1	166932549	166933892
chr1	167066848	167069769
chr1	167089173	167090631
chr1	167139972	167141505
chr1	167219866	167221928
chr1	167426708	167428450
chr1	167431185	167432111
chr1	167447288	167448740
chr1	167453434	167454567
chr1	167466701	167467841
chr1	167470771	167472668
chr1	167479210	167480587
chr1	167484669	167486624
chr1	167500931	167502591
chr1	167552673	167554574
chr1	167601004	167601743
chr1	167602050	167603383
chr1	167616764	167618166
chr1	167627802	167629019
chr1	167630754	167633041
chr1	167637139	167638297
chr1	167657962	167659522
chr1	167697076	167698808
chr1	167704922	167705880
chr1	167714746	167716319
chr1	167752554	167754151
chr1	167792632	167794319
chr1	167796823	167798095
chr1	167802233	167803488
chr1	167823889	167825773
chr1	167842801	167844641
chr1	167855617	167857043
chr1	167935639	167936577
chr1	168062150	168063686
chr1	168112885	168113986
chr1	168114801	168116811
chr1	168134067	168135946
chr1	168144044	168145896
chr1	168178264	168180449
chr1	168226149	168227403
chr1	168234615	168235715
chr1	168265092	168266429
chr1	168318952	168320194
chr1	168437126	168438396
chr1	168482969	168484451
chr1	168503542	168504681
chr1	168612652	168613634
chr1	168616784	168618028
chr1	168694212	168696079
chr1	168699538	168700833
chr1	168709450	168710911
chr1	168712831	168714030
chr1	168840544	168841885
chr1	168879812	168881264
chr1	168931658	168933094
chr1	169042413	169044070
chr1	169090161	169091373
chr1	169168905	169171182
chr1	169427788	169429393
chr1	169484117	169488056
chr1	169618343	169619687
chr1	169670269	169672139
chr1	169677987	169679619
chr1	169848306	169849579
chr1	169872995	169873580
chr1	169893350	169894800
chr1	169899124	169900467
chr1	169924847	169925864
chr1	170041183	170042555
chr1	170074373	170075578
chr1	170192256	170193718
chr1	170196428	170198067
chr1	170376683	170377941
chr1	170391565	170392937
chr1	170532098	170533143
chr1	170618526	170620323
chr1	170713992	170715337
chr1	170867195	170868223
chr1	170893969	170895194
chr1	170924181	170926345
chr1	170972211	170973177
chr1	170976371	170978023
chr1	170983773	170985128
chr1	170992104	170993161
chr1	171050840	171052627
chr1	171061697	171062965
chr1	171064191	171065791
chr1	171084969	171086034
chr1	171146843	171148455
chr1	171158225	171159435
chr1	171182330	171183294
chr1	171251389	171252880
chr1	171270346	171271687
chr1	171319046	171321095
chr1	171404934	171406570
chr1	171434551	171435656
chr1	171464132	171466346
chr1	171469720	171471303
chr1	171484455	171486276
chr1	171510188	171511708
chr1	171644699	171645770
chr1	171647660	171648598
chr1	171684413	171686111
chr1	171699729	171701884
chr1	171742703	171743600
chr1	171780924	171782172
chr1	171861970	171863420
chr1	172003461	172004658
chr1	172131854	172133528
chr1	172149735	172151677
chr1	172237137	172238386
chr1	172465699	172467084
chr1	172497741	172499932
chr1	172531636	172534176
chr1	172653302	172655021
chr1	172745448	172746551
chr1	172893940	172895231
chr1	172897987	172898946
chr1	172947803	172949039
chr1	173030239	173032527
chr1	173122336	173123885
chr1	173144955	173146387
chr1	173190552	173191538
chr1	173345241	173346692
chr1	173385624	173387473
chr1	173415899	173417367
chr1	173430497	173431738
chr1	173465427	173467811
chr1	173475939	173477087
chr1	173522051	173523453
chr1	173683454	173684669
chr1	173707464	173708467
chr1	173714941	173715689
chr1	173823861	173825822
chr1	173843130	173844819
chr1	173867714	173868949
chr1	174008810	174010087
chr1	174123312	174124783
chr1	174151111	174152225
chr1	174152613	174153782
chr1	174158526	174159883
chr1	174262579	174263618
chr1	174280429	174281799
chr1	174407278	174408522
chr1	174460051	174461867
chr1	174512279	174513702
chr1	174519246	174520654
chr1	174597195	174598471
chr1	174868937	174870573
chr1	174882679	174884254
chr1	174942475	174943630
chr1	174963834	174965124
chr1	174998653	175000908
chr1	175028957	175030866
chr1	175037556	175038810
chr1	175126275	175128029
chr1	175145783	175147139
chr1	175155003	175156341
chr1	175162097	175164315
chr1	175192019	175193335
chr1	175208924	175210065
chr1	175304394	175305336
chr1	175398801	175400358
chr1	175470604	175471639
chr1	175503437	175504831
chr1	175532551	175534002
chr1	175572962	175573816
chr1	175601455	175603508
chr1	175888579	175890310
chr1	176202503	176206880
chr1	176436964	176438221
chr1	176586312	176587836
chr1	176703011	176704433
chr1	176905373	176906430
chr1	176947013	176948910
chr1	176959295	176960490
chr1	177064321	177065477
chr1	177083728	177085456
chr1	177120973	177121800
chr1	177122606	177124907
chr1	177159967	177161745
chr1	177268809	177270620
chr1	177542569	177544080
chr1	177786158	177787610
chr1	177866741	177868205
chr1	177868412	177869420
chr1	177929186	177930279
chr1	177960602	177962187
chr1	178019523	178021260
chr1	178073795	178074842
chr1	178188048	178189034
chr1	178283029	178284567
chr1	178408668	178409952
chr1	178509312	178511271
chr1	178549995	178551904
chr1	178608665	178610119
chr1	178644588	178646738
chr1	178848309	178849512
chr1	178933267	178935436
chr1	178950998	178952471
chr1	179001127	179003464
chr1	179008646	179010312
chr1	179081976	179083243
chr1	179107285	179109335
chr1	179142739	179143983
chr1	179175491	179176562
chr1	179217912	179219565
chr1	179293267	179294544
chr1	179326070	179327563
chr1	179332220	179333812
chr1	179504142	179505551
chr1	179549328	179550652
chr1	179657921	179659567
chr1	179753561	179755135
chr1	179774014	179775945
chr1	179799154	179800333
chr1	179811264	179812390
chr1	179881897	179883768
chr1	179951348	179953076
chr1	179953243	179957038
chr1	180082735	180084969
chr1	180093882	180095417
chr1	180116811	180118134
chr1	180131569	180132821
chr1	180154332	180155893
chr1	180156140	180157511
chr1	180160154	180161208
chr1	180193445	180196139
chr1	180196301	180197774
chr1	180217991	180219762
chr1	180227523	180229275
chr1	180268111	180270677
chr1	180277342	180278569
chr1	180428227	180429570
chr1	180484474	180485873
chr1	180501182	180503192
chr1	180533109	180534565
chr1	180592213	180593613
chr1	180632060	180633304
chr1	180814031	180815528
chr1	180851736	180853290
chr1	180877643	180878864
chr1	180907971	180909344
chr1	180909679	180911402
chr1	180916947	180918374
chr1	180930323	180931974
chr1	180936256	180937327
chr1	180992802	180994883
chr1	181014637	181016007
chr1	181021323	181022989
chr1	181032567	181033919
chr1	181087169	181090852
chr1	181099963	181101278
chr1	181128606	181130248
chr1	181134614	181136258
chr1	181138703	181139998
chr1	181141923	181144431
chr1	181182903	181184428
chr1	181206633	181207969
chr1	181235426	181237202
chr1	181237702	181239930
chr1	181259035	181260187
chr1	181324369	181325814
chr1	181330165	181331500
chr1	181382039	181383886
chr1	181410326	181411588
chr1	181413709	181415057
chr1	181497118	181498681
chr1	181504352	181505268
chr1	181513661	181516191
chr1	181598463	181600187
chr1	181716444	181717438
chr1	181749360	181750475
chr1	181913760	181915916
chr1	181947645	181949245
chr1	182026388	182028375
chr1	182193973	182195614
chr1	182199762	182201261
chr1	182301464	182302684
chr1	182358224	182359629
chr1	182362197	182363882
chr1	182384341	182386091
chr1	182389240	182390728
chr1	182553532	182555915
chr1	182602232	182603343
chr1	182614607	182616012
chr1	182747673	182749629
chr1	183059002	183060850
chr1	183101570	183103038
chr1	183105960	183107772
chr1	183160825	183163341
chr1	183191313	183192400
chr1	183230072	183231409
chr1	183245243	183247456
chr1	183388430	183389252
chr1	183431338	183433036
chr1	183442499	183444181
chr1	183464061	183465240
chr1	183470906	183472285
chr1	183589953	183591474
chr1	183594890	183597322
chr1	183635125	183636431
chr1	183840826	183842967
chr1	183858659	183860639
chr1	183879683	183880952
chr1	183891816	183893256
chr1	183955732	183956847
chr1	183962280	183963276
chr1	184030477	184032425
chr1	184051303	184052389
chr1	184110297	184111270
chr1	184192369	184193998
chr1	184196401	184198115
chr1	184212550	184214179
chr1	184290041	184291683
chr1	184366532	184367487
chr1	184393928	184396117
chr1	184397571	184399101
chr1	184465879	184467054
chr1	184474078	184475728
chr1	184589036	184590100
chr1	184599911	184600662
chr1	184622404	184624129
chr1	184628939	184630037
chr1	184630597	184631579
chr1	184661354	184662582
chr1	184753295	184756263
chr1	184792149	184793606
chr1	184805560	184807205
chr1	184821182	184822350
chr1	184838009	184839904
chr1	184881536	184883216
chr1	184929635	184930891
chr1	184989658	184990889
chr1	184995066	184996735
chr1	185035171	185037277
chr1	185147872	185149372
chr1	185155965	185158241
chr1	185170053	185170960
chr1	185214982	185216482
chr1	185278339	185279578
chr1	185315394	185316749
chr1	185317075	185317991
chr1	185336250	185338162
chr1	185338334	185339607
chr1	185468712	185470200
chr1	185484386	185485489
chr1	185486132	185487346
chr1	185559368	185560478
chr1	185564470	185566614
chr1	185571441	185572899
chr1	185917752	185918995
chr1	185938473	185939705
chr1	186075849	186078366
chr1	186129629	186131251
chr1	186165890	186167060
chr1	186535516	186537257
chr1	186572214	186574544
chr1	186618113	186619250
chr1	186620699	186621667
chr1	186646359	186647536
chr1	186736708	186738476
chr1	186761553	186763073
chr1	186802615	186803987
chr1	186828355	186829187
chr1	186832674	186834015
chr1	186838505	186841763
chr1	186848200	186850091
chr1	186858160	186860317
chr1	186950605	186952807
chr1	187032661	187034805
chr1	187207250	187208663
chr1	187209631	187212089
chr1	187301604	187303254
chr1	187582440	187583412
chr1	187681420	187682644
chr1	187762052	187763898
chr1	187798023	187798878
chr1	187914624	187916225
chr1	187928223	187929457
chr1	187940641	187942174
chr1	187942337	187943509
chr1	188047675	188049100
chr1	188054510	188055961
chr1	188475620	188476768
chr1	188813654	188814604
chr1	189449349	189451085
chr1	189676185	189677297
chr1	189814384	189815489
chr1	189944013	189945316
chr1	189962729	189964021
chr1	190076004	190077343
chr1	190189543	190190497
chr1	190348836	190350203
chr1	190406280	190407358
chr1	191301939	191303919
chr1	191608195	191609337
chr1	191676982	191679252
chr1	191696820	191698908
chr1	191793022	191794106
chr1	191818623	191819580
chr1	192168218	192169245
chr1	192170095	192171837
chr1	192259291	192260083
chr1	192340449	192341715
chr1	192424489	192425764
chr1	192434022	192435629
chr1	192695912	192696813
chr1	192722463	192724064
chr1	192747997	192749223
chr1	192861112	192862799
chr1	193058798	193060608
chr1	193104641	193106295
chr1	193121683	193122821
chr1	193214956	193217137
chr1	193358449	193360000
chr1	193367666	193369063
chr1	193400808	193402163
chr1	193510894	193512175
chr1	194056542	194058463
chr1	194130678	194132122
chr1	194363384	194364425
chr1	194426358	194427380
chr1	194459753	194461012
chr1	194586115	194587413
chr1	194722342	194723584
chr1	194870119	194871727
chr1	195019793	195021454
chr1	195267746	195269615
chr1	195996474	195997677
chr1	196097303	196098661
chr1	196180104	196181840
chr1	196276373	196278311
chr1	196383219	196384616
chr1	196526346	196528675
chr1	196579165	196581061
chr1	196659125	196660375
chr1	196869111	196870693
chr1	197145893	197147090
chr1	197199685	197200611
chr1	197232756	197236134
chr1	197468437	197469758
chr1	197593871	197594856
chr1	197649540	197650897
chr1	197968385	197970105
chr1	198101740	198102914
chr1	198157723	198159406
chr1	198282591	198284172
chr1	198620929	198622188
chr1	198680237	198683083
chr1	198762995	198764495
chr1	198775898	198777174
chr1	198809318	198810170
chr1	198934926	198936055
chr1	198936741	198937650
chr1	198970734	198971833
chr1	198985880	198987497
chr1	199043121	199044742
chr1	199095562	199097138
chr1	199123318	199124554
chr1	199181155	199182703
chr1	199282447	199283787
chr1	199386970	199388019
chr1	199577460	199578525
chr1	199658464	199660180
chr1	199854700	199855963
chr1	199858033	199860016
chr1	200201841	200203211
chr1	200231226	200232195
chr1	200242166	200243865
chr1	200253249	200254457
chr1	200353340	200354977
chr1	200362884	200364311
chr1	200367595	200368706
chr1	200387887	200389702
chr1	200408791	200410528
chr1	200473611	200474650
chr1	200506243	200507699
chr1	200620373	200621365
chr1	200669378	200670491
chr1	200847990	200849085
chr1	200886194	200889313
chr1	200890446	200892022
chr1	200924412	200926129
chr1	200962255	200963977
chr1	200964144	200965436
chr1	200966496	200967242
chr1	201014771	201016014
chr1	201026014	201027275
chr1	201033940	201035146
chr1	201050210	201051768
chr1	201058607	201059728
chr1	201068527	201070536
chr1	201084023	201085425
chr1	201170721	201171848
chr1	201214558	201216140
chr1	201380322	201381698
chr1	201410203	201411816
chr1	201423762	201425204
chr1	201454900	201455960
chr1	201456538	201457814
chr1	201474566	201476153
chr1	201511471	201512297
chr1	201534515	201536000
chr1	201558224	201560114
chr1	201594102	201596891
chr1	201597888	201600922
chr1	201629382	201630786
chr1	201657740	201659949
chr1	201714278	201715115
chr1	201739287	201740787
chr1	201805663	201807670
chr1	201872190	201873411
chr1	201898514	201899870
chr1	201911233	201913117
chr1	201934110	201935809
chr1	201945128	201946654
chr1	201954840	201956162
chr1	201981540	201983425
chr1	202016366	202018187
chr1	202066811	202067989
chr1	202144298	202145542
chr1	202158712	202159933
chr1	202160114	202161146
chr1	202161625	202162987
chr1	202182083	202183786
chr1	202201220	202204302
chr1	202232629	202234121
chr1	202248285	202249707
chr1	202249915	202251230
chr1	202297524	202298780
chr1	202348246	202350191
chr1	202431605	202433033
chr1	202438797	202440636
chr1	202580507	202581895
chr1	202591140	202592130
chr1	202637277	202638631
chr1	202638819	202640197
chr1	202655345	202656662
chr1	202697847	202698876
chr1	202730061	202731626
chr1	202842345	202843875
chr1	202860633	202862114
chr1	202888148	202889295
chr1	202925454	202927209
chr1	202952271	202953933
chr1	202957128	202958969
chr1	202999440	203000625
chr1	203040045	203041322
chr1	203043279	203044561
chr1	203045536	203048237
chr1	203129739	203130896
chr1	203199058	203200863
chr1	203268662	203269967
chr1	203270796	203271980
chr1	203281917	203284531
chr1	203288419	203290416
chr1	203305874	203307465
chr1	203308412	203310717
chr1	203327180	203328338
chr1	203380633	203381403
chr1	203425667	203426755
chr1	203486995	203488313
chr1	203518942	203520197
chr1	203537013	203538858
chr1	203571691	203573428
chr1	203576251	203578215
chr1	203624845	203626772
chr1	203629083	203629928
chr1	203671490	203672698
chr1	203701899	203702725
chr1	203829211	203831366
chr1	203857976	203859178
chr1	203888814	203890122
chr1	203900319	203901336
chr1	204012732	204014715
chr1	204038921	204040029
chr1	204057097	204057945
chr1	204098993	204100644
chr1	204129182	204130696
chr1	204154398	204156443
chr1	204256220	204258926
chr1	204261684	204263361
chr1	204286836	204287835
chr1	204298398	204299196
chr1	204410134	204413376
chr1	204463154	204465478
chr1	204493863	204495188
chr1	204572815	204573978
chr1	204628150	204629615
chr1	204676218	204677310
chr1	204769399	204770792
chr1	204773046	204774213
chr1	204797639	204799404
chr1	204806518	204808108
chr1	204832543	204834662
chr1	204980120	204981367
chr1	204986860	204988297
chr1	205122215	205123350
chr1	205135367	205136409
chr1	205143485	205144942
chr1	205209892	205211862
chr1	205255382	205256720
chr1	205262395	205263827
chr1	205272968	205274816
chr1	205287680	205288847
chr1	205318480	205320143
chr1	205342810	205344508
chr1	205440633	205442109
chr1	205514021	205515866
chr1	205523930	205526893
chr1	205531322	205532899
chr1	205547535	205549262
chr1	205590337	205592417
chr1	205604985	205605998
chr1	205615037	205617370
chr1	205796681	205797563
chr1	205808256	205809931
chr1	205865902	205867690
chr1	205879349	205881123
chr1	205933466	205934627
chr1	205938528	205939769
chr1	205974890	205976270
chr1	205993156	205993811
chr1	206000707	206002497
chr1	206003083	206004388
chr1	206007700	206008856
chr1	206052803	206054793
chr1	206068758	206069531
chr1	206082779	206086282
chr1	206097008	206098809
chr1	206142445	206143261
chr1	206467277	206469130
chr1	206469536	206471645
chr1	206478774	206480133
chr1	206501565	206503095
chr1	206503605	206504629
chr1	206526186	206527563
chr1	206530600	206531873
chr1	206539670	206540715
chr1	206556944	206559747
chr1	206567842	206569251
chr1	206573057	206576307
chr1	206579525	206583366
chr1	206662626	206665134
chr1	206672448	206673610
chr1	206679029	206680542
chr1	206683023	206684315
chr1	206698673	206699967
chr1	206729766	206730989
chr1	206738336	206739324
chr1	206769406	206772638
chr1	206779633	206780869
chr1	206811621	206813142
chr1	206832392	206835200
chr1	206894665	206896750
chr1	206924844	206926264
chr1	206979280	206980890
chr1	206985385	206986774
chr1	207137611	207138962
chr1	207320999	207322715
chr1	207343825	207345263
chr1	207428973	207430328
chr1	207450032	207451623
chr1	207452391	207453475
chr1	207695322	207696346
chr1	207751378	207752200
chr1	207752525	207753365
chr1	207862757	207864818
chr1	207950819	207953137
chr1	207998933	207999927
chr1	208029297	208031398
chr1	208036834	208038092
chr1	208041244	208042803
chr1	208047530	208049254
chr1	208059092	208060516
chr1	208079827	208081678
chr1	208154751	208156365
chr1	208168999	208170284
chr1	208275244	208276420
chr1	208284360	208285595
chr1	208480577	208482217
chr1	208526809	208528428
chr1	208634753	208636459
chr1	208715420	208716401
chr1	208747391	208748833
chr1	208794893	208796025
chr1	208817540	208818652
chr1	209037154	209038661
chr1	209063717	209065513
chr1	209097464	209098936
chr1	209105439	209106912
chr1	209202636	209204205
chr1	209337514	209338925
chr1	209375487	209376864
chr1	209411310	209412702
chr1	209434952	209436743
chr1	209450852	209452080
chr1	209490285	209491720
chr1	209501692	209503065
chr1	209550031	209551952
chr1	209590033	209591641
chr1	209592135	209592988
chr1	209600986	209602272
chr1	209646270	209647380
chr1	209650706	209651731
chr1	209674845	209676361
chr1	209755255	209757695
chr1	209759638	209761040
chr1	209801686	209802804
chr1	209804078	209805975
chr1	209807462	209808569
chr1	209850401	209852005
chr1	209870656	209872418
chr1	209899537	209901307
chr1	210226389	210228004
chr1	210249271	210250998
chr1	210271604	210273101
chr1	210373149	210374246
chr1	210400194	210401366
chr1	210415267	210416753
chr1	210597737	210599480
chr1	210600203	210601573
chr1	210684299	210686775
chr1	210691924	210693463
chr1	210694090	210697877
chr1	210704368	210705997
chr1	210804947	210806241
chr1	210827527	210828347
chr1	210835502	210837364
chr1	211043069	211044938
chr1	211131773	211133653
chr1	211259826	211261623
chr1	211327188	211327904
chr1	211398693	211400462
chr1	211478868	211480091
chr1	211527215	211528773
chr1	211578825	211580227
chr1	211605499	211607509
chr1	211660305	211662357
chr1	211706182	211707475
chr1	211758131	211759780
chr1	211829561	211831093
chr1	211884960	211886325
chr1	211929021	211930130
chr1	211972626	211974274
chr1	212034037	212036743
chr1	212119726	212120376
chr1	212219866	212221053
chr1	212234477	212235432
chr1	212284172	212285788
chr1	212286245	212287504
chr1	212289413	212291094
chr1	212293938	212295611
chr1	212315392	212317249
chr1	212418154	212419463
chr1	212424509	212425795
chr1	212426433	212427794
chr1	212428803	212429815
chr1	212433855	212435370
chr1	212452057	212453858
chr1	212465555	212467814
chr1	212485658	212486839
chr1	212522709	212524016
chr1	212566271	212567478
chr1	212597178	212598851
chr1	212616363	212617991
chr1	212670764	212672506
chr1	212682026	212683480
chr1	212699429	212700661
chr1	212721320	212722620
chr1	212781963	212783162
chr1	212857900	212859372
chr1	212949963	212952084
chr1	212955696	212956571
chr1	212989988	212991341
chr1	213168626	213170170
chr1	213380728	213382043
chr1	213471609	213473020
chr1	213541221	213542771
chr1	213641088	213642674
chr1	213651038	213652328
chr1	213951967	213953314
chr1	213984670	213986115
chr1	214029912	214031518
chr1	214057540	214059173
chr1	214110647	214112296
chr1	214121637	214122660
chr1	214140724	214142859
chr1	214202975	214204645
chr1	214243342	214245171
chr1	214280577	214282985
chr1	214327638	214329201
chr1	214333115	214334772
chr1	214342775	214344398
chr1	214361118	214362642
chr1	214402177	214403558
chr1	214439132	214440419
chr1	214444145	214445745
chr1	214537106	214538617
chr1	214586173	214587341
chr1	214602202	214604478
chr1	214834493	214836094
chr1	215227220	215228508
chr1	215262424	215263686
chr1	215529049	215530859
chr1	215566853	215568336
chr1	215639007	215640768
chr1	215918624	215919859
chr1	216089377	216091692
chr1	216144876	216145917
chr1	216193135	216194645
chr1	216343463	216344855
chr1	216532798	216535104
chr1	216555700	216557369
chr1	216626059	216628332
chr1	216685823	216687945
chr1	216700606	216701954
chr1	216713415	216714555
chr1	216747229	216748197
chr1	216914589	216915755
chr1	217042734	217044403
chr1	217048140	217049614
chr1	217263025	217265121
chr1	217298252	217299369
chr1	217331964	217332986
chr1	217421089	217422124
chr1	217431703	217433024
chr1	217787274	217789443
chr1	217854110	217855114
chr1	217873336	217875093
chr1	217888154	217889176
chr1	217964904	217966259
chr1	218151991	218153030
chr1	218384521	218385995
chr1	218412062	218412909
chr1	218415326	218416897
chr1	218433339	218434599
chr1	218498977	218500348
chr1	218624373	218625917
chr1	218694065	218695710
chr1	218711200	218712587
chr1	218874236	218875474
chr1	218884723	218886113
chr1	218950093	218951296
chr1	219119428	219121032
chr1	219342813	219344327
chr1	219345000	219346407
chr1	219459282	219460710
chr1	219498288	219499217
chr1	219529078	219530416
chr1	219550812	219552200
chr1	219575111	219576808
chr1	219587268	219588653
chr1	219733120	219733867
chr1	219847313	219849546
chr1	219896495	219897697
chr1	219902018	219903819
chr1	219966325	219968272
chr1	220044384	220045613
chr1	220093980	220095912
chr1	220148326	220150083
chr1	220270135	220271194
chr1	220450317	220451551
chr1	220461816	220463795
chr1	220485016	220486567
chr1	220548175	220549452
chr1	220702871	220705744
chr1	220711179	220712736
chr1	220767572	220769034
chr1	220790859	220791658
chr1	220820051	220821414
chr1	220843013	220844191
chr1	220847310	220848832
chr1	220862996	220864439
chr1	220873766	220874994
chr1	220876436	220879476
chr1	220880748	220883719
chr1	220914226	220915942
chr1	220925735	220927030
chr1	220999957	221001296
chr1	221023442	221025057
chr1	221034940	221036635
chr1	221040507	221041367
chr1	221066184	221070769
chr1	221074092	221075345
chr1	221096722	221099759
chr1	221156754	221157801
chr1	221165283	221167953
chr1	221178098	221180298
chr1	221187383	221189228
chr1	221247529	221248508
chr1	221324261	221325250
chr1	221332324	221336393
chr1	221369411	221370772
chr1	221490868	221491750
chr1	221554825	221556408
chr1	221677954	221678928
chr1	221697618	221698939
chr1	221739867	221744253
chr1	221800828	221802295
chr1	221833664	221835495
chr1	221884738	221886409
chr1	221899217	221901506
chr1	222062666	222063566
chr1	222096950	222098695
chr1	222107006	222108121
chr1	222211470	222212906
chr1	222221085	222222351
chr1	222228574	222230498
chr1	222237737	222239380
chr1	222247186	222247779
chr1	222285457	222286351
chr1	222400359	222401704
chr1	222412092	222413581
chr1	222589292	222590558
chr1	222643805	222644697
chr1	222662936	222664131
chr1	222675236	222676168
chr1	222711600	222713382
chr1	222738649	222740158
chr1	222805548	222806578
chr1	222828488	222830103
chr1	222903534	222904913
chr1	222925670	222927573
chr1	222929063	222930729
chr1	222940599	222941837
chr1	223001348	223002631
chr1	223045685	223047609
chr1	223076572	223078419
chr1	223233239	223234531
chr1	223326630	223328081
chr1	223454026	223457370
chr1	223457687	223459486
chr1	223460820	223462312
chr1	223543147	223545394
chr1	223626302	223627471
chr1	223644799	223646441
chr1	223666535	223667375
chr1	223688453	223689552
chr1	223699124	223701365
chr1	223712188	223713604
chr1	223746662	223749720
chr1	223824847	223826839
chr1	223846142	223847106
chr1	224040832	224042374
chr1	224050702	224051748
chr1	224105618	224107677
chr1	224113457	224115123
chr1	224241377	224243462
chr1	224302485	224303743
chr1	224332763	224335092
chr1	224356606	224358398
chr1	224434798	224435901
chr1	224455205	224456160
chr1	224481190	224483407
chr1	224497486	224499171
chr1	224502243	224503744
chr1	224526715	224527659
chr1	224543616	224544959
chr1	224564180	224565838
chr1	224591801	224594071
chr1	224623212	224624340
chr1	224684867	224685918
chr1	224710119	224711986
chr1	224742523	224744223
chr1	224746237	224747663
chr1	224785570	224787134
chr1	224850844	224852494
chr1	224904722	224906445
chr1	224906998	224908571
chr1	224929380	224930537
chr1	224980157	224981089
chr1	225018800	225020122
chr1	225121314	225122425
chr1	225229610	225231609
chr1	225250254	225251806
chr1	225315730	225317021
chr1	225317846	225319149
chr1	225405114	225407144
chr1	225413937	225415150
chr1	225425249	225429554
chr1	225438427	225439689
chr1	225441842	225446887
chr1	225453651	225454891
chr1	225456355	225458273
chr1	225466870	225468204
chr1	225652081	225654672
chr1	225699869	225701488
chr1	225736070	225738396
chr1	225738787	225740522
chr1	225754915	225756402
chr1	225777396	225778776
chr1	225809472	225810701
chr1	225811978	225814795
chr1	225827077	225830819
chr1	225853937	225855249
chr1	225881625	225884104
chr1	225947079	225948054
chr1	225997011	225998533
chr1	226062126	226064418
chr1	226121289	226122995
chr1	226127785	226129474
chr1	226192131	226193752
chr1	226309207	226310568
chr1	226331552	226333833
chr1	226351736	226353796
chr1	226364533	226365973
chr1	226560690	226561862
chr1	226585503	226587187
chr1	226617662	226618693
chr1	226626118	226628230
chr1	226662399	226663526
chr1	226701688	226704055
chr1	226724054	226725641
chr1	226726833	226727715
chr1	226737290	226739152
chr1	226807550	226808590
chr1	226816934	226818218
chr1	226863355	226864945
chr1	226869666	226872041
chr1	226911361	226912505
chr1	226939609	226940876
chr1	226947600	226948822
chr1	226974067	226975492
chr1	226976410	226978174
chr1	226986364	226988472
chr1	227002149	227003150
chr1	227219113	227220788
chr1	227563475	227564311
chr1	227727972	227729058
chr1	227729604	227730549
chr1	227787223	227789012
chr1	227885985	227887467
chr1	227915653	227917043
chr1	227926319	227927722
chr1	228003734	228005298
chr1	228012457	228013519
chr1	228018307	228019759
chr1	228022666	228024439
chr1	228031080	228033178
chr1	228037407	228038889
chr1	228043195	228044896
chr1	228065588	228066959
chr1	228081077	228082449
chr1	228084150	228086052
chr1	228103206	228104827
chr1	228108196	228110212
chr1	228139469	228140842
chr1	228154378	228155569
chr1	228165763	228166647
chr1	228173091	228174749
chr1	228227484	228229172
chr1	228271206	228274734
chr1	228276063	228276966
chr1	228280290	228282058
chr1	228283208	228285209
chr1	228285623	228286627
chr1	228292875	228293619
chr1	228297222	228298352
chr1	228304054	228305701
chr1	228315482	228317424
chr1	228456852	228458904
chr1	228499012	228500606
chr1	228516529	228518792
chr1	228738128	228739399
chr1	228768024	228769441
chr1	228780123	228781416
chr1	228789387	228790502
chr1	228794130	228795248
chr1	228802393	228803894
chr1	228837833	228839482
chr1	228882606	228884435
chr1	228936944	228938799
chr1	229004557	229006106
chr1	229017201	229019042
chr1	229023704	229025425
chr1	229028676	229030230
chr1	229065085	229066358
chr1	229074444	229077044
chr1	229092729	229093532
chr1	229118688	229120364
chr1	229128981	229130567
chr1	229145711	229147527
chr1	229149030	229150346
chr1	229157228	229158095
chr1	229164551	229166182
chr1	229189473	229191208
chr1	229199618	229201367
chr1	229342554	229344103
chr1	229351071	229352189
chr1	229387852	229389496
chr1	229505978	229511477
chr1	229538053	229538972
chr1	229579687	229581072
chr1	229583630	229585235
chr1	229593982	229596037
chr1	229634818	229635823
chr1	229799940	229801612
chr1	229831606	229833196
chr1	229850505	229853849
chr1	229859668	229862445
chr1	230067679	230069451
[truncated: 12,232 more rows]

## Sheet: IRF7_GSK-LSD1_r2
chr1	899357	900580
chr1	940417	941831
chr1	960785	962572
chr1	1273965	1275428
chr1	1327408	1329102
chr1	1347643	1349064
chr1	1380606	1381747
chr1	1405773	1407898
chr1	1752127	1753294
chr1	1779582	1780544
chr1	1893660	1895348
chr1	2024171	2025830
chr1	2083817	2085483
chr1	2148446	2149843
chr1	2212102	2213655
chr1	2228821	2234326
chr1	2239618	2241159
chr1	2299841	2300942
chr1	2453547	2455905
chr1	2519556	2521199
chr1	2585812	2587402
chr1	2601658	2603920
chr1	2683654	2684413
chr1	2834053	2836973
chr1	3246849	3249549
chr1	3276426	3278463
chr1	3278884	3280761
chr1	3349071	3350456
chr1	3472323	3473598
chr1	3855857	3857679
chr1	3899707	3901525
chr1	3914511	3916502
chr1	4443095	4444948
chr1	4599876	4600933
chr1	5487577	5488889
chr1	5661156	5663582
chr1	5991290	5992700
chr1	6162498	6164410
chr1	6170475	6171753
chr1	6280052	6281428
chr1	6299986	6301916
chr1	6460728	6461974
chr1	6469239	6470781
chr1	6580493	6582148
chr1	6706804	6708583
chr1	6958147	6959946
chr1	7486280	7488002
chr1	7680398	7681534
chr1	7714444	7715906
chr1	7784493	7785894
chr1	7832775	7833711
chr1	7942292	7943327
chr1	9142596	9144584
chr1	9196070	9197737
chr1	9200461	9201800
chr1	9301648	9303074
chr1	9522472	9523311
chr1	9605196	9606657
chr1	9742656	9744566
chr1	9823960	9825347
chr1	9908923	9911296
chr1	10033197	10034591
chr1	10036699	10038645
chr1	10430144	10431878
chr1	10939217	10940432
chr1	11052277	11053455
chr1	11262113	11263435
chr1	11680968	11682355
chr1	11693191	11695639
chr1	11735944	11737467
chr1	11738054	11739639
chr1	11799948	11801705
chr1	11838347	11839779
chr1	11908032	11909901
chr1	11979588	11980807
chr1	12006231	12007672
chr1	12160173	12162052
chr1	12344026	12345799
chr1	12511607	12514346
chr1	12590108	12592033
chr1	12603809	12604760
chr1	12615203	12616481
chr1	12656805	12657885
chr1	13241720	13244449
chr1	13422285	13423509
chr1	13441412	13442866
chr1	13450291	13451985
chr1	13593278	13594520
chr1	13623338	13624616
chr1	13789479	13791405
chr1	14186631	14188257
chr1	14300997	14302198
chr1	14507225	14509140
chr1	14671268	14673149
chr1	15275213	15276482
chr1	15415457	15417112
chr1	15479002	15480839
chr1	15524392	15525700
chr1	15617624	15618853
chr1	15724024	15725656
chr1	15834243	15835866
chr1	15849522	15850884
chr1	16067783	16069185
chr1	16119046	16120879
chr1	16217865	16219211
chr1	16440370	16442152
chr1	16458989	16461307
chr1	16470982	16472215
chr1	16608929	16610961
chr1	16620149	16622939
chr1	16628261	16631878
chr1	16635739	16637493
chr1	16641326	16642310
chr1	16904631	16905862
chr1	17390911	17392573
chr1	17629500	17631429
chr1	17672215	17673759
chr1	18345283	18347272
chr1	18458961	18460599
chr1	18649807	18651365
chr1	19082663	19084382
chr1	19250915	19252470
chr1	19288435	19289716
chr1	19428625	19429996
chr1	19476069	19477979
chr1	19510740	19513196
chr1	19653363	19655181
chr1	19661553	19663313
chr1	19918129	19919291
chr1	19975954	19977182
chr1	20081173	20082601
chr1	20170634	20171874
chr1	20223066	20224323
chr1	20500733	20502635
chr1	20694330	20696520
chr1	20785271	20787871
chr1	20843563	20844960
chr1	21149473	21151088
chr1	21218160	21220182
chr1	21324067	21325579
chr1	21536967	21539182
chr1	21781479	21783917
chr1	22018700	22020085
chr1	22125775	22127151
chr1	22137990	22139767
chr1	22164868	22166322
chr1	22711266	22712842
chr1	22731089	22732112
chr1	22770223	22771670
chr1	22816342	22818416
chr1	23114291	23115496
chr1	23119520	23121322
chr1	23341418	23342881
chr1	23343265	23345001
chr1	23777345	23778703
chr1	23863821	23865705
chr1	23958036	23960110
chr1	24199076	24201151
chr1	24451415	24453097
chr1	24502752	24503940
chr1	24724438	24725839
chr1	24990697	24992717
chr1	24994868	24996863
chr1	25084480	25085898
chr1	25238358	25240176
chr1	25338512	25339794
chr1	25649789	25651479
chr1	25820852	25822513
chr1	25826126	25827961
chr1	26279062	26280398
chr1	26300574	26301987
chr1	26320826	26322285
chr1	26403245	26404907
chr1	26424979	26426807
chr1	26449761	26451331
chr1	26472481	26473655
chr1	26694994	26695705
chr1	26787429	26789031
chr1	26889367	26890367
chr1	26921759	26923433
chr1	27365359	27366635
chr1	27525169	27526765
chr1	27671060	27673182
chr1	27725872	27726928
chr1	27863241	27864613
chr1	27875141	27877041
chr1	27883083	27886612
chr1	28088135	28089928
chr1	28112220	28113917
chr1	28312903	28314647
chr1	28327476	28328831
chr1	28504452	28506253
chr1	28513201	28515525
chr1	28576821	28578907
chr1	28642174	28643884
chr1	28886904	28888093
chr1	29196863	29198517
chr1	30067993	30069867
chr1	30388181	30389916
chr1	30669995	30671761
chr1	30756378	30757714
chr1	30758275	30759851
chr1	30782730	30784594
chr1	31215917	31217582
chr1	31295605	31298252
chr1	31483098	31484281
chr1	31523254	31524336
chr1	31591343	31593320
chr1	31668421	31671131
chr1	31764846	31766971
chr1	31811286	31813115
chr1	31830863	31832499
chr1	32014138	32015108
chr1	32203663	32205603
chr1	32336117	32337620
chr1	32394255	32395552
chr1	32611803	32613581
chr1	32732852	32734322
chr1	32860847	32862528
chr1	33297917	33298697
chr1	33372581	33374301
chr1	33433379	33434558
chr1	33624497	33626404
chr1	33757282	33758438
chr1	34859008	34861068
chr1	34913298	34914595
chr1	34983852	34985794
chr1	35695220	35696697
chr1	35768680	35770522
chr1	35808359	35809720
chr1	36085805	36087686
chr1	36158307	36159888
chr1	36373881	36375400
chr1	36385891	36388310
chr1	36396999	36398022
chr1	36417577	36419619
chr1	36438546	36440423
chr1	36481345	36483266
chr1	36517677	36519215
chr1	36585116	36587026
chr1	36911315	36912611
chr1	37475844	37477245
chr1	37481334	37483353
chr1	37637931	37639823
chr1	37730116	37732356
chr1	37929666	37931202
chr1	37999890	38001994
chr1	38027504	38028740
chr1	38515223	38517057
chr1	39026030	39027260
chr1	39048734	39051154
chr1	39203910	39205668
chr1	39488989	39491500
chr1	39670812	39674526
chr1	39737813	39740008
chr1	39760971	39763785
chr1	39788651	39790202
chr1	39995606	39996666
chr1	40039248	40040747
chr1	40134233	40135942
chr1	40531108	40532752
chr1	40781299	40782920
chr1	41315850	41317756
chr1	41353290	41355459
chr1	41580026	41581477
chr1	41696150	41697923
chr1	41774996	41776300
chr1	42320583	42322231
chr1	42679558	42680908
chr1	42681476	42682735
chr1	42816055	42818264
chr1	42875299	42876729
chr1	43058256	43059388
chr1	43311939	43313902
chr1	43318586	43320122
chr1	43358181	43360364
chr1	43581119	43582442
chr1	43834209	43836049
chr1	43956772	43958049
chr1	43975520	43977240
chr1	43980296	43981680
chr1	44532803	44534387
chr1	44550184	44551881
chr1	44674094	44675042
chr1	44712787	44714633
chr1	44739370	44741306
chr1	44830978	44833037
chr1	45303163	45303922
chr1	45685731	45688423
chr1	46131477	46133385
chr1	46246636	46248542
chr1	46308683	46310802
chr1	46338939	46341118
chr1	46466524	46467578
chr1	46770018	46771556
chr1	47313653	47314550
chr1	47721231	47722578
chr1	48850648	48852147
chr1	49102099	49103671
chr1	49297852	49299992
chr1	49354975	49356048
chr1	50082911	50084440
chr1	50423507	50424607
chr1	50710037	50711745
chr1	51313015	51314466
chr1	51728510	51729531
chr1	52032281	52034473
chr1	52055489	52057536
chr1	52127503	52128975
chr1	52396804	52399311
chr1	52600855	52602081
chr1	53080398	53082041
chr1	53145698	53147038
chr1	53178937	53180774
chr1	53196699	53198602
chr1	53317982	53319697
chr1	53325159	53326832
chr1	53485942	53487500
chr1	53529266	53531079
chr1	53660032	53662157
chr1	53682127	53684576
chr1	53944076	53945805
chr1	54001394	54002705
chr1	54051787	54053968
chr1	54294829	54296726
chr1	54335532	54337181
chr1	54398847	54400559
chr1	54542473	54544247
chr1	54886554	54887991
chr1	54966233	54968028
chr1	55071003	55072503
chr1	55100687	55101992
chr1	56525631	56527108
chr1	56643298	56646275
chr1	56957313	56959511
chr1	57609444	57610425
chr1	58545549	58546957
chr1	58783735	58785401
chr1	58814793	58815948
chr1	58878683	58879941
chr1	58882811	58884039
chr1	58902837	58904299
chr1	58987297	58989764
chr1	59229182	59230697
chr1	59292385	59293714
chr1	59296553	59297955
chr1	59407361	59408454
chr1	59548744	59550779
chr1	59696508	59698870
chr1	59759008	59760172
chr1	60348094	60349252
chr1	60807512	60808759
chr1	61335212	61336364
chr1	61462331	61463962
chr1	61480847	61482500
chr1	61601004	61602350
chr1	62031455	62033350
chr1	62337856	62340199
chr1	62351630	62352635
chr1	62598635	62600024
chr1	62800175	62801640
chr1	63261177	63263086
chr1	63522664	63524475
chr1	63592805	63594733
chr1	64965015	64966745
chr1	65164460	65166456
chr1	65177655	65179140
chr1	65419706	65420934
chr1	65737424	65738712
chr1	65792801	65794089
chr1	66156237	66158051
chr1	66167958	66169510
chr1	66372558	66374857
chr1	66393369	66396772
chr1	66770047	66771125
chr1	67052962	67054579
chr1	67986913	67988311
chr1	70405338	70406977
chr1	70578675	70580491
chr1	70818776	70820994
chr1	70908112	70910180
chr1	70947844	70949362
chr1	71078829	71080452
chr1	72283686	72285239
chr1	74394854	74398111
chr1	74791747	74793071
chr1	75647756	75649188
chr1	76063926	76065749
chr1	77411851	77413834
chr1	77970569	77971495
chr1	78042341	78043572
chr1	78051713	78053283
chr1	78839389	78840961
chr1	78912229	78913297
chr1	78943755	78945282
chr1	80196853	80199326
chr1	80356460	80358480
chr1	82287159	82288016
chr1	82489390	82490909
chr1	84572608	84575286
chr1	84779421	84781171
chr1	84998719	85000131
chr1	85077686	85078571
chr1	85119824	85121010
chr1	85276194	85277570
chr1	85699267	85701127
chr1	86395291	86397447
chr1	86720293	86722154
chr1	86773601	86775227
chr1	87225686	87227787
chr1	87817163	87818527
chr1	87830002	87831188
chr1	87975994	87977904
chr1	88125490	88127027
chr1	88494270	88496059
chr1	88683675	88685051
chr1	89146043	89147012
chr1	89464637	89466219
chr1	89640826	89642538
chr1	89718909	89720743
chr1	89756820	89758546
chr1	90176154	90177306
chr1	90228563	90230649
chr1	90380367	90381975
chr1	90850357	90851450
chr1	92217328	92218670
chr1	92487677	92489034
chr1	93179208	93180709
chr1	93916364	93918032
chr1	94036766	94038021
chr1	94066850	94068534
chr1	94801553	94802756
chr1	94851436	94853757
chr1	96721224	96723688
chr1	97122977	97125738
chr1	97849535	97850778
chr1	99055795	99057035
chr1	99441213	99442882
chr1	99670234	99671961
chr1	100249039	100250550
chr1	100522649	100523910
chr1	100882118	100883649
chr1	101235532	101237962
chr1	101267748	101269440
chr1	101904780	101905944
chr1	102676593	102678722
chr1	103027987	103029680
chr1	107246657	107248604
chr1	107524271	107526461
chr1	107689848	107691761
chr1	107876126	107877948
chr1	108198663	108200366
chr1	108746018	108747867
chr1	108854613	108856000
chr1	108935488	108937144
chr1	109040251	109042020
chr1	109090528	109092408
chr1	109166302	109168101
chr1	109235062	109237303
chr1	109252132	109253884
chr1	109261597	109262983
chr1	109281642	109282937
chr1	109312247	109313914
chr1	109546485	109548165
chr1	109615642	109617819
chr1	109814415	109815781
chr1	109821125	109822862
chr1	110149852	110151428
chr1	110340340	110342285
chr1	110429000	110430651
chr1	110461315	110463574
chr1	110475244	110476570
chr1	110814178	110816145
chr1	110871997	110874086
chr1	110960332	110961996
chr1	110962612	110964305
chr1	111191673	111193974
chr1	111508021	111509410
chr1	111565006	111566983
chr1	111720181	111721746
chr1	111788444	111790530
chr1	111917040	111918423
chr1	112229450	112231805
chr1	112396160	112397330
chr1	112465693	112466955
chr1	112513969	112516506
chr1	112619657	112620973
chr1	112673278	112675450
chr1	112704849	112707158
chr1	112804452	112806273
chr1	113810716	113812557
chr1	113871634	113872985
chr1	113928175	113929960
chr1	113947571	113949308
chr1	115134672	115136082
chr1	115450544	115452598
chr1	115781320	115782750
chr1	115980630	115982543
chr1	116163422	116164644
chr1	116377155	116379497
chr1	116451427	116452509
chr1	116914914	116915891
chr1	117059235	117060884
chr1	117714619	117716855
chr1	117753102	117754277
chr1	117782535	117783956
chr1	118697661	118699284
chr1	118829500	118831255
chr1	118842262	118843862
chr1	119027583	119028839
chr1	119573671	119575009
chr1	125083864	125085694
chr1	125154929	125157022
chr1	143184617	143185258
chr1	143189471	143191258
chr1	143193330	143195739
chr1	143201880	143202561
chr1	143216383	143218848
chr1	143221998	143222840
chr1	143246391	143247587
chr1	143697226	143698763
chr1	143719348	143721251
chr1	144100966	144102652
chr1	144550468	144552303
chr1	145720553	145721998
chr1	145743659	145745114
chr1	145747603	145749309
chr1	145823561	145825251
chr1	145858803	145860459
chr1	145871935	145874211
chr1	145884815	145886839
chr1	145897459	145899144
chr1	145917457	145920289
chr1	145957228	145958420
chr1	145960104	145962033
chr1	145979013	145981265
chr1	145984203	145986982
chr1	145994024	145996829
chr1	146019013	146021078
chr1	146037073	146038587
chr1	146043946	146045305
chr1	147084328	147085616
chr1	147166841	147168908
chr1	147171123	147173584
chr1	147505821	147507316
chr1	147598556	147600164
chr1	147664814	147666361
chr1	147747669	147749161
chr1	147761733	147763777
chr1	147918736	147920134
chr1	148317674	148319120
chr1	148333433	148336012
chr1	148387910	148389729
chr1	148435445	148437194
chr1	149843289	149844906
chr1	149845179	149846605
chr1	149848109	149850596
chr1	149884504	149889619
chr1	149898842	149900364
chr1	149927204	149928686
chr1	150106924	150108454
chr1	150186491	150187827
chr1	150213536	150214609
chr1	150233443	150237383
chr1	150255221	150257764
chr1	150293454	150294734
chr1	150320874	150323007
chr1	150363515	150364989
chr1	150454608	150456073
chr1	150484050	150485601
chr1	150487075	150488282
chr1	150493622	150494880
chr1	150507747	150509308
chr1	150515048	150516060
chr1	150552163	150554103
chr1	150560067	150562823
chr1	150578049	150580902
chr1	150628240	150631148
chr1	150664812	150666391
chr1	150682803	150684364
chr1	150705714	150706706
chr1	150874817	150877555
chr1	150880874	150882091
chr1	150926299	150928300
chr1	150971457	150975262
chr1	151005537	151007131
chr1	151008292	151010325
chr1	151046066	151047199
chr1	151074649	151076810
chr1	151094960	151095721
chr1	151146177	151148330
chr1	151156808	151158688
chr1	151165582	151167281
chr1	151195911	151197085
chr1	151199220	151200681
chr1	151276996	151279272
chr1	151281253	151284647
chr1	151287966	151290851
chr1	151314272	151316257
chr1	151343887	151345401
chr1	151457040	151458435
chr1	151510261	151512069
chr1	151512478	151514692
chr1	151553175	151554695
chr1	151556746	151558277
chr1	151673001	151674471
chr1	151729744	151731117
chr1	151776191	151777555
chr1	151802765	151804207
chr1	151820415	151821879
chr1	151834295	151836195
chr1	151839103	151840770
chr1	151889332	151891637
chr1	151968052	151969809
chr1	151988151	151990020
chr1	152000288	152001936
chr1	152034153	152035794
chr1	152036897	152038367
chr1	152047281	152049349
chr1	152129992	152131319
chr1	152140504	152142086
chr1	152181427	152183581
chr1	152188777	152189722
chr1	152497664	152499458
chr1	152510725	152512846
chr1	152535040	152536681
chr1	152621639	152622987
chr1	152759180	152760558
chr1	152782907	152784400
chr1	152805806	152807158
chr1	152811820	152813107
chr1	153048581	153050123
chr1	153110924	153112743
chr1	153139384	153142004
chr1	153215785	153217369
chr1	153223703	153225693
chr1	153238513	153239923
chr1	153260203	153261435
chr1	153302418	153305442
chr1	153305854	153307145
chr1	153341089	153342907
chr1	153357281	153359161
chr1	153362187	153363968
chr1	153368114	153370495
chr1	153383651	153385616
chr1	153385958	153387501
chr1	153390216	153391944
chr1	153395946	153397456
chr1	153469832	153470832
chr1	153477890	153479512
chr1	153483849	153485555
chr1	153489933	153491678
chr1	153492852	153494017
chr1	153535740	153537137
chr1	153544685	153545997
chr1	153565868	153567186
chr1	153571938	153573764
chr1	153595150	153596533
chr1	153598714	153600445
chr1	153622464	153625555
chr1	153633379	153634849
chr1	153658178	153660498
chr1	153670177	153672539
chr1	153680848	153682456
chr1	153688494	153689967
chr1	153724294	153726009
chr1	153728997	153730614
chr1	153733867	153735315
chr1	153736786	153738427
chr1	153805844	153807387
chr1	153810678	153812476
chr1	153851156	153853537
chr1	153922272	153925121
chr1	153927535	153930025
chr1	153945769	153948248
chr1	153962050	153964848
chr1	153965024	153966207
chr1	153976831	153978400
chr1	153985951	153987671
chr1	153990114	153991952
chr1	153993947	153996585
chr1	154157416	154159429
chr1	154175543	154176747
chr1	154178085	154179822
chr1	154182139	154183807
chr1	154304691	154306016
chr1	154327039	154328599
chr1	154355415	154356770
chr1	154401405	154402864
chr1	154405863	154409152
chr1	154409965	154411735
chr1	154418939	154421906
chr1	154438922	154440566
chr1	154452568	154454306
chr1	154469122	154470500
chr1	154515218	154517642
chr1	154519032	154520642
chr1	154523325	154525170
chr1	154541838	154544760
chr1	154559114	154560078
chr1	154576727	154581501
chr1	154592791	154594705
chr1	154598328	154600195
chr1	154606952	154608372
chr1	154626145	154628014
chr1	154759022	154760750
chr1	154777125	154779659
chr1	154780757	154782388
chr1	154831417	154833199
chr1	154837719	154839365
chr1	154855690	154857786
chr1	154860677	154862007
chr1	154863125	154864339
chr1	154874673	154876493
chr1	154935649	154937990
chr1	154955459	154957066
chr1	154960324	154963666
chr1	154971614	154975518
chr1	155000735	155002520
chr1	155005851	155007935
chr1	155031697	155033479
chr1	155050369	155051509
chr1	155069467	155070833
chr1	155098512	155100269
chr1	155135131	155138423
chr1	155140107	155141643
chr1	155177536	155179041
chr1	155207077	155209223
chr1	155218780	155220529
chr1	155226438	155229315
chr1	155239719	155240824
chr1	155242570	155244763
chr1	155250179	155252584
chr1	155253217	155256691
chr1	155261538	155263097
chr1	155320039	155321674
chr1	155322574	155326026
chr1	155549804	155551021
chr1	155596538	155598289
chr1	155654103	155655453
chr1	155657996	155659492
chr1	155666827	155667469
chr1	155687854	155690160
chr1	155783363	155785123
chr1	155856530	155860023
chr1	155909989	155911503
chr1	155917137	155918878
chr1	155969745	155971407
chr1	155975450	155976740
chr1	155977960	155980914
chr1	156019648	156021603
chr1	156058996	156060771
chr1	156076360	156078742
chr1	156103047	156104501
chr1	156115728	156117495
chr1	156124984	156128344
chr1	156173629	156176062
chr1	156189904	156191376
chr1	156193508	156194368
chr1	156198523	156201047
chr1	156212495	156214928
chr1	156242872	156244561
chr1	156284807	156286960
chr1	156291055	156293359
chr1	156310636	156311540
chr1	156356847	156358034
chr1	156398961	156400530
chr1	156445543	156446792
chr1	156456737	156457839
chr1	156460575	156462038
chr1	156499786	156502293
chr1	156503021	156506358
chr1	156523056	156525480
chr1	156527341	156529360
chr1	156539709	156541597
chr1	156542321	156543917
chr1	156552454	156554387
chr1	156583560	156585791
chr1	156591295	156593241
chr1	156601234	156602982
chr1	156607854	156609101
chr1	156616106	156618355
chr1	156619446	156620799
chr1	156653561	156655066
chr1	156688041	156690004
chr1	156726315	156728562
chr1	156740323	156741628
chr1	156748436	156750742
chr1	156766433	156768187
chr1	156815045	156816842
chr1	156839147	156840808
chr1	156878478	156880385
chr1	156892377	156894340
chr1	156963113	156965017
chr1	156985866	156987190
chr1	157019971	157022207
chr1	157025245	157026632
chr1	157040449	157042909
chr1	157044467	157046148
chr1	157067645	157069232
chr1	157076035	157077326
chr1	157108587	157110326
chr1	157137278	157139122
chr1	157146852	157148958
chr1	157152930	157154285
chr1	157163021	157164675
chr1	157166750	157168398
chr1	157281383	157283106
chr1	157288336	157291067
chr1	157403604	157405425
chr1	157489513	157490906
chr1	157514215	157515589
chr1	157517221	157519217
chr1	157542071	157544082
chr1	157551095	157552767
chr1	157586180	157588513
chr1	157629082	157630725
chr1	157643494	157645126
chr1	157801397	157802855
chr1	157841381	157843452
chr1	157869635	157871937
chr1	157921634	157923294
chr1	158089461	158092295
chr1	158097573	158099516
chr1	158110258	158111338
chr1	158149513	158150797
chr1	158162477	158163707
chr1	158180900	158182560
chr1	158202770	158203922
chr1	158245130	158250277
chr1	158283563	158284705
chr1	158285295	158286969
chr1	158296259	158299026
chr1	158303979	158305605
chr1	158312074	158313589
chr1	158568065	158570142
chr1	158633994	158635448
chr1	158674767	158675775
chr1	158809375	158811046
chr1	159009529	159010845
chr1	159056149	159057618
chr1	159068186	159069048
chr1	159076633	159078280
chr1	159091304	159092633
chr1	159148174	159150360
chr1	159288095	159289995
chr1	159298423	159299987
chr1	159317896	159319380
chr1	159492431	159494218
chr1	159544963	159546292
chr1	159646300	159647355
chr1	159704800	159706128
chr1	159747208	159749275
chr1	159755506	159757956
chr1	159780045	159781498
chr1	159792220	159794556
chr1	159798567	159800508
chr1	159801619	159803465
chr1	159853524	159854960
chr1	159879567	159881169
chr1	159889563	159891630
chr1	159910285	159911512
chr1	159922254	159924122
chr1	159924546	159925975
chr1	159929349	159931138
chr1	159945061	159946774
chr1	159991501	159993143
chr1	160025864	160027428
chr1	160056411	160058544
chr1	160059145	160060424
chr1	160085104	160086473
chr1	160088110	160090196
chr1	160095686	160096996
chr1	160097698	160100205
chr1	160124553	160126342
chr1	160157770	160159106
chr1	160175322	160176776
chr1	160185527	160187929
chr1	160200959	160202239
chr1	160218561	160220654
chr1	160261712	160263703
chr1	160284043	160285909
chr1	160306641	160307996
chr1	160376159	160378236
chr1	160406035	160408609
chr1	160423885	160426158
chr1	160446401	160448143
chr1	160618644	160620847
chr1	160631674	160633045
chr1	160645251	160646984
chr1	160653332	160654915
chr1	160664254	160665730
chr1	160682496	160684184
chr1	160741547	160742709
chr1	160747638	160748906
chr1	160776636	160778922
chr1	160799247	160800601
chr1	160815356	160816860
chr1	160817441	160819358
chr1	160829345	160831163
chr1	160855951	160857613
chr1	160862010	160864964
chr1	160902505	160903927
chr1	160906476	160907574
chr1	161000488	161001786
chr1	161013241	161014768
chr1	161019851	161022124
chr1	161033910	161035837
chr1	161044107	161048115
chr1	161068133	161070765
chr1	161081667	161084009
chr1	161098952	161100875
chr1	161117219	161120520
chr1	161130733	161134421
chr1	161138538	161139992
chr1	161152722	161155141
chr1	161158900	161161065
chr1	161163690	161165451
chr1	161165650	161168815
chr1	161176952	161178484
chr1	161185350	161187129
chr1	161201226	161202992
chr1	161205114	161207178
chr1	161216313	161218165
chr1	161225146	161227476
chr1	161264262	161266261
chr1	161305544	161308350
chr1	161314087	161315772
chr1	161389905	161391596
chr1	161399064	161400913
chr1	161405963	161407713
chr1	161530216	161531944
chr1	161721086	161722466
chr1	161725385	161727905
chr1	161732931	161734567
chr1	161738655	161739580
chr1	161749357	161750726
chr1	161786567	161787670
chr1	161893173	161894855
chr1	161941199	161943735
chr1	161961532	161962760
chr1	161976606	161978817
chr1	162002909	162004996
chr1	162070408	162071408
chr1	162091157	162093328
chr1	162115873	162118233
chr1	162133371	162134253
chr1	162145270	162146660
chr1	162248851	162250213
chr1	162254687	162255654
chr1	162333726	162334911
chr1	162352893	162354204
chr1	162364641	162365819
chr1	162385059	162386014
chr1	162474740	162476888
chr1	162480582	162483083
chr1	162497546	162498691
chr1	162503216	162505773
chr1	162537660	162539487
chr1	162561115	162563970
chr1	162594373	162595806
chr1	162685708	162686718
chr1	162696517	162697885
chr1	162698247	162699810
chr1	162712367	162713790
chr1	162714260	162715733
chr1	162724952	162726762
chr1	162753473	162755747
chr1	162779257	162780531
chr1	162842745	162845032
chr1	162921572	162922914
chr1	162926976	162928266
chr1	162928722	162929966
chr1	162974862	162976763
chr1	163053610	163055089
chr1	163104711	163106220
chr1	163128003	163129536
chr1	163321859	163323392
chr1	163482470	163484429
chr1	163649806	163651561
chr1	163665810	163667342
chr1	163806147	163808043
chr1	163808411	163809831
chr1	163826042	163827482
chr1	163874116	163877640
chr1	163923736	163925009
chr1	164053863	164055152
chr1	164226021	164227499
chr1	164251935	164253203
chr1	164445533	164446632
chr1	164601576	164602314
chr1	164608707	164611051
chr1	164631340	164632654
chr1	164633344	164636422
chr1	164659533	164660876
chr1	164720504	164722431
chr1	164789067	164790964
chr1	164792042	164793996
chr1	164891445	164892971
chr1	164932457	164933616
chr1	165045378	165046705
chr1	165048071	165050032
chr1	165119195	165121135
chr1	165130928	165132421
chr1	165155112	165156793
chr1	165178302	165180090
chr1	165212839	165213856
chr1	165214605	165216596
chr1	165232037	165234005
chr1	165292735	165295006
chr1	165313937	165316291
chr1	165369497	165370717
chr1	165381641	165382858
chr1	165388821	165390816
chr1	165415111	165417243
chr1	165424526	165426239
chr1	165441760	165443608
chr1	165481944	165483504
chr1	165485677	165487264
chr1	165538098	165539774
chr1	165597834	165600627
chr1	165630128	165633414
chr1	165671496	165673042
chr1	165686022	165687435
chr1	165731003	165732500
chr1	165768092	165769933
chr1	165805154	165806597
chr1	165827554	165829185
chr1	165878011	165879715
chr1	165915158	165917537
chr1	165956615	165957958
chr1	165993034	165994998
chr1	166033974	166035964
chr1	166053671	166054825
chr1	166110051	166111594
chr1	166145211	166146913
chr1	166147743	166148985
chr1	166289303	166291293
chr1	166293655	166295086
chr1	166344547	166345641
chr1	166378248	166379753
chr1	166382228	166384014
chr1	166436592	166438473
chr1	166449008	166450391
chr1	166455723	166457640
chr1	166467865	166469541
chr1	166523882	166526465
chr1	166650046	166651545
chr1	166766977	166768850
chr1	166784314	166785571
chr1	166914192	166915569
chr1	166923726	166925418
chr1	166930666	166932346
chr1	166978253	166979883
chr1	167004537	167005945
chr1	167052194	167054010
chr1	167060092	167061581
chr1	167069499	167071384
chr1	167082146	167083653
chr1	167222117	167223295
chr1	167296722	167298359
chr1	167344142	167345555
chr1	167423094	167424381
chr1	167432370	167434084
chr1	167438430	167439841
chr1	167442429	167444017
chr1	167484891	167486744
chr1	167503729	167505150
chr1	167527988	167529681
chr1	167534400	167535861
chr1	167563621	167564914
chr1	167578682	167580638
chr1	167599858	167602091
chr1	167616487	167617929
chr1	167627690	167628570
chr1	167630858	167632557
chr1	167682020	167683498
chr1	167713916	167715886
chr1	167813288	167815276
chr1	167878350	167879613
chr1	167933686	167936990
chr1	167958298	167959714
chr1	168031206	168032586
chr1	168093021	168094150
chr1	168121056	168122683
chr1	168134608	168136866
chr1	168147901	168149288
chr1	168176385	168180174
chr1	168188676	168190222
chr1	168202864	168203861
chr1	168225525	168227677
chr1	168371696	168372712
chr1	168380520	168381756
chr1	168420268	168421996
chr1	168503200	168505294
chr1	168597562	168599117
chr1	168606638	168608072
chr1	168630253	168631788
chr1	168686002	168687568
chr1	168697472	168698564
chr1	168721507	168723629
chr1	168823974	168825825
chr1	168835740	168836725
chr1	168950087	168951757
chr1	169077183	169079219
chr1	169102737	169105306
chr1	169105755	169106781
chr1	169124023	169126446
chr1	169139364	169140585
chr1	169148995	169150049
chr1	169222796	169224784
chr1	169347455	169349185
chr1	169367676	169368835
chr1	169383435	169384985
chr1	169476117	169477573
chr1	169484940	169486598
chr1	169527816	169529366
chr1	169565578	169567264
chr1	169583452	169585369
chr1	169604436	169605630
chr1	169701387	169703763
chr1	169718454	169720400
chr1	169725605	169726814
chr1	169775427	169777649
chr1	169819456	169821299
chr1	169849412	169850914
chr1	169890733	169892055
chr1	169893425	169894422
chr1	169909096	169910618
chr1	170085053	170087184
chr1	170153710	170154919
chr1	170247647	170249427
chr1	170252012	170253683
chr1	170482367	170484259
chr1	170531334	170532834
chr1	170554734	170556990
chr1	170558236	170559481
chr1	170602835	170604989
chr1	170680760	170682687
chr1	170694173	170695863
chr1	170720730	170722444
chr1	170818284	170819876
chr1	170863106	170865572
chr1	170897489	170899332
chr1	170932468	170933485
chr1	170983894	170985398
chr1	170992279	170993901
chr1	171032438	171033751
chr1	171055873	171058045
chr1	171083979	171086111
chr1	171109739	171112174
chr1	171132722	171134048
chr1	171186143	171187566
chr1	171202148	171203429
chr1	171251103	171253065
chr1	171268157	171269409
chr1	171314401	171315772
chr1	171366212	171367495
chr1	171484782	171487402
chr1	171488130	171489450
chr1	171642172	171643772
chr1	171662931	171664440
chr1	171703590	171705620
chr1	171755703	171756731
chr1	171780797	171781588
chr1	171783814	171785233
chr1	171814682	171815918
chr1	171840783	171842626
chr1	171851618	171854795
chr1	171867924	171869464
chr1	171872291	171874832
chr1	171886789	171888810
chr1	171902606	171905949
chr1	171911603	171913141
chr1	172004959	172006794
chr1	172066294	172067823
chr1	172132781	172134330
chr1	172219873	172221200
chr1	172342647	172343569
chr1	172357202	172359533
chr1	172442501	172444079
chr1	172532481	172534014
chr1	172630017	172631356
chr1	172636521	172637888
chr1	172638162	172639539
chr1	172687570	172690276
chr1	172714639	172715944
chr1	172757094	172758001
chr1	172841045	172842739
chr1	172854257	172856454
chr1	172933588	172934661
chr1	172996477	172998009
chr1	173012843	173014102
chr1	173110814	173112840
chr1	173122575	173123751
chr1	173147281	173149114
chr1	173198343	173199888
chr1	173205064	173207963
chr1	173322119	173324191
chr1	173333195	173334828
chr1	173367727	173369610
chr1	173448904	173450374
chr1	173474530	173477099
chr1	173477311	173478860
chr1	173551835	173552789
chr1	173714570	173716165
chr1	173786615	173788496
chr1	173823762	173825249
chr1	173861861	173863466
chr1	173866939	173868971
chr1	173943232	173944562
chr1	174017833	174023245
chr1	174104625	174105369
chr1	174158890	174160105
chr1	174250144	174252069
chr1	174280779	174282124
chr1	174292092	174293763
chr1	174352818	174354380
chr1	174356275	174358150
chr1	174483794	174485765
chr1	174493837	174495850
chr1	174536948	174538269
chr1	174547069	174548933
chr1	174737068	174738678
chr1	174789134	174790198
chr1	174837514	174839056
chr1	174864529	174866027
chr1	174883119	174885028
chr1	174954109	174955268
chr1	174998696	175000143
chr1	175012016	175013915
chr1	175038389	175039825
chr1	175071144	175072972
chr1	175154827	175155964
chr1	175180364	175182486
chr1	175191089	175193294
chr1	175193955	175195386
chr1	175209472	175211962
chr1	175253077	175254450
chr1	175331186	175333033
chr1	175365629	175367091
chr1	175385277	175386624
chr1	175393352	175395023
chr1	175432613	175434380
chr1	175497180	175499073
chr1	175520996	175523315
chr1	175525988	175528149
chr1	175543732	175545133
chr1	175562945	175565336
chr1	175568542	175569915
chr1	175600493	175601758
chr1	175605778	175606964
chr1	175612443	175613999
chr1	175759993	175761987
chr1	175780884	175782490
chr1	175856254	175857304
chr1	175862128	175864954
chr1	175918309	175920544
chr1	176204970	176206682
chr1	176264766	176266593
chr1	176272229	176274127
chr1	176378680	176380745
chr1	176470511	176472003
chr1	176498433	176500128
chr1	176685070	176686843
chr1	176779618	176781242
chr1	176819079	176821228
chr1	176909298	176910867
chr1	176917413	176918504
chr1	176932689	176934332
chr1	176944264	176946302
chr1	177047391	177048713
chr1	177073649	177074972
chr1	177132575	177134501
chr1	177211576	177213359
chr1	177275731	177277747
chr1	177280897	177282424
chr1	177444581	177445545
chr1	177485474	177487805
chr1	177787109	177788583
chr1	177865613	177867265
chr1	177946043	177947279
chr1	178082030	178083966
chr1	178156845	178158902
chr1	178237060	178238638
chr1	178428880	178431267
chr1	178482024	178484062
chr1	178500854	178503334
chr1	178506557	178508062
chr1	178551695	178553172
chr1	178595998	178597654
chr1	178637497	178639844
chr1	178645347	178646442
chr1	178822770	178824103
chr1	178852352	178853614
chr1	178937544	178938703
chr1	179054520	179055720
chr1	179064852	179066427
chr1	179084932	179086333
chr1	179136744	179138534
chr1	179142760	179144676
chr1	179180861	179182069
chr1	179244462	179245831
chr1	179251343	179253013
chr1	179286260	179288215
chr1	179290514	179292625
chr1	179329113	179330834
chr1	179359393	179361074
chr1	179416220	179417618
chr1	179446166	179448251
chr1	179508854	179510453
chr1	179553869	179555481
chr1	179590194	179592351
chr1	179757143	179759335
chr1	179778122	179780076
chr1	179807794	179810745
chr1	179814007	179815240
chr1	179859871	179861274
chr1	179876399	179877393
chr1	179881756	179883068
chr1	179951051	179953662
chr1	179953844	179954932
chr1	180131861	180133126
chr1	180144946	180145687
chr1	180150006	180151795
chr1	180153474	180155707
chr1	180158060	180161842
chr1	180168700	180170092
chr1	180208131	180209328
chr1	180215627	180217223
chr1	180230630	180232894
chr1	180236585	180238177
chr1	180240215	180242179
chr1	180258268	180260232
chr1	180368331	180369924
chr1	180410494	180411912
chr1	180436828	180438262
chr1	180456399	180458071
chr1	180463971	180465147
chr1	180501310	180503830
chr1	180511885	180513299
chr1	180543904	180545663
chr1	180547354	180548913
chr1	180580549	180582189
chr1	180593523	180595383
chr1	180664453	180666427
chr1	180762803	180764987
chr1	180796548	180798349
chr1	180814078	180815652
chr1	180828797	180830803
chr1	180900121	180901893
chr1	180946815	180948773
chr1	181021763	181023022
chr1	181033436	181034882
chr1	181035388	181037716
chr1	181048831	181049589
chr1	181087720	181090908
chr1	181091847	181095916
chr1	181098029	181099874
chr1	181100933	181104066
chr1	181109062	181110437
chr1	181129291	181131234
chr1	181133288	181136496
chr1	181138092	181140347
chr1	181152992	181155334
chr1	181177262	181178903
chr1	181189772	181191470
chr1	181282638	181284685
chr1	181313834	181315610
chr1	181321460	181323567
chr1	181360623	181361848
chr1	181412304	181414153
chr1	181500127	181501025
chr1	181502263	181503605
chr1	181506025	181508558
chr1	181541435	181542853
chr1	181544978	181547672
chr1	181579363	181581001
chr1	181591390	181593749
chr1	181646559	181648485
chr1	181658459	181661293
chr1	181675319	181676815
chr1	181720693	181722237
chr1	181781983	181783257
chr1	181843941	181845484
chr1	181859378	181860533
chr1	181963785	181966059
chr1	182092949	182094786
chr1	182095439	182097869
chr1	182128259	182129603
chr1	182175117	182176814
chr1	182340069	182341043
chr1	182388153	182390291
chr1	182391505	182393616
chr1	182407802	182409707
chr1	182418343	182420127
chr1	182460037	182461411
chr1	182490158	182491871
chr1	182552810	182554554
chr1	182572601	182573987
chr1	182588436	182590130
chr1	182601347	182603971
chr1	182613610	182616837
chr1	182660758	182662334
chr1	182666700	182668344
chr1	182696984	182698752
chr1	182717863	182719158
chr1	182724274	182725418
chr1	182839891	182841810
chr1	182927227	182928687
chr1	182968085	182969922
chr1	182970372	182971686
chr1	183023466	183025630
chr1	183081985	183082932
chr1	183231810	183233305
chr1	183244333	183246144
chr1	183278133	183280286
chr1	183295427	183297533
chr1	183320225	183321517
chr1	183361039	183362768
chr1	183421768	183423104
chr1	183433159	183435275
chr1	183449266	183450436
chr1	183471126	183472552
chr1	183589578	183591457
chr1	183632899	183636743
chr1	183651828	183653363
chr1	183670904	183672702
chr1	183723341	183725173
chr1	183733349	183734478
chr1	183816702	183818851
chr1	183901863	183903100
chr1	184117673	184119248
chr1	184151280	184153556
chr1	184160611	184166097
chr1	184222380	184225017
chr1	184283383	184285023
chr1	184297449	184299150
chr1	184383649	184385200
chr1	184418837	184420515
chr1	184450872	184453800
chr1	184491630	184492605
chr1	184592255	184594128
chr1	184611298	184612573
chr1	184616595	184617900
chr1	184625088	184626535
chr1	184630823	184633416
chr1	184651528	184653313
chr1	184655353	184657596
chr1	184687140	184688951
chr1	184736256	184738906
chr1	184754250	184755615
chr1	184757738	184759749
chr1	184792188	184794150
chr1	184804899	184806735
chr1	184866326	184868014
chr1	184929365	184931645
chr1	184972331	184974485
chr1	184995020	184996723
chr1	185009504	185011150
chr1	185044980	185046925
chr1	185155128	185157531
chr1	185160059	185161634
chr1	185164830	185166384
chr1	185314765	185319078
chr1	185321576	185323332
chr1	185373435	185375473
chr1	185409040	185411350
chr1	185441066	185442785
chr1	185511022	185512562
chr1	185516198	185517786
chr1	185566299	185567765
chr1	185576129	185577455
chr1	185632147	185633390
chr1	185792398	185793843
chr1	185945009	185946952
chr1	186000695	186001801
chr1	186050614	186051938
chr1	186078145	186079548
chr1	186134555	186136645
chr1	186220103	186221845
chr1	186289608	186291214
chr1	186294604	186296051
chr1	186483334	186485198
chr1	186501742	186502692
chr1	186535484	186537752
chr1	186617926	186618988
chr1	186624222	186626207
chr1	186673963	186676745
chr1	186710964	186712963
chr1	186745848	186746709
chr1	186828652	186830442
chr1	186848363	186850282
chr1	186859906	186861482
chr1	186943923	186946266
chr1	187006755	187008425
chr1	187026410	187027900
chr1	187061976	187062872
chr1	187134727	187135910
chr1	187212363	187214349
chr1	187225528	187226779
chr1	187240272	187242621
chr1	187512571	187514047
chr1	187816632	187817995
chr1	187827964	187830056
chr1	187841940	187843056
chr1	187915806	187917024
chr1	187942494	187944921
chr1	187994359	187997056
chr1	188043029	188044425
chr1	188085815	188087602
chr1	188097389	188098473
chr1	188161835	188165151
chr1	188239317	188240777
chr1	188327372	188328453
chr1	188454948	188456729
chr1	188649810	188650983
chr1	188823304	188824398
chr1	188852289	188854113
chr1	188902728	188904838
chr1	188905593	188907846
chr1	188959993	188962090
chr1	189155305	189157251
chr1	189338746	189340318
chr1	189367972	189369972
chr1	189586456	189588176
chr1	189638039	189638907
chr1	189779170	189780425
chr1	189864706	189865918
chr1	190172448	190173744
chr1	190179855	190181617
chr1	190222427	190223918
chr1	190413585	190415693
chr1	190477568	190479659
chr1	190620185	190621322
chr1	190719427	190721168
chr1	191016207	191017741
chr1	191225320	191226663
chr1	191296638	191298390
chr1	191379376	191380418
chr1	191426804	191428672
chr1	191640414	191642203
chr1	192076865	192078884
chr1	192167435	192168987
chr1	192169431	192171094
chr1	192262901	192264134
chr1	192316023	192317244
chr1	192324823	192327013
chr1	192349824	192351139
chr1	192362989	192365306
chr1	192390434	192391308
chr1	192399077	192400642
chr1	192432118	192433650
chr1	192471647	192473484
chr1	192478576	192480802
chr1	192627882	192629861
chr1	192682480	192684168
chr1	192736400	192740107
chr1	192771292	192772423
chr1	192777270	192778622
chr1	192807519	192810181
chr1	192902182	192903496
chr1	192907859	192910035
chr1	192918893	192919873
chr1	192931856	192934628
chr1	192935979	192937459
chr1	192951969	192953570
chr1	192967635	192968849
chr1	193057987	193060300
chr1	193103959	193105592
chr1	193111050	193113083
chr1	193118731	193119863
chr1	193121597	193123039
chr1	193174428	193176222
chr1	193310866	193313190
chr1	193441989	193444324
chr1	193606386	193607965
chr1	194060989	194062222
chr1	194149576	194150619
chr1	194278995	194281059
chr1	194454566	194455684
chr1	194632530	194634191
chr1	195327080	195328391
chr1	195501321	195503374
chr1	195564740	195565842
chr1	195598911	195600472
chr1	195667336	195669368
chr1	195717127	195718867
chr1	195975693	195978692
chr1	196022934	196024131
chr1	196180062	196182079
chr1	196209197	196211479
chr1	196240897	196242857
chr1	196270734	196272043
chr1	196300763	196302705
chr1	196310709	196313602
chr1	196404959	196406627
chr1	196442807	196445004
chr1	196516361	196517730
chr1	196573470	196575040
chr1	196607837	196609601
chr1	196618288	196620058
chr1	196669601	196671113
chr1	196689462	196691052
chr1	196865848	196867407
chr1	196896938	196898085
chr1	196902309	196903499
chr1	197057589	197058820
chr1	197145888	197147592
chr1	197305537	197308016
chr1	197340184	197341514
chr1	197522297	197523851
chr1	197648482	197649806
chr1	197754389	197755808
chr1	197766811	197768304
chr1	197782646	197784464
chr1	197858137	197860250
chr1	197892658	197893969
chr1	197902244	197905238
chr1	197915174	197917182
chr1	197943178	197945115
chr1	198021888	198025069
chr1	198100453	198103401
chr1	198155515	198161375
chr1	198176236	198177993
chr1	198196264	198198169
chr1	198245843	198246861
chr1	198304092	198304968
chr1	198330529	198331705
chr1	198451139	198452661
chr1	198580516	198582390
chr1	198656249	198657215
chr1	198679189	198682933
chr1	198715082	198716241
chr1	198762921	198764370
chr1	198934813	198936458
chr1	198937730	198939067
chr1	198957199	198958990
chr1	198985660	198988021
chr1	199122475	199124724
chr1	199282317	199283508
chr1	199315681	199317327
chr1	199525064	199526974
chr1	199568280	199570022
chr1	199683138	199684528
chr1	199690533	199692081
chr1	199736545	199737540
chr1	199858798	199860269
chr1	199967925	199970015
chr1	199977347	199978199
chr1	200013077	200014594
chr1	200032631	200034574
chr1	200051054	200052218
chr1	200069691	200071789
chr1	200139167	200141076
chr1	200207421	200208738
chr1	200242114	200243941
chr1	200353635	200355107
chr1	200356264	200357923
chr1	200452417	200454620
chr1	200526721	200527637
chr1	200558359	200560533
chr1	200610278	200612072
chr1	200620385	200622635
chr1	200627387	200629419
chr1	200649688	200651100
chr1	200658451	200661352
chr1	200668770	200670019
chr1	200704177	200706412
chr1	200738911	200741086
chr1	200779508	200781471
chr1	200872732	200874416
chr1	200874619	200876011
chr1	200884961	200886506
chr1	200889563	200892180
chr1	200900995	200902559
chr1	200960086	200961891
chr1	200999328	201001390
chr1	201015102	201016525
chr1	201016763	201018515
chr1	201019756	201021410
chr1	201022420	201023791
chr1	201024084	201027215
chr1	201047088	201049592
chr1	201076123	201077626
chr1	201105416	201107366
chr1	201110144	201111418
chr1	201113743	201114647
chr1	201119956	201121590
chr1	201139233	201141393
chr1	201153541	201154815
chr1	201216938	201218229
chr1	201218833	201220381
chr1	201221814	201223015
chr1	201248960	201250159
chr1	201270378	201272261
chr1	201286208	201287950
chr1	201303688	201305276
chr1	201326823	201328443
chr1	201367920	201370219
chr1	201376382	201377820
chr1	201379368	201381135
chr1	201381983	201383650
chr1	201392785	201394666
chr1	201423752	201425110
chr1	201456149	201457451
chr1	201468501	201470781
chr1	201481893	201484160
chr1	201485467	201487155
chr1	201538328	201539335
chr1	201541973	201543332
chr1	201543726	201545536
chr1	201571346	201572795
chr1	201575999	201577730
chr1	201667875	201669457
chr1	201678412	201680662
chr1	201702923	201705142
chr1	201708098	201710073
chr1	201713824	201716203
chr1	201733525	201735675
chr1	201757899	201760773
chr1	201786754	201788162
chr1	201812874	201814402
chr1	201830762	201832432
chr1	201837405	201839021
chr1	201895998	201897712
chr1	201899218	201901011
chr1	201914837	201916695
chr1	201953807	201956346
chr1	201981799	201983902
chr1	201999581	202000524
chr1	202010615	202012389
chr1	202085669	202087285
chr1	202091026	202093694
chr1	202122886	202125285
chr1	202143137	202144808
chr1	202153535	202155250
chr1	202159177	202160934
chr1	202170443	202172232
chr1	202248186	202250160
chr1	202254636	202257144
chr1	202266098	202267835
chr1	202317658	202320427
chr1	202341529	202343176
chr1	202348428	202350028
chr1	202438257	202439760
chr1	202442284	202443990
chr1	202496681	202498192
chr1	202642351	202644503
chr1	202658928	202660162
chr1	202660786	202661983
chr1	202662772	202664411
chr1	202719859	202721264
chr1	202751462	202753697
chr1	202771527	202772733
chr1	202834242	202836058
chr1	202858241	202860116
chr1	202860405	202862243
chr1	202888119	202889668
chr1	202907845	202909979
chr1	202940966	202943740
chr1	203005284	203007169
chr1	203068692	203069502
chr1	203075456	203076354
chr1	203085947	203087560
chr1	203119618	203120997
chr1	203127927	203129186
chr1	203156722	203158296
chr1	203201919	203204276
chr1	203206288	203208180
chr1	203210169	203211545
chr1	203216340	203217700
chr1	203305089	203307280
chr1	203324197	203325969
chr1	203327315	203328131
chr1	203338120	203339224
chr1	203349923	203351769
chr1	203369153	203369870
chr1	203370767	203372597
chr1	203437826	203439353
chr1	203451625	203453193
chr1	203460455	203462770
chr1	203487050	203489468
chr1	203535393	203537926
chr1	203551687	203553526
chr1	203573576	203575167
chr1	203621456	203623690
chr1	203624613	203626584
chr1	203627473	203629076
chr1	203638023	203639783
chr1	203726374	203727795
chr1	203766965	203770099
chr1	203795274	203796800
chr1	203899169	203901452
chr1	203937415	203939018
chr1	204038909	204040249
chr1	204064904	204066336
chr1	204186562	204188132
chr1	204230558	204231995
chr1	204311288	204313013
chr1	204319495	204320796
chr1	204322031	204323037
chr1	204331392	204334018
chr1	204350446	204352328
chr1	204352911	204355398
chr1	204399306	204401319
chr1	204407127	204411853
chr1	204461032	204463252
chr1	204484865	204487183
chr1	204494381	204495583
chr1	204506193	204508576
chr1	204512346	204513445
chr1	204560491	204562555
chr1	204578433	204579434
chr1	204591599	204592971
chr1	204596037	204597608
chr1	204708434	204710959
chr1	204711831	204713137
chr1	204714654	204715835
chr1	204721299	204723430
chr1	204727511	204729009
chr1	204830142	204831517
chr1	204886843	204888128
chr1	204945880	204947474
chr1	204959137	204960317
chr1	204983128	204984304
chr1	204989885	204991197
chr1	205001173	205003436
chr1	205018230	205019880
chr1	205036536	205038109
chr1	205049392	205050436
chr1	205072300	205074982
chr1	205108462	205109821
chr1	205141270	205142966
chr1	205223496	205225742
chr1	205251208	205252773
chr1	205253339	205254884
chr1	205261770	205262536
chr1	205292577	205294629
chr1	205306554	205307853
chr1	205334376	205335749
chr1	205337003	205338918
chr1	205381281	205382826
chr1	205421863	205423909
chr1	205439487	205442000
chr1	205458478	205460207
chr1	205468283	205470315
chr1	205480140	205481494
chr1	205500918	205503401
chr1	205504505	205505599
chr1	205525278	205527555
chr1	205533120	205534991
chr1	205569638	205571310
chr1	205574718	205576284
chr1	205583116	205585781
chr1	205604144	205606669
chr1	205630452	205631885
chr1	205657959	205660275
chr1	205671915	205673411
chr1	205678939	205680734
chr1	205687178	205688383
chr1	205691619	205693283
chr1	205696795	205697934
chr1	205748298	205750966
chr1	205811690	205815623
chr1	205824137	205825245
chr1	205849760	205851316
chr1	205929100	205931245
chr1	205933057	205935017
chr1	205943094	205946416
chr1	205962647	205965055
chr1	205966147	205967561
chr1	206002235	206003511
chr1	206004670	206006522
chr1	206013178	206015075
chr1	206042172	206043853
chr1	206080586	206085193
chr1	206096912	206098838
chr1	206105975	206107567
chr1	206137921	206139866
chr1	206466675	206468787
chr1	206469953	206471216
chr1	206471804	206473726
chr1	206480434	206482728
chr1	206491928	206493477
chr1	206495378	206496492
chr1	206503349	206504373
chr1	206507190	206508241
chr1	206521914	206523274
chr1	206526866	206528264
chr1	206531781	206533701
chr1	206556518	206559551
chr1	206572175	206573712
chr1	206574080	206576006
chr1	206579489	206580980
chr1	206581971	206583806
chr1	206611076	206613290
chr1	206613618	206614734
chr1	206634285	206636070
chr1	206649163	206650516
chr1	206655920	206658561
chr1	206672146	206674412
chr1	206719289	206720675
chr1	206732058	206735109
chr1	206736646	206738695
chr1	206765868	206768320
chr1	206771715	206773309
chr1	206783624	206785605
chr1	206833960	206835705
chr1	206839992	206842418
chr1	206855624	206857307
chr1	206920948	206922309
chr1	206951303	206952683
chr1	206997989	206999848
chr1	207020869	207022460
chr1	207049378	207050341
chr1	207279977	207281647
chr1	207321037	207322664
chr1	207326951	207328317
chr1	207437438	207439082
chr1	207460485	207462241
chr1	207468862	207470075
chr1	207681319	207683121
chr1	207750786	207753157
chr1	207757568	207760466
chr1	207825280	207827464
chr1	207859586	207860996
chr1	207975884	207977513
chr1	208023012	208025494
chr1	208033509	208035090
chr1	208039479	208041814
chr1	208109989	208111055
chr1	208134896	208136701
chr1	208161868	208163498
chr1	208177808	208179132
chr1	208213243	208215746
chr1	208244008	208245678
chr1	208510981	208512252
chr1	208572378	208573893
chr1	208579737	208582448
chr1	208596704	208599003
chr1	208643066	208644649
chr1	208747247	208749591
chr1	208838918	208840832
chr1	208952266	208953606
chr1	208963689	208964701
chr1	209069607	209070856
chr1	209092910	209093841
chr1	209198026	209199633
chr1	209306919	209308150
chr1	209349330	209351432
chr1	209380156	209381495
chr1	209396878	209398385
chr1	209467469	209468967
chr1	209549171	209550823
chr1	209569467	209571418
chr1	209575260	209576754
chr1	209582058	209583529
chr1	209585162	209586706
chr1	209596781	209598200
chr1	209601014	209602431
chr1	209608780	209610147
chr1	209611585	209614776
chr1	209616143	209617748
chr1	209627165	209629248
chr1	209645621	209647323
chr1	209648357	209650572
chr1	209659523	209661435
chr1	209674736	209676608
chr1	209693372	209695328
chr1	209726203	209727491
chr1	209732926	209734744
chr1	209747731	209749113
chr1	209765907	209767078
chr1	209767961	209770351
chr1	209902015	209903890
chr1	210059754	210061438
chr1	210145182	210146857
chr1	210205461	210207266
chr1	210309950	210313202
chr1	210347326	210349094
chr1	210360583	210361943
chr1	210365903	210367165
chr1	210373318	210375019
chr1	210412118	210414505
chr1	210418574	210420200
chr1	210486908	210488701
chr1	210492727	210494607
chr1	210528699	210530396
chr1	210566224	210567527
chr1	210588537	210590230
chr1	210597345	210599040
chr1	210600362	210601397
chr1	210639782	210641319
chr1	210690793	210691508
chr1	210698757	210701019
chr1	210743928	210745554
chr1	210749762	210751362
chr1	210835175	210836684
chr1	210850640	210851901
[truncated: 16,107 more rows]

## Sheet: IRF7_vehicle_r1
no peaks

## Sheet: IRF7_vehicle_r2
no peaks
