# Supplementary material for: Perturbing LSD1 and WNT rewires transcription to synergistically induce AML differentiation
Source: Nature. 2025 Apr 16;642(8067):508–18. doi: 10.1038/s41586-025-08915-1 (PMC12158781; doi:10.1038/s41586-025-08915-1)
Supplement: Supplementary file 11 — THP-1 IRF7 and β-catenin peak intersections. [file 41586_2025_8915_MOESM11_ESM.xlsx]

## Sheet: combo_Bcat_IRF7_intersect
chr1	2228797	2232232
chr1	2413950	2414949
chr1	3856573	3858352
chr1	3898976	3901479
chr1	5991836	5993461
chr1	6025418	6027068
chr1	6210093	6210412
chr1	8878090	8879342
chr1	9539034	9540358
chr1	9653125	9654674
chr1	9910205	9911229
chr1	10032222	10034047
chr1	10399801	10400805
chr1	10940352	10941494
chr1	11011686	11013266
chr1	11099407	11100544
chr1	11273111	11273840
chr1	11735802	11737112
chr1	11804976	11806445
chr1	11908222	11909454
chr1	15524498	15526699
chr1	15834376	15836032
chr1	15848343	15850726
chr1	16365081	16369121
chr1	16613295	16614870
chr1	16643671	16645452
chr1	19251165	19253883
chr1	21174843	21176419
chr1	21781873	21783773
chr1	23018890	23019727
chr1	23169202	23170206
chr1	23343157	23345410
chr1	23367639	23369937
chr1	23778417	23779141
chr1	23958534	23960926
chr1	24502061	24503580
chr1	24641413	24644601
chr1	24744910	24745908
chr1	24964654	24966038
chr1	25245572	25249250
chr1	26233561	26235034
chr1	26470489	26471399
chr1	26541337	26543872
chr1	26620494	26621915
chr1	26864796	26865801
chr1	27883923	27887941
chr1	28086571	28089321
chr1	28235412	28237271
chr1	28246472	28247791
chr1	29181452	29182522
chr1	31788357	31789754
chr1	32013813	32016527
chr1	32107898	32109086
chr1	32333925	32335431
chr1	32650337	32651766
chr1	32815754	32818721
chr1	33036057	33037323
chr1	35930674	35932070
chr1	36149530	36150947
chr1	36224203	36225171
chr1	36384820	36387363
chr1	37473724	37477032
chr1	37689086	37690457
chr1	37691294	37693079
chr1	37858496	37859851
chr1	39214754	39215838
chr1	39572904	39576842
chr1	39954575	39955663
chr1	40038883	40041763
chr1	40257450	40259125
chr1	40374309	40375021
chr1	40691499	40692498
chr1	40979308	40979986
chr1	42658082	42659269
chr1	42681541	42682894
chr1	42765753	42767806
chr1	43649422	43652387
chr1	43706287	43708094
chr1	43832989	43835969
chr1	44672622	44675638
chr1	44676053	44677748
chr1	44730133	44731356
chr1	44774878	44776055
chr1	44986014	44986608
chr1	45010353	45012245
chr1	45339514	45341006
chr1	45521109	45522315
chr1	45583331	45585103
chr1	45685538	45688075
chr1	45749405	45750255
chr1	46300891	46305743
chr1	46339866	46341344
chr1	47313617	47314671
chr1	50958978	50960728
chr1	50967584	50970626
chr1	50976034	50978804
chr1	51877490	51879165
chr1	52054284	52056756
chr1	52551256	52553805
chr1	54052133	54054100
chr1	54541685	54544050
chr1	54886985	54888041
chr1	55215150	55216729
chr1	58782381	58785203
chr1	58815049	58817018
chr1	59296035	59297697
chr1	62436359	62437415
chr1	65067670	65068654
chr1	66924920	66925721
chr1	66929654	66932261
chr1	67429997	67431663
chr1	70221376	70222419
chr1	70352252	70355220
chr1	70410618	70411582
chr1	72281869	72285139
chr1	77978287	77979489
chr1	81799905	81801829
chr1	81802876	81804120
chr1	84504820	84506202
chr1	84572552	84574415
chr1	84996475	84997878
chr1	84998668	84999019
chr1	86704796	86706222
chr1	86913568	86914926
chr1	87327839	87330913
chr1	88684323	88685594
chr1	89632541	89634970
chr1	89820341	89823426
chr1	89842753	89843673
chr1	92484544	92487885
chr1	93179115	93179628
chr1	93345200	93346310
chr1	93908065	93909932
chr1	94541021	94543177
chr1	97905766	97908007
chr1	100132962	100133653
chr1	100351072	100353778
chr1	100894629	100896017
chr1	101024916	101026581
chr1	109090391	109092047
chr1	109282067	109284227
chr1	109424731	109427218
chr1	109619349	109621561
chr1	110337221	110340621
chr1	110873171	110875480
chr1	111138925	111141475
chr1	111202743	111204459
chr1	111447923	111449990
chr1	111619661	111621062
chr1	112618377	112621589
chr1	112955302	112957750
chr1	113758627	113759971
chr1	113811266	113813256
chr1	113903657	113906330
chr1	113928388	113932289
chr1	114510070	114511917
chr1	114756488	114758510
chr1	115976006	115977247
chr1	117059043	117060858
chr1	117928924	117930529
chr1	119711785	119712839
chr1	121517860	121519872
chr1	143253807	143255078
chr1	144549977	144552952
chr1	145823522	145825953
chr1	145857877	145860410
chr1	145918055	145919963
chr1	145926994	145928507
chr1	145956690	145958822
chr1	145963581	145965444
chr1	145994523	145997371
chr1	146036345	146039499
chr1	147170880	147173343
chr1	148333629	148334668
chr1	149848188	149849640
chr1	149884672	149890647
chr1	149927212	149928914
chr1	150010276	150011228
chr1	150065001	150069637
chr1	150186912	150187802
chr1	150233833	150236765
chr1	150267955	150269057
chr1	150363335	150366571
chr1	150514883	150517176
chr1	150576565	150580799
chr1	150628175	150631248
chr1	150765160	150766300
chr1	150820296	150821952
chr1	150874665	150878365
chr1	150972501	150972757
chr1	150973070	150974997
chr1	151005106	151006902
chr1	151007846	151009181
chr1	151057790	151059792
chr1	151070356	151071832
chr1	151156135	151157935
chr1	151159051	151159425
chr1	151166052	151166987
chr1	151198209	151199393
chr1	151281051	151284173
chr1	151327439	151328723
chr1	151346805	151347549
chr1	151611484	151613289
chr1	151992393	151994219
chr1	152034378	152039203
chr1	152046893	152049270
chr1	153534989	153536705
chr1	153545123	153546279
chr1	153633304	153635887
chr1	153670082	153672552
chr1	153920363	153921299
chr1	153921708	153924466
chr1	153944402	153946807
chr1	153957297	153959510
chr1	153962106	153964584
chr1	153966100	153968256
chr1	153975768	153978552
chr1	153986473	153987594
chr1	153990092	153993448
chr1	153994184	153994249
chr1	154157515	154159875
chr1	154181554	154183853
chr1	154218931	154222991
chr1	154271363	154273340
chr1	154325912	154327175
chr1	154403719	154404037
chr1	154404062	154408538
chr1	154558777	154559715
chr1	154606459	154609320
chr1	154935687	154938585
chr1	154973310	154977069
chr1	154981562	154984248
chr1	155000749	155004595
chr1	155007017	155007411
chr1	155007701	155009439
chr1	155050212	155051732
chr1	155083761	155086200
chr1	155135272	155136493
chr1	155139914	155140849
chr1	155176860	155179166
chr1	155208181	155209559
chr1	155226386	155228449
chr1	155241051	155244795
chr1	155260409	155262693
chr1	155307630	155307763
chr1	155308104	155309346
chr1	155322408	155322497
chr1	155322945	155326053
chr1	155561701	155565182
chr1	155687615	155690627
chr1	155856832	155860650
chr1	155932587	155935462
chr1	155976674	155980257
chr1	156052794	156056393
chr1	156113841	156114679
chr1	156115118	156117286
chr1	156125700	156127766
chr1	156192999	156194453
chr1	156212493	156213707
chr1	156280815	156283626
chr1	156336414	156339404
chr1	156455675	156457915
chr1	156491055	156493394
chr1	156495406	156502100
chr1	156502485	156503320
chr1	156590786	156592481
chr1	156600389	156602314
chr1	156726085	156729402
chr1	156739867	156742013
chr1	156749081	156752683
chr1	156766118	156769370
chr1	157045112	157047005
chr1	157137904	157139073
chr1	158247641	158249554
chr1	158830564	158834059
chr1	159008807	159012030
chr1	159076332	159078353
chr1	159091098	159093031
chr1	159923346	159926219
chr1	160031227	160032975
chr1	160262107	160263155
chr1	160342003	160344756
chr1	160656555	160658958
chr1	160861873	160864515
chr1	161012907	161014321
chr1	161020369	161021567
chr1	161044007	161047961
chr1	161067645	161070237
chr1	161119466	161119871
chr1	161130776	161134473
chr1	161164278	161167282
chr1	161177080	161178139
chr1	161185016	161186727
chr1	161201076	161203734
chr1	161216443	161218098
chr1	161225470	161227766
chr1	161313840	161315119
chr1	161390992	161391005
chr1	161398898	161400092
chr1	161504752	161507656
chr1	161725467	161728003
chr1	161749432	161750916
chr1	162002884	162005082
chr1	162497542	162499039
chr1	162560530	162563067
chr1	163321057	163323140
chr1	165375828	165376663
chr1	165536856	165539398
chr1	165629921	165633003
chr1	165695981	165699274
chr1	165767858	165770499
chr1	165826938	165830151
chr1	166875197	166876956
chr1	167219851	167222765
chr1	167552209	167554026
chr1	167627729	167630065
chr1	167631633	167633129
chr1	167713611	167716959
chr1	167721239	167722553
chr1	167934347	167938698
chr1	168178522	168180635
chr1	168225413	168227954
chr1	169794126	169796242
chr1	169892039	169894910
chr1	170531067	170533690
chr1	171485109	171486911
chr1	171741151	171743818
chr1	172357951	172360068
chr1	172532002	172534774
chr1	173121916	173123642
chr1	173205589	173207640
chr1	173429597	173431337
chr1	173475741	173478682
chr1	173714886	173716125
chr1	173823138	173825955
chr1	173865727	173866860
chr1	173867739	173869292
chr1	174020437	174023130
chr1	174157570	174160450
chr1	174204135	174206663
chr1	174998263	175001507
chr1	176205004	176208256
chr1	179026161	179026825
chr1	179036788	179038520
chr1	179081853	179083224
chr1	179881451	179884160
chr1	179952774	179952867
chr1	179953495	179956525
chr1	180154882	180156728
chr1	180501488	180503708
chr1	181021405	181023352
chr1	181033271	181034840
chr1	181061847	181063731
chr1	181088057	181091058
chr1	182388978	182392903
chr1	182602540	182602723
chr1	182839009	182841620
chr1	183022482	183025361
chr1	183470021	183473583
chr1	183635169	183636415
chr1	184050601	184053102
chr1	184751787	184756341
chr1	184929237	184932027
chr1	184973396	184974814
chr1	185045317	185046672
chr1	185155755	185158284
chr1	185314434	185318737
chr1	186373498	186377439
chr1	186535623	186537685
chr1	186679778	186681887
chr1	186828197	186830697
chr1	186837838	186840896
chr1	192157850	192161156
chr1	192807180	192810740
chr1	193057098	193061351
chr1	193104205	193105847
chr1	193121546	193123559
chr1	197200099	197202554
chr1	197774414	197776498
chr1	197902043	197903531
chr1	198156116	198159774
chr1	198655075	198657098
chr1	198679743	198683334
chr1	198880750	198882336
chr1	198934208	198937981
chr1	198983392	198987398
chr1	200242159	200243774
chr1	200408885	200410699
chr1	200620395	200621535
chr1	200669181	200671065
chr1	200738892	200741210
chr1	200857229	200858549
chr1	200885651	200889088
chr1	200890976	200892615
chr1	201020294	201021561
chr1	201506172	201507557
chr1	201831118	201831263
chr1	201954244	201956145
chr1	201982216	201983650
chr1	202143110	202144729
chr1	202158642	202162200
chr1	202348263	202350110
chr1	202805418	202809324
chr1	202888364	202889661
chr1	202926425	202927662
chr1	203006746	203007329
chr1	203289307	203290883
chr1	203325168	203326341
chr1	203326960	203328063
chr1	203625771	203629625
chr1	203795293	203797086
chr1	204406447	204409902
chr1	204409946	204412323
chr1	204492847	204495291
chr1	204506493	204508386
chr1	204515647	204517216
chr1	205120765	205122744
chr1	205630624	205632458
chr1	205748335	205750942
chr1	205812246	205814343
chr1	206002636	206003927
chr1	206080139	206086349
chr1	206469711	206472431
chr1	206556457	206559984
chr1	206574338	206576353
chr1	206634225	206636572
chr1	206685446	206686795
chr1	207320788	207322358
chr1	207750867	207753768
chr1	208747706	208749340
chr1	209674057	209677679
chr1	209755404	209757461
chr1	209767843	209770337
chr1	209827664	209829355
chr1	211259949	211261877
chr1	211576869	211580441
chr1	211605918	211608259
chr1	211673679	211676329
chr1	212034240	212037665
chr1	212284783	212287503
chr1	212607962	212609604
chr1	212699930	212702086
chr1	212751506	212753879
chr1	212790881	212791921
chr1	212856857	212859413
chr1	213014206	213016692
chr1	213050696	213052051
chr1	214280358	214282494
chr1	214602045	214604598
chr1	215567067	215568747
chr1	217630342	217631605
chr1	219173802	219174850
chr1	220045317	220046757
chr1	220094134	220095364
chr1	220272132	220272938
chr1	220876237	220883242
chr1	221740680	221744275
chr1	222464779	222466758
chr1	222618108	222620415
chr1	222643407	222645533
chr1	222711404	222713913
chr1	223825330	223827809
chr1	223831512	223833924
chr1	223844152	223847076
chr1	224113132	224116692
chr1	224182794	224184942
chr1	224329709	224331264
chr1	224332969	224335238
chr1	224356713	224358743
chr1	224434794	224435734
chr1	225426162	225428188
chr1	225776870	225779082
chr1	225881802	225883836
chr1	225997768	226001225
chr1	226001765	226002900
chr1	226060958	226064363
chr1	226122091	226123030
chr1	226185152	226187303
chr1	226307707	226311243
chr1	226406412	226408846
chr1	226870611	226871718
chr1	226938737	226940257
chr1	227317435	227318561
chr1	228081713	228086831
chr1	228108673	228110137
chr1	228138942	228141552
chr1	228164449	228166115
chr1	228405531	228406821
chr1	228457956	228460010
chr1	228486252	228488078
chr1	228646490	228649123
chr1	229341185	229342610
chr1	229507665	229509635
chr1	229557159	229559594
chr1	229626120	229627114
chr1	230067456	230068305
chr1	230642240	230644291
chr1	230978423	230979834
chr1	231239953	231242389
chr1	231335543	231339030
chr1	231419836	231422981
chr1	231527771	231530766
chr1	231612600	231614446
chr1	231625879	231628805
chr1	232950253	232952421
chr1	233111825	233114200
chr1	233327411	233328167
chr1	234371914	234374766
chr1	234477847	234479916
chr1	234515930	234518679
chr1	234598426	234609662
chr1	234609937	234614641
chr1	234723105	234725060
chr1	234771636	234773392
chr1	234773625	234773738
chr1	234841127	234843792
chr1	234960623	234965674
chr1	234977628	234981827
chr1	235082910	235084613
chr1	235126201	235129211
chr1	235160802	235162329
chr1	235326465	235331718
chr1	235501883	235506584
chr1	235847060	235851070
chr1	235853270	235854365
chr1	235857921	235859537
chr1	235863680	235868828
chr1	235938364	235940928
chr1	235941508	235947069
chr1	235953716	235956317
chr1	235971202	235973036
chr1	236281094	236283408
chr1	236523329	236525002
chr1	236603996	236605248
chr1	236794991	236796521
chr1	241310668	241311596
chr1	241518565	241520739
chr1	241531406	241532719
chr1	241638051	241640701
chr1	243252809	243256972
chr1	243267222	243268679
chr1	243727366	243728681
chr1	243729779	243733250
chr1	244450412	244452864
chr1	244652325	244654813
chr1	244833631	244838676
chr1	244863198	244866601
chr1	244867374	244868951
chr1	244869119	244869507
chr1	244969044	244972559
chr1	246106275	246106989
chr1	246563565	246568032
chr1	246578722	246579989
chr1	246608355	246610099
chr1	246929213	246931519
chr1	247006456	247008724
chr1	247209215	247210932
chr1	247414381	247420409
chr1	248837504	248839960
chr1	248857341	248860336
chr1	248872810	248875135
chr1	248905521	248906571
chr10	1048528	1049837
chr10	1055635	1057179
chr10	3467591	3469939
chr10	3783384	3784384
chr10	5411951	5412944
chr10	5975643	5976640
chr10	7408446	7409227
chr10	7411017	7412034
chr10	7788199	7789773
chr10	11164585	11166341
chr10	11610684	11612626
chr10	12193887	12197065
chr10	12219178	12220712
chr10	13099830	13101291
chr10	13301920	13302545
chr10	14602350	14604037
chr10	14878785	14879136
chr10	14952607	14954764
chr10	14959261	14960016
chr10	15096509	15098196
chr10	16816875	16818114
chr10	17215926	17217564
chr10	17226701	17229823
chr10	26438313	26440042
chr10	26697235	26698952
chr10	26859376	26860525
chr10	27153461	27156204
chr10	27240523	27242685
chr10	27504320	27506152
chr10	27659755	27660997
chr10	27663290	27664709
chr10	27734613	27736048
chr10	27740362	27747792
chr10	28019708	28021812
chr10	28677711	28680865
chr10	30026334	30028302
chr10	30433331	30434877
chr10	31928003	31930746
chr10	32956740	32959309
chr10	33005037	33006349
chr10	42974733	42976273
chr10	43138366	43139882
chr10	43396695	43397969
chr10	43399079	43400183
chr10	43403875	43410075
chr10	43416571	43418975
chr10	43419759	43421140
chr10	43436175	43438356
chr10	44958849	44959342
chr10	46021093	46022046
chr10	46022986	46023524
chr10	46029475	46031018
chr10	48684799	48686316
chr10	50417351	50418564
chr10	50623834	50625642
chr10	58267419	58268587
chr10	59906469	59907511
chr10	61899194	61903980
chr10	62045051	62047422
chr10	62803816	62806540
chr10	62816393	62817332
chr10	63268780	63269392
chr10	63627264	63631952
chr10	68900459	68901828
chr10	68955858	68957157
chr10	69089347	69090766
chr10	69123226	69125677
chr10	70232241	70233357
chr10	70404023	70404870
chr10	71769892	71772826
chr10	71774571	71774612
chr10	72272645	72274033
chr10	72625475	72626620
chr10	72692062	72692929
chr10	73095582	73096834
chr10	73251923	73253354
chr10	73743897	73744894
chr10	73785143	73786128
chr10	73907154	73910260
chr10	73997369	73998144
chr10	74149892	74151797
chr10	74825730	74826995
chr10	75233786	75235290
chr10	75399779	75403409
chr10	75430384	75432097
chr10	75782430	75783560
chr10	79443655	79446180
chr10	86521362	86522381
chr10	86754533	86757139
chr10	87817628	87818324
chr10	87861681	87866179
chr10	88064214	88066087
chr10	88851676	88852637
chr10	88990068	88991575
chr10	89700935	89701874
chr10	92688800	92690974
chr10	94403311	94404121
chr10	94544950	94546958
chr10	96129332	96130748
chr10	96656917	96657042
chr10	96657399	96658677
chr10	97319899	97321565
chr10	97333130	97334319
chr10	97426274	97429139
chr10	97445441	97446425
chr10	97497799	97500246
chr10	99619197	99621937
chr10	100182594	100187290
chr10	100346477	100347925
chr10	100372869	100375961
chr10	100912769	100913377
chr10	101031109	101033201
chr10	101060499	101061437
chr10	101817439	101819015
chr10	102132535	102133854
chr10	102244730	102245555
chr10	102501477	102503702
chr10	102641782	102643017
chr10	102643048	102646922
chr10	102713747	102715397
chr10	102916893	102917212
chr10	102917565	102918796
chr10	103396090	103397479
chr10	110209979	110211601
chr10	110304211	110306270
chr10	110497287	110498870
chr10	110567692	110569159
chr10	110871905	110872878
chr10	110917974	110919592
chr10	114042888	114043918
chr10	117374487	117376145
chr10	119030323	119033548
chr10	119079491	119080805
chr10	119594713	119597252
chr10	120850875	120851843
chr10	123007541	123009366
chr10	123153940	123154589
chr10	130109875	130111738
chr10	132446903	132448024
chr10	132536323	132537353
chr11	206249	209627
chr11	268730	269679
chr11	818808	820609
chr11	842524	843831
chr11	1771250	1772722
chr11	2301950	2303187
chr11	2399568	2400777
chr11	2929551	2930741
chr11	2989766	2992255
chr11	3796191	3798385
chr11	3837285	3841788
chr11	3855660	3856816
chr11	6602076	6605305
chr11	6617623	6619408
chr11	6682694	6683552
chr11	7512662	7515113
chr11	8964206	8965281
chr11	9313700	9315268
chr11	9384977	9386701
chr11	9459869	9461955
chr11	9573715	9576085
chr11	9614006	9615228
chr11	10293338	10295516
chr11	10304706	10305750
chr11	10806651	10809986
chr11	10856129	10859341
chr11	13667977	13669043
chr11	14499953	14501108
chr11	14544203	14545837
chr11	14643760	14646820
chr11	17207499	17207963
chr11	17276510	17277416
chr11	17352749	17353946
chr11	18394536	18395626
chr11	18526965	18528000
chr11	27471381	27472828
chr11	28106204	28108587
chr11	32583682	32585206
chr11	33211372	33213268
chr11	33773830	33775107
chr11	33869601	33871878
chr11	33890851	33895266
chr11	34052880	34052929
chr11	34425543	34428351
chr11	34438359	34439944
chr11	35138318	35140554
chr11	35140803	35142909
chr11	45917121	45919076
chr11	46344435	46347436
chr11	46617314	46618473
chr11	46700364	46701465
chr11	47176288	47178009
chr11	47214183	47216767
chr11	47268690	47270313
chr11	47374719	47379949
chr11	47765956	47767310
chr11	47980743	47982126
chr11	57667473	57669107
chr11	58575240	58579129
chr11	59555381	59559175
chr11	59615873	59616897
chr11	59754944	59756266
chr11	60056169	60058236
chr11	60377858	60378723
chr11	60906322	60907438
chr11	61361282	61363704
chr11	61792022	61793398
chr11	61814781	61817770
chr11	61963320	61965532
chr11	61966504	61968328
chr11	62123215	62125135
chr11	62426919	62428300
chr11	62545252	62546880
chr11	62553899	62553947
chr11	62556184	62557365
chr11	62572324	62573564
chr11	62574309	62575163
chr11	62590834	62592165
chr11	62600460	62602414
chr11	62645804	62646843
chr11	62665337	62666816
chr11	62670872	62672377
chr11	62725970	62729567
chr11	62753596	62754895
chr11	62786760	62788160
chr11	62804806	62806036
chr11	62831761	62832682
chr11	62838920	62841750
chr11	62854258	62857799
chr11	62880246	62883360
chr11	63505475	63507701
chr11	63670355	63671777
chr11	63839018	63840533
chr11	63975037	63976654
chr11	64164982	64166947
chr11	64184040	64187567
chr11	64206524	64207821
chr11	64225943	64227564
chr11	64229959	64231176
chr11	64240919	64242714
chr11	64284817	64285700
chr11	64286012	64286072
chr11	64316809	64318644
chr11	64447539	64449165
chr11	64743385	64744584
chr11	64876711	64879502
chr11	64917007	64917595
chr11	65261973	65263118
chr11	65333409	65334688
chr11	65418199	65419311
chr11	65426668	65428554
chr11	65429163	65430903
chr11	65497160	65498709
chr11	65503200	65504552
chr11	65505908	65509115
chr11	65611552	65612863
chr11	65613074	65616717
chr11	65856683	65861367
chr11	65890599	65892381
chr11	65918847	65920377
chr11	66001700	66003598
chr11	66288095	66289668
chr11	66334932	66336848
chr11	66480023	66480845
chr11	66616838	66619127
chr11	66676477	66678672
chr11	67119732	67121289
chr11	67195831	67197480
chr11	67266967	67268757
chr11	67276619	67278009
chr11	68118625	68119736
chr11	68460236	68461995
chr11	70325975	70326858
chr11	72812694	72816314
chr11	73140795	73142755
chr11	73217070	73219094
chr11	73307104	73308568
chr11	73759857	73761584
chr11	73875144	73878043
chr11	73982414	73983778
chr11	75814907	75816246
chr11	78574405	78575365
chr11	82899835	82902553
chr11	83157132	83159231
chr11	83193455	83194797
chr11	85627937	85629212
chr11	85663400	85665218
chr11	86066568	86070269
chr11	88335969	88338447
chr11	90221704	90222936
chr11	93784422	93785632
chr11	94128154	94131389
chr11	94543438	94547300
chr11	94638575	94640146
chr11	95230647	95232934
chr11	95788542	95791440
chr11	96242391	96244374
chr11	102450823	102454060
chr11	103090954	103092174
chr11	108220609	108223821
chr11	110295615	110296647
chr11	111938499	111939037
chr11	112961221	112962203
chr11	116771630	116773551
chr11	117095918	117098013
chr11	118401095	118402828
chr11	118572419	118573868
chr11	118790766	118791935
chr11	118926022	118926574
chr11	118928255	118929797
chr11	118996710	118999061
chr11	119017183	119019701
chr11	119056480	119057650
chr11	119094563	119096332
chr11	119101397	119103244
chr11	121291829	121294031
chr11	123059935	123062899
chr11	125625537	125626823
chr11	125887031	125888390
chr11	126210883	126212211
chr11	126354922	126356051
chr11	130002216	130004250
chr11	134224680	134226708
chr12	750840	755372
chr12	1690391	1691797
chr12	1809539	1812510
chr12	2876838	2878154
chr12	6335663	6337639
chr12	6340303	6342380
chr12	6451391	6452963
chr12	6470203	6471016
chr12	6493347	6494849
chr12	6532086	6535286
chr12	6554685	6556423
chr12	6567211	6568637
chr12	6687707	6689384
chr12	6752284	6753812
chr12	6851344	6853434
chr12	6866707	6867414
chr12	6943834	6944986
chr12	6950232	6954735
chr12	7017606	7018979
chr12	7189008	7190356
chr12	7933494	7934075
chr12	7935167	7936355
chr12	8082047	8083147
chr12	8242777	8243941
chr12	8948743	8950750
chr12	10373759	10374751
chr12	10395636	10396382
chr12	11650028	11652910
chr12	11764382	11766988
chr12	12009420	12011858
chr12	12714529	12717680
chr12	12718970	12720286
chr12	12723215	12724204
chr12	12724508	12726185
chr12	13097589	13099729
chr12	14365271	14366070
chr12	14958069	14962606
chr12	20627325	20629769
chr12	21657267	21658459
chr12	22624364	22627264
chr12	25053154	25053170
chr12	25385423	25387681
chr12	26274340	26275906
chr12	26937507	26939165
chr12	27523162	27525150
chr12	31322546	31326396
chr12	31958294	31960434
chr12	38902782	38907629
chr12	40223741	40227114
chr12	42587188	42589071
chr12	45214716	45217570
chr12	45724802	45730116
chr12	45989413	45991286
chr12	46267944	46269100
chr12	46371535	46372241
chr12	48105222	48106920
chr12	48681583	48682548
chr12	49055753	49060778
chr12	49109833	49111036
chr12	49263708	49264968
chr12	49567727	49568964
chr12	49740457	49742444
chr12	50111382	50112713
chr12	50400737	50402045
chr12	51082350	51083777
chr12	51972444	51973348
chr12	52069631	52070278
chr12	53252094	53253205
chr12	53378456	53380683
chr12	53440667	53442542
chr12	53500046	53502007
chr12	53624994	53626507
chr12	54280271	54281657
chr12	54324756	54325720
chr12	54358342	54361065
chr12	55728125	55729642
chr12	55816457	55818616
chr12	55925613	55928601
chr12	55972682	55975124
chr12	56116614	56117066
chr12	56117337	56119856
chr12	56126280	56127149
chr12	56127458	56129878
chr12	56157723	56159367
chr12	56221240	56222650
chr12	56299025	56301393
chr12	56359510	56360555
chr12	56627930	56630396
chr12	56635816	56637450
chr12	56686404	56690191
chr12	56721622	56726124
chr12	57077721	57079845
chr12	57087047	57088468
chr12	57088845	57089978
chr12	57110387	57112281
chr12	57520895	57521561
chr12	57844892	57846927
chr12	62259442	62261306
chr12	62601905	62603252
chr12	64451681	64453412
chr12	64609009	64609966
chr12	64610411	64611847
chr12	65169951	65170914
chr12	67268333	67270834
chr12	68931870	68933931
chr12	69239874	69240836
chr12	69347696	69348906
chr12	71662771	71665029
chr12	71685951	71686909
chr12	71754867	71755636
chr12	75478547	75479367
chr12	75479804	75481504
chr12	75510911	75511589
chr12	76030623	76032942
chr12	76558680	76560423
chr12	78034660	78034687
chr12	78036735	78040174
chr12	79933046	79935980
chr12	82686103	82687751
chr12	89351086	89351691
chr12	92143941	92147767
chr12	92207866	92208869
chr12	92927067	92930005
chr12	93319473	93321084
chr12	93376332	93381112
chr12	93440110	93441950
chr12	95217234	95218496
chr12	96034089	96035691
chr12	96195012	96196132
chr12	96398746	96400524
chr12	98520239	98522055
chr12	98593481	98594962
chr12	98643862	98645512
chr12	101876879	101878365
chr12	102119842	102120940
chr12	103928283	103930305
chr12	103964886	103966737
chr12	104286642	104287447
chr12	104456131	104457924
chr12	104458027	104460971
chr12	104477254	104478644
chr12	106244935	106247545
chr12	106357576	106358666
chr12	108560380	108563889
chr12	108633289	108634600
chr12	108729978	108732638
chr12	109994876	109995859
chr12	110501083	110502138
chr12	111405261	111405920
chr12	111597173	111599082
chr12	112012461	112015171
chr12	112107532	112109461
chr12	113184179	113186392
chr12	113207329	113209480
chr12	113220319	113223689
chr12	114683279	114684669
chr12	118371985	118373755
chr12	120194208	120195672
chr12	120199699	120201071
chr12	120528896	120529923
chr12	120684469	120687877
chr12	121399702	121402463
chr12	121801458	121804288
chr12	121888339	121889579
chr12	122078555	122082002
chr12	122499939	122501659
chr12	122526552	122528344
chr12	122974031	122976517
chr12	122979331	122982183
chr12	123364651	123365889
chr12	123434931	123435210
chr12	123458118	123458981
chr12	123583079	123586178
chr12	124862109	124863940
chr12	124913951	124915664
chr12	124916269	124918707
chr12	124918989	124920340
chr12	124938528	124941243
chr12	124993536	124994735
chr13	19633520	19634829
chr13	19781810	19783003
chr13	20126672	20127369
chr13	20566202	20567598
chr13	20901353	20903420
chr13	21603444	21604689
chr13	26253201	26254476
chr13	27250929	27252336
chr13	27424256	27426785
chr13	28139221	28140047
chr13	30465961	30466890
chr13	30616320	30617612
chr13	30617714	30619452
chr13	31159917	31162476
chr13	32314416	32316537
chr13	32537466	32539398
chr13	36344458	36347142
chr13	75481363	75482930
chr13	76884209	76886914
chr13	77325594	77327972
chr13	77328320	77330553
chr13	79405510	79406222
chr13	87671118	87672168
chr13	95644078	95644994
chr13	97386349	97388301
chr13	99200864	99202931
chr13	102595889	102597581
chr13	109729170	109732322
chr13	109780540	109783830
chr13	110711543	110716820
chr13	110913686	110916437
chr13	112688657	112689583
chr13	114063472	114066194
chr14	20332173	20333482
chr14	20454201	20456149
chr14	20679820	20685234
chr14	21269432	21270382
chr14	21382871	21384678
chr14	21454999	21456865
chr14	22588113	22589994
chr14	22918408	22919809
chr14	22929130	22930466
chr14	23006081	23007525
chr14	23008550	23009844
chr14	23034390	23035992
chr14	23095211	23097246
chr14	23299907	23302473
chr14	23320389	23323083
chr14	23555975	23557285
chr14	24093566	24095038
chr14	24113524	24115755
chr14	24145284	24148729
chr14	24195354	24196553
chr14	24232154	24233919
chr14	24241910	24243012
chr14	24441749	24443757
chr14	24576238	24577230
chr14	31026062	31027715
chr14	31206556	31208691
chr14	34460854	34462267
chr14	34872769	34875916
chr14	34981345	34984024
chr14	35122098	35123249
chr14	35291601	35293709
chr14	39266270	39268175
chr14	39430996	39432164
chr14	45083955	45084798
chr14	45133902	45137136
chr14	49586157	49586966
chr14	49597584	49599777
chr14	49619203	49621823
chr14	49634348	49634922
chr14	49861701	49864358
chr14	49891894	49893638
chr14	50000332	50002107
chr14	50002295	50003859
chr14	50060505	50061867
chr14	50944249	50945598
chr14	52694720	52695633
chr14	57391398	57392288
chr14	58244058	58245942
chr14	58296593	58298290
chr14	58299185	58300368
chr14	58427684	58428205
chr14	59187781	59190715
chr14	61695535	61696803
chr14	64503733	64504701
chr14	66507432	66509319
chr14	67673821	67674932
chr14	69151497	69154325
chr14	69397436	69399761
chr14	69765909	69767795
chr14	70906489	70909816
chr14	71539288	71541190
chr14	73057886	73059164
chr14	73136210	73137376
chr14	73457196	73459092
chr14	73785088	73788607
chr14	74084298	74084933
chr14	74492280	74494119
chr14	74763212	74763695
chr14	75126093	75127358
chr14	75175383	75177399
chr14	75276845	75278822
chr14	75279505	75281799
chr14	75281939	75284497
chr14	75294208	75297827
chr14	75522210	75524407
chr14	77097006	77099281
chr14	77320304	77322378
chr14	77456762	77459334
chr14	77614926	77616612
chr14	77707267	77708309
chr14	82190107	82192569
chr14	88006008	88007090
chr14	89303351	89304996
chr14	89955595	89955893
chr14	91009117	91009967
chr14	91059364	91060210
chr14	91113283	91115837
chr14	91508806	91510362
chr14	92039024	92040502
chr14	92121053	92122723
chr14	92651465	92653522
chr14	93073102	93074944
chr14	93206752	93207092
chr14	93331599	93333323
chr14	93347903	93348848
chr14	93954030	93956589
chr14	95185240	95186188
chr14	95532939	95536448
chr14	96501682	96503273
chr14	96796959	96798150
chr14	99074594	99076158
chr14	99479030	99481368
chr14	100374000	100377399
chr14	101948050	101948941
chr14	101964465	101965931
chr14	102139036	102140799
chr14	102778000	102778919
chr14	103384450	103387010
chr14	105489866	105491967
chr14_GL000225v1_random	66299	68107
chr15	28954693	28956879
chr15	29268638	29270525
chr15	30990229	30991641
chr15	31216110	31217214
chr15	31325050	31327426
chr15	31434269	31435779
chr15	38127671	38128024
chr15	38128195	38132444
chr15	38252335	38255178
chr15	39453628	39455305
chr15	40306207	40308992
chr15	40694140	40696687
chr15	40929502	40931089
chr15	41115585	41116671
chr15	41283197	41285014
chr15	41331829	41334471
chr15	41416025	41417351
chr15	41773535	41775511
chr15	42273623	42276036
chr15	43826840	43828237
chr15	44426675	44428538
chr15	44710780	44712456
chr15	45586358	45588558
chr15	50106073	50110000
chr15	50113167	50115170
chr15	50117629	50119814
chr15	50353354	50355401
chr15	50686027	50687354
chr15	51620767	51623334
chr15	51735183	51737365
chr15	51970920	51972050
chr15	52019776	52020824
chr15	52678506	52680178
chr15	55288744	55289694
chr15	55289890	55291038
chr15	55407084	55409346
chr15	57300045	57304018
chr15	58748530	58750514
chr15	58770567	58772401
chr15	59105087	59107065
chr15	60393336	60394536
chr15	60397075	60398075
chr15	63189148	63190877
chr15	63503505	63505333
chr15	63506096	63506820
chr15	64092987	64094714
chr15	64380836	64382037
chr15	64841147	64841739
chr15	64842474	64844933
chr15	64984652	64985997
chr15	64987234	64990665
chr15	65184102	65186499
chr15	65790678	65793699
chr15	66385398	66388690
chr15	66701044	66703989
chr15	67520113	67521444
chr15	67541271	67542448
chr15	68228078	68230193
chr15	68277963	68280411
chr15	68818284	68820455
chr15	68821043	68823049
chr15	69452105	69453392
chr15	70096504	70098490
chr15	72117259	72118343
chr15	72226045	72232548
chr15	72474455	72475504
chr15	73994495	73995594
chr15	74460393	74462635
chr15	74782447	74784005
chr15	74784301	74785137
chr15	74937290	74938047
chr15	75201800	75204177
chr15	75367857	75369198
chr15	75450256	75451259
chr15	75451283	75456304
chr15	75639028	75640721
chr15	76337763	76339983
chr15	76341123	76343400
chr15	76344101	76345526
chr15	76345968	76346371
chr15	76995364	76996908
chr15	77420305	77421456
chr15	78438240	78439140
chr15	78872962	78874661
chr15	82750205	82751942
chr15	82809297	82811521
chr15	84630187	84631537
chr15	84715096	84717345
chr15	84724581	84726035
chr15	85543936	85545346
chr15	85554605	85555750
chr15	88622085	88623333
chr15	89361977	89363946
chr15	89575124	89576237
chr15	90233405	90234629
chr15	90660035	90662942
chr15	90716749	90718115
chr15	90883705	90884442
chr15	90931215	90932642
chr15	90954443	90956671
chr15	92808031	92811528
chr15	92884012	92884104
chr15	92899743	92902115
chr15	92903792	92905167
chr15	100601753	100603406
chr15	101238490	101240539
chr15	101243484	101245014
chr15	101246270	101246460
chr15	101246881	101248179
chr15	101249697	101251059
chr15	101293340	101295209
chr15	101651218	101652979
chr16	234008	235597
chr16	525826	527863
chr16	588284	590081
chr16	641942	642989
chr16	1419640	1420524
chr16	1469612	1471223
chr16	1473672	1475033
chr16	1706272	1707483
chr16	1770817	1771160
chr16	1782875	1784190
chr16	1827582	1828454
chr16	1941529	1943526
chr16	1960614	1961855
chr16	1983467	1985309
chr16	2008746	2009801
chr16	2046837	2048705
chr16	2155617	2158448
chr16	2205160	2207146
chr16	2212532	2214158
chr16	2223466	2224877
chr16	2514771	2515695
chr16	2882582	2883258
chr16	2904815	2906039
chr16	3134224	3135429
chr16	3152216	3153259
chr16	3158011	3158790
chr16	3258722	3260161
chr16	3263300	3266234
chr16	3282492	3284831
chr16	3457477	3459027
chr16	3460044	3460880
chr16	4052495	4054749
chr16	4350685	4351509
chr16	4415226	4416810
chr16	4475922	4477502
chr16	4846572	4849274
chr16	5097812	5098868
chr16	8796982	8798154
chr16	8868472	8869296
chr16	11255893	11256836
chr16	11742123	11743887
chr16	11797378	11799041
chr16	11913349	11915405
chr16	14632667	14634188
chr16	15642115	15643915
chr16	15649655	15651216
chr16	21952631	21954390
chr16	22189951	22192786
chr16	22205975	22206860
chr16	23508366	23509547
chr16	23641337	23642479
chr16	24539652	24542533
chr16	25110833	25111702
chr16	28211758	28212246
chr16	28494354	28496549
chr16	28862060	28863924
chr16	28983949	28986673
chr16	29662905	29664068
chr16	30063392	30066690
chr16	30091542	30093205
chr16	30183309	30186982
chr16	30355940	30356209
chr16	30367344	30370029
chr16	30370227	30371550
chr16	30377605	30379388
chr16	30429216	30430572
chr16	30444978	30446054
chr16	30525985	30528087
chr16	30650601	30651479
chr16	30657152	30659716
chr16	30697823	30700017
chr16	30761240	30763205
chr16	30875058	30876915
chr16	30921951	30923709
chr16	31072082	31075023
chr16	31179085	31180577
chr16	31201456	31202970
chr16	31457804	31460613
chr16	46687089	46690614
chr16	46830511	46831558
chr16	48609481	48610852
chr16	50025039	50026601
chr16	53054538	53055311
chr16	54268628	54271253
chr16	54285275	54287782
chr16	54923282	54923877
chr16	54927066	54928306
chr16	54931526	54937699
chr16	55479040	55480577
chr16	56450737	56451455
chr16	56607883	56610968
chr16	56910144	56912749
chr16	56932185	56933124
chr16	57185494	57187781
chr16	57734546	57735703
chr16	58128808	58129860
chr16	58628277	58630782
chr16	67159372	67161324
chr16	67245248	67245414
chr16	67245516	67248208
chr16	67480746	67482141
chr16	67562766	67564260
chr16	67841556	67843897
chr16	67935129	67937284
chr16	68084478	68087741
chr16	68263339	68265904
chr16	68309894	68311705
chr16	68355521	68357344
chr16	69339645	69340441
chr16	69725813	69727269
chr16	70288043	70289272
chr16	70523827	70525799
chr16	74699564	74701849
chr16	75647217	75649284
chr16	81004789	81008606
chr16	81445014	81446282
chr16	83116235	83118962
chr16	84725979	84727283
chr16	85553428	85554261
chr16	85610593	85614099
chr16	85798022	85799657
chr16	85899074	85900307
chr16	85901294	85902384
chr16	88704920	88706022
chr16	88783592	88785841
chr16	88978039	88978145
chr16	89490349	89491680
chr16	89560845	89562394
chr16	89921790	89923244
chr17	909015	911079
chr17	1398432	1400841
chr17	1455494	1456493
chr17	1716188	1717274
chr17	2400616	2401126
chr17	3667464	3669341
chr17	3915805	3916958
chr17	4710659	4711749
chr17	4939833	4941302
chr17	4948653	4951628
chr17	4966964	4969175
chr17	4987415	4988367
chr17	5418970	5420783
chr17	5438098	5439203
chr17	5485798	5486998
chr17	7014416	7015659
chr17	7034985	7036944
chr17	7214387	7215790
chr17	7251228	7252055
chr17	7306759	7309340
chr17	7329105	7331289
chr17	7349901	7352505
chr17	7403341	7405481
chr17	7434623	7435648
chr17	7482975	7485555
chr17	7573282	7574506
chr17	7578626	7580987
chr17	7614459	7615752
chr17	7685754	7688542
chr17	7833828	7836258
chr17	7841581	7842517
chr17	7857290	7857606
chr17	7931577	7933310
chr17	8187897	8189757
chr17	8222060	8222932
chr17	8248579	8249637
chr17	10017807	10020845
chr17	16214256	16217596
chr17	16285683	16287985
chr17	17042809	17045445
chr17	17235884	17237138
chr17	17280477	17281791
chr17	17591156	17591996
chr17	17837777	17838524
chr17	18183291	18185522
chr17	18314417	18315535
chr17	21213571	21215530
chr17	21284279	21285986
chr17	21287461	21288643
chr17	27293585	27295354
chr17	28318583	28319688
chr17	28710140	28711908
chr17	28718583	28720211
chr17	28724063	28729210
chr17	28721135	28723314
chr17	28948973	28951452
chr17	29140117	29142084
chr17	29294098	29294671
chr17	29390135	29391522
chr17	29722384	29724207
chr17	29928730	29930932
chr17	30378937	30380203
chr17	30970456	30971992
chr17	31313464	31314812
chr17	32348963	32352349
chr17	34979904	34981386
chr17	36183142	36184847
chr17	36196059	36197787
chr17	38351530	38353088
chr17	38729642	38731085
chr17	38799331	38800728
chr17	38852867	38853511
chr17	38868504	38870646
chr17	38871733	38872378
chr17	39196623	39198194
chr17	39461777	39462837
chr17	40098167	40099519
chr17	40099726	40101593
chr17	40122857	40124603
chr17	40317310	40319402
chr17	40320227	40323738
chr17	40416118	40418133
chr17	40443039	40444552
chr17	40647015	40648712
chr17	41688691	41689332
chr17	41917199	41919542
chr17	42017086	42018158
chr17	42386549	42388691
chr17	42456650	42458380
chr17	42566764	42568049
chr17	42607870	42610049
chr17	42676371	42677363
chr17	42678081	42679698
chr17	43169489	43172384
chr17	43360467	43361850
chr17	44070138	44072042
chr17	44186341	44187195
chr17	44344686	44344697
chr17	44502052	44503769
chr17	45060156	45063955
chr17	45146353	45151630
chr17	45160580	45161971
chr17	45222528	45223698
chr17	45317017	45317730
chr17	45584369	45586121
chr17	46138682	46139963
chr17	46140554	46143390
chr17	46153249	46155198
chr17	46178227	46180847
chr17	46191284	46196096
chr17	46266056	46268851
chr17	46290933	46291896
chr17	47648152	47649960
chr17	47895139	47896944
chr17	48023075	48026187
chr17	48047120	48049771
chr17	48584469	48586713
chr17	48577021	48583181
chr17	48587515	48588761
chr17	48589229	48591122
chr17	48613006	48614961
chr17	48891333	48892829
chr17	49192302	49193113
chr17	49360283	49362036
chr17	49676454	49677989
chr17	49739195	49740554
chr17	49741620	49742565
chr17	49787955	49789804
chr17	50147935	50149538
chr17	50150026	50152369
chr17	50864548	50868115
chr17	51152516	51154602
chr17	56912119	56914830
chr17	57849351	57850976
chr17	57986687	57989842
chr17	58005759	58008346
chr17	58328866	58330744
chr17	58331222	58331233
chr17	58331779	58333759
chr17	58336037	58340085
chr17	58517325	58519075
chr17	59105736	59107671
chr17	59152359	59156168
chr17	59209259	59211128
chr17	59331244	59333161
chr17	59371512	59374715
chr17	59618869	59622161
chr17	59706526	59708428
chr17	59785724	59787230
chr17	59803557	59805901
chr17	59828493	59830376
chr17	59836505	59838865
chr17	59892047	59894832
chr17	59963995	59964821
chr17	60077532	60080277
chr17	60134243	60135842
chr17	60371556	60373859
chr17	60382817	60387020
chr17	60390020	60394740
chr17	60524640	60527279
chr17	60598573	60603303
chr17	60676743	60679621
chr17	61249993	61252965
chr17	61861916	61864339
chr17	61926347	61928011
chr17	62478411	62480121
chr17	62626359	62630228
chr17	62965693	62966447
chr17	63274989	63276959
chr17	63549584	63552505
chr17	63600935	63602001
chr17	63621315	63622852
chr17	63698873	63699890
chr17	63740511	63743528
chr17	63773272	63776130
chr17	63825915	63829218
chr17	63841586	63843994
chr17	64073814	64075776
chr17	64128861	64130316
chr17	64145334	64149045
chr17	64389434	64391481
chr17	64448423	64450013
chr17	64495523	64500581
chr17	64504541	64508355
chr17	64918629	64921623
chr17	64974117	64976276
chr17	64984790	64986693
chr17	65055539	65057843
chr17	67211726	67213634
chr17	67243897	67245154
chr17	67364231	67367658
chr17	67376194	67379463
chr17	67399914	67403377
chr17	67509748	67510642
chr17	67717667	67719595
chr17	67824818	67825940
chr17	68035149	68037391
chr17	68204641	68207196
chr17	68236867	68238825
chr17	68247214	68249757
chr17	68288467	68293252
chr17	68455242	68458450
chr17	68511575	68514573
chr17	68598348	68599465
chr17	69046334	69048775
chr17	69062842	69065489
chr17	70168159	70170053
chr17	73090577	73093466
chr17	73191229	73194286
chr17	73231101	73233445
chr17	73310568	73313002
chr17	74211333	74214687
chr17	74688552	74691157
chr17	74711260	74713899
chr17	74736241	74738870
chr17	74747943	74750468
chr17	74775361	74780696
chr17	74871620	74873932
chr17	75012585	75014204
chr17	75033406	75036242
chr17	75045831	75047070
chr17	75047928	75049204
chr17	75130652	75133120
chr17	75153729	75155589
chr17	75181135	75183058
chr17	75204916	75206846
chr17	75260240	75263187
chr17	75268712	75274045
chr17	75288840	75291110
chr17	75294398	75294871
chr17	75294951	75296750
chr17	75313313	75314853
chr17	75393726	75395032
chr17	75403170	75406989
chr17	75514457	75517696
chr17	75779352	75780168
chr17	75782420	75785025
chr17	75785310	75786521
chr17	75843479	75844764
chr17	75854591	75856809
chr17	75895705	75897279
chr17	75904110	75905522
chr17	75978103	75980971
chr17	76101969	76104795
chr17	76266064	76267455
chr17	76499772	76501803
chr17	76556607	76562893
chr17	76596713	76598439
chr17	76725281	76728918
chr17	76735735	76738796
chr17	77140085	77141363
chr17	77319854	77323343
chr17	78039811	78042543
chr17	78123922	78128719
chr17	78129862	78132557
chr17	78139646	78141273
chr17	78186106	78189278
chr17	78198832	78199500
chr17	78359512	78361351
chr17	78378255	78379766
chr17	78380728	78381263
chr17	78383800	78385241
chr17	78385658	78385675
chr17	78591091	78593331
chr17	78839967	78841464
chr17	78985801	78987771
chr17	79810861	79811989
chr17	79836390	79837986
chr17	80144571	80148621
chr17	80414603	80415445
chr17	80544932	80546033
chr17	81294441	81296348
chr17	81328550	81330073
chr17	81341702	81343892
chr17	81399913	81400000
chr17	81386156	81398666
chr17	81400043	81401105
chr17	81458810	81461922
chr17	81462084	81463601
chr17	81513222	81514580
chr17	81665528	81668442
chr17	81833663	81834239
chr17	81834997	81836560
chr17	82022311	82023801
chr17	82216801	82218183
chr17	82229016	82230338
chr17	82449177	82450703
chr17	82457658	82458929
chr17	83048027	83049119
chr18	268163	269668
chr18	657113	659313
chr18	711783	712975
chr18	811421	814289
chr18	8603635	8604914
chr18	8609728	8611554
chr18	9101848	9108557
chr18	9112514	9114736
chr18	9114831	9119292
chr18	9133246	9143962
chr18	9147203	9149576
chr18	9333743	9336037
chr18	9474146	9477785
chr18	9612503	9614592
chr18	9707689	9712169
chr18	9827572	9829965
chr18	9867969	9871159
chr18	9913058	9917067
chr18	10057122	10058757
chr18	10140473	10141971
chr18	10260881	10264696
chr18	10267041	10267116
chr18	10524845	10528620
chr18	11849511	11851641
chr18	11907492	11909239
chr18	11946182	11947895
chr18	11979469	11983176
chr18	12308173	12310370
chr18	12374129	12378940
chr18	12407263	12408404
chr18	12418124	12419065
chr18	12656732	12659797
chr18	12700461	12704143
chr18	12837042	12841131
chr18	12879005	12882641
chr18	12882983	12884586
chr18	12946167	12949372
chr18	12990293	12993919
chr18	13006583	13007700
chr18	13464705	13465749
chr18	13725398	13728127
chr18	21109562	21112577
chr18	21599627	21601086
chr18	21739987	21741657
chr18	22168433	22169936
chr18	22300634	22303140
chr18	23452677	23454687
chr18	23502569	23503975
chr18	23583928	23587347
chr18	24013889	24016884
chr18	24396465	24399506
chr18	24426523	24427375
chr18	26088906	26091431
chr18	26225471	26227059
chr18	31205657	31207816
chr18	31941946	31943287
chr18	32091688	32094001
chr18	34977405	34979375
chr18	35240313	35241750
chr18	35290009	35291097
chr18	36128003	36130873
chr18	36827683	36829626
chr18	46173445	46175210
chr18	46916644	46918550
chr18	47930703	47932896
chr18	48540103	48541696
chr18	48832524	48835358
chr18	48948159	48950404
chr18	48950576	48953211
chr18	49486788	49488803
chr18	49812900	49814710
chr18	50287101	50288683
chr18	50877767	50880497
chr18	51029869	51031643
chr18	51195572	51197156
chr18	54269062	54270526
chr18	55588035	55590070
chr18	55778448	55780922
chr18	56561907	56562897
chr18	56568586	56571287
chr18	56635904	56638835
chr18	56650868	56652100
chr18	57436749	57438226
chr18	57621005	57623002
chr18	58669138	58672528
chr18	58886366	58887960
chr18	59139352	59140381
chr18	59900069	59901549
chr18	62185736	62188822
chr18	62389928	62391404
chr18	62522111	62523415
chr18	62523587	62525519
chr18	62525681	62526891
chr18	63321860	63323183
chr18	63366402	63368198
chr18	68713913	68716126
chr18	69956000	69957954
chr18	74147451	74149270
chr18	74377634	74379216
chr18	74390340	74392194
chr18	74396788	74398340
chr18	74398541	74399741
chr18	74495116	74500296
chr18	74500445	74501719
chr18	74596370	74599677
chr18	75206854	75211146
chr18	76450762	76453467
chr18	76467681	76468315
chr18	76475277	76479693
chr18	76489914	76491150
chr18	76493086	76495210
chr18	76497961	76500725
chr18	76563964	76566297
chr18	77128532	77130145
chr18	77131157	77134797
chr18	79068590	79070155
chr18	79679744	79680500
chr18	79791232	79793477
chr18	79987521	79988612
chr19	342466	343867
chr19	506602	507961
chr19	531962	533070
chr19	566402	568207
chr19	661334	663120
chr19	824827	826124
chr19	827118	828632
chr19	1026856	1028762
chr19	1168372	1170092
chr19	1206761	1207640
chr19	1269030	1270694
chr19	1271465	1274833
chr19	1275006	1275973
chr19	1591607	1592525
chr19	1811334	1813842
chr19	1856444	1857498
chr19	1874106	1876624
chr19	2084503	2084963
chr19	2164627	2166299
chr19	2236489	2237660
chr19	2268909	2270938
chr19	2272363	2273690
chr19	2474935	2479205
chr19	3185949	3186912
chr19	4471147	4472239
chr19	4791312	4792561
chr19	5621864	5624663
chr19	5902856	5905054
chr19	6371868	6373749
chr19	6459332	6460853
chr19	6516077	6516572
chr19	6530294	6532710
chr19	6599892	6604232
chr19	6737670	6738784
chr19	6772713	6774330
chr19	6801142	6803738
chr19	7069159	7070194
chr19	7680548	7682330
chr19	7919891	7921226
chr19	8389940	8390936
chr19	8575904	8577338
chr19	9827057	9829204
chr19	10333253	10334294
chr19	10402567	10404055
chr19	10419336	10420264
chr19	10717164	10720075
chr19	10835487	10837077
chr19	11089493	11094035
chr19	11154462	11156439
chr19	11338241	11340021
chr19	11374588	11375841
chr19	11380130	11382143
chr19	11434723	11436084
chr19	11923804	11924694
chr19	11987461	11988150
chr19	12092061	12093203
chr19	12551053	12552119
chr19	12668889	12670308
chr19	12733125	12734627
chr19	12777441	12778842
chr19	12789875	12792831
chr19	12937433	12938588
chr19	13149532	13150499
chr19	13151406	13155285
chr19	13838573	13842772
chr19	13845982	13848054
chr19	14005772	14007155
chr19	14031433	14032424
chr19	14136640	14137793
chr19	14418885	14419585
chr19	14516829	14518423
chr19	14689662	14690478
chr19	15330969	15331899
chr19	15378433	15379933
chr19	16139087	16140440
chr19	16584397	16586884
chr19	16659309	16660405
chr19	17074972	17075702
chr19	17245132	17245416
chr19	17305582	17306282
chr19	17403994	17407167
chr19	17469474	17470943
chr19	17511503	17512363
chr19	17555488	17556871
chr19	17858811	17860526
chr19	18279129	18280766
chr19	18291428	18292896
chr19	18322477	18324394
chr19	18521535	18523255
chr19	18832508	18832597
chr19	19663697	19664578
chr19	19900578	19902231
chr19	21020281	21021406
chr19	27793469	27794420
chr19	29715844	29716449
chr19	32674698	32676004
chr19	33177165	33178316
chr19	33301581	33303432
chr19	34733699	34734644
chr19	35643318	35645175
chr19	36053381	36055722
chr19	36139225	36141269
chr19	38336120	38337145
chr19	38649955	38653326
chr19	38831081	38831946
chr19	38848272	38851878
chr19	38899352	38900430
chr19	38930248	38931366
chr19	39335687	39336226
chr19	39407229	39409825
chr19	39411109	39412492
chr19	40055539	40056857
chr19	40089759	40091470
chr19	40443016	40444976
chr19	40463687	40466231
chr19	40750273	40752891
chr19	40776711	40779106
chr19	41262497	41266387
chr19	41352402	41354009
chr19	41363609	41364328
chr19	41859602	41861332
chr19	42075217	42076580
chr19	42219147	42221340
chr19	42241578	42245654
chr19	42253626	42255300
chr19	42268306	42269249
chr19	43668346	43670331
chr19	43753521	43754958
chr19	43756768	43757777
chr19	44747389	44749191
chr19	44845592	44846749
chr19	44889769	44892280
chr19	45092076	45093709
chr19	45177718	45179414
chr19	45405845	45406619
chr19	45423334	45425748
chr19	45468148	45470010
chr19	45506915	45509344
chr19	45584346	45585039
chr19	45641363	45643257
chr19	45667203	45669229
chr19	45691313	45693683
chr19	45885558	45887623
chr19	46661186	46662596
[truncated: 1,801 more rows]

## Sheet: LY2090314_Bcat_IRF7_intersect
chr1	2233628	2235275
chr1	2654583	2654981
chr1	11908178	11909407
chr1	16604686	16606650
chr1	16620535	16622371
chr1	16625663	16627173
chr1	16644678	16645828
chr1	16726931	16727693
chr1	23864800	23866131
chr1	28087781	28088823
chr1	31482753	31483969
chr1	41538034	41538628
chr1	116990304	116990895
chr1	143201903	143202703
chr1	146037035	146038254
chr1	148318199	148319390
chr1	148333651	148335309
chr1	148371853	148373268
chr1	149848304	149849705
chr1	149887483	149888616
chr1	150366697	150367492
chr1	150629164	150630080
chr1	150876396	150877338
chr1	152029437	152030521
chr1	153356791	153358010
chr1	153598687	153599986
chr1	153633837	153634710
chr1	153957060	153958503
chr1	153962481	153963736
chr1	154271629	154271851
chr1	154272164	154272882
chr1	154404564	154405982
chr1	155084616	155085840
chr1	155241090	155241180
chr1	155308368	155309262
chr1	155309597	155310674
chr1	155563185	155564675
chr1	156192953	156194536
chr1	156244811	156245914
chr1	156338026	156339036
chr1	156384416	156385830
chr1	156456550	156457981
chr1	159076417	159077937
chr1	159923664	159925904
chr1	160862654	160863844
chr1	161013228	161014683
chr1	161177201	161178168
chr1	161216270	161217306
chr1	161749430	161750292
chr1	162530104	162530976
chr1	165853516	165854908
chr1	165862623	165863116
chr1	167600104	167602375
chr1	167752803	167753899
chr1	169479278	169480002
chr1	170721061	170722180
chr1	172342283	172343455
chr1	173429394	173431316
chr1	173824053	173825261
chr1	173867109	173868258
chr1	175127573	175128995
chr1	175209030	175210072
chr1	175600245	175601672
chr1	177410320	177411861
chr1	179813789	179815646
chr1	179953825	179955940
chr1	181042839	181043795
chr1	184155237	184155620
chr1	184158587	184160291
chr1	184805774	184807022
chr1	184866683	184868339
chr1	184881611	184882869
chr1	186536589	186537377
chr1	192157831	192158870
chr1	193058275	193059459
chr1	198910537	198911990
chr1	199282687	199283550
chr1	199667030	199667896
chr1	200242227	200243367
chr1	201015023	201016360
chr1	201027436	201028825
chr1	201274411	201275979
chr1	201305768	201306435
chr1	201714864	201715876
chr1	201783316	201783928
chr1	202348790	202349672
chr1	202888795	202889758
chr1	202926352	202927579
chr1	203693362	203695244
chr1	205933396	205934846
chr1	206080502	206082205
chr1	206469645	206471953
chr1	206699442	206700009
chr1	206770481	206772545
chr1	208747624	208748788
chr1	209650139	209651338
chr1	209651534	209651852
chr1	209678571	209680241
chr1	209699934	209700206
chr1	211606495	211607707
chr1	212629288	212631261
chr1	212752387	212753566
chr1	214427606	214428665
chr1	214438831	214439952
chr1	221097491	221099748
chr1	222737925	222738799
chr1	223825806	223827281
chr1	223831980	223833240
chr1	225427643	225429404
chr1	225445142	225445571
chr1	226938853	226940288
chr1	228457323	228458817
chr1	229027112	229028605
chr1	229800479	229800973
chr1	230564068	230565454
chr1	230825227	230826655
chr1	230977339	230979030
chr1	231298846	231299011
chr1	234309650	234310708
chr1	234498641	234500114
chr1	234610283	234611455
chr1	234612856	234614361
chr1	234723532	234724390
chr1	234771906	234773577
chr1	234780211	234783051
chr1	234849484	234850411
chr1	234875992	234876535
chr1	235082973	235084570
chr1	235367200	235368051
chr1	235953225	235953353
chr1	235954072	235955553
chr1	235971181	235972452
chr1	235980405	235981836
chr1	236473816	236473936
chr1	243523820	243524418
chr1	244834454	244835877
chr1	244969474	244971238
chr1	245310553	245312067
chr1	246418572	246419044
chr1	246961785	246963530
chr1	247414896	247416846
chr1	247454159	247455025
chr1	248837368	248839688
chr1	248859058	248860596
chr1	248873712	248873874
chr10	3851432	3853122
chr10	7084322	7085407
chr10	33005075	33006373
chr10	41859437	41860323
chr10	46021690	46023641
chr10	47207338	47207858
chr10	61899672	61900724
chr10	68491202	68492460
chr10	71770319	71772068
chr10	75429627	75430248
chr10	77245527	77246967
chr10	80498384	80499679
chr10	88064934	88066987
chr10	110918188	110919748
chr10	119596344	119597597
chr10	124640497	124641977
chr10	133277488	133278585
chr11	10435670	10436363
chr11	28107383	28108393
chr11	58577617	58578415
chr11	62540611	62541610
chr11	62592704	62593430
chr11	64240909	64241891
chr11	65505664	65508189
chr11	86047439	86048349
chr11	96242661	96243352
chr11	96389178	96389984
chr11	126522662	126523799
chr11	128038780	128040242
chr11	128496594	128497431
chr11	129950016	129951717
chr12	1605226	1606503
chr12	1691903	1693514
chr12	3728230	3729859
chr12	11651666	11652660
chr12	11745592	11746556
chr12	11765416	11767114
chr12	27243465	27244804
chr12	53379522	53380730
chr12	75480685	75482312
chr12	104470897	104471450
chr12	111756649	111757885
chr12	122526251	122527266
chr12	124945954	124947078
chr13	28658260	28659376
chr13	28754489	28755358
chr13	30616694	30617505
chr13	77386858	77388353
chr13	99281345	99282677
chr13	110715139	110716182
chr13	114065217	114066570
chr14	16096630	16097189
chr14	20794020	20795260
chr14	20989276	20990492
chr14	21455663	21456490
chr14	24482735	24483948
chr14	24984773	24985802
chr14	52552294	52553130
chr14	69042352	69043735
chr14	70886704	70887991
chr14	80930705	80931782
chr14	89303663	89304738
chr14	89720494	89721451
chr14	91243030	91244108
chr14	91377983	91379206
chr14_GL000225v1_random	6245	7336
chr14_GL000225v1_random	22578	23726
chr14_GL000225v1_random	25668	26841
chr14_GL000225v1_random	27882	27922
chr14_GL000225v1_random	57242	59411
chr14_GL000225v1_random	79766	81540
chr15	49155105	49156834
chr15	57427415	57428445
chr15	63211016	63211632
chr15	65804209	65806276
chr15	67253727	67254363
chr15	69451940	69453403
chr15	69760002	69761051
chr15	74132360	74134200
chr15	74906814	74907292
chr15	75638656	75639854
chr15	101243735	101244761
chr16	9098469	9099552
chr16	20805671	20807181
chr16	25092908	25094442
chr16	30526369	30528239
chr16	30922746	30923492
chr16	34571832	34573265
chr16	54651853	54652742
chr16	66228250	66229293
chr16	68085241	68085927
chr17	24187607	24188782
chr17	26880728	26881790
chr17	28893245	28894681
chr17	36183200	36183752
chr17	36191761	36193319
chr17	42023498	42025322
chr17	43360205	43361281
chr17	45227536	45227934
chr17	45320026	45321886
chr17	46140541	46141600
chr17	46179100	46180701
chr17	46181361	46182746
chr17	46194322	46195183
chr17	46270521	46271741
chr17	57892704	57893817
chr17	59707536	59708460
chr17	59753665	59755017
chr17	59786002	59787580
chr17	59836917	59838629
chr17	60383436	60384921
chr17	62824450	62825349
chr17	63646015	63647206
chr17	63740754	63742881
chr17	63826316	63827969
chr17	64073960	64075842
chr17	64180053	64180991
chr17	64185058	64186411
chr17	64260062	64260420
chr17	64327809	64328365
chr17	64497656	64499453
chr17	64505695	64505967
chr17	64919931	64921364
chr17	64984702	64987116
chr17	66468108	66469245
chr17	66493747	66495080
chr17	67490562	67491342
chr17	67716864	67719067
chr17	68456221	68456974
chr17	68812788	68814377
chr17	68908545	68910216
chr17	74520239	74522227
chr17	74546509	74546909
chr17	74736146	74737165
chr17	74749426	74749546
chr17	74749978	74750928
chr17	74822899	74824593
chr17	75107635	75109412
chr17	75270445	75271233
chr17	75295172	75296568
chr17	75312899	75314823
chr17	75338471	75339332
chr17	75396919	75397934
chr17	75486366	75488225
chr17	75694601	75695620
chr17	75774014	75775308
chr17	75854792	75856155
chr17	76492463	76493257
chr17	76597462	76598385
chr17	76716152	76717495
chr17	76728540	76728650
chr17	76737620	76738459
chr17	78016052	78016901
chr17	78040223	78041370
chr17	78986213	78987694
chr17	79630822	79631708
chr17	79632501	79632729
chr17_GL000205v2_random	6787	7853
chr17_GL000205v2_random	13201	13733
chr17_GL000205v2_random	51315	52182
chr18	456837	458251
chr18	8570578	8571724
chr18	8688674	8689626
chr18	8785983	8786654
chr18	9102157	9104167
chr18	9134183	9134355
chr18	9136998	9137019
chr18	9684208	9685794
chr18	9735421	9735649
chr18	9754828	9756179
chr18	9762127	9763140
chr18	9777985	9778870
chr18	9825969	9828612
chr18	9838757	9840504
chr18	9868706	9870238
chr18	9898356	9898433
chr18	9914023	9915191
chr18	9950337	9950832
chr18	9960662	9961211
chr18	9992863	9992879
chr18	10057384	10059485
chr18	10140141	10141963
chr18	10261217	10263530
chr18	10470775	10470966
chr18	10524729	10525784
chr18	10527374	10527396
chr18	10578635	10580196
chr18	10726306	10728002
chr18	10847937	10848423
chr18	11324222	11324411
chr18	11367832	11369254
chr18	11385964	11388393
chr18	11885291	11887514
chr18	11946521	11947845
chr18	12035749	12036230
chr18	12036767	12036942
chr18	12372960	12374661
chr18	12375711	12376634
chr18	12438791	12440214
chr18	12703092	12703793
chr18	12738170	12739277
chr18	12838325	12839910
chr18	12880175	12881454
chr18	12947027	12948747
chr18	13185037	13185347
chr18	13215956	13217185
chr18	13242046	13243272
chr18	13284436	13286062
chr18	13369295	13369503
chr18	13382782	13382946
chr18	21901546	21901580
chr18	22301360	22302848
chr18	26710251	26711168
chr18	48832626	48833850
chr18	54717662	54719139
chr18	62420715	62421633
chr18	62936445	62938021
chr18	76398672	76399964
chr18	76498933	76499738
chr18	79070154	79070604
chr18	79421320	79422771
chr19	796758	797914
chr19	7921264	7921983
chr19	10332656	10333795
chr19	13154729	13154880
chr19	18918591	18920020
chr19	19900773	19902303
chr19	27361458	27363049
chr19	27368311	27369588
chr19	27386570	27387648
chr19	38850040	38850874
chr19	41263701	41264392
chr19	42201693	42202962
chr19	49876665	49877680
chr19	49952528	49954928
chr19	55599045	55600259
chr1_KI270709v1_random	6371	7586
chr2	15040502	15041756
chr2	15042593	15042686
chr2	27211270	27212588
chr2	43107385	43107606
chr2	43426030	43427259
chr2	48448292	48449589
chr2	57443494	57444506
chr2	65064483	65065872
chr2	74482517	74483835
chr2	85706586	85707847
chr2	86367725	86368952
chr2	89776666	89778418
chr2	89820055	89822873
chr2	89827553	89829741
chr2	89839306	89840536
chr2	90390132	90391153
chr2	90397100	90398313
chr2	101113854	101114655
chr2	127700783	127702177
chr2	148926788	148927622
chr2	159615330	159617110
chr2	160666229	160667253
chr2	163348164	163349126
chr2	181305278	181306381
chr2	201117817	201118876
chr2	215899335	215900554
chr2	230170086	230170709
chr2	237693978	237695212
chr2	239500664	239501417
chr20	1945035	1945858
chr20	2314487	2316011
chr20	6122189	6122565
chr20	19867303	19869063
chr20	26288878	26289508
chr20	29262349	29263860
chr20	36950344	36950926
chr20	40498173	40498684
chr20	48722042	48723869
chr20	49768044	49769501
chr20	50516539	50517542
chr20	53578852	53579964
chr20	57434703	57436048
chr20	59585093	59586205
chr21	7916405	7918129
chr21	7934155	7935412
chr21	8992935	8994553
chr21	10686968	10688982
chr21	10709334	10710109
chr21	10719722	10722363
chr21	10722652	10724991
chr21	10734260	10735184
chr21	10753480	10754274
chr21	10805641	10806562
chr21	35508349	35509229
chr21	42465391	42466605
chr22	11212491	11213286
chr22	40178561	40179779
chr22	46062806	46063575
chr22_KI270736v1_random	166067	167644
chr3	4750796	4752776
chr3	12187477	12188782
chr3	39166377	39167467
chr3	46221087	46222937
chr3	53518331	53519469
chr3	100520333	100521782
chr3	133540406	133541585
chr3	153160540	153162064
chr4	2962134	2963541
chr4	3202563	3203872
chr4	17141769	17142755
chr4	26217825	26219044
chr4	40199974	40200969
chr4	40307516	40308609
chr4	49148803	49149804
chr4	49512732	49513185
chr4	102759927	102762108
chr4	105060913	105061761
chr5	198304	199790
chr5	345543	347067
chr5	368151	369198
chr5	370996	373362
chr5	447545	449189
chr5	610912	612891
chr5	668763	670973
chr5	671714	672457
chr5	761321	762461
chr5	776353	777405
chr5	966143	966766
chr5	1121898	1122279
chr5	1130676	1132091
chr5	1167855	1169516
chr5	1217101	1219074
chr5	1227697	1228179
chr5	1347507	1348677
chr5	1406751	1407080
chr5	1428562	1429634
chr5	1492031	1494816
chr5	1496958	1498361
chr5	1523885	1524942
chr5	1554878	1555423
chr5	1730915	1732169
chr5	1795481	1795920
chr5	1798044	1798934
chr5	1799288	1802064
chr5	2148735	2149770
chr5	2222934	2224417
chr5	3197353	3198378
chr5	3329040	3330665
chr5	3428104	3428982
chr5	4479245	4480853
chr5	4880874	4881806
chr5	5421643	5422676
chr5	6489532	6490785
chr5	6715701	6717715
chr5	6733128	6733289
chr5	6766276	6767217
chr5	7770364	7772122
chr5	7797064	7797645
chr5	7878804	7879972
chr5	7959459	7960753
chr5	9209627	9210398
chr5	9401567	9402590
chr5	10086330	10086725
chr5	10146610	10147589
chr5	10280856	10281517
chr5	10353764	10354793
chr5	10536690	10537862
chr5	10562924	10563698
chr5	10621023	10622524
chr5	10645567	10647071
chr5	10704604	10706837
chr5	10794326	10795455
chr5	10796212	10798144
chr5	10875435	10877096
chr5	11196823	11197329
chr5	11234304	11234945
chr5	13680660	13681963
chr5	14204449	14204524
chr5	14257824	14259311
chr5	14449079	14450166
chr5	14462669	14464581
chr5	14595442	14596824
chr5	14636747	14637539
chr5	14809642	14810938
chr5	14926678	14927523
chr5	15000891	15001963
chr5	15113329	15114634
chr5	16137178	16138647
chr5	16461040	16461943
chr5	16758941	16759957
chr5	16934196	16934274
chr5	17186804	17187967
chr5	17215984	17217257
chr5	17217834	17219432
chr5	17358887	17359848
chr5	17712550	17714253
chr5	18024117	18026096
chr5	18133365	18134723
chr5	18310783	18312148
chr5	18516929	18518261
chr5	19018636	19019878
chr5	20411845	20412291
chr5	21236540	21237796
chr5	27464809	27465841
chr5	27581810	27582278
chr5	28314778	28315979
chr5	28373882	28375344
chr5	30956817	30957605
chr5	31501591	31501864
chr5	31530525	31531902
chr5	31640408	31642670
chr5	31674048	31675177
chr5	31775067	31775822
chr5	32019613	32019620
chr5	32033902	32034013
chr5	32132603	32133587
chr5	32173253	32175057
chr5	32279956	32280855
chr5	32314963	32316125
chr5	32494555	32495552
chr5	32536512	32538371
chr5	32581904	32582712
chr5	32584284	32586109
chr5	32595682	32597397
chr5	32928788	32929838
chr5	33128922	33129788
chr5	33665664	33666932
chr5	33750205	33750457
chr5	33751343	33751694
chr5	34191985	34193164
chr5	34498087	34499595
chr5	34560613	34561157
chr5	35312950	35313910
chr5	35416187	35418509
chr5	35857038	35858149
chr5	36150710	36152093
chr5	36403507	36404624
chr5	36740413	36741851
chr5	36877281	36879003
chr5	36881248	36882429
chr5	36885216	36885868
chr5	37369711	37371018
chr5	37721203	37722214
chr5	37870088	37871124
chr5	38433955	38434087
chr5	39176957	39179415
chr5	39218253	39219924
chr5	39274204	39275589
chr5	39713234	39714686
chr5	39758676	39760438
chr5	40356709	40357189
chr5	40485997	40487427
chr5	40484242	40485677
chr5	40498540	40499558
chr5	40680651	40682779
chr5	40754364	40756401
chr5	42187607	42188708
chr5	42715054	42715957
chr5	42718536	42719547
chr5	42719828	42719856
chr5	42914806	42914964
chr5	42951098	42951341
chr5	42994346	42995661
chr5	43007225	43009152
chr5	43040868	43043225
chr5	43066261	43067393
chr5	43166000	43166757
chr5	43282816	43283879
chr5	43467318	43467951
chr5	43482856	43484418
chr5	44574127	44575597
chr5	54610142	54611200
chr5	67165139	67166618
chr5	67221349	67222816
chr5	74640153	74640551
chr5	91311495	91312424
chr5	95823274	95824924
chr5	113488593	113490003
chr5	132426885	132427529
chr5	137582167	137582563
chr5	143554499	143555517
chr5	170278711	170280543
chr5	179698009	179699350
chr5	180137568	180139409
chr6	6892974	6893420
chr6	7166327	7167040
chr6	11381460	11382596
chr6	11392633	11393856
chr6	27871595	27872735
chr6	28212594	28213143
chr6	32177416	32178785
chr6	35045052	35045411
chr6	36644331	36645399
chr6	108649856	108651132
chr6	158655153	158655657
chr6	159038811	159039557
chr6	170048193	170050556
chr7	4107706	4109379
chr7	25860491	25862764
chr7	27189129	27190649
chr7	45026718	45027987
chr7	50356618	50357175
chr7	81845568	81846967
chr7	91412103	91413329
chr7	98619155	98620295
chr7	100177793	100178441
chr7	100374077	100375302
chr7	100953899	100954402
chr7	100958067	100959017
chr7	100963417	100964660
chr7	100969309	100970859
chr7	101099439	101100789
chr7	101218434	101219813
chr7	104982881	104985038
chr7	105012756	105014610
chr7	105742637	105744632
chr7	106871351	106871699
chr7	107951723	107953428
chr7	118311344	118312335
chr7	127651394	127653026
chr7	127820182	127820991
chr7	128837826	128839944
chr7	130960041	130961766
chr7	133080947	133082325
chr7	134646542	134648019
chr7	135210866	135211977
chr7	135510229	135510871
chr7	139108898	139109936
chr7	139131167	139132782
chr7	142383913	142385618
chr7	142440512	142441632
chr7	143058378	143059830
chr7	143279526	143281084
chr7	149626403	149627404
chr7	150378013	150379399
chr7	150787419	150788641
chr7	151057867	151059158
chr7	152674972	152676365
chr7	155297854	155299881
chr7	157301162	157301905
chr7	157635205	157635427
chr7	157670858	157672232
chr7	158818449	158819441
chr8	46410337	46411231
chr8	47368410	47369852
chr8	47735092	47736485
chr8	48146556	48147961
chr8	51898411	51899883
chr8	53945164	53946119
chr8	54629104	54630227
chr8	54858143	54859515
chr8	55772946	55774383
chr8	55883770	55885340
chr8	60639233	60640426
chr8	61581859	61583119
chr8	65174833	65175730
chr8	65981540	65982438
chr8	66429120	66430443
chr8	66535039	66536722
chr8	66919156	66920968
chr8	67392269	67393661
chr8	67968623	67970145
chr8	73735672	73736307
chr8	73971162	73971971
chr8	74706244	74707582
chr8	81106663	81107558
chr8	85244792	85246643
chr8	91661834	91662716
chr8	92524868	92525807
chr8	94861966	94863369
chr8	95235424	95236972
chr8	96570571	96571825
chr8	96620948	96622087
chr8	100310084	100311384
chr8	101358518	101359730
chr8	101701476	101703107
chr8	102237767	102239813
chr8	102978944	102979963
chr8	104360853	104361228
chr8	109539340	109540383
chr8	116652022	116653158
chr8	118099515	118100446
chr8	120445666	120445993
chr8	120540492	120540718
chr8	120809578	120810863
chr8	120856713	120858127
chr8	124814678	124816088
chr8	125429096	125431310
chr8	125432048	125433386
chr8	125607273	125608774
chr8	129547259	129548188
chr8	129665636	129667174
chr8	129823192	129823918
chr8	129973649	129974149
chr8	130044814	130046580
chr8	130326511	130327270
chr8	132994635	132996124
chr8	133025579	133026786
chr8	133059971	133060776
chr8	133071831	133073414
chr8	133075608	133077168
chr8	133081642	133083009
chr8	133091809	133093579
chr8	133245089	133246575
chr8	133258705	133259323
chr8	140242598	140244699
chr8	141074604	141075652
chr8	141182103	141183064
chr8	141234722	141235232
chr8	141390810	141393366
chr8	141624323	141624979
chr8	142009338	142010329
chr8	143427177	143428375
chr8	144078529	144079628
chr8	144902448	144902526
chr8	144900119	144901236
chr8	145001524	145002719
chr9	93941509	93942826
chr9	123867549	123868436
chr9	136822693	136824257
chrUn_GL000216v2	12	1058
chrUn_GL000216v2	4541	5786
chrUn_GL000216v2	13451	14537
chrUn_GL000216v2	35036	36411
chrUn_GL000216v2	65289	66336
chrUn_GL000224v1	38434	38540
chrUn_GL000224v1	38799	40796
chrUn_KI270435v1	821	2048
chrUn_KI270442v1	69009	70328
chrUn_KI270442v1	78917	80153
chrUn_KI270442v1	166085	166249
chrUn_KI270442v1	219784	220532
chrUn_KI270587v1	373	2428
chrUn_KI270591v1	4923	5569
chrUn_KI270757v1	60562	61716
chrX	12979304	12979685
chrY	11293301	11294568
chrY	11294782	11296449
