# Supplementary material for: Perturbing LSD1 and WNT rewires transcription to synergistically induce AML differentiation
Source: Nature. 2025 Apr 16;642(8067):508–18. doi: 10.1038/s41586-025-08915-1 (PMC12158781; doi:10.1038/s41586-025-08915-1)
Supplement: Supplementary file 13 — THP-1 IRF7 and β-catenin peak intersection Hallmark gene set database enrichments. [file 41586_2025_8915_MOESM13_ESM.xlsx]

## Sheet: Sheet1
Geneset.Type	Geneset.ID	Description	P.value	FDR	Effect	Odds.Ratio	Status	N.Geneset.Genes	N.Geneset.Peak.Genes	Geneset.Avg.Gene.Length	Geneset.Peak.Genes
Hallmark (MSigDB)	HALLMARK_MTORC1_SIGNALING	HALLMARK_MTORC1_SIGNALING	5.61313e-17	2.80657e-15	1.22573	3.40664	enriched	200	99	102044	3689, 3099, 3417, 3638, 5606, 5861, 6503, 6515, 23478, 116496, 47, 226, 440, 516, 811, 821, 900, 908, 1075, 1491, 1595, 1718, 2023, 2058, 2232, 2286, 2597, 2745, 2932, 3156, 3157, 3308, 3309, 3313, 3329, 3422, 3475, 3939, 3949, 4048, 4074, 4173, 4802, 4836, 5033, 5052, 5163, 5464, 5684, 5693, 5701, 5718, 6184, 6309, 6319, 6509, 6510, 6713, 6790, 6917, 7037, 7167, 7184, 7277, 7296, 7323, 7453, 749…
Hallmark (MSigDB)	HALLMARK_G2M_CHECKPOINT	HALLMARK_G2M_CHECKPOINT	1.63809e-10	4.09523e-09	0.946061	2.57555	enriched	199	86	119180	1027, 3192, 262, 1031, 8899, 11044, 25, 580, 602, 675, 890, 1063, 1111, 1112, 1163, 1432, 1871, 2130, 2146, 2935, 3014, 3091, 3161, 3184, 3312, 3619, 3837, 3838, 3930, 3980, 4001, 4082, 4172, 4502, 4609, 4678, 4751, 4928, 4953, 5001, 5371, 5558, 5813, 5887, 5926, 5976, 6426, 6427, 6434, 6491, 6599, 6713, 6760, 6790, 7040, 7090, 7112, 7150, 7153, 8819, 9133, 9184, 9585, 9994, 10146, 10212, 10274, …
Hallmark (MSigDB)	HALLMARK_MYC_TARGETS_V1	HALLMARK_MYC_TARGETS_V1	5.43362e-07	9.05603e-06	0.755419	2.1285	enriched	200	76	67079.4	3192, 328, 708, 821, 890, 1176, 1503, 1973, 1977, 1982, 2058, 2079, 2935, 3178, 3181, 3183, 3184, 3329, 3376, 3475, 3608, 3837, 3838, 3939, 4173, 4609, 4686, 4830, 4953, 5093, 5111, 5250, 5496, 5682, 5683, 5687, 5688, 5887, 6175, 6418, 6426, 6427, 6434, 6599, 6627, 6950, 7203, 7298, 7398, 7458, 7531, 7913, 8761, 8894, 9045, 9136, 9184, 9188, 9377, 10146, 10236, 10399, 10492, 10574, 10728, 10856, …
Hallmark (MSigDB)	HALLMARK_UNFOLDED_PROTEIN_RESPONSE	HALLMARK_UNFOLDED_PROTEIN_RESPONSE	9.18193e-07	1.14774e-05	0.949833	2.58528	enriched	113	49	75285.1	1051, 2081, 7534, 10605, 23478, 440, 467, 468, 811, 1163, 1973, 1977, 1981, 2521, 3014, 3309, 3313, 3376, 4850, 5394, 6509, 6897, 7184, 7422, 7494, 8602, 8614, 8815, 9114, 9136, 9695, 9709, 9775, 10525, 10897, 22872, 23517, 25804, 27230, 30001, 30827, 51013, 54512, 54541, 55033, 55062, 55272, 55802, 167227
Hallmark (MSigDB)	HALLMARK_TNFA_SIGNALING_VIA_NFKB	HALLMARK_TNFA_SIGNALING_VIA_NFKB	1.14789e-06	1.14789e-05	0.734004	2.08341	enriched	198	76	122798	5734, 3460, 2353, 25816, 182, 604, 694, 960, 1051, 2355, 4929, 5341, 5606, 6515, 10010, 467, 602, 650, 687, 1316, 1326, 1843, 1847, 1958, 1959, 2152, 2354, 2919, 3398, 3575, 3601, 3659, 3725, 3726, 3949, 4082, 4084, 4170, 4609, 4616, 5328, 5329, 6648, 6890, 7071, 7128, 7262, 7422, 7538, 8013, 8553, 8660, 8744, 8767, 8837, 8870, 9021, 9120, 9242, 9322, 9592, 10209, 10221, 10318, 10938, 22822, 2313…
Hallmark (MSigDB)	HALLMARK_KRAS_SIGNALING_DN	HALLMARK_KRAS_SIGNALING_DN	2.65914e-05	0.000221595	-0.981623	0.374703	depleted	199	21	139118	2649, 4929, 7038, 580, 4210, 4439, 4524, 5133, 5324, 5795, 6414, 6559, 7356, 8085, 9435, 51226, 55277, 55610, 56997, 79085, 140460
Hallmark (MSigDB)	HALLMARK_E2F_TARGETS	HALLMARK_E2F_TARGETS	5.77826e-05	0.000412733	0.612974	1.84591	enriched	200	71	80078	1027, 1031, 7465, 204, 580, 675, 1029, 1111, 1163, 1434, 1503, 2146, 2935, 3014, 3070, 3148, 3161, 3184, 3838, 3930, 3978, 4001, 4172, 4173, 4609, 4678, 4683, 4830, 5111, 5424, 5558, 6426, 6427, 6434, 6790, 6941, 7037, 7112, 7153, 7157, 7398, 7884, 7913, 8493, 9125, 9126, 9133, 9833, 9918, 10111, 10212, 10248, 10274, 10460, 10492, 10527, 10664, 11051, 23649, 27338, 29028, 51155, 54556, 55723, 790…
Hallmark (MSigDB)	HALLMARK_REACTIVE_OXYGEN_SPECIES_PATHWAY	HALLMARK_REACTIVE_OXYGEN_SPECIES_PATHWAY	0.000184644	0.00115403	1.08002	2.94475	enriched	49	23	90091.6	847, 4155, 5524, 9588, 1728, 2242, 2512, 2730, 2745, 3087, 3163, 3726, 4700, 4720, 5052, 6648, 7296, 9943, 10587, 22904, 26034, 51022, 57466
Hallmark (MSigDB)	HALLMARK_HYPOXIA	HALLMARK_HYPOXIA	0.000706755	0.00392641	0.523046	1.68716	enriched	200	67	143324	1027, 2353, 302, 694, 2131, 2355, 3099, 6383, 6515, 10370, 51316, 133, 226, 467, 596, 901, 949, 1316, 1843, 1944, 2023, 2027, 2152, 2309, 2597, 2745, 2997, 3309, 3340, 3516, 3725, 3939, 4214, 4282, 4502, 4601, 4627, 5033, 5163, 5329, 6275, 6478, 7045, 7128, 7167, 7360, 7422, 7428, 7538, 7852, 8459, 8553, 8614, 8660, 8819, 8870, 9435, 10397, 23036, 23645, 25976, 26118, 26355, 30001, 54541, 54800, …
Hallmark (MSigDB)	HALLMARK_P53_PATHWAY	HALLMARK_P53_PATHWAY	0.00114206	0.00571031	0.504126	1.65554	enriched	200	66	95056	2353, 26207, 694, 896, 6256, 6520, 7867, 27244, 91, 355, 467, 650, 900, 1012, 1029, 1050, 1509, 1643, 2232, 2309, 2760, 2810, 3006, 3094, 3725, 3945, 4033, 4084, 5111, 5372, 5820, 5912, 6004, 6206, 6275, 6281, 6667, 6890, 7040, 7157, 7378, 8493, 8651, 8673, 8744, 8870, 10140, 10397, 10399, 10614, 10628, 23479, 23645, 25898, 26355, 29946, 30851, 51278, 54541, 55332, 55602, 56997, 57799, 64782, 796…
Hallmark (MSigDB)	HALLMARK_UV_RESPONSE_UP	HALLMARK_UV_RESPONSE_UP	0.00227625	0.0103466	0.526835	1.69356	enriched	158	53	100241	2353, 3192, 211, 262, 694, 896, 1175, 4067, 5580, 30, 226, 409, 440, 467, 528, 637, 650, 682, 760, 836, 997, 1119, 2011, 2237, 2354, 2744, 3014, 3301, 3337, 3659, 3726, 5437, 5471, 5873, 6184, 6648, 6782, 6890, 6897, 7009, 7037, 7277, 8804, 8836, 9188, 9296, 10018, 10280, 10482, 10963, 11232, 11333, 54107
Hallmark (MSigDB)	HALLMARK_MYOGENESIS	HALLMARK_MYOGENESIS	0.00334938	0.0139557	-0.599402	0.54914	depleted	200	29	143514	4209, 4208, 1306, 2224, 3688, 7170, 115, 573, 1012, 1728, 2027, 3475, 3490, 4616, 4627, 4684, 5664, 5740, 6319, 7040, 8082, 8553, 8614, 22808, 22933, 23175, 25970, 29895, 29970
Hallmark (MSigDB)	HALLMARK_SPERMATOGENESIS	HALLMARK_SPERMATOGENESIS	0.00536291	0.0206266	-0.71252	0.490407	depleted	135	18	145473	9489, 4771, 419, 2146, 2672, 4751, 5576, 6790, 7091, 8100, 8624, 9063, 9133, 10254, 10926, 23175, 64395, 83445
Hallmark (MSigDB)	HALLMARK_EPITHELIAL_MESENCHYMAL_TRANSITION	HALLMARK_EPITHELIAL_MESENCHYMAL_TRANSITION	0.00697675	0.024917	-0.53654	0.584768	depleted	200	31	200729	960, 2331, 3688, 4907, 6641, 7431, 11010, 355, 813, 1462, 2919, 3398, 3487, 3576, 3725, 3915, 3956, 4313, 4616, 5118, 5329, 5768, 7040, 7045, 7057, 7128, 7422, 8985, 10409, 64175, 79709
Hallmark (MSigDB)	HALLMARK_COAGULATION	HALLMARK_COAGULATION	0.0123004	0.0410014	-0.612382	0.542058	depleted	138	20	105867	5341, 10603, 378, 842, 1465, 1803, 1848, 2152, 2783, 4048, 4313, 5175, 5328, 5550, 5877, 6284, 7057, 10404, 22933, 23479
Hallmark (MSigDB)	HALLMARK_MITOTIC_SPINDLE	HALLMARK_MITOTIC_SPINDLE	0.0164211	0.0513159	0.378853	1.46061	enriched	199	62	162266	253260, 1778, 4296, 11214, 55125, 57580, 25, 81, 382, 675, 1063, 1894, 3619, 4001, 4082, 4627, 4751, 5116, 5921, 6093, 6453, 6780, 6790, 7153, 7204, 7277, 7414, 7531, 8440, 8476, 8976, 9113, 9126, 9133, 9181, 9585, 9702, 9735, 9826, 9874, 10006, 10018, 10048, 10276, 10300, 10565, 10801, 10928, 22974, 23580, 23607, 25777, 26271, 51203, 51735, 54443, 55704, 55722, 64857, 85464, 116840, 127829
Hallmark (MSigDB)	HALLMARK_CHOLESTEROL_HOMEOSTASIS	HALLMARK_CHOLESTEROL_HOMEOSTASIS	0.019222	0.0565353	0.57687	1.78046	enriched	74	26	107231	182, 2224, 6282, 116496, 71, 214, 467, 1119, 1595, 1891, 2171, 2770, 3156, 3157, 3422, 3949, 5329, 5468, 6309, 6311, 6319, 6713, 6811, 9415, 10654, 27346
Hallmark (MSigDB)	HALLMARK_XENOBIOTIC_METABOLISM	HALLMARK_XENOBIOTIC_METABOLISM	0.0230173	0.0639369	-0.436176	0.646504	depleted	200	34	95574.9	211, 847, 3394, 3417, 7132, 55748, 51, 223, 355, 645, 760, 1728, 1891, 2618, 3398, 3487, 4502, 4836, 4864, 5166, 5226, 5372, 5467, 6510, 7009, 7378, 10299, 10400, 10717, 10728, 23564, 26061, 27346, 51128
Hallmark (MSigDB)	HALLMARK_UV_RESPONSE_DN	HALLMARK_UV_RESPONSE_DN	0.0259806	0.0683699	0.408899	1.50516	enriched	144	45	297551	861, 1027, 25836, 302, 3638, 4092, 5728, 6256, 6310, 6383, 10000, 10370, 11044, 23266, 273, 307, 493, 657, 1432, 1628, 1843, 1859, 2152, 3397, 3915, 3949, 4609, 5293, 5468, 5577, 5607, 8405, 8455, 8476, 8553, 8621, 8821, 10401, 10659, 22828, 22884, 26037, 29970, 91746, 140609
Hallmark (MSigDB)	HALLMARK_APICAL_SURFACE	HALLMARK_APICAL_SURFACE	0.0307446	0.0768616	-1.13589	0.321135	depleted	44	4	157008	4067, 102, 5329, 79602
Hallmark (MSigDB)	HALLMARK_MYC_TARGETS_V2	HALLMARK_MYC_TARGETS_V2	0.0686821	0.163529	0.515093	1.67379	enriched	58	19	56481.1	3099, 3329, 4173, 4609, 4839, 9136, 10199, 10244, 11335, 23082, 23160, 27346, 29078, 51154, 51388, 54663, 64216, 79077, 92856
Hallmark (MSigDB)	HALLMARK_PI3K_AKT_MTOR_SIGNALING	HALLMARK_PI3K_AKT_MTOR_SIGNALING	0.0793794	0.179844	0.377794	1.45906	enriched	105	32	134385	1027, 2885, 156, 5606, 5728, 6195, 6503, 7132, 375, 811, 1072, 1213, 1977, 2810, 2932, 4087, 5163, 5576, 5894, 5899, 6773, 7184, 7323, 7334, 7529, 7852, 8737, 10096, 10097, 29110, 57521, 84335
Hallmark (MSigDB)	HALLMARK_ANGIOGENESIS	HALLMARK_ANGIOGENESIS	0.082728	0.179844	-0.922591	0.397488	depleted	36	4	132233	182, 1462, 6275, 7422
Hallmark (MSigDB)	HALLMARK_APICAL_JUNCTION	HALLMARK_APICAL_JUNCTION	0.0982336	0.204653	-0.307334	0.735405	depleted	200	37	166130	2533, 3638, 3688, 4771, 5291, 5728, 5788, 9019, 10000, 140885, 71, 81, 942, 1024, 1265, 1432, 1462, 1823, 2770, 2771, 4313, 4627, 5175, 5819, 5921, 6251, 6850, 7045, 7073, 7106, 7408, 7414, 7791, 8751, 8976, 10487, 257194
Hallmark (MSigDB)	HALLMARK_OXIDATIVE_PHOSPHORYLATION	HALLMARK_OXIDATIVE_PHOSPHORYLATION	0.124777	0.249554	0.250311	1.28442	enriched	200	55	82025	4729, 6391, 211, 3417, 4552, 4835, 30, 37, 509, 515, 516, 522, 527, 528, 1327, 1345, 1351, 1738, 1891, 2271, 3032, 3313, 3939, 3945, 4259, 4329, 4695, 4700, 4707, 4708, 4720, 4726, 5166, 5250, 5264, 6389, 7385, 8992, 9167, 9296, 9377, 9550, 10440, 10449, 10476, 10632, 10884, 10939, 10989, 23479, 29796, 51606, 54704, 64981, 81689
Hallmark (MSigDB)	HALLMARK_WNT_BETA_CATENIN_SIGNALING	HALLMARK_WNT_BETA_CATENIN_SIGNALING	0.146108	0.280976	0.478966	1.6144	enriched	42	14	124878	182, 2770, 3516, 4609, 5467, 5664, 6502, 6868, 7157, 8321, 8650, 9794, 10023, 23385
Hallmark (MSigDB)	HALLMARK_KRAS_SIGNALING_UP	HALLMARK_KRAS_SIGNALING_UP	0.156071	0.286903	-0.258567	0.772157	depleted	200	39	167956	3689, 3394, 6304, 9910, 56172, 650, 669, 760, 1520, 1848, 2115, 2119, 2207, 2745, 2995, 3398, 3575, 4214, 5175, 5328, 5329, 5696, 6004, 6868, 7128, 7462, 7852, 9734, 9935, 10221, 10320, 10806, 23645, 26272, 30001, 50486, 54893, 55339, 57332
Hallmark (MSigDB)	HALLMARK_ESTROGEN_RESPONSE_LATE	HALLMARK_ESTROGEN_RESPONSE_LATE	0.160666	0.286903	-0.255694	0.774379	depleted	200	39	119240	2353, 11031, 960, 3613, 493, 573, 596, 645, 760, 949, 1345, 2171, 2810, 3398, 3487, 3705, 3717, 4277, 4299, 4602, 4665, 5577, 5777, 6478, 6491, 6509, 6566, 7153, 7494, 7538, 8645, 10112, 10140, 10538, 10610, 23596, 27250, 29107, 29887
Hallmark (MSigDB)	HALLMARK_TGF_BETA_SIGNALING	HALLMARK_TGF_BETA_SIGNALING	0.191804	0.330697	0.385716	1.47067	enriched	54	17	151742	3460, 11031, 4092, 650, 657, 3397, 3398, 3726, 4091, 6497, 7040, 7057, 7071, 7323, 23645, 28996, 51592
Hallmark (MSigDB)	HALLMARK_ESTROGEN_RESPONSE_EARLY	HALLMARK_ESTROGEN_RESPONSE_EARLY	0.207787	0.346311	-0.227551	0.796482	depleted	200	40	154417	2353, 11031, 960, 5914, 115, 573, 596, 645, 863, 949, 2810, 3487, 3705, 3717, 4277, 4299, 4602, 4603, 4609, 5029, 5366, 6478, 6509, 6566, 7071, 7357, 7494, 8553, 8614, 8645, 10140, 23596, 25976, 29107, 55793, 64798, 64919, 81875, 124583, 375449
Hallmark (MSigDB)	HALLMARK_PEROXISOME	HALLMARK_PEROXISOME	0.222016	0.35809	0.26826	1.30769	enriched	104	30	108007	60386, 847, 2224, 3417, 6310, 51024, 30, 51, 223, 1503, 1718, 1891, 2067, 3422, 5052, 5828, 5830, 6599, 6648, 7153, 7356, 8799, 9270, 10478, 26986, 51109, 51170, 54982, 347734, 373156
Hallmark (MSigDB)	HALLMARK_APOPTOSIS	HALLMARK_APOPTOSIS	0.234969	0.365426	0.214639	1.23941	enriched	161	44	128362	1027, 4000, 841, 960, 1611, 4092, 5914, 6304, 7465, 56172, 355, 467, 637, 650, 835, 836, 842, 1491, 1806, 2232, 2876, 3148, 3301, 3659, 3725, 4170, 4313, 4616, 5330, 5366, 5663, 5664, 6093, 6309, 6648, 6890, 7153, 7818, 8567, 8837, 8870, 10018, 10628, 27250
Hallmark (MSigDB)	HALLMARK_GLYCOLYSIS	HALLMARK_GLYCOLYSIS	0.241604	0.365426	0.191508	1.21107	enriched	200	54	114830	6391, 960, 2131, 3099, 3417, 4907, 6383, 10370, 22976, 223, 226, 1462, 1491, 1738, 1944, 2023, 2745, 2997, 3161, 3309, 3939, 4200, 4282, 4601, 4678, 4731, 5033, 5223, 5315, 5768, 5834, 5836, 6790, 7045, 7167, 7360, 7422, 7852, 8614, 8660, 8819, 8870, 9123, 9435, 10112, 10165, 10456, 22796, 23036, 25796, 26355, 30001, 54541, 54982
Hallmark (MSigDB)	HALLMARK_IL6_JAK_STAT3_SIGNALING	HALLMARK_IL6_JAK_STAT3_SIGNALING	0.250556	0.365426	0.276296	1.31824	enriched	86	25	93794.5	3460, 2885, 5771, 960, 7132, 91, 355, 1230, 1326, 2919, 3454, 3588, 3601, 3659, 3676, 3725, 6773, 6774, 7040, 8651, 9021, 9180, 10254, 10456, 23765
Hallmark (MSigDB)	HALLMARK_COMPLEMENT	HALLMARK_COMPLEMENT	0.255798	0.365426	0.185882	1.20428	enriched	200	54	122288	2885, 1051, 4067, 5294, 5321, 5341, 5580, 391, 760, 836, 842, 868, 1012, 1075, 1368, 1465, 1509, 1520, 1604, 1803, 1847, 1848, 2152, 2207, 2771, 2783, 2793, 2919, 3309, 3659, 3660, 3717, 3937, 4048, 4179, 5290, 5329, 5547, 5550, 5663, 5877, 5894, 6047, 6284, 7128, 9958, 10019, 10404, 10938, 51056, 51734, 54704, 55619, 80124
Hallmark (MSigDB)	HALLMARK_BILE_ACID_METABOLISM	HALLMARK_BILE_ACID_METABOLISM	0.316444	0.435375	-0.241161	0.785715	depleted	112	22	124631	847, 3417, 6256, 6310, 10350, 223, 1718, 2232, 2730, 3422, 4864, 5264, 9409, 9415, 10133, 23600, 26061, 50640, 51170, 51268, 347734, 373156
Hallmark (MSigDB)	HALLMARK_INTERFERON_GAMMA_RESPONSE	HALLMARK_INTERFERON_GAMMA_RESPONSE	0.323256	0.435375	0.162479	1.17642	enriched	200	53	108782	5771, 694, 841, 3394, 3431, 3455, 5321, 22914, 84159, 103, 355, 567, 669, 684, 836, 942, 3091, 3601, 3659, 3660, 3717, 3937, 4502, 5371, 5683, 5684, 5696, 5777, 6648, 6773, 6774, 6890, 7128, 7378, 7453, 7706, 7903, 8082, 8202, 8651, 8673, 8737, 8767, 9021, 9111, 10628, 25939, 51056, 51735, 55072, 80830, 81894, 256586
Hallmark (MSigDB)	HALLMARK_NOTCH_SIGNALING	HALLMARK_NOTCH_SIGNALING	0.330885	0.435375	0.372843	1.45186	enriched	32	10	116949	182, 5467, 5664, 7855, 8321, 8324, 8819, 9978, 23291, 51107
Hallmark (MSigDB)	HALLMARK_PROTEIN_SECRETION	HALLMARK_PROTEIN_SECRETION	0.343518	0.440407	0.218104	1.24372	enriched	96	27	145745	1175, 1182, 5862, 102, 375, 967, 1075, 1176, 1211, 1213, 1315, 4074, 7251, 8082, 8674, 8729, 8774, 10067, 10565, 10959, 10972, 11311, 22796, 22872, 51606, 81611, 259230
Hallmark (MSigDB)	HALLMARK_PANCREAS_BETA_CELLS	HALLMARK_PANCREAS_BETA_CELLS	0.364352	0.455439	-0.379092	0.684482	depleted	40	7	154138	4005, 10000, 23478, 1803, 4825, 6726, 9935
Hallmark (MSigDB)	HALLMARK_INFLAMMATORY_RESPONSE	HALLMARK_INFLAMMATORY_RESPONSE	0.396057	0.482996	-0.150762	0.860052	depleted	199	42	145866	5734, 3460, 4067, 91, 133, 391, 684, 970, 1316, 1317, 1604, 2152, 3091, 3269, 3454, 3575, 3576, 3601, 3659, 3759, 3937, 3949, 4084, 4210, 4609, 5029, 5329, 5663, 5894, 6004, 6504, 7439, 7855, 8744, 8767, 8807, 9111, 9180, 9435, 10006, 11047, 114548
Hallmark (MSigDB)	HALLMARK_ANDROGEN_RESPONSE	HALLMARK_ANDROGEN_RESPONSE	0.472239	0.562189	0.164208	1.17846	enriched	100	27	151135	1021, 8031, 9218, 25816, 896, 3638, 56172, 84159, 567, 1718, 2005, 3156, 3157, 3422, 4117, 6319, 6414, 6675, 8821, 9510, 10397, 10513, 11047, 22936, 51465, 54407, 65986
Hallmark (MSigDB)	HALLMARK_IL2_STAT5_SIGNALING	HALLMARK_IL2_STAT5_SIGNALING	0.539425	0.627238	0.102291	1.10771	enriched	199	51	126226	5339, 79026, 896, 960, 3099, 3394, 4907, 6515, 9910, 200734, 214, 307, 399, 596, 650, 760, 836, 942, 1316, 1326, 1522, 2027, 4084, 4609, 4616, 4839, 4953, 5033, 5451, 6004, 6510, 7494, 8202, 8477, 8553, 8651, 9261, 10397, 10538, 10970, 22822, 23600, 28996, 55509, 56990, 57045, 57231, 64116, 81848, 84230, 130589
Hallmark (MSigDB)	HALLMARK_HEDGEHOG_SIGNALING	HALLMARK_HEDGEHOG_SIGNALING	0.564637	0.641633	-0.243545	0.783844	depleted	36	7	234612	1021, 4627, 4825, 5371, 5921, 7090, 7422
Hallmark (MSigDB)	HALLMARK_FATTY_ACID_METABOLISM	HALLMARK_FATTY_ACID_METABOLISM	0.588462	0.653847	0.101008	1.10629	enriched	158	40	102389	6391, 3417, 9588, 30, 37, 51, 158, 223, 226, 328, 760, 762, 1718, 1738, 1891, 2027, 2271, 2752, 2954, 3032, 3157, 3422, 3939, 3956, 4056, 4282, 4683, 4913, 4953, 6281, 6389, 10449, 10808, 10961, 50486, 51109, 51170, 58476, 79602, 84263
Hallmark (MSigDB)	HALLMARK_DNA_REPAIR	HALLMARK_DNA_REPAIR	0.605068	0.657682	0.100046	1.10522	enriched	150	37	59992.3	1603, 1643, 2067, 2237, 2987, 3978, 4830, 4832, 5111, 5424, 5437, 5888, 5898, 5980, 6386, 6431, 6809, 6895, 7157, 7251, 7298, 8178, 8731, 9978, 10623, 10959, 11047, 11051, 23649, 30833, 50484, 51160, 51164, 51251, 51292, 54487, 124583
Hallmark (MSigDB)	HALLMARK_HEME_METABOLISM	HALLMARK_HEME_METABOLISM	0.623096	0.662868	0.0824869	1.08598	enriched	198	50	99323.3	8031, 847, 896, 1182, 4005, 5606, 7779, 11163, 25897, 440, 535, 571, 645, 669, 682, 760, 831, 2057, 2309, 2730, 2995, 4140, 4259, 4329, 4601, 4779, 5715, 6386, 6397, 6583, 6917, 7037, 7150, 7351, 7716, 8301, 8780, 9958, 10133, 22936, 23002, 23608, 25796, 26502, 51218, 56674, 80344, 80853, 81689, 140609
Hallmark (MSigDB)	HALLMARK_ADIPOGENESIS	HALLMARK_ADIPOGENESIS	0.726953	0.757243	0.0588556	1.06062	enriched	200	49	118610	6391, 7316, 604, 847, 1031, 1306, 3417, 10010, 11176, 84919, 47, 51, 204, 226, 901, 949, 1351, 1738, 1891, 4056, 4259, 4836, 5264, 5468, 5495, 6453, 6510, 7086, 7351, 7532, 8082, 8780, 8884, 10140, 10162, 10243, 10400, 10449, 10989, 11194, 23344, 27250, 29796, 29979, 79602, 84173, 84274, 128338, 376497
Hallmark (MSigDB)	HALLMARK_INTERFERON_ALPHA_RESPONSE	HALLMARK_INTERFERON_ALPHA_RESPONSE	0.875143	0.893003	-0.0385493	0.962184	depleted	97	22	79546.7	841, 3431, 103, 567, 684, 961, 3659, 3660, 5684, 5696, 6773, 6890, 7453, 7706, 8767, 9111, 10628, 51056, 55072, 55603, 81894, 135112
Hallmark (MSigDB)	HALLMARK_ALLOGRAFT_REJECTION	HALLMARK_ALLOGRAFT_REJECTION	0.947088	0.947088	-0.0114363	0.988629	depleted	198	46	119618	3460, 2533, 3689, 896, 1445, 3394, 3455, 4067, 5788, 16, 355, 567, 602, 942, 961, 1029, 1230, 1520, 1984, 3091, 3717, 3937, 4689, 4830, 5552, 5777, 6223, 6688, 6890, 7040, 7334, 7453, 7903, 8444, 8477, 8560, 8651, 8661, 8672, 8767, 8807, 9466, 9655, 9734, 10006, 114548
