# Supplementary material for: Perturbing LSD1 and WNT rewires transcription to synergistically induce AML differentiation
Source: Nature. 2025 Apr 16;642(8067):508–18. doi: 10.1038/s41586-025-08915-1 (PMC12158781; doi:10.1038/s41586-025-08915-1)
Supplement: Supplementary file 14 — Flow results GSK-LSD1 50 nM and LY2090314 100 nM in Primary samples. [file 41586_2025_8915_MOESM14_ESM.xlsx]

## Sheet: Sheet1
Supplementary table S3 Flow cytometry based drug sensitivity analysis.
AML sample ID	Treatment	Percentage of CD11b+ blasts	Fold change of CD11b+ blasts	Karyotype	Mutations
AML_001	DMSO	2.96936	1	Normal	IGFN1; IDH1; FLT3; NPM1; DNMT3A
AML_002	DMSO	9.0494	1	Not available	NPM1, IDH2, DNMT3A
AML_003	DMSO	7.93813	1	t(xx;11)(xx;q23) MLL-fusions, +21	FLT3-ITD
AML_004	DMSO	7.38034	1	Not available	AR; NF1; NPM1;RUNX2; IDH1
AML_005	DMSO	5.84795	1	-7	IDH1, DNMT3A
AML_006	DMSO	3.33422	1	-7	DNMT3A; RUNX1; FLT3; SRSF2; IDH2
AML_007	DMSO	9.21598	1	Complex karyotype; +5; +21; i(18q); t(1;3); t(3;5); t(3;9); t(9;11)(p22;q23), MLLT3-MLL**	NPM1, TET2, CEBPA
AML_008	DMSO	10.664	1	t(11;13).	DNMT3A, GATA2, NRAS, PTPN11
AML_009	DMSO	4.35492	1	t(8;21)(q22;q22); RUNX1-RUNX1T1 abn(11)	TET2, KIT
AML_010	DMSO	1.15914	1	Not available	NPM1, FLT3
AML_011	DMSO	2.65093	1	Not available	FLT3-ITD, IDH1, STAG2
AML_012	DMSO	2.95605	1	del(5q); trisomy 8; monosomy 17	TP53, IDH2
AML_013	DMSO	24.1865	1	+11, i(22q)	SRSF2, JAK2, TET2,BCOR, NRAS, KDM6A
AML_014	DMSO	11.9009	1	Not available	PTPN11; FLT3
AML_015	DMSO	19.7253	1	-5	TET2, ZRSR2, EZH2, CBL, FLT3-ITD
AML_016	DMSO	27.8729	1	Hyperdiploidy 48 abn(5) +abn(11) +8	TP53, U2AF1
AML_001	GSK-LSD1 50 nM	19.97	6.665	Normal	IGFN1; IDH1; FLT3; NPM1; DNMT3A
AML_002	GSK-LSD1 50 nM	25.8548	2.835	Not available	NPM1, IDH2, DNMT3A
AML_003	GSK-LSD1 50 nM	42.1332	5.25	t(xx;11)(xx;q23) MLL-fusions, +21	FLT3-ITD
AML_004	GSK-LSD1 50 nM	30.4336	4.285	Not available	AR; NF1; NPM1;RUNX2; IDH1
AML_005	GSK-LSD1 50 nM	9.89011	1.5	-7	IDH1, DNMT3A
AML_006	GSK-LSD1 50 nM	5.3682	1.5	-7	DNMT3A; RUNX1; FLT3; SRSF2; IDH2
AML_007	GSK-LSD1 50 nM	43.8756	4.33	Complex karyotype; +5; +21; i(18q); t(1;3); t(3;5); t(3;9); t(9;11)(p22;q23), MLLT3-MLL**	NPM1, TET2, CEBPA
AML_008	GSK-LSD1 50 nM	23.0606	2.09	t(11;13).	DNMT3A, GATA2, NRAS, PTPN11
AML_009	GSK-LSD1 50 nM	6.72068	1.75	t(8;21)(q22;q22); RUNX1-RUNX1T1 abn(11)	TET2, KIT
AML_010	GSK-LSD1 50 nM	1.98424	2	Not available	NPM1, FLT3
AML_011	GSK-LSD1 50 nM	3.47253	1.165	Not available	FLT3-ITD, IDH1, STAG2
AML_012	GSK-LSD1 50 nM	3.04216	1	del(5q); trisomy 8; monosomy 17	TP53, IDH2
AML_013	GSK-LSD1 50 nM	54.4038	2.25	+11, i(22q)	SRSF2, JAK2, TET2,BCOR, NRAS, KDM6A
AML_014	GSK-LSD1 50 nM	13.0794	1.08	Not available	PTPN11; FLT3
AML_015	GSK-LSD1 50 nM	25.8184	1.275	-5	TET2, ZRSR2, EZH2, CBL, FLT3-ITD
AML_016	GSK-LSD1 50 nM	39.7488	1.43	Hyperdiploidy 48 abn(5) +abn(11) +8	TP53, U2AF1
AML_001	GSK-LSD1 50 nM / LY2090314 100 nM	54.7273	18.17	Normal	IGFN1; IDH1; FLT3; NPM1; DNMT3A
AML_003	GSK-LSD1 50 nM / LY2090314 100 nM	74.1851	9.25	t(xx;11)(xx;q23) MLL-fusions, +21	FLT3-ITD
AML_002	GSK-LSD1 50 nM / LY2090314 100 nM	80.8447	9	Normal	NPM1, IDH2, DNMT3A
AML_004	GSK-LSD1 50 nM / LY2090314 100 nM	61.9469	8.645	Not available	AR; NF1; NPM1;RUNX2; IDH1
AML_005	GSK-LSD1 50 nM / LY2090314 100 nM	48.855	8.085	-7	IDH1, DNMT3A
AML_007	GSK-LSD1 50 nM / LY2090314 100 nM	64.3133	7.11	Complex karyotype; +5; +21; i(18q); t(1;3); t(3;5); t(3;9); t(9;11)(p22;q23), MLLT3-MLL**	NPM1, TET2, CEBPA
AML_010	GSK-LSD1 50 nM / LY2090314 100 nM	7.98444	7	Not available	NPM1, FLT3
AML_008	GSK-LSD1 50 nM / LY2090314 100 nM	74.2538	6.725	t(11;13).	DNMT3A, GATA2, NRAS, PTPN11
AML_006	GSK-LSD1 50 nM / LY2090314 100 nM	17.6891	5.835	-7	DNMT3A; RUNX1; FLT3; SRSF2; IDH2
AML_011	GSK-LSD1 50 nM / LY2090314 100 nM	16.8441	5.67	Not available	FLT3-ITD, IDH1, STAG2
AML_009	GSK-LSD1 50 nM / LY2090314 100 nM	21.7232	5.25	t(8;21)(q22;q22); RUNX1-RUNX1T1 abn(11)	TET2, KIT
AML_012	GSK-LSD1 50 nM / LY2090314 100 nM	8.37209	2.835	del(5q); trisomy 8; monosomy 17	TP53, IDH2
AML_013	GSK-LSD1 50 nM / LY2090314 100 nM	63.1791	2.645	+11, i(22q)	SRSF2, JAK2, TET2,BCOR, NRAS, KDM6A
AML_015	GSK-LSD1 50 nM / LY2090314 100 nM	50.0695	2.55	-5	TET2, ZRSR2, EZH2, CBL, FLT3-ITD
AML_014	GSK-LSD1 50 nM / LY2090314 100 nM	30.9411	2.545	Not available	PTPN11; FLT3
AML_016	GSK-LSD1 50 nM / LY2090314 100 nM	46.3364	1.805	Hyperdiploidy 48 abn(5) +abn(11) +8	TP53, U2AF1
AML_001	LY2090314 100 nM	17.0296	5.665	Normal	IGFN1; IDH1; FLT3; NPM1; DNMT3A
AML_002	LY2090314 100 nM	20.6326	2.28	Not available	NPM1, IDH2, DNMT3A
AML_003	LY2090314 100 nM	21.6603	2.815	t(xx;11)(xx;q23) MLL-fusions, +21	FLT3-ITD
AML_004	LY2090314 100 nM	22.7045	3.5	Not available	AR; NF1; NPM1;RUNX2; IDH1
AML_005	LY2090314 100 nM	31.6017	6.25	-7	IDH1, DNMT3A
AML_006	LY2090314 100 nM	6.40018	1.835	-7	DNMT3A; RUNX1; FLT3; SRSF2; IDH2
AML_007	LY2090314 100 nM	19.9043	2.225	Complex karyotype; +5; +21; i(18q); t(1;3); t(3;5); t(3;9); t(9;11)(p22;q23), MLLT3-MLL**	NPM1, TET2, CEBPA
AML_008	LY2090314 100 nM	25.4046	2.315	t(11;13).	DNMT3A, GATA2, NRAS, PTPN11
AML_009	LY2090314 100 nM	12.3721	3.125	t(8;21)(q22;q22); RUNX1-RUNX1T1 abn(11)	TET2, KIT
AML_010	LY2090314 100 nM	1.9026	2	Not available	NPM1, FLT3
AML_011	LY2090314 100 nM	13.5476	4	Not available	FLT3-ITD, IDH1, STAG2
AML_012	LY2090314 100 nM	4.45086	1.5	del(5q); trisomy 8; monosomy 17	TP53, IDH2
AML_013	LY2090314 100 nM	27.6299	1.15	+11, i(22q)	SRSF2, JAK2, TET2,BCOR, NRAS, KDM6A
AML_014	LY2090314 100 nM	15.7336	1.335	Not available	PTPN11; FLT3
AML_015	LY2090314 100 nM	22.5293	1.125	-5	TET2, ZRSR2, EZH2, CBL, FLT3-ITD
AML_016	LY2090314 100 nM	26.5031	0.98	Hyperdiploidy 48 abn(5) +abn(11) +8	TP53, U2AF1
