# Supplementary material for: Perturbing LSD1 and WNT rewires transcription to synergistically induce AML differentiation
Source: Nature. 2025 Apr 16;642(8067):508–18. doi: 10.1038/s41586-025-08915-1 (PMC12158781; doi:10.1038/s41586-025-08915-1)
Supplement: Supplementary file 15 — Source Data Fig. 2 [file 41586_2025_8915_MOESM15_ESM.xlsx]

## Sheet: Fig.2g
	8	14	22	29	36		SEM	8	14	22	29	36
Vehicle	138308	1340110	42246640	592179400	2.04231e+09		Vehicle	9942.48	195911	1.89414e+07	1.71673e+08	8.9903e+08
GSK-LSD1	122710	605340	15667740	179950740	440855400		GSK-LSD1	20077.5	261712	537551	5.61253e+08	1.06884e+06
LY	234560	1535360	31137020	161723200	744149800		LY	47961.6	938642	4.58841e+07	94630.4	1.98429e+08
Combo	143226	1080060	10598500	80316660	159276510		Combo	20353	253068	3.3709e+06	7.01633e+07	1.01546e+08

## Sheet: Fig.2h
Days	Vehicle	GSK-LSD1	LY2090314	Combo
35	1
36	1
37	1
37	1
37	1
43	1
46	1
46	1
48	1
50	1
69	1
70	1
74	1
92	1
120	1
37		1
51		1
61		1
68		1
69		1
88		1
92		1
95		1
200		0
36			1
37			1
37			1
40			1
41			1
46			1
51			1
55			1
61			1
70			1
88			1
37				1
42				1
43				1
44				1
51				1
55				1
55				1
68				1
70				1
70				1
72				1
78				1
95				1
131				1
150				0
160				0
180				0
190				0
195				0
200				0
