# Supplementary material for: Perturbing LSD1 and WNT rewires transcription to synergistically induce AML differentiation
Source: Nature. 2025 Apr 16;642(8067):508–18. doi: 10.1038/s41586-025-08915-1 (PMC12158781; doi:10.1038/s41586-025-08915-1)
Supplement: Supplementary file 16 — Source Data Fig. 3 [file 41586_2025_8915_MOESM16_ESM.xlsx]

## Sheet: Fig.3d
ER-Hoxa9	Gene	ttest combo to LSD1i	ttest combo to LY
	Anxa4	0.0015739	0.000461844
	Anxa5	9.95866e-05	0.000112934
	Csf2ra	0.00179595	0.0042459
	F10	0.00930576	0.0132584
	Fgr	0.000351035	0.000375664
	Grn	0.000448513	0.000834336
	Hck	0.00427196	0.00358281
	Il1r2	0.0608297	0.00823161
	Nfam1	0.000155112	0.000123792
	Plaur	0.00153427	0.00248584
	S100a6	0.0835314	0.0171466
	Sp100	3.1251e-05	2.56169e-05

## Sheet: Fig.3f
Gene(ER-Hoxa9 cell)	ttest combo to LSD1i	ttest combo to LY
Dhx58	1.95791e-05	2.73605e-05
Irf5	0.00141753	0.00078812
Irf7	0.00309991	0.00279915
Irf9	1.67992e-05	1.26486e-05
Mx1	0.00039554	0.000397023
Mx2	0.0435814	0.0391051
Oas1a	0.00300211	0.00316982
Oas1g	0.000308456	0.000280179
Oas2	0.00456981	0.00431763
Oasl1	6.53317e-05	5.29933e-05
Stat1	6.46614e-05	6.24283e-05
