# Supplementary material for: Perturbing LSD1 and WNT rewires transcription to synergistically induce AML differentiation
Source: Nature. 2025 Apr 16;642(8067):508–18. doi: 10.1038/s41586-025-08915-1 (PMC12158781; doi:10.1038/s41586-025-08915-1)
Supplement: Supplementary file 17 — Source Data Fig. 5 [file 41586_2025_8915_MOESM17_ESM.xlsx]

## Sheet: Fig5h
Day	Vehicle	GSK-LSD1	LY2090314	Combo
22	1	0	0	0
23	1	1	1	0
23	1	0	1	0
24	0	1	1	0
25	0	0	1	0
27	1	1	1	1
27	1	0	0	0
27	1	0	0	0
28	1	0	1	0
30	1	1	1	0
31		1	1	1
31		1		0
48		1		1
52		1		0
100				1
100				1
104				1
111				0

## Sheet: Fig.5i
Day	Vehicle	GSK-LSD1	LY2090314	Combo
63	1	0	0	0
63	1	0	0	0
65	1	1	1	0
65	0	0	1	0
70	1	1	1	0
70	1	1	1	0
73		0	1	0
80		1		0
80		1		0
97				1
111				0
