# Supplementary material for: Perturbing LSD1 and WNT rewires transcription to synergistically induce AML differentiation
Source: Nature. 2025 Apr 16;642(8067):508–18. doi: 10.1038/s41586-025-08915-1 (PMC12158781; doi:10.1038/s41586-025-08915-1)
Supplement: Supplementary file 18 — Source Data Extended Data Fig. 3 [file 41586_2025_8915_MOESM18_ESM.xlsx]

## Sheet: Extended Fig.3k
THP1	Gene_symbol	ttest combo to lsd1i	ttest combo to ly
	LY6E	3.46076e-05	0.000222691
	IFITM2	0.00302113	0.0103418
	UBE2L6	0.000347344	0.000422336
	CNP	0.0399865	0.0129893
	PNPT1	0.00281859	0.000197038
	UBA7	0.0135436	0.0241627
	STAT2	0.089983	0.0197951
	ISG20	0.00508859	0.0023291
	TRIM21	0.0137221	0.008462
	SP110	8.5611e-05	0.000142438
	TRIM5	0.00566388	0.000541384
	CXCL11	0.000717774	0.000864129
	IFITM1	0.00466797	0.00146947
	GMPR	0.0139876	0.0193373
	GBP4	0.00838352	0.00191852
	IFNB1	0.0902261	0.0143964
