# Supplementary material for: Perturbing LSD1 and WNT rewires transcription to synergistically induce AML differentiation
Source: Nature. 2025 Apr 16;642(8067):508–18. doi: 10.1038/s41586-025-08915-1 (PMC12158781; doi:10.1038/s41586-025-08915-1)
Supplement: Supplementary file 19 — Source Data Extended Data Fig. 9 [file 41586_2025_8915_MOESM19_ESM.xlsx]

## Sheet: 9b
Percentage of change in body wight
Days	Vehicle	GSK-LSD1	LY2090314	Combo
12	1.7	1.6	2.6	2.4
14	2.7	2	4	2.9
16	3.6	2.1	5.3	2.8
19	4.9	1.5	6.2	2.2
21	5.7	0.9	6.9	1.4
23	6.9	0.8	8.1	0.4
26	7.6	0.1	9.6	0.7
30	9.2	0.9	11.4	1.9
36	11	2.2	12.9	4.3

## Sheet: 9d
		Vehicle
day	Image Layer	Total Flux [mean]	s.d	mice number
12	Overlay	2070000	632844	5
26	Overlay	551000000	110000000	5
37	Overlay	7240000000	949000000	5
58	Overlay	82700000000	6310000000	5
		GSK-LSD1
day	Image Layer	Total Flux [mean]	s.d	mice number
12	Overlay	1390000	693670	5
26	Overlay	60600000	2.09179e+07	5
37	Overlay	4810000000	2681355068	5
58	Overlay	74700000000	4958519940	5
		LY2090314
day	Image Layer	Total Flux [mean]	s.d	mice number
12	Overlay	5280000	1717191	5
26	Overlay	104000000	29261544	5
37	Overlay	6330000000	1350000000	5
58	Overlay	79100000000	11100000000	5
		Combo
day	Image Layer	Total Flux [mean]	s.d	mice number
12	Overlay	4420000	5.58888e+06	5
26	Overlay	5110000	6.19063e+06	5
37	Overlay	244000000	4.91607e+08	5
58	Overlay	4390000000	6016825689	5

## Sheet: 9e
Day	Vehicle	GSK-LSD1	LY2090314	Combo
55	1	0	1	0
62	1	0	1	0
62	0	0	1	0
65	1	1	0	1
70	1	1	1	1
79		1		0
83		1		1
86				1

## Sheet: 9f
		Vehicle
day	Image Layer	Total Flux [mean]	s.d	mice number
12	Overlay	32400000	3.76077e+06	4
26	Overlay	310000000	2.37544e+07	4
33	Overlay	171000000	3886496655	4
44	Overlay	70300000000	3814012541	4
		GSK-LSD1
day	Image Layer	Total Flux [mean]	s.d	mice number
12	Overlay	19000000	8.04343e+06	4
26	Overlay	749000000	8.71821e+07	4
33	Overlay	3030000000	1004903976	4
44	Overlay	67600000000	6850000000	4
		LY2090314
day	Image Layer	Total Flux [mean]	s.d	mice number
12	Overlay	19300000	5.78998e+06	4
26	Overlay	492000000	8.98665e+07	4
33	Overlay	1060000000	2.00257e+08	4
44	Overlay	68600000000	5930915472	4
		Combo
day	Image Layer	Total Flux [mean]	s.d	mice number
12	Overlay	15500000	13394952	4
26	Overlay	583000000	229000000	4
33	Overlay	996000000	535000000	4
44	Overlay	63900000000	2710000000	4

## Sheet: 9g
Percentage of change in body wight
Days	Vehicle	GSK-LSD1	LY2090314	Combo
12	1.6	1.7	1.4	1.3
14	2.9	2.4	1.8	2
16	2.4	2.6	2.5	1.5
19	3.9	1.9	3.8	1.4
21	5.6	2	4.7	1.4
23	7.2	2.2	6.6	0.8
26	7.9	2.3	8	1.5
30	7.7	4.9	9.5	4.2
36	12	6.7	11	6.5
